# Supplementary material for: Study of Ammonia Adsorption on Magnetite Surfaces with Molecular Dynamics Simulations
Source: Molecules. 2024 Jul 11;29(14):3276. doi: 10.3390/molecules29143276 (PMC11278949; doi:10.3390/molecules29143276)
Supplement: Supplementary file 1 [file molecules-29-03276-s001.zip]

Archive with 14 entries (13 files):
- demo_m/
- demo_m/charge.lammps
- demo_m/Fe3O4_all.data
- demo_m/in_data.lammps
- demo_m/log.lammps
- demo_m/magnetite.data
- demo_m/magnetite.lammpstrj
- demo_m/magnetite.parm
- demo_m/magnetite_nvt.lammpstrj
- demo_m/mFd3m.data
- demo_m/NH3.mol
- demo_m/nvt.data
- demo_m/tip3p.mol
- README.txt
