# Supplementary material for: Study of Ammonia Adsorption on Magnetite Surfaces with Molecular Dynamics Simulations
Source: Molecules. 2024 Jul 11;29(14):3276. doi: 10.3390/molecules29143276 (PMC11278949; doi:10.3390/molecules29143276)
Supplement: Supplementary file 1 [file molecules-29-03276-s001.zip › demo_m/charge.lammps]

#from doi/10.1021/acs.jpclett.3c01290
# group all iron atoms in fe
group fe type 1 2
variable nfe equal count(fe)

# distinguish between oct and tet irons via  coordination to oxygen
compute coord fe coord/atom cutoff 2.75
dump coord fe custom 1 fe.coord id type c_coord
dump_modify coord sort id
run 0 # needed to evaluate compute coord
variable fet atom (c_coord>0)&&(c_coord<5) 
variable feo atom c_coord>=5 

# initialise random charges on oct so that half are +2 and half are +3, while all tet irons are +3.
group fet variable fet
group feo variable feo

# set all irons to type 1
set group fe type 1
# initialize fet with +3
set group fet charge ${q3}
# initialize all feo with same charge
set group feo charge ${q2}
# select half of feo and assign them new type and charge
set group feo type/ratio 2 0.5 ${rand}
group feo3 type 2
set group feo3 charge ${q3}
# clean up groups
group feo3 delete
group fet delete
group feo delete

# create +3 and +2 tet and oct iron groups dynamically
# for later evaluation in thermo output
group fet dynamic all var fet every 100
group feo dynamic all var feo every 100
variable rfet equal count(fet)/${nfe}
variable rfeo equal count(feo)/${nfe}

variable fe3 atom "q == 1.575"
variable fe2 atom "q == 1.050"
group fe3 variable fe3
group fe2 variable fe2

set group fe3 type 1
set group fe2 type 2

variable  fet3 atom "gmask(fet) && q == 1.575"
group  fet3 dynamic fe var fet3 every 100
variable  rfet3 equal count(fet3)/count(fet)

variable  feo3 atom "gmask(feo) && q == 1.575"
group  feo3 dynamic fe var feo3 every 100
variable  rfeo3 equal count(feo3)/count(feo)
