# Supplementary material for: Study of Ammonia Adsorption on Magnetite Surfaces with Molecular Dynamics Simulations
Source: Molecules. 2024 Jul 11;29(14):3276. doi: 10.3390/molecules29143276 (PMC11278949; doi:10.3390/molecules29143276)
Supplement: Supplementary file 1 [file molecules-29-03276-s001.zip › demo_m/Fe3O4_all.data]

LAMMPS data file via write_data, version 2 Aug 2023, timestep = 1, units = real

4812 atoms
7 atom types
2017 bonds
2 bond types
1025 angles
2 angle types

-0.258417 33.661583 xlo xhi
-0.258417 33.661583 ylo yhi
-0.258417 70.661583 zlo zhi

Masses

1 55.845
2 55.845
3 15.9994
4 15.9994
5 1.008
6 14.0067
7 1.008

Pair Coeffs # lj/cut/coul/long

1 9.0298e-07 4.9062
2 9.0298e-07 4.9062
3 0.1554 3.16554
4 0.1521 3.1507
5 0 1
6 0.065 4.07
7 0.013 1.098

Atoms # full

1 1 1 1.575 1.06 1.06 1.06 0 0 0
7 1 1 1.575 5.3 5.3 1.06 0 0 0
9 1 1 1.575 4.24 0 0 0 0 0
10 1 2 1.05 2.12 2.12 4.24 0 0 0
13 1 1 1.575 2.12 4.24 2.12 0 0 0
16 1 2 1.05 0 4.24 0 0 0 0
17 1 2 1.05 4.24 2.12 2.12 0 0 0
21 1 2 1.05 0 0 4.24 0 0 0
24 1 2 1.05 4.24 4.24 4.24 0 0 0
27 1 3 -1.05 4.203165 2.156835 4.203165 0 0 0
30 1 3 -1.05 0.036835 4.276835 2.083165 0 0 0
35 1 3 -1.05 4.203165 4.203165 2.156835 0 0 0
38 1 3 -1.05 2.083165 0.036835 4.276835 0 0 0
43 1 3 -1.05 2.156835 4.203165 4.203165 0 0 0
46 1 3 -1.05 4.276835 2.083165 0.036835 0 0 0
49 1 3 -1.05 4.276835 0.036835 2.083165 0 0 0
51 1 3 -1.05 0.036835 2.083165 4.276835 0 0 0
53 1 3 -1.05 2.083165 4.276835 0.036835 0 0 0
55 1 3 -1.05 2.156835 2.156835 2.156835 0 0 0
1593 29 3 -1.05 2.156835 -0.0368349999999964 -0.03683499999999995 0 1 1
1097 20 3 -1.05 -0.0368349999999964 2.156835 -0.03683499999999995 1 0 1
881 16 3 -1.05 -0.0368349999999964 -0.0368349999999964 2.156835 1 1 0
6 1 1 1.575 7.42 3.18 3.18 0 0 0
20 1 2 1.05 6.36 0 2.12 0 0 0
22 1 1 1.575 6.36 2.12 0 0 0 0
26 1 3 -1.05 6.323164 0.036835 0.036835 0 0 0
40 1 3 -1.05 6.323164 2.083165 2.083165 0 0 0
44 1 3 -1.05 6.323164 4.276835 4.276835 0 0 0
950 17 3 -1.05 6.396835 4.203165 -0.03683499999999995 0 0 1
709 13 3 -1.05 6.396835 -0.0368349999999964 4.203165 0 1 0
929 17 3 -1.05 8.443165 2.156835 -0.03683499999999995 0 0 1
713 13 3 -1.05 8.443165 -0.0368349999999964 2.156835 0 1 0
57 2 1 1.575 9.540000000000001 1.06 1.06 0 0 0
66 2 2 1.05 10.600000000000001 2.12 4.24 0 0 0
69 2 1 1.575 10.600000000000001 4.24 2.12 0 0 0
72 2 1 1.575 8.48 4.24 0 0 0 0
77 2 1 1.575 8.48 0 4.24 0 0 0
86 2 3 -1.05 8.516835 4.276835 2.083165 0 0 0
94 2 3 -1.05 10.563165000000001 0.036835 4.276835 0 0 0
99 2 3 -1.05 10.636835000000001 4.203165 4.203165 0 0 0
107 2 3 -1.05 8.516835 2.083165 4.276835 0 0 0
109 2 3 -1.05 10.563165000000001 4.276835 0.036835 0 0 0
111 2 3 -1.05 10.636835000000001 2.156835 2.156835 0 0 0
1649 30 3 -1.05 10.636835000000001 -0.0368349999999964 -0.03683499999999995 0 1 1
62 2 1 1.575 15.9 3.18 3.18 0 0 0
63 2 1 1.575 13.780000000000001 5.3 1.06 0 0 0
65 2 1 1.575 12.72 0 0 0 0 0
73 2 2 1.05 12.72 2.12 2.12 0 0 0
76 2 2 1.05 14.84 0 2.12 0 0 0
78 2 1 1.575 14.84 2.12 0 0 0 0
80 2 2 1.05 12.72 4.24 4.24 0 0 0
82 2 3 -1.05 14.803164 0.036835 0.036835 0 0 0
83 2 3 -1.05 12.683165 2.156835 4.203165 0 0 0
91 2 3 -1.05 12.683165 4.203165 2.156835 0 0 0
96 2 3 -1.05 14.803164 2.083165 2.083165 0 0 0
100 2 3 -1.05 14.803164 4.276835 4.276835 0 0 0
102 2 3 -1.05 12.756835 2.083165 0.036835 0 0 0
105 2 3 -1.05 12.756835 0.036835 2.083165 0 0 0
1006 18 3 -1.05 14.876835 4.203165 -0.03683499999999995 0 0 1
765 14 3 -1.05 14.876835 -0.0368349999999964 4.203165 0 1 0
985 18 3 -1.05 16.923165 2.156835 -0.03683499999999995 0 0 1
769 14 3 -1.05 16.923165 -0.0368349999999964 2.156835 0 1 0
113 3 1 1.575 18.02 1.06 1.06 0 0 0
119 3 1 1.575 22.26 5.3 1.06 0 0 0
121 3 2 1.05 21.200000000000003 0 0 0 0 0
122 3 2 1.05 19.080000000000002 2.12 4.24 0 0 0
125 3 1 1.575 19.080000000000002 4.24 2.12 0 0 0
128 3 2 1.05 16.96 4.24 0 0 0 0
129 3 1 1.575 21.200000000000003 2.12 2.12 0 0 0
133 3 1 1.575 16.96 0 4.24 0 0 0
136 3 2 1.05 21.200000000000003 4.24 4.24 0 0 0
139 3 3 -1.05 21.163165 2.156835 4.203165 0 0 0
142 3 3 -1.05 16.996835 4.276835 2.083165 0 0 0
147 3 3 -1.05 21.163165 4.203165 2.156835 0 0 0
150 3 3 -1.05 19.043165000000002 0.036835 4.276835 0 0 0
155 3 3 -1.05 19.116835000000002 4.203165 4.203165 0 0 0
158 3 3 -1.05 21.236835 2.083165 0.036835 0 0 0
161 3 3 -1.05 21.236835 0.036835 2.083165 0 0 0
163 3 3 -1.05 16.996835 2.083165 4.276835 0 0 0
165 3 3 -1.05 19.043165000000002 4.276835 0.036835 0 0 0
167 3 3 -1.05 19.116835000000002 2.156835 2.156835 0 0 0
1705 31 3 -1.05 19.116835000000002 -0.0368349999999964 -0.03683499999999995 0 1 1
118 3 1 1.575 24.380000000000003 3.18 3.18 0 0 0
132 3 1 1.575 23.32 0 2.12 0 0 0
134 3 1 1.575 23.32 2.12 0 0 0 0
138 3 3 -1.05 23.283164 0.036835 0.036835 0 0 0
152 3 3 -1.05 23.283164 2.083165 2.083165 0 0 0
156 3 3 -1.05 23.283164 4.276835 4.276835 0 0 0
1062 19 3 -1.05 23.356835 4.203165 -0.03683499999999995 0 0 1
821 15 3 -1.05 23.356835 -0.0368349999999964 4.203165 0 1 0
1041 19 3 -1.05 25.403165 2.156835 -0.03683499999999995 0 0 1
825 15 3 -1.05 25.403165 -0.0368349999999964 2.156835 0 1 0
169 4 1 1.575 26.5 1.06 1.06 0 0 0
178 4 1 1.575 27.560000000000002 2.12 4.24 0 0 0
181 4 1 1.575 27.560000000000002 4.24 2.12 0 0 0
184 4 1 1.575 25.44 4.24 0 0 0 0
189 4 1 1.575 25.44 0 4.24 0 0 0
198 4 3 -1.05 25.476835 4.276835 2.083165 0 0 0
206 4 3 -1.05 27.523165000000002 0.036835 4.276835 0 0 0
211 4 3 -1.05 27.596835000000002 4.203165 4.203165 0 0 0
219 4 3 -1.05 25.476835 2.083165 4.276835 0 0 0
221 4 3 -1.05 27.523165000000002 4.276835 0.036835 0 0 0
223 4 3 -1.05 27.596835000000002 2.156835 2.156835 0 0 0
1761 32 3 -1.05 27.596835000000002 -0.0368349999999964 -0.03683499999999995 0 1 1
174 4 1 1.575 32.86 3.18 3.18 0 0 0
175 4 1 1.575 30.740000000000002 5.3 1.06 0 0 0
177 4 1 1.575 29.68 0 0 0 0 0
185 4 2 1.05 29.68 2.12 2.12 0 0 0
188 4 2 1.05 31.8 0 2.12 0 0 0
190 4 1 1.575 31.8 2.12 0 0 0 0
192 4 2 1.05 29.68 4.24 4.24 0 0 0
194 4 3 -1.05 31.763164000000003 0.036835 0.036835 0 0 0
195 4 3 -1.05 29.643165000000003 2.156835 4.203165 0 0 0
203 4 3 -1.05 29.643165000000003 4.203165 2.156835 0 0 0
208 4 3 -1.05 31.763164000000003 2.083165 2.083165 0 0 0
212 4 3 -1.05 31.763164000000003 4.276835 4.276835 0 0 0
214 4 3 -1.05 29.716835000000003 2.083165 0.036835 0 0 0
217 4 3 -1.05 29.716835000000003 0.036835 2.083165 0 0 0
1118 20 3 -1.05 31.836835 4.203165 -0.03683499999999995 0 0 1
877 16 3 -1.05 31.836835 -0.0368349999999964 4.203165 0 1 0
4 1 1 1.575 3.18 7.42 3.18 0 0 0
14 1 2 1.05 0 6.36 2.12 0 0 0
23 1 1 1.575 2.12 6.36 0 0 0 0
28 1 3 -1.05 4.276835 6.323164 4.276835 0 0 0
34 1 3 -1.05 0.036835 6.323164 0.036835 0 0 0
48 1 3 -1.05 2.083165 6.323164 2.083165 0 0 0
941 17 3 -1.05 4.203165 6.396835 -0.03683499999999995 0 0 1
220 4 3 -1.05 -0.0368349999999964 6.396835 4.203165 1 0 0
921 17 3 -1.05 2.156835 8.443165 -0.03683499999999995 0 0 1
225 5 1 1.575 1.06 9.540000000000001 1.06 0 0 0
233 5 1 1.575 4.24 8.48 0 0 0 0
234 5 2 1.05 2.12 10.600000000000001 4.24 0 0 0
241 5 1 1.575 4.24 10.600000000000001 2.12 0 0 0
245 5 2 1.05 0 8.48 4.24 0 0 0
251 5 3 -1.05 4.203165 10.636835000000001 4.203165 0 0 0
262 5 3 -1.05 2.083165 8.516835 4.276835 0 0 0
270 5 3 -1.05 4.276835 10.563165000000001 0.036835 0 0 0
273 5 3 -1.05 4.276835 8.516835 2.083165 0 0 0
275 5 3 -1.05 0.036835 10.563165000000001 4.276835 0 0 0
279 5 3 -1.05 2.156835 10.636835000000001 2.156835 0 0 0
209 4 3 -1.05 -0.0368349999999964 8.443165 2.156835 1 0 0
1321 24 3 -1.05 -0.0368349999999964 10.636835000000001 -0.03683499999999995 1 0 1
11 1 1 1.575 6.36 6.36 4.24 0 0 0
31 1 3 -1.05 6.396835 6.396835 2.156835 0 0 0
52 1 3 -1.05 8.443165 6.396835 4.203165 0 0 0
70 2 1 1.575 8.48 6.36 2.12 0 0 0
79 2 2 1.05 10.600000000000001 6.36 0 0 0 0
90 2 3 -1.05 8.516835 6.323164 0.036835 0 0 0
104 2 3 -1.05 10.563165000000001 6.323164 2.083165 0 0 0
37 1 3 -1.05 6.396835 8.443165 4.203165 0 0 0
244 5 2 1.05 6.36 8.48 2.12 0 0 0
246 5 1 1.575 6.36 10.600000000000001 0 0 0 0
250 5 3 -1.05 6.323164 8.516835 0.036835 0 0 0
264 5 3 -1.05 6.323164 10.563165000000001 2.083165 0 0 0
41 1 3 -1.05 8.443165 8.443165 2.156835 0 0 0
1153 21 3 -1.05 8.443165 10.636835000000001 -0.03683499999999995 0 0 1
977 18 3 -1.05 10.636835000000001 8.443165 -0.03683499999999995 0 0 1
281 6 1 1.575 9.540000000000001 9.540000000000001 1.06 0 0 0
290 6 1 1.575 10.600000000000001 10.600000000000001 4.24 0 0 0
301 6 1 1.575 8.48 8.48 4.24 0 0 0
318 6 3 -1.05 10.563165000000001 8.516835 4.276835 0 0 0
331 6 3 -1.05 8.516835 10.563165000000001 4.276835 0 0 0
335 6 3 -1.05 10.636835000000001 10.636835000000001 2.156835 0 0 0
60 2 1 1.575 11.66 7.42 3.18 0 0 0
67 2 2 1.05 14.84 6.36 4.24 0 0 0
84 2 3 -1.05 12.756835 6.323164 4.276835 0 0 0
87 2 3 -1.05 14.876835 6.396835 2.156835 0 0 0
997 18 3 -1.05 12.683165 6.396835 -0.03683499999999995 0 0 1
93 2 3 -1.05 14.876835 8.443165 4.203165 0 0 0
289 6 1 1.575 12.72 8.48 0 0 0 0
297 6 2 1.05 12.72 10.600000000000001 2.12 0 0 0
300 6 1 1.575 14.84 8.48 2.12 0 0 0
302 6 2 1.05 14.84 10.600000000000001 0 0 0 0
306 6 3 -1.05 14.803164 8.516835 0.036835 0 0 0
307 6 3 -1.05 12.683165 10.636835000000001 4.203165 0 0 0
320 6 3 -1.05 14.803164 10.563165000000001 2.083165 0 0 0
326 6 3 -1.05 12.756835 10.563165000000001 0.036835 0 0 0
329 6 3 -1.05 12.756835 8.516835 2.083165 0 0 0
108 2 3 -1.05 16.923165 6.396835 4.203165 0 0 0
116 3 1 1.575 20.14 7.42 3.18 0 0 0
126 3 2 1.05 16.96 6.36 2.12 0 0 0
135 3 2 1.05 19.080000000000002 6.36 0 0 0 0
140 3 3 -1.05 21.236835 6.323164 4.276835 0 0 0
146 3 3 -1.05 16.996835 6.323164 0.036835 0 0 0
160 3 3 -1.05 19.043165000000002 6.323164 2.083165 0 0 0
1053 19 3 -1.05 21.163165 6.396835 -0.03683499999999995 0 0 1
97 2 3 -1.05 16.923165 8.443165 2.156835 0 0 0
1209 22 3 -1.05 16.923165 10.636835000000001 -0.03683499999999995 0 0 1
1033 19 3 -1.05 19.116835000000002 8.443165 -0.03683499999999995 0 0 1
337 7 1 1.575 18.02 9.540000000000001 1.06 0 0 0
345 7 2 1.05 21.200000000000003 8.48 0 0 0 0
346 7 1 1.575 19.080000000000002 10.600000000000001 4.24 0 0 0
353 7 2 1.05 21.200000000000003 10.600000000000001 2.12 0 0 0
357 7 2 1.05 16.96 8.48 4.24 0 0 0
363 7 3 -1.05 21.163165 10.636835000000001 4.203165 0 0 0
374 7 3 -1.05 19.043165000000002 8.516835 4.276835 0 0 0
382 7 3 -1.05 21.236835 10.563165000000001 0.036835 0 0 0
385 7 3 -1.05 21.236835 8.516835 2.083165 0 0 0
387 7 3 -1.05 16.996835 10.563165000000001 4.276835 0 0 0
391 7 3 -1.05 19.116835000000002 10.636835000000001 2.156835 0 0 0
123 3 1 1.575 23.32 6.36 4.24 0 0 0
143 3 3 -1.05 23.356835 6.396835 2.156835 0 0 0
164 3 3 -1.05 25.403165 6.396835 4.203165 0 0 0
182 4 1 1.575 25.44 6.36 2.12 0 0 0
191 4 1 1.575 27.560000000000002 6.36 0 0 0 0
202 4 3 -1.05 25.476835 6.323164 0.036835 0 0 0
216 4 3 -1.05 27.523165000000002 6.323164 2.083165 0 0 0
149 3 3 -1.05 23.356835 8.443165 4.203165 0 0 0
356 7 1 1.575 23.32 8.48 2.12 0 0 0
358 7 2 1.05 23.32 10.600000000000001 0 0 0 0
362 7 3 -1.05 23.283164 8.516835 0.036835 0 0 0
376 7 3 -1.05 23.283164 10.563165000000001 2.083165 0 0 0
153 3 3 -1.05 25.403165 8.443165 2.156835 0 0 0
1265 23 3 -1.05 25.403165 10.636835000000001 -0.03683499999999995 0 0 1
1089 20 3 -1.05 27.596835000000002 8.443165 -0.03683499999999995 0 0 1
393 8 1 1.575 26.5 9.540000000000001 1.06 0 0 0
402 8 2 1.05 27.560000000000002 10.600000000000001 4.24 0 0 0
413 8 1 1.575 25.44 8.48 4.24 0 0 0
430 8 3 -1.05 27.523165000000002 8.516835 4.276835 0 0 0
443 8 3 -1.05 25.476835 10.563165000000001 4.276835 0 0 0
447 8 3 -1.05 27.596835000000002 10.636835000000001 2.156835 0 0 0
172 4 1 1.575 28.62 7.42 3.18 0 0 0
179 4 2 1.05 31.8 6.36 4.24 0 0 0
196 4 3 -1.05 29.716835000000003 6.323164 4.276835 0 0 0
199 4 3 -1.05 31.836835 6.396835 2.156835 0 0 0
1109 20 3 -1.05 29.643165000000003 6.396835 -0.03683499999999995 0 0 1
205 4 3 -1.05 31.836835 8.443165 4.203165 0 0 0
401 8 1 1.575 29.68 8.48 0 0 0 0
409 8 1 1.575 29.68 10.600000000000001 2.12 0 0 0
412 8 2 1.05 31.8 8.48 2.12 0 0 0
414 8 2 1.05 31.8 10.600000000000001 0 0 0 0
418 8 3 -1.05 31.763164000000003 8.516835 0.036835 0 0 0
419 8 3 -1.05 29.643165000000003 10.636835000000001 4.203165 0 0 0
432 8 3 -1.05 31.763164000000003 10.563165000000001 2.083165 0 0 0
438 8 3 -1.05 29.716835000000003 10.563165000000001 0.036835 0 0 0
441 8 3 -1.05 29.716835000000003 8.516835 2.083165 0 0 0
228 5 1 1.575 3.18 15.9 3.18 0 0 0
231 5 1 1.575 5.3 13.780000000000001 1.06 0 0 0
237 5 2 1.05 2.12 12.72 2.12 0 0 0
238 5 2 1.05 0 14.84 2.12 0 0 0
240 5 1 1.575 0 12.72 0 0 0 0
247 5 2 1.05 2.12 14.84 0 0 0 0
248 5 2 1.05 4.24 12.72 4.24 0 0 0
252 5 3 -1.05 4.276835 14.803164 4.276835 0 0 0
254 5 3 -1.05 0.036835 12.756835 2.083165 0 0 0
258 5 3 -1.05 0.036835 14.803164 0.036835 0 0 0
259 5 3 -1.05 4.203165 12.683165 2.156835 0 0 0
267 5 3 -1.05 2.156835 12.683165 4.203165 0 0 0
272 5 3 -1.05 2.083165 14.803164 2.083165 0 0 0
277 5 3 -1.05 2.083165 12.756835 0.036835 0 0 0
1165 21 3 -1.05 4.203165 14.876835 -0.03683499999999995 0 0 1
444 8 3 -1.05 -0.0368349999999964 14.876835 4.203165 1 0 0
230 5 1 1.575 7.42 11.66 3.18 0 0 0
235 5 1 1.575 6.36 14.84 4.24 0 0 0
255 5 3 -1.05 6.396835 14.876835 2.156835 0 0 0
268 5 3 -1.05 6.323164 12.756835 4.276835 0 0 0
1174 21 3 -1.05 6.396835 12.683165 -0.03683499999999995 0 0 1
276 5 3 -1.05 8.443165 14.876835 4.203165 0 0 0
293 6 1 1.575 10.600000000000001 12.72 2.12 0 0 0
294 6 2 1.05 8.48 14.84 2.12 0 0 0
296 6 2 1.05 8.48 12.72 0 0 0 0
303 6 1 1.575 10.600000000000001 14.84 0 0 0 0
310 6 3 -1.05 8.516835 12.756835 2.083165 0 0 0
314 6 3 -1.05 8.516835 14.803164 0.036835 0 0 0
323 6 3 -1.05 10.636835000000001 12.683165 4.203165 0 0 0
328 6 3 -1.05 10.563165000000001 14.803164 2.083165 0 0 0
333 6 3 -1.05 10.563165000000001 12.756835 0.036835 0 0 0
284 6 1 1.575 11.66 15.9 3.18 0 0 0
286 6 1 1.575 15.9 11.66 3.18 0 0 0
287 6 1 1.575 13.780000000000001 13.780000000000001 1.06 0 0 0
291 6 1 1.575 14.84 14.84 4.24 0 0 0
304 6 1 1.575 12.72 12.72 4.24 0 0 0
308 6 3 -1.05 12.756835 14.803164 4.276835 0 0 0
311 6 3 -1.05 14.876835 14.876835 2.156835 0 0 0
315 6 3 -1.05 12.683165 12.683165 2.156835 0 0 0
324 6 3 -1.05 14.803164 12.756835 4.276835 0 0 0
1221 22 3 -1.05 12.683165 14.876835 -0.03683499999999995 0 0 1
1230 22 3 -1.05 14.876835 12.683165 -0.03683499999999995 0 0 1
332 6 3 -1.05 16.923165 14.876835 4.203165 0 0 0
340 7 1 1.575 20.14 15.9 3.18 0 0 0
343 7 1 1.575 22.26 13.780000000000001 1.06 0 0 0
349 7 1 1.575 19.080000000000002 12.72 2.12 0 0 0
350 7 2 1.05 16.96 14.84 2.12 0 0 0
352 7 1 1.575 16.96 12.72 0 0 0 0
359 7 1 1.575 19.080000000000002 14.84 0 0 0 0
360 7 2 1.05 21.200000000000003 12.72 4.24 0 0 0
364 7 3 -1.05 21.236835 14.803164 4.276835 0 0 0
366 7 3 -1.05 16.996835 12.756835 2.083165 0 0 0
370 7 3 -1.05 16.996835 14.803164 0.036835 0 0 0
371 7 3 -1.05 21.163165 12.683165 2.156835 0 0 0
379 7 3 -1.05 19.116835000000002 12.683165 4.203165 0 0 0
384 7 3 -1.05 19.043165000000002 14.803164 2.083165 0 0 0
389 7 3 -1.05 19.043165000000002 12.756835 0.036835 0 0 0
1277 23 3 -1.05 21.163165 14.876835 -0.03683499999999995 0 0 1
342 7 1 1.575 24.380000000000003 11.66 3.18 0 0 0
347 7 1 1.575 23.32 14.84 4.24 0 0 0
367 7 3 -1.05 23.356835 14.876835 2.156835 0 0 0
380 7 3 -1.05 23.283164 12.756835 4.276835 0 0 0
1286 23 3 -1.05 23.356835 12.683165 -0.03683499999999995 0 0 1
388 7 3 -1.05 25.403165 14.876835 4.203165 0 0 0
405 8 1 1.575 27.560000000000002 12.72 2.12 0 0 0
406 8 1 1.575 25.44 14.84 2.12 0 0 0
408 8 1 1.575 25.44 12.72 0 0 0 0
415 8 1 1.575 27.560000000000002 14.84 0 0 0 0
422 8 3 -1.05 25.476835 12.756835 2.083165 0 0 0
426 8 3 -1.05 25.476835 14.803164 0.036835 0 0 0
435 8 3 -1.05 27.596835000000002 12.683165 4.203165 0 0 0
440 8 3 -1.05 27.523165000000002 14.803164 2.083165 0 0 0
445 8 3 -1.05 27.523165000000002 12.756835 0.036835 0 0 0
396 8 1 1.575 28.62 15.9 3.18 0 0 0
398 8 1 1.575 32.86 11.66 3.18 0 0 0
399 8 1 1.575 30.740000000000002 13.780000000000001 1.06 0 0 0
403 8 1 1.575 31.8 14.84 4.24 0 0 0
416 8 1 1.575 29.68 12.72 4.24 0 0 0
420 8 3 -1.05 29.716835000000003 14.803164 4.276835 0 0 0
423 8 3 -1.05 31.836835 14.876835 2.156835 0 0 0
427 8 3 -1.05 29.643165000000003 12.683165 2.156835 0 0 0
436 8 3 -1.05 31.763164000000003 12.756835 4.276835 0 0 0
1333 24 3 -1.05 29.643165000000003 14.876835 -0.03683499999999995 0 0 1
1342 24 3 -1.05 31.836835 12.683165 -0.03683499999999995 0 0 1
1145 21 3 -1.05 2.156835 16.923165 -0.03683499999999995 0 0 1
449 9 1 1.575 1.06 18.02 1.06 0 0 0
455 9 1 1.575 5.3 22.26 1.06 0 0 0
457 9 1 1.575 4.24 16.96 0 0 0 0
458 9 2 1.05 2.12 19.080000000000002 4.24 0 0 0
461 9 2 1.05 2.12 21.200000000000003 2.12 0 0 0
464 9 2 1.05 0 21.200000000000003 0 0 0 0
465 9 2 1.05 4.24 19.080000000000002 2.12 0 0 0
469 9 2 1.05 0 16.96 4.24 0 0 0
472 9 2 1.05 4.24 21.200000000000003 4.24 0 0 0
475 9 3 -1.05 4.203165 19.116835000000002 4.203165 0 0 0
478 9 3 -1.05 0.036835 21.236835 2.083165 0 0 0
483 9 3 -1.05 4.203165 21.163165 2.156835 0 0 0
486 9 3 -1.05 2.083165 16.996835 4.276835 0 0 0
491 9 3 -1.05 2.156835 21.163165 4.203165 0 0 0
494 9 3 -1.05 4.276835 19.043165000000002 0.036835 0 0 0
497 9 3 -1.05 4.276835 16.996835 2.083165 0 0 0
499 9 3 -1.05 0.036835 19.043165000000002 4.276835 0 0 0
501 9 3 -1.05 2.083165 21.236835 0.036835 0 0 0
503 9 3 -1.05 2.156835 19.116835000000002 2.156835 0 0 0
433 8 3 -1.05 -0.0368349999999964 16.923165 2.156835 1 0 0
1545 28 3 -1.05 -0.0368349999999964 19.116835000000002 -0.03683499999999995 1 0 1
261 5 3 -1.05 6.396835 16.923165 4.203165 0 0 0
454 9 1 1.575 7.42 20.14 3.18 0 0 0
468 9 2 1.05 6.36 16.96 2.12 0 0 0
470 9 1 1.575 6.36 19.080000000000002 0 0 0 0
474 9 3 -1.05 6.323164 16.996835 0.036835 0 0 0
488 9 3 -1.05 6.323164 19.043165000000002 2.083165 0 0 0
492 9 3 -1.05 6.323164 21.236835 4.276835 0 0 0
1398 25 3 -1.05 6.396835 21.163165 -0.03683499999999995 0 0 1
265 5 3 -1.05 8.443165 16.923165 2.156835 0 0 0
1377 25 3 -1.05 8.443165 19.116835000000002 -0.03683499999999995 0 0 1
1201 22 3 -1.05 10.636835000000001 16.923165 -0.03683499999999995 0 0 1
505 10 1 1.575 9.540000000000001 18.02 1.06 0 0 0
514 10 1 1.575 10.600000000000001 19.080000000000002 4.24 0 0 0
517 10 2 1.05 10.600000000000001 21.200000000000003 2.12 0 0 0
520 10 2 1.05 8.48 21.200000000000003 0 0 0 0
525 10 1 1.575 8.48 16.96 4.24 0 0 0
534 10 3 -1.05 8.516835 21.236835 2.083165 0 0 0
542 10 3 -1.05 10.563165000000001 16.996835 4.276835 0 0 0
547 10 3 -1.05 10.636835000000001 21.163165 4.203165 0 0 0
555 10 3 -1.05 8.516835 19.043165000000002 4.276835 0 0 0
557 10 3 -1.05 10.563165000000001 21.236835 0.036835 0 0 0
559 10 3 -1.05 10.636835000000001 19.116835000000002 2.156835 0 0 0
317 6 3 -1.05 14.876835 16.923165 4.203165 0 0 0
510 10 1 1.575 15.9 20.14 3.18 0 0 0
511 10 1 1.575 13.780000000000001 22.26 1.06 0 0 0
513 10 2 1.05 12.72 16.96 0 0 0 0
521 10 1 1.575 12.72 19.080000000000002 2.12 0 0 0
524 10 1 1.575 14.84 16.96 2.12 0 0 0
526 10 2 1.05 14.84 19.080000000000002 0 0 0 0
528 10 2 1.05 12.72 21.200000000000003 4.24 0 0 0
530 10 3 -1.05 14.803164 16.996835 0.036835 0 0 0
531 10 3 -1.05 12.683165 19.116835000000002 4.203165 0 0 0
539 10 3 -1.05 12.683165 21.163165 2.156835 0 0 0
544 10 3 -1.05 14.803164 19.043165000000002 2.083165 0 0 0
548 10 3 -1.05 14.803164 21.236835 4.276835 0 0 0
550 10 3 -1.05 12.756835 19.043165000000002 0.036835 0 0 0
553 10 3 -1.05 12.756835 16.996835 2.083165 0 0 0
1454 26 3 -1.05 14.876835 21.163165 -0.03683499999999995 0 0 1
321 6 3 -1.05 16.923165 16.923165 2.156835 0 0 0
1433 26 3 -1.05 16.923165 19.116835000000002 -0.03683499999999995 0 0 1
1257 23 3 -1.05 19.116835000000002 16.923165 -0.03683499999999995 0 0 1
561 11 1 1.575 18.02 18.02 1.06 0 0 0
567 11 1 1.575 22.26 22.26 1.06 0 0 0
569 11 1 1.575 21.200000000000003 16.96 0 0 0 0
570 11 1 1.575 19.080000000000002 19.080000000000002 4.24 0 0 0
573 11 2 1.05 19.080000000000002 21.200000000000003 2.12 0 0 0
576 11 2 1.05 16.96 21.200000000000003 0 0 0 0
577 11 2 1.05 21.200000000000003 19.080000000000002 2.12 0 0 0
581 11 2 1.05 16.96 16.96 4.24 0 0 0
584 11 1 1.575 21.200000000000003 21.200000000000003 4.24 0 0 0
587 11 3 -1.05 21.163165 19.116835000000002 4.203165 0 0 0
590 11 3 -1.05 16.996835 21.236835 2.083165 0 0 0
595 11 3 -1.05 21.163165 21.163165 2.156835 0 0 0
598 11 3 -1.05 19.043165000000002 16.996835 4.276835 0 0 0
603 11 3 -1.05 19.116835000000002 21.163165 4.203165 0 0 0
606 11 3 -1.05 21.236835 19.043165000000002 0.036835 0 0 0
609 11 3 -1.05 21.236835 16.996835 2.083165 0 0 0
611 11 3 -1.05 16.996835 19.043165000000002 4.276835 0 0 0
613 11 3 -1.05 19.043165000000002 21.236835 0.036835 0 0 0
615 11 3 -1.05 19.116835000000002 19.116835000000002 2.156835 0 0 0
373 7 3 -1.05 23.356835 16.923165 4.203165 0 0 0
566 11 1 1.575 24.380000000000003 20.14 3.18 0 0 0
580 11 1 1.575 23.32 16.96 2.12 0 0 0
582 11 1 1.575 23.32 19.080000000000002 0 0 0 0
586 11 3 -1.05 23.283164 16.996835 0.036835 0 0 0
600 11 3 -1.05 23.283164 19.043165000000002 2.083165 0 0 0
604 11 3 -1.05 23.283164 21.236835 4.276835 0 0 0
1510 27 3 -1.05 23.356835 21.163165 -0.03683499999999995 0 0 1
377 7 3 -1.05 25.403165 16.923165 2.156835 0 0 0
1489 27 3 -1.05 25.403165 19.116835000000002 -0.03683499999999995 0 0 1
1313 24 3 -1.05 27.596835000000002 16.923165 -0.03683499999999995 0 0 1
617 12 1 1.575 26.5 18.02 1.06 0 0 0
626 12 1 1.575 27.560000000000002 19.080000000000002 4.24 0 0 0
629 12 1 1.575 27.560000000000002 21.200000000000003 2.12 0 0 0
632 12 2 1.05 25.44 21.200000000000003 0 0 0 0
637 12 1 1.575 25.44 16.96 4.24 0 0 0
646 12 3 -1.05 25.476835 21.236835 2.083165 0 0 0
654 12 3 -1.05 27.523165000000002 16.996835 4.276835 0 0 0
659 12 3 -1.05 27.596835000000002 21.163165 4.203165 0 0 0
667 12 3 -1.05 25.476835 19.043165000000002 4.276835 0 0 0
669 12 3 -1.05 27.523165000000002 21.236835 0.036835 0 0 0
671 12 3 -1.05 27.596835000000002 19.116835000000002 2.156835 0 0 0
429 8 3 -1.05 31.836835 16.923165 4.203165 0 0 0
622 12 1 1.575 32.86 20.14 3.18 0 0 0
623 12 1 1.575 30.740000000000002 22.26 1.06 0 0 0
625 12 1 1.575 29.68 16.96 0 0 0 0
633 12 2 1.05 29.68 19.080000000000002 2.12 0 0 0
636 12 2 1.05 31.8 16.96 2.12 0 0 0
638 12 2 1.05 31.8 19.080000000000002 0 0 0 0
640 12 2 1.05 29.68 21.200000000000003 4.24 0 0 0
642 12 3 -1.05 31.763164000000003 16.996835 0.036835 0 0 0
643 12 3 -1.05 29.643165000000003 19.116835000000002 4.203165 0 0 0
651 12 3 -1.05 29.643165000000003 21.163165 2.156835 0 0 0
656 12 3 -1.05 31.763164000000003 19.043165000000002 2.083165 0 0 0
660 12 3 -1.05 31.763164000000003 21.236835 4.276835 0 0 0
662 12 3 -1.05 29.716835000000003 19.043165000000002 0.036835 0 0 0
665 12 3 -1.05 29.716835000000003 16.996835 2.083165 0 0 0
1566 28 3 -1.05 31.836835 21.163165 -0.03683499999999995 0 0 1
452 9 1 1.575 3.18 24.380000000000003 3.18 0 0 0
462 9 2 1.05 0 23.32 2.12 0 0 0
471 9 2 1.05 2.12 23.32 0 0 0 0
476 9 3 -1.05 4.276835 23.283164 4.276835 0 0 0
482 9 3 -1.05 0.036835 23.283164 0.036835 0 0 0
496 9 3 -1.05 2.083165 23.283164 2.083165 0 0 0
1389 25 3 -1.05 4.203165 23.356835 -0.03683499999999995 0 0 1
668 12 3 -1.05 -0.0368349999999964 23.356835 4.203165 1 0 0
1369 25 3 -1.05 2.156835 25.403165 -0.03683499999999995 0 0 1
673 13 1 1.575 1.06 26.5 1.06 0 0 0
681 13 1 1.575 4.24 25.44 0 0 0 0
682 13 1 1.575 2.12 27.560000000000002 4.24 0 0 0
689 13 1 1.575 4.24 27.560000000000002 2.12 0 0 0
693 13 1 1.575 0 25.44 4.24 0 0 0
699 13 3 -1.05 4.203165 27.596835000000002 4.203165 0 0 0
710 13 3 -1.05 2.083165 25.476835 4.276835 0 0 0
718 13 3 -1.05 4.276835 27.523165000000002 0.036835 0 0 0
721 13 3 -1.05 4.276835 25.476835 2.083165 0 0 0
723 13 3 -1.05 0.036835 27.523165000000002 4.276835 0 0 0
727 13 3 -1.05 2.156835 27.596835000000002 2.156835 0 0 0
657 12 3 -1.05 -0.0368349999999964 25.403165 2.156835 1 0 0
1769 32 3 -1.05 -0.0368349999999964 27.596835000000002 -0.03683499999999995 1 0 1
459 9 1 1.575 6.36 23.32 4.24 0 0 0
479 9 3 -1.05 6.396835 23.356835 2.156835 0 0 0
500 9 3 -1.05 8.443165 23.356835 4.203165 0 0 0
518 10 2 1.05 8.48 23.32 2.12 0 0 0
527 10 2 1.05 10.600000000000001 23.32 0 0 0 0
538 10 3 -1.05 8.516835 23.283164 0.036835 0 0 0
552 10 3 -1.05 10.563165000000001 23.283164 2.083165 0 0 0
485 9 3 -1.05 6.396835 25.403165 4.203165 0 0 0
692 13 1 1.575 6.36 25.44 2.12 0 0 0
694 13 2 1.05 6.36 27.560000000000002 0 0 0 0
698 13 3 -1.05 6.323164 25.476835 0.036835 0 0 0
712 13 3 -1.05 6.323164 27.523165000000002 2.083165 0 0 0
489 9 3 -1.05 8.443165 25.403165 2.156835 0 0 0
1601 29 3 -1.05 8.443165 27.596835000000002 -0.03683499999999995 0 0 1
1425 26 3 -1.05 10.636835000000001 25.403165 -0.03683499999999995 0 0 1
729 14 1 1.575 9.540000000000001 26.5 1.06 0 0 0
738 14 1 1.575 10.600000000000001 27.560000000000002 4.24 0 0 0
749 14 1 1.575 8.48 25.44 4.24 0 0 0
766 14 3 -1.05 10.563165000000001 25.476835 4.276835 0 0 0
779 14 3 -1.05 8.516835 27.523165000000002 4.276835 0 0 0
783 14 3 -1.05 10.636835000000001 27.596835000000002 2.156835 0 0 0
508 10 1 1.575 11.66 24.380000000000003 3.18 0 0 0
515 10 1 1.575 14.84 23.32 4.24 0 0 0
532 10 3 -1.05 12.756835 23.283164 4.276835 0 0 0
535 10 3 -1.05 14.876835 23.356835 2.156835 0 0 0
1445 26 3 -1.05 12.683165 23.356835 -0.03683499999999995 0 0 1
541 10 3 -1.05 14.876835 25.403165 4.203165 0 0 0
737 14 2 1.05 12.72 25.44 0 0 0 0
745 14 1 1.575 12.72 27.560000000000002 2.12 0 0 0
748 14 2 1.05 14.84 25.44 2.12 0 0 0
750 14 1 1.575 14.84 27.560000000000002 0 0 0 0
754 14 3 -1.05 14.803164 25.476835 0.036835 0 0 0
755 14 3 -1.05 12.683165 27.596835000000002 4.203165 0 0 0
768 14 3 -1.05 14.803164 27.523165000000002 2.083165 0 0 0
774 14 3 -1.05 12.756835 27.523165000000002 0.036835 0 0 0
777 14 3 -1.05 12.756835 25.476835 2.083165 0 0 0
556 10 3 -1.05 16.923165 23.356835 4.203165 0 0 0
564 11 1 1.575 20.14 24.380000000000003 3.18 0 0 0
574 11 2 1.05 16.96 23.32 2.12 0 0 0
583 11 1 1.575 19.080000000000002 23.32 0 0 0 0
588 11 3 -1.05 21.236835 23.283164 4.276835 0 0 0
594 11 3 -1.05 16.996835 23.283164 0.036835 0 0 0
608 11 3 -1.05 19.043165000000002 23.283164 2.083165 0 0 0
1501 27 3 -1.05 21.163165 23.356835 -0.03683499999999995 0 0 1
545 10 3 -1.05 16.923165 25.403165 2.156835 0 0 0
1657 30 3 -1.05 16.923165 27.596835000000002 -0.03683499999999995 0 0 1
1481 27 3 -1.05 19.116835000000002 25.403165 -0.03683499999999995 0 0 1
785 15 1 1.575 18.02 26.5 1.06 0 0 0
793 15 2 1.05 21.200000000000003 25.44 0 0 0 0
794 15 2 1.05 19.080000000000002 27.560000000000002 4.24 0 0 0
801 15 1 1.575 21.200000000000003 27.560000000000002 2.12 0 0 0
805 15 1 1.575 16.96 25.44 4.24 0 0 0
811 15 3 -1.05 21.163165 27.596835000000002 4.203165 0 0 0
822 15 3 -1.05 19.043165000000002 25.476835 4.276835 0 0 0
830 15 3 -1.05 21.236835 27.523165000000002 0.036835 0 0 0
833 15 3 -1.05 21.236835 25.476835 2.083165 0 0 0
835 15 3 -1.05 16.996835 27.523165000000002 4.276835 0 0 0
839 15 3 -1.05 19.116835000000002 27.596835000000002 2.156835 0 0 0
571 11 2 1.05 23.32 23.32 4.24 0 0 0
591 11 3 -1.05 23.356835 23.356835 2.156835 0 0 0
612 11 3 -1.05 25.403165 23.356835 4.203165 0 0 0
630 12 1 1.575 25.44 23.32 2.12 0 0 0
639 12 2 1.05 27.560000000000002 23.32 0 0 0 0
650 12 3 -1.05 25.476835 23.283164 0.036835 0 0 0
664 12 3 -1.05 27.523165000000002 23.283164 2.083165 0 0 0
597 11 3 -1.05 23.356835 25.403165 4.203165 0 0 0
804 15 1 1.575 23.32 25.44 2.12 0 0 0
806 15 2 1.05 23.32 27.560000000000002 0 0 0 0
810 15 3 -1.05 23.283164 25.476835 0.036835 0 0 0
824 15 3 -1.05 23.283164 27.523165000000002 2.083165 0 0 0
601 11 3 -1.05 25.403165 25.403165 2.156835 0 0 0
1713 31 3 -1.05 25.403165 27.596835000000002 -0.03683499999999995 0 0 1
1537 28 3 -1.05 27.596835000000002 25.403165 -0.03683499999999995 0 0 1
841 16 1 1.575 26.5 26.5 1.06 0 0 0
850 16 1 1.575 27.560000000000002 27.560000000000002 4.24 0 0 0
861 16 1 1.575 25.44 25.44 4.24 0 0 0
878 16 3 -1.05 27.523165000000002 25.476835 4.276835 0 0 0
891 16 3 -1.05 25.476835 27.523165000000002 4.276835 0 0 0
895 16 3 -1.05 27.596835000000002 27.596835000000002 2.156835 0 0 0
620 12 1 1.575 28.62 24.380000000000003 3.18 0 0 0
627 12 1 1.575 31.8 23.32 4.24 0 0 0
644 12 3 -1.05 29.716835000000003 23.283164 4.276835 0 0 0
647 12 3 -1.05 31.836835 23.356835 2.156835 0 0 0
1557 28 3 -1.05 29.643165000000003 23.356835 -0.03683499999999995 0 0 1
653 12 3 -1.05 31.836835 25.403165 4.203165 0 0 0
849 16 2 1.05 29.68 25.44 0 0 0 0
857 16 1 1.575 29.68 27.560000000000002 2.12 0 0 0
860 16 2 1.05 31.8 25.44 2.12 0 0 0
862 16 1 1.575 31.8 27.560000000000002 0 0 0 0
866 16 3 -1.05 31.763164000000003 25.476835 0.036835 0 0 0
867 16 3 -1.05 29.643165000000003 27.596835000000002 4.203165 0 0 0
880 16 3 -1.05 31.763164000000003 27.523165000000002 2.083165 0 0 0
886 16 3 -1.05 29.716835000000003 27.523165000000002 0.036835 0 0 0
889 16 3 -1.05 29.716835000000003 25.476835 2.083165 0 0 0
676 13 1 1.575 3.18 32.86 3.18 0 0 0
679 13 1 1.575 5.3 30.740000000000002 1.06 0 0 0
685 13 1 1.575 2.12 29.68 2.12 0 0 0
686 13 1 1.575 0 31.8 2.12 0 0 0
688 13 2 1.05 0 29.68 0 0 0 0
695 13 2 1.05 2.12 31.8 0 0 0 0
696 13 2 1.05 4.24 29.68 4.24 0 0 0
700 13 3 -1.05 4.276835 31.763164000000003 4.276835 0 0 0
702 13 3 -1.05 0.036835 29.716835000000003 2.083165 0 0 0
706 13 3 -1.05 0.036835 31.763164000000003 0.036835 0 0 0
707 13 3 -1.05 4.203165 29.643165000000003 2.156835 0 0 0
715 13 3 -1.05 2.156835 29.643165000000003 4.203165 0 0 0
720 13 3 -1.05 2.083165 31.763164000000003 2.083165 0 0 0
725 13 3 -1.05 2.083165 29.716835000000003 0.036835 0 0 0
1613 29 3 -1.05 4.203165 31.836835 -0.03683499999999995 0 0 1
892 16 3 -1.05 -0.0368349999999964 31.836835 4.203165 1 0 0
678 13 1 1.575 7.42 28.62 3.18 0 0 0
683 13 2 1.05 6.36 31.8 4.24 0 0 0
703 13 3 -1.05 6.396835 31.836835 2.156835 0 0 0
716 13 3 -1.05 6.323164 29.716835000000003 4.276835 0 0 0
1622 29 3 -1.05 6.396835 29.643165000000003 -0.03683499999999995 0 0 1
724 13 3 -1.05 8.443165 31.836835 4.203165 0 0 0
741 14 2 1.05 10.600000000000001 29.68 2.12 0 0 0
742 14 1 1.575 8.48 31.8 2.12 0 0 0
744 14 2 1.05 8.48 29.68 0 0 0 0
751 14 2 1.05 10.600000000000001 31.8 0 0 0 0
758 14 3 -1.05 8.516835 29.716835000000003 2.083165 0 0 0
762 14 3 -1.05 8.516835 31.763164000000003 0.036835 0 0 0
771 14 3 -1.05 10.636835000000001 29.643165000000003 4.203165 0 0 0
776 14 3 -1.05 10.563165000000001 31.763164000000003 2.083165 0 0 0
781 14 3 -1.05 10.563165000000001 29.716835000000003 0.036835 0 0 0
732 14 1 1.575 11.66 32.86 3.18 0 0 0
734 14 1 1.575 15.9 28.62 3.18 0 0 0
735 14 1 1.575 13.780000000000001 30.740000000000002 1.06 0 0 0
739 14 1 1.575 14.84 31.8 4.24 0 0 0
752 14 1 1.575 12.72 29.68 4.24 0 0 0
756 14 3 -1.05 12.756835 31.763164000000003 4.276835 0 0 0
759 14 3 -1.05 14.876835 31.836835 2.156835 0 0 0
763 14 3 -1.05 12.683165 29.643165000000003 2.156835 0 0 0
772 14 3 -1.05 14.803164 29.716835000000003 4.276835 0 0 0
1669 30 3 -1.05 12.683165 31.836835 -0.03683499999999995 0 0 1
1678 30 3 -1.05 14.876835 29.643165000000003 -0.03683499999999995 0 0 1
780 14 3 -1.05 16.923165 31.836835 4.203165 0 0 0
788 15 1 1.575 20.14 32.86 3.18 0 0 0
791 15 1 1.575 22.26 30.740000000000002 1.06 0 0 0
797 15 1 1.575 19.080000000000002 29.68 2.12 0 0 0
798 15 1 1.575 16.96 31.8 2.12 0 0 0
800 15 2 1.05 16.96 29.68 0 0 0 0
807 15 1 1.575 19.080000000000002 31.8 0 0 0 0
808 15 2 1.05 21.200000000000003 29.68 4.24 0 0 0
812 15 3 -1.05 21.236835 31.763164000000003 4.276835 0 0 0
814 15 3 -1.05 16.996835 29.716835000000003 2.083165 0 0 0
818 15 3 -1.05 16.996835 31.763164000000003 0.036835 0 0 0
819 15 3 -1.05 21.163165 29.643165000000003 2.156835 0 0 0
827 15 3 -1.05 19.116835000000002 29.643165000000003 4.203165 0 0 0
832 15 3 -1.05 19.043165000000002 31.763164000000003 2.083165 0 0 0
837 15 3 -1.05 19.043165000000002 29.716835000000003 0.036835 0 0 0
1725 31 3 -1.05 21.163165 31.836835 -0.03683499999999995 0 0 1
790 15 1 1.575 24.380000000000003 28.62 3.18 0 0 0
795 15 2 1.05 23.32 31.8 4.24 0 0 0
815 15 3 -1.05 23.356835 31.836835 2.156835 0 0 0
828 15 3 -1.05 23.283164 29.716835000000003 4.276835 0 0 0
1734 31 3 -1.05 23.356835 29.643165000000003 -0.03683499999999995 0 0 1
836 15 3 -1.05 25.403165 31.836835 4.203165 0 0 0
853 16 1 1.575 27.560000000000002 29.68 2.12 0 0 0
854 16 2 1.05 25.44 31.8 2.12 0 0 0
856 16 1 1.575 25.44 29.68 0 0 0 0
863 16 2 1.05 27.560000000000002 31.8 0 0 0 0
870 16 3 -1.05 25.476835 29.716835000000003 2.083165 0 0 0
874 16 3 -1.05 25.476835 31.763164000000003 0.036835 0 0 0
883 16 3 -1.05 27.596835000000002 29.643165000000003 4.203165 0 0 0
888 16 3 -1.05 27.523165000000002 31.763164000000003 2.083165 0 0 0
893 16 3 -1.05 27.523165000000002 29.716835000000003 0.036835 0 0 0
844 16 1 1.575 28.62 32.86 3.18 0 0 0
846 16 1 1.575 32.86 28.62 3.18 0 0 0
847 16 1 1.575 30.740000000000002 30.740000000000002 1.06 0 0 0
851 16 2 1.05 31.8 31.8 4.24 0 0 0
864 16 2 1.05 29.68 29.68 4.24 0 0 0
868 16 3 -1.05 29.716835000000003 31.763164000000003 4.276835 0 0 0
871 16 3 -1.05 31.836835 31.836835 2.156835 0 0 0
875 16 3 -1.05 29.643165000000003 29.643165000000003 2.156835 0 0 0
884 16 3 -1.05 31.763164000000003 29.716835000000003 4.276835 0 0 0
1781 32 3 -1.05 29.643165000000003 31.836835 -0.03683499999999995 0 0 1
1790 32 3 -1.05 31.836835 29.643165000000003 -0.03683499999999995 0 0 1
3 1 1 1.575 5.3 1.06 5.3 0 0 0
5 1 1 1.575 1.06 5.3 5.3 0 0 0
8 1 1 1.575 3.18 3.18 7.42 0 0 0
15 1 2 1.05 0 2.12 6.36 0 0 0
19 1 1 1.575 2.12 0 6.36 0 0 0
32 1 3 -1.05 2.083165 2.083165 6.323164 0 0 0
36 1 3 -1.05 4.276835 4.276835 6.323164 0 0 0
42 1 3 -1.05 0.036835 0.036835 6.323164 0 0 0
722 13 3 -1.05 4.203165 -0.0368349999999964 6.396835 0 1 0
197 4 3 -1.05 -0.0368349999999964 4.203165 6.396835 1 0 0
897 17 1 1.575 1.06 1.06 9.540000000000001 0 0 0
903 17 1 1.575 5.3 5.3 9.540000000000001 0 0 0
905 17 1 1.575 4.24 0 8.48 0 0 0
912 17 1 1.575 0 4.24 8.48 0 0 0
942 17 3 -1.05 4.276835 2.083165 8.516835 0 0 0
949 17 3 -1.05 2.083165 4.276835 8.516835 0 0 0
697 13 3 -1.05 2.156835 -0.0368349999999964 8.443165 0 1 0
201 4 3 -1.05 -0.0368349999999964 2.156835 8.443165 1 0 0
61 2 1 1.575 9.540000000000001 5.3 5.3 0 0 0
12 1 1 1.575 6.36 4.24 6.36 0 0 0
47 1 3 -1.05 6.396835 2.156835 6.396835 0 0 0
29 1 3 -1.05 8.443165 4.203165 6.396835 0 0 0
71 2 1 1.575 8.48 2.12 6.36 0 0 0
75 2 2 1.05 10.600000000000001 0 6.36 0 0 0
88 2 3 -1.05 10.563165000000001 2.083165 6.323164 0 0 0
98 2 3 -1.05 8.516835 0.036835 6.323164 0 0 0
54 1 3 -1.05 6.396835 4.203165 8.443165 0 0 0
918 17 1 1.575 6.36 2.12 8.48 0 0 0
922 17 3 -1.05 6.323164 0.036835 8.516835 0 0 0
33 1 3 -1.05 8.443165 2.156835 8.443165 0 0 0
953 18 1 1.575 9.540000000000001 1.06 9.540000000000001 0 0 0
968 18 1 1.575 8.48 4.24 8.48 0 0 0
1005 18 3 -1.05 10.563165000000001 4.276835 8.516835 0 0 0
753 14 3 -1.05 10.636835000000001 -0.0368349999999964 8.443165 0 1 0
59 2 1 1.575 13.780000000000001 1.06 5.3 0 0 0
64 2 1 1.575 11.66 3.18 7.42 0 0 0
68 2 1 1.575 14.84 4.24 6.36 0 0 0
92 2 3 -1.05 12.756835 4.276835 6.323164 0 0 0
103 2 3 -1.05 14.876835 2.156835 6.396835 0 0 0
778 14 3 -1.05 12.683165 -0.0368349999999964 6.396835 0 1 0
110 2 3 -1.05 14.876835 4.203165 8.443165 0 0 0
959 18 1 1.575 13.780000000000001 5.3 9.540000000000001 0 0 0
961 18 2 1.05 12.72 0 8.48 0 0 0
974 18 2 1.05 14.84 2.12 8.48 0 0 0
978 18 3 -1.05 14.803164 0.036835 8.516835 0 0 0
998 18 3 -1.05 12.756835 2.083165 8.516835 0 0 0
115 3 1 1.575 22.26 1.06 5.3 0 0 0
117 3 1 1.575 18.02 5.3 5.3 0 0 0
85 2 3 -1.05 16.923165 4.203165 6.396835 0 0 0
120 3 1 1.575 20.14 3.18 7.42 0 0 0
127 3 2 1.05 16.96 2.12 6.36 0 0 0
131 3 1 1.575 19.080000000000002 0 6.36 0 0 0
144 3 3 -1.05 19.043165000000002 2.083165 6.323164 0 0 0
148 3 3 -1.05 21.236835 4.276835 6.323164 0 0 0
154 3 3 -1.05 16.996835 0.036835 6.323164 0 0 0
834 15 3 -1.05 21.163165 -0.0368349999999964 6.396835 0 1 0
89 2 3 -1.05 16.923165 2.156835 8.443165 0 0 0
1009 19 1 1.575 18.02 1.06 9.540000000000001 0 0 0
1015 19 1 1.575 22.26 5.3 9.540000000000001 0 0 0
1017 19 1 1.575 21.200000000000003 0 8.48 0 0 0
1024 19 2 1.05 16.96 4.24 8.48 0 0 0
1054 19 3 -1.05 21.236835 2.083165 8.516835 0 0 0
1061 19 3 -1.05 19.043165000000002 4.276835 8.516835 0 0 0
809 15 3 -1.05 19.116835000000002 -0.0368349999999964 8.443165 0 1 0
173 4 1 1.575 26.5 5.3 5.3 0 0 0
124 3 2 1.05 23.32 4.24 6.36 0 0 0
159 3 3 -1.05 23.356835 2.156835 6.396835 0 0 0
141 3 3 -1.05 25.403165 4.203165 6.396835 0 0 0
183 4 2 1.05 25.44 2.12 6.36 0 0 0
187 4 2 1.05 27.560000000000002 0 6.36 0 0 0
200 4 3 -1.05 27.523165000000002 2.083165 6.323164 0 0 0
210 4 3 -1.05 25.476835 0.036835 6.323164 0 0 0
166 3 3 -1.05 23.356835 4.203165 8.443165 0 0 0
1030 19 1 1.575 23.32 2.12 8.48 0 0 0
1034 19 3 -1.05 23.283164 0.036835 8.516835 0 0 0
145 3 3 -1.05 25.403165 2.156835 8.443165 0 0 0
1065 20 1 1.575 26.5 1.06 9.540000000000001 0 0 0
1080 20 2 1.05 25.44 4.24 8.48 0 0 0
1117 20 3 -1.05 27.523165000000002 4.276835 8.516835 0 0 0
865 16 3 -1.05 27.596835000000002 -0.0368349999999964 8.443165 0 1 0
171 4 1 1.575 30.740000000000002 1.06 5.3 0 0 0
176 4 1 1.575 28.62 3.18 7.42 0 0 0
180 4 2 1.05 31.8 4.24 6.36 0 0 0
204 4 3 -1.05 29.716835000000003 4.276835 6.323164 0 0 0
215 4 3 -1.05 31.836835 2.156835 6.396835 0 0 0
890 16 3 -1.05 29.643165000000003 -0.0368349999999964 6.396835 0 1 0
222 4 3 -1.05 31.836835 4.203165 8.443165 0 0 0
1071 20 1 1.575 30.740000000000002 5.3 9.540000000000001 0 0 0
1073 20 1 1.575 29.68 0 8.48 0 0 0
1086 20 1 1.575 31.8 2.12 8.48 0 0 0
1090 20 3 -1.05 31.763164000000003 0.036835 8.516835 0 0 0
1110 20 3 -1.05 29.716835000000003 2.083165 8.516835 0 0 0
227 5 1 1.575 5.3 9.540000000000001 5.3 0 0 0
18 1 2 1.05 4.24 6.36 6.36 0 0 0
39 1 3 -1.05 2.156835 6.396835 6.396835 0 0 0
50 1 3 -1.05 4.203165 8.443165 6.396835 0 0 0
239 5 2 1.05 0 10.600000000000001 6.36 0 0 0
243 5 2 1.05 2.12 8.48 6.36 0 0 0
256 5 3 -1.05 2.083165 10.563165000000001 6.323164 0 0 0
266 5 3 -1.05 0.036835 8.516835 6.323164 0 0 0
45 1 3 -1.05 4.203165 6.396835 8.443165 0 0 0
919 17 1 1.575 2.12 6.36 8.48 0 0 0
930 17 3 -1.05 0.036835 6.323164 8.516835 0 0 0
25 1 3 -1.05 2.156835 8.443165 8.443165 0 0 0
1121 21 1 1.575 1.06 9.540000000000001 9.540000000000001 0 0 0
1129 21 1 1.575 4.24 8.48 8.48 0 0 0
1166 21 3 -1.05 4.276835 10.563165000000001 8.516835 0 0 0
425 8 3 -1.05 -0.0368349999999964 10.636835000000001 8.443165 1 0 0
2 1 1 1.575 7.42 7.42 7.42 0 0 0
56 1 3 -1.05 6.323164 6.323164 6.323164 0 0 0
95 2 3 -1.05 10.636835000000001 6.396835 6.396835 0 0 0
271 5 3 -1.05 6.396835 10.636835000000001 6.396835 0 0 0
295 6 1 1.575 8.48 10.600000000000001 6.36 0 0 0
299 6 1 1.575 10.600000000000001 8.48 6.36 0 0 0
312 6 3 -1.05 10.563165000000001 10.563165000000001 6.323164 0 0 0
322 6 3 -1.05 8.516835 8.516835 6.323164 0 0 0
975 18 2 1.05 10.600000000000001 6.36 8.48 0 0 0
986 18 3 -1.05 8.516835 6.323164 8.516835 0 0 0
1142 21 1 1.575 6.36 10.600000000000001 8.48 0 0 0
1146 21 3 -1.05 6.323164 8.516835 8.516835 0 0 0
257 5 3 -1.05 8.443165 10.636835000000001 8.443165 0 0 0
81 2 3 -1.05 10.636835000000001 8.443165 8.443165 0 0 0
1177 22 1 1.575 9.540000000000001 9.540000000000001 9.540000000000001 0 0 0
283 6 1 1.575 13.780000000000001 9.540000000000001 5.3 0 0 0
58 2 1 1.575 15.9 7.42 7.42 0 0 0
74 2 2 1.05 12.72 6.36 6.36 0 0 0
112 2 3 -1.05 14.803164 6.323164 6.323164 0 0 0
106 2 3 -1.05 12.683165 8.443165 6.396835 0 0 0
327 6 3 -1.05 14.876835 10.636835000000001 6.396835 0 0 0
101 2 3 -1.05 12.683165 6.396835 8.443165 0 0 0
1185 22 2 1.05 12.72 8.48 8.48 0 0 0
1198 22 1 1.575 14.84 10.600000000000001 8.48 0 0 0
1202 22 3 -1.05 14.803164 8.516835 8.516835 0 0 0
1222 22 3 -1.05 12.756835 10.563165000000001 8.516835 0 0 0
339 7 1 1.575 22.26 9.540000000000001 5.3 0 0 0
130 3 2 1.05 21.200000000000003 6.36 6.36 0 0 0
151 3 3 -1.05 19.116835000000002 6.396835 6.396835 0 0 0
162 3 3 -1.05 21.163165 8.443165 6.396835 0 0 0
351 7 2 1.05 16.96 10.600000000000001 6.36 0 0 0
355 7 1 1.575 19.080000000000002 8.48 6.36 0 0 0
368 7 3 -1.05 19.043165000000002 10.563165000000001 6.323164 0 0 0
378 7 3 -1.05 16.996835 8.516835 6.323164 0 0 0
157 3 3 -1.05 21.163165 6.396835 8.443165 0 0 0
1031 19 1 1.575 19.080000000000002 6.36 8.48 0 0 0
1042 19 3 -1.05 16.996835 6.323164 8.516835 0 0 0
313 6 3 -1.05 16.923165 10.636835000000001 8.443165 0 0 0
137 3 3 -1.05 19.116835000000002 8.443165 8.443165 0 0 0
1233 23 1 1.575 18.02 9.540000000000001 9.540000000000001 0 0 0
1241 23 1 1.575 21.200000000000003 8.48 8.48 0 0 0
1278 23 3 -1.05 21.236835 10.563165000000001 8.516835 0 0 0
114 3 1 1.575 24.380000000000003 7.42 7.42 0 0 0
168 3 3 -1.05 23.283164 6.323164 6.323164 0 0 0
207 4 3 -1.05 27.596835000000002 6.396835 6.396835 0 0 0
383 7 3 -1.05 23.356835 10.636835000000001 6.396835 0 0 0
407 8 2 1.05 25.44 10.600000000000001 6.36 0 0 0
411 8 1 1.575 27.560000000000002 8.48 6.36 0 0 0
424 8 3 -1.05 27.523165000000002 10.563165000000001 6.323164 0 0 0
434 8 3 -1.05 25.476835 8.516835 6.323164 0 0 0
1087 20 2 1.05 27.560000000000002 6.36 8.48 0 0 0
1098 20 3 -1.05 25.476835 6.323164 8.516835 0 0 0
1254 23 1 1.575 23.32 10.600000000000001 8.48 0 0 0
1258 23 3 -1.05 23.283164 8.516835 8.516835 0 0 0
369 7 3 -1.05 25.403165 10.636835000000001 8.443165 0 0 0
193 4 3 -1.05 27.596835000000002 8.443165 8.443165 0 0 0
1289 24 1 1.575 26.5 9.540000000000001 9.540000000000001 0 0 0
395 8 1 1.575 30.740000000000002 9.540000000000001 5.3 0 0 0
170 4 1 1.575 32.86 7.42 7.42 0 0 0
186 4 2 1.05 29.68 6.36 6.36 0 0 0
224 4 3 -1.05 31.763164000000003 6.323164 6.323164 0 0 0
218 4 3 -1.05 29.643165000000003 8.443165 6.396835 0 0 0
439 8 3 -1.05 31.836835 10.636835000000001 6.396835 0 0 0
213 4 3 -1.05 29.643165000000003 6.396835 8.443165 0 0 0
1297 24 1 1.575 29.68 8.48 8.48 0 0 0
1310 24 1 1.575 31.8 10.600000000000001 8.48 0 0 0
1314 24 3 -1.05 31.763164000000003 8.516835 8.516835 0 0 0
1334 24 3 -1.05 29.716835000000003 10.563165000000001 8.516835 0 0 0
229 5 1 1.575 1.06 13.780000000000001 5.3 0 0 0
232 5 1 1.575 3.18 11.66 7.42 0 0 0
242 5 2 1.05 4.24 14.84 6.36 0 0 0
260 5 3 -1.05 4.276835 12.756835 6.323164 0 0 0
263 5 3 -1.05 2.156835 14.876835 6.396835 0 0 0
421 8 3 -1.05 -0.0368349999999964 12.683165 6.396835 1 0 0
269 5 3 -1.05 4.203165 14.876835 8.443165 0 0 0
1127 21 1 1.575 5.3 13.780000000000001 9.540000000000001 0 0 0
1136 21 2 1.05 0 12.72 8.48 0 0 0
1143 21 2 1.05 2.12 14.84 8.48 0 0 0
1154 21 3 -1.05 0.036835 14.803164 8.516835 0 0 0
1173 21 3 -1.05 2.083165 12.756835 8.516835 0 0 0
285 6 1 1.575 9.540000000000001 13.780000000000001 5.3 0 0 0
226 5 1 1.575 7.42 15.9 7.42 0 0 0
236 5 2 1.05 6.36 12.72 6.36 0 0 0
280 5 3 -1.05 6.323164 14.803164 6.323164 0 0 0
253 5 3 -1.05 8.443165 12.683165 6.396835 0 0 0
319 6 3 -1.05 10.636835000000001 14.876835 6.396835 0 0 0
278 5 3 -1.05 6.396835 12.683165 8.443165 0 0 0
1192 22 1 1.575 8.48 12.72 8.48 0 0 0
1199 22 2 1.05 10.600000000000001 14.84 8.48 0 0 0
1210 22 3 -1.05 8.516835 14.803164 8.516835 0 0 0
1229 22 3 -1.05 10.563165000000001 12.756835 8.516835 0 0 0
282 6 1 1.575 15.9 15.9 7.42 0 0 0
288 6 1 1.575 11.66 11.66 7.42 0 0 0
292 6 2 1.05 14.84 12.72 6.36 0 0 0
298 6 2 1.05 12.72 14.84 6.36 0 0 0
316 6 3 -1.05 12.756835 12.756835 6.323164 0 0 0
336 6 3 -1.05 14.803164 14.803164 6.323164 0 0 0
325 6 3 -1.05 12.683165 14.876835 8.443165 0 0 0
334 6 3 -1.05 14.876835 12.683165 8.443165 0 0 0
1183 22 1 1.575 13.780000000000001 13.780000000000001 9.540000000000001 0 0 0
341 7 1 1.575 18.02 13.780000000000001 5.3 0 0 0
309 6 3 -1.05 16.923165 12.683165 6.396835 0 0 0
344 7 1 1.575 20.14 11.66 7.42 0 0 0
354 7 1 1.575 21.200000000000003 14.84 6.36 0 0 0
372 7 3 -1.05 21.236835 12.756835 6.323164 0 0 0
375 7 3 -1.05 19.116835000000002 14.876835 6.396835 0 0 0
381 7 3 -1.05 21.163165 14.876835 8.443165 0 0 0
1239 23 1 1.575 22.26 13.780000000000001 9.540000000000001 0 0 0
1248 23 1 1.575 16.96 12.72 8.48 0 0 0
1255 23 2 1.05 19.080000000000002 14.84 8.48 0 0 0
1266 23 3 -1.05 16.996835 14.803164 8.516835 0 0 0
1285 23 3 -1.05 19.043165000000002 12.756835 8.516835 0 0 0
397 8 1 1.575 26.5 13.780000000000001 5.3 0 0 0
338 7 1 1.575 24.380000000000003 15.9 7.42 0 0 0
348 7 1 1.575 23.32 12.72 6.36 0 0 0
392 7 3 -1.05 23.283164 14.803164 6.323164 0 0 0
365 7 3 -1.05 25.403165 12.683165 6.396835 0 0 0
431 8 3 -1.05 27.596835000000002 14.876835 6.396835 0 0 0
390 7 3 -1.05 23.356835 12.683165 8.443165 0 0 0
1304 24 2 1.05 25.44 12.72 8.48 0 0 0
1311 24 2 1.05 27.560000000000002 14.84 8.48 0 0 0
1322 24 3 -1.05 25.476835 14.803164 8.516835 0 0 0
1341 24 3 -1.05 27.523165000000002 12.756835 8.516835 0 0 0
394 8 1 1.575 32.86 15.9 7.42 0 0 0
400 8 1 1.575 28.62 11.66 7.42 0 0 0
404 8 2 1.05 31.8 12.72 6.36 0 0 0
410 8 1 1.575 29.68 14.84 6.36 0 0 0
428 8 3 -1.05 29.716835000000003 12.756835 6.323164 0 0 0
448 8 3 -1.05 31.763164000000003 14.803164 6.323164 0 0 0
437 8 3 -1.05 29.643165000000003 14.876835 8.443165 0 0 0
446 8 3 -1.05 31.836835 12.683165 8.443165 0 0 0
1295 24 1 1.575 30.740000000000002 13.780000000000001 9.540000000000001 0 0 0
451 9 1 1.575 5.3 18.02 5.3 0 0 0
453 9 1 1.575 1.06 22.26 5.3 0 0 0
274 5 3 -1.05 4.203165 16.923165 6.396835 0 0 0
456 9 1 1.575 3.18 20.14 7.42 0 0 0
463 9 1 1.575 0 19.080000000000002 6.36 0 0 0
467 9 2 1.05 2.12 16.96 6.36 0 0 0
480 9 3 -1.05 2.083165 19.043165000000002 6.323164 0 0 0
484 9 3 -1.05 4.276835 21.236835 6.323164 0 0 0
490 9 3 -1.05 0.036835 16.996835 6.323164 0 0 0
645 12 3 -1.05 -0.0368349999999964 21.163165 6.396835 1 0 0
249 5 3 -1.05 2.156835 16.923165 8.443165 0 0 0
1345 25 1 1.575 1.06 18.02 9.540000000000001 0 0 0
1351 25 1 1.575 5.3 22.26 9.540000000000001 0 0 0
1353 25 1 1.575 4.24 16.96 8.48 0 0 0
1360 25 2 1.05 0 21.200000000000003 8.48 0 0 0
1390 25 3 -1.05 4.276835 19.043165000000002 8.516835 0 0 0
1397 25 3 -1.05 2.083165 21.236835 8.516835 0 0 0
649 12 3 -1.05 -0.0368349999999964 19.116835000000002 8.443165 1 0 0
509 10 1 1.575 9.540000000000001 22.26 5.3 0 0 0
460 9 2 1.05 6.36 21.200000000000003 6.36 0 0 0
495 9 3 -1.05 6.396835 19.116835000000002 6.396835 0 0 0
477 9 3 -1.05 8.443165 21.163165 6.396835 0 0 0
519 10 1 1.575 8.48 19.080000000000002 6.36 0 0 0
523 10 2 1.05 10.600000000000001 16.96 6.36 0 0 0
536 10 3 -1.05 10.563165000000001 19.043165000000002 6.323164 0 0 0
546 10 3 -1.05 8.516835 16.996835 6.323164 0 0 0
502 9 3 -1.05 6.396835 21.163165 8.443165 0 0 0
1366 25 2 1.05 6.36 19.080000000000002 8.48 0 0 0
1370 25 3 -1.05 6.323164 16.996835 8.516835 0 0 0
481 9 3 -1.05 8.443165 19.116835000000002 8.443165 0 0 0
305 6 3 -1.05 10.636835000000001 16.923165 8.443165 0 0 0
1401 26 1 1.575 9.540000000000001 18.02 9.540000000000001 0 0 0
1416 26 2 1.05 8.48 21.200000000000003 8.48 0 0 0
1453 26 3 -1.05 10.563165000000001 21.236835 8.516835 0 0 0
507 10 1 1.575 13.780000000000001 18.02 5.3 0 0 0
330 6 3 -1.05 12.683165 16.923165 6.396835 0 0 0
512 10 1 1.575 11.66 20.14 7.42 0 0 0
516 10 2 1.05 14.84 21.200000000000003 6.36 0 0 0
540 10 3 -1.05 12.756835 21.236835 6.323164 0 0 0
551 10 3 -1.05 14.876835 19.116835000000002 6.396835 0 0 0
558 10 3 -1.05 14.876835 21.163165 8.443165 0 0 0
1407 26 1 1.575 13.780000000000001 22.26 9.540000000000001 0 0 0
1409 26 1 1.575 12.72 16.96 8.48 0 0 0
1422 26 1 1.575 14.84 19.080000000000002 8.48 0 0 0
1426 26 3 -1.05 14.803164 16.996835 8.516835 0 0 0
1446 26 3 -1.05 12.756835 19.043165000000002 8.516835 0 0 0
563 11 1 1.575 22.26 18.02 5.3 0 0 0
565 11 1 1.575 18.02 22.26 5.3 0 0 0
533 10 3 -1.05 16.923165 21.163165 6.396835 0 0 0
386 7 3 -1.05 21.163165 16.923165 6.396835 0 0 0
568 11 1 1.575 20.14 20.14 7.42 0 0 0
575 11 2 1.05 16.96 19.080000000000002 6.36 0 0 0
579 11 2 1.05 19.080000000000002 16.96 6.36 0 0 0
592 11 3 -1.05 19.043165000000002 19.043165000000002 6.323164 0 0 0
596 11 3 -1.05 21.236835 21.236835 6.323164 0 0 0
602 11 3 -1.05 16.996835 16.996835 6.323164 0 0 0
537 10 3 -1.05 16.923165 19.116835000000002 8.443165 0 0 0
361 7 3 -1.05 19.116835000000002 16.923165 8.443165 0 0 0
1457 27 1 1.575 18.02 18.02 9.540000000000001 0 0 0
1463 27 1 1.575 22.26 22.26 9.540000000000001 0 0 0
1465 27 1 1.575 21.200000000000003 16.96 8.48 0 0 0
1472 27 1 1.575 16.96 21.200000000000003 8.48 0 0 0
1502 27 3 -1.05 21.236835 19.043165000000002 8.516835 0 0 0
1509 27 3 -1.05 19.043165000000002 21.236835 8.516835 0 0 0
621 12 1 1.575 26.5 22.26 5.3 0 0 0
572 11 2 1.05 23.32 21.200000000000003 6.36 0 0 0
607 11 3 -1.05 23.356835 19.116835000000002 6.396835 0 0 0
589 11 3 -1.05 25.403165 21.163165 6.396835 0 0 0
631 12 2 1.05 25.44 19.080000000000002 6.36 0 0 0
635 12 2 1.05 27.560000000000002 16.96 6.36 0 0 0
648 12 3 -1.05 27.523165000000002 19.043165000000002 6.323164 0 0 0
658 12 3 -1.05 25.476835 16.996835 6.323164 0 0 0
614 11 3 -1.05 23.356835 21.163165 8.443165 0 0 0
1478 27 2 1.05 23.32 19.080000000000002 8.48 0 0 0
1482 27 3 -1.05 23.283164 16.996835 8.516835 0 0 0
593 11 3 -1.05 25.403165 19.116835000000002 8.443165 0 0 0
417 8 3 -1.05 27.596835000000002 16.923165 8.443165 0 0 0
1513 28 1 1.575 26.5 18.02 9.540000000000001 0 0 0
1528 28 2 1.05 25.44 21.200000000000003 8.48 0 0 0
1565 28 3 -1.05 27.523165000000002 21.236835 8.516835 0 0 0
619 12 1 1.575 30.740000000000002 18.02 5.3 0 0 0
442 8 3 -1.05 29.643165000000003 16.923165 6.396835 0 0 0
624 12 1 1.575 28.62 20.14 7.42 0 0 0
628 12 2 1.05 31.8 21.200000000000003 6.36 0 0 0
652 12 3 -1.05 29.716835000000003 21.236835 6.323164 0 0 0
663 12 3 -1.05 31.836835 19.116835000000002 6.396835 0 0 0
670 12 3 -1.05 31.836835 21.163165 8.443165 0 0 0
1519 28 1 1.575 30.740000000000002 22.26 9.540000000000001 0 0 0
1521 28 2 1.05 29.68 16.96 8.48 0 0 0
1534 28 1 1.575 31.8 19.080000000000002 8.48 0 0 0
1538 28 3 -1.05 31.763164000000003 16.996835 8.516835 0 0 0
1558 28 3 -1.05 29.716835000000003 19.043165000000002 8.516835 0 0 0
675 13 1 1.575 5.3 26.5 5.3 0 0 0
466 9 2 1.05 4.24 23.32 6.36 0 0 0
487 9 3 -1.05 2.156835 23.356835 6.396835 0 0 0
498 9 3 -1.05 4.203165 25.403165 6.396835 0 0 0
687 13 1 1.575 0 27.560000000000002 6.36 0 0 0
691 13 2 1.05 2.12 25.44 6.36 0 0 0
704 13 3 -1.05 2.083165 27.523165000000002 6.323164 0 0 0
714 13 3 -1.05 0.036835 25.476835 6.323164 0 0 0
493 9 3 -1.05 4.203165 23.356835 8.443165 0 0 0
1367 25 2 1.05 2.12 23.32 8.48 0 0 0
1378 25 3 -1.05 0.036835 23.283164 8.516835 0 0 0
473 9 3 -1.05 2.156835 25.403165 8.443165 0 0 0
1569 29 1 1.575 1.06 26.5 9.540000000000001 0 0 0
1577 29 2 1.05 4.24 25.44 8.48 0 0 0
1614 29 3 -1.05 4.276835 27.523165000000002 8.516835 0 0 0
873 16 3 -1.05 -0.0368349999999964 27.596835000000002 8.443165 1 0 0
450 9 1 1.575 7.42 24.380000000000003 7.42 0 0 0
504 9 3 -1.05 6.323164 23.283164 6.323164 0 0 0
543 10 3 -1.05 10.636835000000001 23.356835 6.396835 0 0 0
719 13 3 -1.05 6.396835 27.596835000000002 6.396835 0 0 0
743 14 2 1.05 8.48 27.560000000000002 6.36 0 0 0
747 14 2 1.05 10.600000000000001 25.44 6.36 0 0 0
760 14 3 -1.05 10.563165000000001 27.523165000000002 6.323164 0 0 0
770 14 3 -1.05 8.516835 25.476835 6.323164 0 0 0
1423 26 1 1.575 10.600000000000001 23.32 8.48 0 0 0
1434 26 3 -1.05 8.516835 23.283164 8.516835 0 0 0
1590 29 1 1.575 6.36 27.560000000000002 8.48 0 0 0
1594 29 3 -1.05 6.323164 25.476835 8.516835 0 0 0
705 13 3 -1.05 8.443165 27.596835000000002 8.443165 0 0 0
529 10 3 -1.05 10.636835000000001 25.403165 8.443165 0 0 0
1625 30 1 1.575 9.540000000000001 26.5 9.540000000000001 0 0 0
731 14 1 1.575 13.780000000000001 26.5 5.3 0 0 0
506 10 1 1.575 15.9 24.380000000000003 7.42 0 0 0
522 10 1 1.575 12.72 23.32 6.36 0 0 0
560 10 3 -1.05 14.803164 23.283164 6.323164 0 0 0
554 10 3 -1.05 12.683165 25.403165 6.396835 0 0 0
775 14 3 -1.05 14.876835 27.596835000000002 6.396835 0 0 0
549 10 3 -1.05 12.683165 23.356835 8.443165 0 0 0
1633 30 2 1.05 12.72 25.44 8.48 0 0 0
1646 30 1 1.575 14.84 27.560000000000002 8.48 0 0 0
1650 30 3 -1.05 14.803164 25.476835 8.516835 0 0 0
1670 30 3 -1.05 12.756835 27.523165000000002 8.516835 0 0 0
787 15 1 1.575 22.26 26.5 5.3 0 0 0
578 11 1 1.575 21.200000000000003 23.32 6.36 0 0 0
599 11 3 -1.05 19.116835000000002 23.356835 6.396835 0 0 0
610 11 3 -1.05 21.163165 25.403165 6.396835 0 0 0
799 15 1 1.575 16.96 27.560000000000002 6.36 0 0 0
803 15 1 1.575 19.080000000000002 25.44 6.36 0 0 0
816 15 3 -1.05 19.043165000000002 27.523165000000002 6.323164 0 0 0
826 15 3 -1.05 16.996835 25.476835 6.323164 0 0 0
605 11 3 -1.05 21.163165 23.356835 8.443165 0 0 0
1479 27 1 1.575 19.080000000000002 23.32 8.48 0 0 0
1490 27 3 -1.05 16.996835 23.283164 8.516835 0 0 0
761 14 3 -1.05 16.923165 27.596835000000002 8.443165 0 0 0
585 11 3 -1.05 19.116835000000002 25.403165 8.443165 0 0 0
1681 31 1 1.575 18.02 26.5 9.540000000000001 0 0 0
1689 31 1 1.575 21.200000000000003 25.44 8.48 0 0 0
1726 31 3 -1.05 21.236835 27.523165000000002 8.516835 0 0 0
562 11 1 1.575 24.380000000000003 24.380000000000003 7.42 0 0 0
616 11 3 -1.05 23.283164 23.283164 6.323164 0 0 0
655 12 3 -1.05 27.596835000000002 23.356835 6.396835 0 0 0
831 15 3 -1.05 23.356835 27.596835000000002 6.396835 0 0 0
855 16 2 1.05 25.44 27.560000000000002 6.36 0 0 0
859 16 2 1.05 27.560000000000002 25.44 6.36 0 0 0
872 16 3 -1.05 27.523165000000002 27.523165000000002 6.323164 0 0 0
882 16 3 -1.05 25.476835 25.476835 6.323164 0 0 0
1535 28 2 1.05 27.560000000000002 23.32 8.48 0 0 0
1546 28 3 -1.05 25.476835 23.283164 8.516835 0 0 0
1702 31 1 1.575 23.32 27.560000000000002 8.48 0 0 0
1706 31 3 -1.05 23.283164 25.476835 8.516835 0 0 0
817 15 3 -1.05 25.403165 27.596835000000002 8.443165 0 0 0
641 12 3 -1.05 27.596835000000002 25.403165 8.443165 0 0 0
1737 32 1 1.575 26.5 26.5 9.540000000000001 0 0 0
843 16 1 1.575 30.740000000000002 26.5 5.3 0 0 0
618 12 1 1.575 32.86 24.380000000000003 7.42 0 0 0
634 12 1 1.575 29.68 23.32 6.36 0 0 0
672 12 3 -1.05 31.763164000000003 23.283164 6.323164 0 0 0
666 12 3 -1.05 29.643165000000003 25.403165 6.396835 0 0 0
887 16 3 -1.05 31.836835 27.596835000000002 6.396835 0 0 0
661 12 3 -1.05 29.643165000000003 23.356835 8.443165 0 0 0
1745 32 1 1.575 29.68 25.44 8.48 0 0 0
1758 32 2 1.05 31.8 27.560000000000002 8.48 0 0 0
1762 32 3 -1.05 31.763164000000003 25.476835 8.516835 0 0 0
1782 32 3 -1.05 29.716835000000003 27.523165000000002 8.516835 0 0 0
677 13 1 1.575 1.06 30.740000000000002 5.3 0 0 0
680 13 1 1.575 3.18 28.62 7.42 0 0 0
690 13 1 1.575 4.24 31.8 6.36 0 0 0
708 13 3 -1.05 4.276835 29.716835000000003 6.323164 0 0 0
711 13 3 -1.05 2.156835 31.836835 6.396835 0 0 0
869 16 3 -1.05 -0.0368349999999964 29.643165000000003 6.396835 1 0 0
717 13 3 -1.05 4.203165 31.836835 8.443165 0 0 0
1575 29 1 1.575 5.3 30.740000000000002 9.540000000000001 0 0 0
1584 29 1 1.575 0 29.68 8.48 0 0 0
1591 29 1 1.575 2.12 31.8 8.48 0 0 0
1602 29 3 -1.05 0.036835 31.763164000000003 8.516835 0 0 0
1621 29 3 -1.05 2.083165 29.716835000000003 8.516835 0 0 0
733 14 1 1.575 9.540000000000001 30.740000000000002 5.3 0 0 0
674 13 1 1.575 7.42 32.86 7.42 0 0 0
684 13 1 1.575 6.36 29.68 6.36 0 0 0
728 13 3 -1.05 6.323164 31.763164000000003 6.323164 0 0 0
701 13 3 -1.05 8.443165 29.643165000000003 6.396835 0 0 0
767 14 3 -1.05 10.636835000000001 31.836835 6.396835 0 0 0
726 13 3 -1.05 6.396835 29.643165000000003 8.443165 0 0 0
1640 30 2 1.05 8.48 29.68 8.48 0 0 0
1647 30 2 1.05 10.600000000000001 31.8 8.48 0 0 0
1658 30 3 -1.05 8.516835 31.763164000000003 8.516835 0 0 0
1677 30 3 -1.05 10.563165000000001 29.716835000000003 8.516835 0 0 0
730 14 1 1.575 15.9 32.86 7.42 0 0 0
736 14 1 1.575 11.66 28.62 7.42 0 0 0
740 14 2 1.05 14.84 29.68 6.36 0 0 0
746 14 2 1.05 12.72 31.8 6.36 0 0 0
764 14 3 -1.05 12.756835 29.716835000000003 6.323164 0 0 0
784 14 3 -1.05 14.803164 31.763164000000003 6.323164 0 0 0
773 14 3 -1.05 12.683165 31.836835 8.443165 0 0 0
782 14 3 -1.05 14.876835 29.643165000000003 8.443165 0 0 0
1631 30 1 1.575 13.780000000000001 30.740000000000002 9.540000000000001 0 0 0
789 15 1 1.575 18.02 30.740000000000002 5.3 0 0 0
757 14 3 -1.05 16.923165 29.643165000000003 6.396835 0 0 0
792 15 1 1.575 20.14 28.62 7.42 0 0 0
802 15 2 1.05 21.200000000000003 31.8 6.36 0 0 0
820 15 3 -1.05 21.236835 29.716835000000003 6.323164 0 0 0
823 15 3 -1.05 19.116835000000002 31.836835 6.396835 0 0 0
829 15 3 -1.05 21.163165 31.836835 8.443165 0 0 0
1687 31 1 1.575 22.26 30.740000000000002 9.540000000000001 0 0 0
1696 31 1 1.575 16.96 29.68 8.48 0 0 0
1703 31 2 1.05 19.080000000000002 31.8 8.48 0 0 0
1714 31 3 -1.05 16.996835 31.763164000000003 8.516835 0 0 0
1733 31 3 -1.05 19.043165000000002 29.716835000000003 8.516835 0 0 0
845 16 1 1.575 26.5 30.740000000000002 5.3 0 0 0
786 15 1 1.575 24.380000000000003 32.86 7.42 0 0 0
796 15 1 1.575 23.32 29.68 6.36 0 0 0
840 15 3 -1.05 23.283164 31.763164000000003 6.323164 0 0 0
813 15 3 -1.05 25.403165 29.643165000000003 6.396835 0 0 0
879 16 3 -1.05 27.596835000000002 31.836835 6.396835 0 0 0
838 15 3 -1.05 23.356835 29.643165000000003 8.443165 0 0 0
1752 32 1 1.575 25.44 29.68 8.48 0 0 0
1759 32 2 1.05 27.560000000000002 31.8 8.48 0 0 0
1770 32 3 -1.05 25.476835 31.763164000000003 8.516835 0 0 0
1789 32 3 -1.05 27.523165000000002 29.716835000000003 8.516835 0 0 0
842 16 1 1.575 32.86 32.86 7.42 0 0 0
848 16 1 1.575 28.62 28.62 7.42 0 0 0
852 16 1 1.575 31.8 29.68 6.36 0 0 0
858 16 2 1.05 29.68 31.8 6.36 0 0 0
876 16 3 -1.05 29.716835000000003 29.716835000000003 6.323164 0 0 0
896 16 3 -1.05 31.763164000000003 31.763164000000003 6.323164 0 0 0
885 16 3 -1.05 29.643165000000003 31.836835 8.443165 0 0 0
894 16 3 -1.05 31.836835 29.643165000000003 8.443165 0 0 0
1743 32 1 1.575 30.740000000000002 30.740000000000002 9.540000000000001 0 0 0
909 17 1 1.575 2.12 4.24 10.600000000000001 0 0 0
913 17 2 1.05 4.24 2.12 10.600000000000001 0 0 0
926 17 3 -1.05 0.036835 4.276835 10.563165000000001 0 0 0
931 17 3 -1.05 4.203165 4.203165 10.636835000000001 0 0 0
945 17 3 -1.05 4.276835 0.036835 10.563165000000001 0 0 0
951 17 3 -1.05 2.156835 2.156835 10.636835000000001 0 0 0
1777 32 3 -1.05 -0.0368349999999964 -0.0368349999999964 10.636835000000001 1 1 0
899 17 1 1.575 5.3 1.06 13.780000000000001 0 0 0
901 17 1 1.575 1.06 5.3 13.780000000000001 0 0 0
906 17 2 1.05 2.12 2.12 12.72 0 0 0
911 17 1 1.575 0 2.12 14.84 0 0 0
915 17 2 1.05 2.12 0 14.84 0 0 0
917 17 1 1.575 0 0 12.72 0 0 0
920 17 2 1.05 4.24 4.24 12.72 0 0 0
923 17 3 -1.05 4.203165 2.156835 12.683165 0 0 0
928 17 3 -1.05 2.083165 2.083165 14.803164 0 0 0
932 17 3 -1.05 4.276835 4.276835 14.803164 0 0 0
934 17 3 -1.05 2.083165 0.036835 12.756835 0 0 0
938 17 3 -1.05 0.036835 0.036835 14.803164 0 0 0
939 17 3 -1.05 2.156835 4.203165 12.683165 0 0 0
947 17 3 -1.05 0.036835 2.083165 12.756835 0 0 0
1618 29 3 -1.05 4.203165 -0.0368349999999964 14.876835 0 1 0
1093 20 3 -1.05 -0.0368349999999964 4.203165 14.876835 1 0 0
902 17 1 1.575 7.42 3.18 11.66 0 0 0
916 17 1 1.575 6.36 0 10.600000000000001 0 0 0
936 17 3 -1.05 6.323164 2.083165 10.563165000000001 0 0 0
1609 29 3 -1.05 8.443165 -0.0368349999999964 10.636835000000001 0 1 0
965 18 1 1.575 10.600000000000001 4.24 10.600000000000001 0 0 0
982 18 3 -1.05 8.516835 4.276835 10.563165000000001 0 0 0
1007 18 3 -1.05 10.636835000000001 2.156835 10.636835000000001 0 0 0
908 17 1 1.575 6.36 4.24 14.84 0 0 0
940 17 3 -1.05 6.323164 4.276835 12.756835 0 0 0
943 17 3 -1.05 6.396835 2.156835 14.876835 0 0 0
1605 29 3 -1.05 6.396835 -0.0368349999999964 12.683165 0 1 0
925 17 3 -1.05 8.443165 4.203165 14.876835 0 0 0
957 18 1 1.575 9.540000000000001 5.3 13.780000000000001 0 0 0
962 18 1 1.575 10.600000000000001 2.12 12.72 0 0 0
967 18 2 1.05 8.48 2.12 14.84 0 0 0
971 18 1 1.575 10.600000000000001 0 14.84 0 0 0
973 18 1 1.575 8.48 0 12.72 0 0 0
984 18 3 -1.05 10.563165000000001 2.083165 14.803164 0 0 0
990 18 3 -1.05 10.563165000000001 0.036835 12.756835 0 0 0
994 18 3 -1.05 8.516835 0.036835 14.803164 0 0 0
995 18 3 -1.05 10.636835000000001 4.203165 12.683165 0 0 0
1003 18 3 -1.05 8.516835 2.083165 12.756835 0 0 0
958 18 1 1.575 15.9 3.18 11.66 0 0 0
969 18 1 1.575 12.72 2.12 10.600000000000001 0 0 0
972 18 2 1.05 14.84 0 10.600000000000001 0 0 0
987 18 3 -1.05 12.683165 4.203165 10.636835000000001 0 0 0
992 18 3 -1.05 14.803164 2.083165 10.563165000000001 0 0 0
1001 18 3 -1.05 12.756835 0.036835 10.563165000000001 0 0 0
955 18 1 1.575 13.780000000000001 1.06 13.780000000000001 0 0 0
964 18 2 1.05 14.84 4.24 14.84 0 0 0
976 18 1 1.575 12.72 4.24 12.72 0 0 0
979 18 3 -1.05 12.683165 2.156835 12.683165 0 0 0
988 18 3 -1.05 12.756835 4.276835 14.803164 0 0 0
996 18 3 -1.05 14.803164 4.276835 12.756835 0 0 0
999 18 3 -1.05 14.876835 2.156835 14.876835 0 0 0
1661 30 3 -1.05 14.876835 -0.0368349999999964 12.683165 0 1 0
1674 30 3 -1.05 12.683165 -0.0368349999999964 14.876835 0 1 0
1665 30 3 -1.05 16.923165 -0.0368349999999964 10.636835000000001 0 1 0
1021 19 2 1.05 19.080000000000002 4.24 10.600000000000001 0 0 0
1025 19 1 1.575 21.200000000000003 2.12 10.600000000000001 0 0 0
1038 19 3 -1.05 16.996835 4.276835 10.563165000000001 0 0 0
1043 19 3 -1.05 21.163165 4.203165 10.636835000000001 0 0 0
1057 19 3 -1.05 21.236835 0.036835 10.563165000000001 0 0 0
1063 19 3 -1.05 19.116835000000002 2.156835 10.636835000000001 0 0 0
981 18 3 -1.05 16.923165 4.203165 14.876835 0 0 0
1011 19 1 1.575 22.26 1.06 13.780000000000001 0 0 0
1013 19 1 1.575 18.02 5.3 13.780000000000001 0 0 0
1018 19 2 1.05 19.080000000000002 2.12 12.72 0 0 0
1023 19 1 1.575 16.96 2.12 14.84 0 0 0
1027 19 2 1.05 19.080000000000002 0 14.84 0 0 0
1029 19 2 1.05 16.96 0 12.72 0 0 0
1032 19 2 1.05 21.200000000000003 4.24 12.72 0 0 0
1035 19 3 -1.05 21.163165 2.156835 12.683165 0 0 0
1040 19 3 -1.05 19.043165000000002 2.083165 14.803164 0 0 0
1044 19 3 -1.05 21.236835 4.276835 14.803164 0 0 0
1046 19 3 -1.05 19.043165000000002 0.036835 12.756835 0 0 0
1050 19 3 -1.05 16.996835 0.036835 14.803164 0 0 0
1051 19 3 -1.05 19.116835000000002 4.203165 12.683165 0 0 0
1059 19 3 -1.05 16.996835 2.083165 12.756835 0 0 0
1730 31 3 -1.05 21.163165 -0.0368349999999964 14.876835 0 1 0
1014 19 1 1.575 24.380000000000003 3.18 11.66 0 0 0
1028 19 1 1.575 23.32 0 10.600000000000001 0 0 0
1048 19 3 -1.05 23.283164 2.083165 10.563165000000001 0 0 0
1721 31 3 -1.05 25.403165 -0.0368349999999964 10.636835000000001 0 1 0
1077 20 2 1.05 27.560000000000002 4.24 10.600000000000001 0 0 0
1094 20 3 -1.05 25.476835 4.276835 10.563165000000001 0 0 0
1119 20 3 -1.05 27.596835000000002 2.156835 10.636835000000001 0 0 0
1020 19 1 1.575 23.32 4.24 14.84 0 0 0
1052 19 3 -1.05 23.283164 4.276835 12.756835 0 0 0
1055 19 3 -1.05 23.356835 2.156835 14.876835 0 0 0
1717 31 3 -1.05 23.356835 -0.0368349999999964 12.683165 0 1 0
1037 19 3 -1.05 25.403165 4.203165 14.876835 0 0 0
1069 20 1 1.575 26.5 5.3 13.780000000000001 0 0 0
1074 20 1 1.575 27.560000000000002 2.12 12.72 0 0 0
1079 20 1 1.575 25.44 2.12 14.84 0 0 0
1083 20 1 1.575 27.560000000000002 0 14.84 0 0 0
1085 20 1 1.575 25.44 0 12.72 0 0 0
1096 20 3 -1.05 27.523165000000002 2.083165 14.803164 0 0 0
1102 20 3 -1.05 27.523165000000002 0.036835 12.756835 0 0 0
1106 20 3 -1.05 25.476835 0.036835 14.803164 0 0 0
1107 20 3 -1.05 27.596835000000002 4.203165 12.683165 0 0 0
1115 20 3 -1.05 25.476835 2.083165 12.756835 0 0 0
1070 20 1 1.575 32.86 3.18 11.66 0 0 0
1081 20 2 1.05 29.68 2.12 10.600000000000001 0 0 0
1084 20 1 1.575 31.8 0 10.600000000000001 0 0 0
1099 20 3 -1.05 29.643165000000003 4.203165 10.636835000000001 0 0 0
1104 20 3 -1.05 31.763164000000003 2.083165 10.563165000000001 0 0 0
1113 20 3 -1.05 29.716835000000003 0.036835 10.563165000000001 0 0 0
1067 20 1 1.575 30.740000000000002 1.06 13.780000000000001 0 0 0
1076 20 2 1.05 31.8 4.24 14.84 0 0 0
1088 20 1 1.575 29.68 4.24 12.72 0 0 0
1091 20 3 -1.05 29.643165000000003 2.156835 12.683165 0 0 0
1100 20 3 -1.05 29.716835000000003 4.276835 14.803164 0 0 0
1108 20 3 -1.05 31.763164000000003 4.276835 12.756835 0 0 0
1111 20 3 -1.05 31.836835 2.156835 14.876835 0 0 0
1773 32 3 -1.05 31.836835 -0.0368349999999964 12.683165 0 1 0
1786 32 3 -1.05 29.643165000000003 -0.0368349999999964 14.876835 0 1 0
900 17 1 1.575 3.18 7.42 11.66 0 0 0
910 17 2 1.05 0 6.36 10.600000000000001 0 0 0
944 17 3 -1.05 2.083165 6.323164 10.563165000000001 0 0 0
1137 21 2 1.05 4.24 10.600000000000001 10.600000000000001 0 0 0
1169 21 3 -1.05 4.276835 8.516835 10.563165000000001 0 0 0
1175 21 3 -1.05 2.156835 10.636835000000001 10.636835000000001 0 0 0
1105 20 3 -1.05 -0.0368349999999964 8.443165 10.636835000000001 1 0 0
914 17 1 1.575 4.24 6.36 14.84 0 0 0
924 17 3 -1.05 4.276835 6.323164 12.756835 0 0 0
935 17 3 -1.05 2.156835 6.396835 14.876835 0 0 0
1116 20 3 -1.05 -0.0368349999999964 6.396835 12.683165 1 0 0
946 17 3 -1.05 4.203165 8.443165 14.876835 0 0 0
1123 21 1 1.575 5.3 9.540000000000001 13.780000000000001 0 0 0
1130 21 1 1.575 2.12 10.600000000000001 12.72 0 0 0
1135 21 2 1.05 0 10.600000000000001 14.84 0 0 0
1139 21 1 1.575 2.12 8.48 14.84 0 0 0
1141 21 2 1.05 0 8.48 12.72 0 0 0
1147 21 3 -1.05 4.203165 10.636835000000001 12.683165 0 0 0
1152 21 3 -1.05 2.083165 10.563165000000001 14.803164 0 0 0
1158 21 3 -1.05 2.083165 8.516835 12.756835 0 0 0
1162 21 3 -1.05 0.036835 8.516835 14.803164 0 0 0
1171 21 3 -1.05 0.036835 10.563165000000001 12.756835 0 0 0
927 17 3 -1.05 6.396835 6.396835 10.636835000000001 0 0 0
966 18 2 1.05 8.48 6.36 10.600000000000001 0 0 0
1000 18 3 -1.05 10.563165000000001 6.323164 10.563165000000001 0 0 0
1140 21 2 1.05 6.36 8.48 10.600000000000001 0 0 0
1160 21 3 -1.05 6.323164 10.563165000000001 10.563165000000001 0 0 0
937 17 3 -1.05 8.443165 8.443165 10.636835000000001 0 0 0
1231 22 3 -1.05 10.636835000000001 10.636835000000001 10.636835000000001 0 0 0
907 17 1 1.575 6.36 6.36 12.72 0 0 0
952 17 3 -1.05 6.323164 6.323164 14.803164 0 0 0
948 17 3 -1.05 8.443165 6.396835 12.683165 0 0 0
991 18 3 -1.05 10.636835000000001 6.396835 14.876835 0 0 0
933 17 3 -1.05 6.396835 8.443165 12.683165 0 0 0
1167 21 3 -1.05 6.396835 10.636835000000001 14.876835 0 0 0
1186 22 1 1.575 10.600000000000001 10.600000000000001 12.72 0 0 0
1191 22 1 1.575 8.48 10.600000000000001 14.84 0 0 0
1195 22 1 1.575 10.600000000000001 8.48 14.84 0 0 0
1197 22 2 1.05 8.48 8.48 12.72 0 0 0
1208 22 3 -1.05 10.563165000000001 10.563165000000001 14.803164 0 0 0
1214 22 3 -1.05 10.563165000000001 8.516835 12.756835 0 0 0
1218 22 3 -1.05 8.516835 8.516835 14.803164 0 0 0
1227 22 3 -1.05 8.516835 10.563165000000001 12.756835 0 0 0
956 18 1 1.575 11.66 7.42 11.66 0 0 0
983 18 3 -1.05 14.876835 6.396835 10.636835000000001 0 0 0
1193 22 1 1.575 12.72 10.600000000000001 10.600000000000001 0 0 0
1196 22 1 1.575 14.84 8.48 10.600000000000001 0 0 0
1216 22 3 -1.05 14.803164 10.563165000000001 10.563165000000001 0 0 0
1225 22 3 -1.05 12.756835 8.516835 10.563165000000001 0 0 0
963 18 2 1.05 14.84 6.36 12.72 0 0 0
970 18 2 1.05 12.72 6.36 14.84 0 0 0
980 18 3 -1.05 12.756835 6.323164 12.756835 0 0 0
1008 18 3 -1.05 14.803164 6.323164 14.803164 0 0 0
989 18 3 -1.05 14.876835 8.443165 12.683165 0 0 0
1002 18 3 -1.05 12.683165 8.443165 14.876835 0 0 0
1179 22 1 1.575 13.780000000000001 9.540000000000001 13.780000000000001 0 0 0
1203 22 3 -1.05 12.683165 10.636835000000001 12.683165 0 0 0
1223 22 3 -1.05 14.876835 10.636835000000001 14.876835 0 0 0
1012 19 1 1.575 20.14 7.42 11.66 0 0 0
1022 19 2 1.05 16.96 6.36 10.600000000000001 0 0 0
1056 19 3 -1.05 19.043165000000002 6.323164 10.563165000000001 0 0 0
993 18 3 -1.05 16.923165 8.443165 10.636835000000001 0 0 0
1249 23 1 1.575 21.200000000000003 10.600000000000001 10.600000000000001 0 0 0
1281 23 3 -1.05 21.236835 8.516835 10.563165000000001 0 0 0
1287 23 3 -1.05 19.116835000000002 10.636835000000001 10.636835000000001 0 0 0
1004 18 3 -1.05 16.923165 6.396835 12.683165 0 0 0
1026 19 1 1.575 21.200000000000003 6.36 14.84 0 0 0
1036 19 3 -1.05 21.236835 6.323164 12.756835 0 0 0
1047 19 3 -1.05 19.116835000000002 6.396835 14.876835 0 0 0
1058 19 3 -1.05 21.163165 8.443165 14.876835 0 0 0
1235 23 1 1.575 22.26 9.540000000000001 13.780000000000001 0 0 0
1242 23 1 1.575 19.080000000000002 10.600000000000001 12.72 0 0 0
1247 23 2 1.05 16.96 10.600000000000001 14.84 0 0 0
1251 23 2 1.05 19.080000000000002 8.48 14.84 0 0 0
1253 23 2 1.05 16.96 8.48 12.72 0 0 0
1259 23 3 -1.05 21.163165 10.636835000000001 12.683165 0 0 0
1264 23 3 -1.05 19.043165000000002 10.563165000000001 14.803164 0 0 0
1270 23 3 -1.05 19.043165000000002 8.516835 12.756835 0 0 0
1274 23 3 -1.05 16.996835 8.516835 14.803164 0 0 0
1283 23 3 -1.05 16.996835 10.563165000000001 12.756835 0 0 0
1039 19 3 -1.05 23.356835 6.396835 10.636835000000001 0 0 0
1078 20 1 1.575 25.44 6.36 10.600000000000001 0 0 0
1112 20 3 -1.05 27.523165000000002 6.323164 10.563165000000001 0 0 0
1252 23 1 1.575 23.32 8.48 10.600000000000001 0 0 0
1272 23 3 -1.05 23.283164 10.563165000000001 10.563165000000001 0 0 0
1049 19 3 -1.05 25.403165 8.443165 10.636835000000001 0 0 0
1343 24 3 -1.05 27.596835000000002 10.636835000000001 10.636835000000001 0 0 0
1019 19 1 1.575 23.32 6.36 12.72 0 0 0
1064 19 3 -1.05 23.283164 6.323164 14.803164 0 0 0
1060 19 3 -1.05 25.403165 6.396835 12.683165 0 0 0
1103 20 3 -1.05 27.596835000000002 6.396835 14.876835 0 0 0
1045 19 3 -1.05 23.356835 8.443165 12.683165 0 0 0
1279 23 3 -1.05 23.356835 10.636835000000001 14.876835 0 0 0
1298 24 1 1.575 27.560000000000002 10.600000000000001 12.72 0 0 0
1303 24 1 1.575 25.44 10.600000000000001 14.84 0 0 0
1307 24 1 1.575 27.560000000000002 8.48 14.84 0 0 0
1309 24 1 1.575 25.44 8.48 12.72 0 0 0
1320 24 3 -1.05 27.523165000000002 10.563165000000001 14.803164 0 0 0
1326 24 3 -1.05 27.523165000000002 8.516835 12.756835 0 0 0
1330 24 3 -1.05 25.476835 8.516835 14.803164 0 0 0
1339 24 3 -1.05 25.476835 10.563165000000001 12.756835 0 0 0
1068 20 1 1.575 28.62 7.42 11.66 0 0 0
1095 20 3 -1.05 31.836835 6.396835 10.636835000000001 0 0 0
1305 24 1 1.575 29.68 10.600000000000001 10.600000000000001 0 0 0
1308 24 2 1.05 31.8 8.48 10.600000000000001 0 0 0
1328 24 3 -1.05 31.763164000000003 10.563165000000001 10.563165000000001 0 0 0
1337 24 3 -1.05 29.716835000000003 8.516835 10.563165000000001 0 0 0
1075 20 1 1.575 31.8 6.36 12.72 0 0 0
1082 20 1 1.575 29.68 6.36 14.84 0 0 0
1092 20 3 -1.05 29.716835000000003 6.323164 12.756835 0 0 0
1120 20 3 -1.05 31.763164000000003 6.323164 14.803164 0 0 0
1101 20 3 -1.05 31.836835 8.443165 12.683165 0 0 0
1114 20 3 -1.05 29.643165000000003 8.443165 14.876835 0 0 0
1291 24 1 1.575 30.740000000000002 9.540000000000001 13.780000000000001 0 0 0
1315 24 3 -1.05 29.643165000000003 10.636835000000001 12.683165 0 0 0
1335 24 3 -1.05 31.836835 10.636835000000001 14.876835 0 0 0
1124 21 1 1.575 3.18 15.9 11.66 0 0 0
1133 21 2 1.05 2.12 12.72 10.600000000000001 0 0 0
1134 21 1 1.575 0 14.84 10.600000000000001 0 0 0
1150 21 3 -1.05 0.036835 12.756835 10.563165000000001 0 0 0
1155 21 3 -1.05 4.203165 12.683165 10.636835000000001 0 0 0
1168 21 3 -1.05 2.083165 14.803164 10.563165000000001 0 0 0
1125 21 1 1.575 1.06 13.780000000000001 13.780000000000001 0 0 0
1138 21 2 1.05 4.24 14.84 14.84 0 0 0
1144 21 2 1.05 4.24 12.72 12.72 0 0 0
1148 21 3 -1.05 4.276835 14.803164 12.756835 0 0 0
1156 21 3 -1.05 4.276835 12.756835 14.803164 0 0 0
1159 21 3 -1.05 2.156835 14.876835 14.876835 0 0 0
1163 21 3 -1.05 2.156835 12.683165 12.683165 0 0 0
1317 24 3 -1.05 -0.0368349999999964 12.683165 14.876835 1 0 0
1340 24 3 -1.05 -0.0368349999999964 14.876835 12.683165 1 0 0
1126 21 1 1.575 7.42 11.66 11.66 0 0 0
1151 21 3 -1.05 6.396835 14.876835 10.636835000000001 0 0 0
1189 22 2 1.05 10.600000000000001 12.72 10.600000000000001 0 0 0
1190 22 1 1.575 8.48 14.84 10.600000000000001 0 0 0
1206 22 3 -1.05 8.516835 12.756835 10.563165000000001 0 0 0
1224 22 3 -1.05 10.563165000000001 14.803164 10.563165000000001 0 0 0
1131 21 2 1.05 6.36 14.84 12.72 0 0 0
1132 21 2 1.05 6.36 12.72 14.84 0 0 0
1164 21 3 -1.05 6.323164 12.756835 12.756835 0 0 0
1176 21 3 -1.05 6.323164 14.803164 14.803164 0 0 0
1149 21 3 -1.05 8.443165 12.683165 14.876835 0 0 0
1172 21 3 -1.05 8.443165 14.876835 12.683165 0 0 0
1181 22 1 1.575 9.540000000000001 13.780000000000001 13.780000000000001 0 0 0
1215 22 3 -1.05 10.636835000000001 14.876835 14.876835 0 0 0
1219 22 3 -1.05 10.636835000000001 12.683165 12.683165 0 0 0
1180 22 1 1.575 11.66 15.9 11.66 0 0 0
1182 22 1 1.575 15.9 11.66 11.66 0 0 0
1207 22 3 -1.05 14.876835 14.876835 10.636835000000001 0 0 0
1211 22 3 -1.05 12.683165 12.683165 10.636835000000001 0 0 0
1187 22 2 1.05 14.84 14.84 12.72 0 0 0
1188 22 1 1.575 14.84 12.72 14.84 0 0 0
1194 22 2 1.05 12.72 14.84 14.84 0 0 0
1200 22 1 1.575 12.72 12.72 12.72 0 0 0
1204 22 3 -1.05 12.756835 14.803164 12.756835 0 0 0
1212 22 3 -1.05 12.756835 12.756835 14.803164 0 0 0
1220 22 3 -1.05 14.803164 12.756835 12.756835 0 0 0
1232 22 3 -1.05 14.803164 14.803164 14.803164 0 0 0
1236 23 1 1.575 20.14 15.9 11.66 0 0 0
1245 23 2 1.05 19.080000000000002 12.72 10.600000000000001 0 0 0
1246 23 1 1.575 16.96 14.84 10.600000000000001 0 0 0
1262 23 3 -1.05 16.996835 12.756835 10.563165000000001 0 0 0
1267 23 3 -1.05 21.163165 12.683165 10.636835000000001 0 0 0
1280 23 3 -1.05 19.043165000000002 14.803164 10.563165000000001 0 0 0
1205 22 3 -1.05 16.923165 12.683165 14.876835 0 0 0
1228 22 3 -1.05 16.923165 14.876835 12.683165 0 0 0
1237 23 1 1.575 18.02 13.780000000000001 13.780000000000001 0 0 0
1250 23 2 1.05 21.200000000000003 14.84 14.84 0 0 0
1256 23 2 1.05 21.200000000000003 12.72 12.72 0 0 0
1260 23 3 -1.05 21.236835 14.803164 12.756835 0 0 0
1268 23 3 -1.05 21.236835 12.756835 14.803164 0 0 0
1271 23 3 -1.05 19.116835000000002 14.876835 14.876835 0 0 0
1275 23 3 -1.05 19.116835000000002 12.683165 12.683165 0 0 0
1238 23 1 1.575 24.380000000000003 11.66 11.66 0 0 0
1263 23 3 -1.05 23.356835 14.876835 10.636835000000001 0 0 0
1301 24 1 1.575 27.560000000000002 12.72 10.600000000000001 0 0 0
1302 24 2 1.05 25.44 14.84 10.600000000000001 0 0 0
1318 24 3 -1.05 25.476835 12.756835 10.563165000000001 0 0 0
1336 24 3 -1.05 27.523165000000002 14.803164 10.563165000000001 0 0 0
1243 23 1 1.575 23.32 14.84 12.72 0 0 0
1244 23 2 1.05 23.32 12.72 14.84 0 0 0
1276 23 3 -1.05 23.283164 12.756835 12.756835 0 0 0
1288 23 3 -1.05 23.283164 14.803164 14.803164 0 0 0
1261 23 3 -1.05 25.403165 12.683165 14.876835 0 0 0
1284 23 3 -1.05 25.403165 14.876835 12.683165 0 0 0
1293 24 1 1.575 26.5 13.780000000000001 13.780000000000001 0 0 0
1327 24 3 -1.05 27.596835000000002 14.876835 14.876835 0 0 0
1331 24 3 -1.05 27.596835000000002 12.683165 12.683165 0 0 0
1292 24 1 1.575 28.62 15.9 11.66 0 0 0
1294 24 1 1.575 32.86 11.66 11.66 0 0 0
1319 24 3 -1.05 31.836835 14.876835 10.636835000000001 0 0 0
1323 24 3 -1.05 29.643165000000003 12.683165 10.636835000000001 0 0 0
1299 24 1 1.575 31.8 14.84 12.72 0 0 0
1300 24 2 1.05 31.8 12.72 14.84 0 0 0
1306 24 1 1.575 29.68 14.84 14.84 0 0 0
1312 24 2 1.05 29.68 12.72 12.72 0 0 0
1316 24 3 -1.05 29.716835000000003 14.803164 12.756835 0 0 0
1324 24 3 -1.05 29.716835000000003 12.756835 14.803164 0 0 0
1332 24 3 -1.05 31.763164000000003 12.756835 12.756835 0 0 0
1344 24 3 -1.05 31.763164000000003 14.803164 14.803164 0 0 0
1357 25 2 1.05 2.12 21.200000000000003 10.600000000000001 0 0 0
1361 25 1 1.575 4.24 19.080000000000002 10.600000000000001 0 0 0
1374 25 3 -1.05 0.036835 21.236835 10.563165000000001 0 0 0
1379 25 3 -1.05 4.203165 21.163165 10.636835000000001 0 0 0
1393 25 3 -1.05 4.276835 16.996835 10.563165000000001 0 0 0
1399 25 3 -1.05 2.156835 19.116835000000002 10.636835000000001 0 0 0
1329 24 3 -1.05 -0.0368349999999964 16.923165 10.636835000000001 1 0 0
1170 21 3 -1.05 4.203165 16.923165 14.876835 0 0 0
1347 25 1 1.575 5.3 18.02 13.780000000000001 0 0 0
1349 25 1 1.575 1.06 22.26 13.780000000000001 0 0 0
1354 25 2 1.05 2.12 19.080000000000002 12.72 0 0 0
1359 25 1 1.575 0 19.080000000000002 14.84 0 0 0
1363 25 1 1.575 2.12 16.96 14.84 0 0 0
1365 25 2 1.05 0 16.96 12.72 0 0 0
1368 25 2 1.05 4.24 21.200000000000003 12.72 0 0 0
1371 25 3 -1.05 4.203165 19.116835000000002 12.683165 0 0 0
1376 25 3 -1.05 2.083165 19.043165000000002 14.803164 0 0 0
1380 25 3 -1.05 4.276835 21.236835 14.803164 0 0 0
1382 25 3 -1.05 2.083165 16.996835 12.756835 0 0 0
1386 25 3 -1.05 0.036835 16.996835 14.803164 0 0 0
1387 25 3 -1.05 2.156835 21.163165 12.683165 0 0 0
1395 25 3 -1.05 0.036835 19.043165000000002 12.756835 0 0 0
1541 28 3 -1.05 -0.0368349999999964 21.163165 14.876835 1 0 0
1350 25 1 1.575 7.42 20.14 11.66 0 0 0
1364 25 1 1.575 6.36 16.96 10.600000000000001 0 0 0
1384 25 3 -1.05 6.323164 19.043165000000002 10.563165000000001 0 0 0
1161 21 3 -1.05 8.443165 16.923165 10.636835000000001 0 0 0
1413 26 2 1.05 10.600000000000001 21.200000000000003 10.600000000000001 0 0 0
1430 26 3 -1.05 8.516835 21.236835 10.563165000000001 0 0 0
1455 26 3 -1.05 10.636835000000001 19.116835000000002 10.636835000000001 0 0 0
1157 21 3 -1.05 6.396835 16.923165 12.683165 0 0 0
1356 25 2 1.05 6.36 21.200000000000003 14.84 0 0 0
1388 25 3 -1.05 6.323164 21.236835 12.756835 0 0 0
1391 25 3 -1.05 6.396835 19.116835000000002 14.876835 0 0 0
1373 25 3 -1.05 8.443165 21.163165 14.876835 0 0 0
1405 26 1 1.575 9.540000000000001 22.26 13.780000000000001 0 0 0
1410 26 1 1.575 10.600000000000001 19.080000000000002 12.72 0 0 0
1415 26 2 1.05 8.48 19.080000000000002 14.84 0 0 0
1419 26 1 1.575 10.600000000000001 16.96 14.84 0 0 0
1421 26 2 1.05 8.48 16.96 12.72 0 0 0
1432 26 3 -1.05 10.563165000000001 19.043165000000002 14.803164 0 0 0
1438 26 3 -1.05 10.563165000000001 16.996835 12.756835 0 0 0
1442 26 3 -1.05 8.516835 16.996835 14.803164 0 0 0
1443 26 3 -1.05 10.636835000000001 21.163165 12.683165 0 0 0
1451 26 3 -1.05 8.516835 19.043165000000002 12.756835 0 0 0
1406 26 1 1.575 15.9 20.14 11.66 0 0 0
1417 26 2 1.05 12.72 19.080000000000002 10.600000000000001 0 0 0
1420 26 1 1.575 14.84 16.96 10.600000000000001 0 0 0
1435 26 3 -1.05 12.683165 21.163165 10.636835000000001 0 0 0
1440 26 3 -1.05 14.803164 19.043165000000002 10.563165000000001 0 0 0
1449 26 3 -1.05 12.756835 16.996835 10.563165000000001 0 0 0
1213 22 3 -1.05 14.876835 16.923165 12.683165 0 0 0
1226 22 3 -1.05 12.683165 16.923165 14.876835 0 0 0
1403 26 1 1.575 13.780000000000001 18.02 13.780000000000001 0 0 0
1412 26 1 1.575 14.84 21.200000000000003 14.84 0 0 0
1424 26 1 1.575 12.72 21.200000000000003 12.72 0 0 0
1427 26 3 -1.05 12.683165 19.116835000000002 12.683165 0 0 0
1436 26 3 -1.05 12.756835 21.236835 14.803164 0 0 0
1444 26 3 -1.05 14.803164 21.236835 12.756835 0 0 0
1447 26 3 -1.05 14.876835 19.116835000000002 14.876835 0 0 0
1217 22 3 -1.05 16.923165 16.923165 10.636835000000001 0 0 0
1469 27 2 1.05 19.080000000000002 21.200000000000003 10.600000000000001 0 0 0
1473 27 2 1.05 21.200000000000003 19.080000000000002 10.600000000000001 0 0 0
1486 27 3 -1.05 16.996835 21.236835 10.563165000000001 0 0 0
1491 27 3 -1.05 21.163165 21.163165 10.636835000000001 0 0 0
1505 27 3 -1.05 21.236835 16.996835 10.563165000000001 0 0 0
1511 27 3 -1.05 19.116835000000002 19.116835000000002 10.636835000000001 0 0 0
1429 26 3 -1.05 16.923165 21.163165 14.876835 0 0 0
1282 23 3 -1.05 21.163165 16.923165 14.876835 0 0 0
1459 27 1 1.575 22.26 18.02 13.780000000000001 0 0 0
1461 27 1 1.575 18.02 22.26 13.780000000000001 0 0 0
1466 27 1 1.575 19.080000000000002 19.080000000000002 12.72 0 0 0
1471 27 1 1.575 16.96 19.080000000000002 14.84 0 0 0
1475 27 2 1.05 19.080000000000002 16.96 14.84 0 0 0
1477 27 2 1.05 16.96 16.96 12.72 0 0 0
1480 27 2 1.05 21.200000000000003 21.200000000000003 12.72 0 0 0
1483 27 3 -1.05 21.163165 19.116835000000002 12.683165 0 0 0
1488 27 3 -1.05 19.043165000000002 19.043165000000002 14.803164 0 0 0
1492 27 3 -1.05 21.236835 21.236835 14.803164 0 0 0
1494 27 3 -1.05 19.043165000000002 16.996835 12.756835 0 0 0
1498 27 3 -1.05 16.996835 16.996835 14.803164 0 0 0
1499 27 3 -1.05 19.116835000000002 21.163165 12.683165 0 0 0
1507 27 3 -1.05 16.996835 19.043165000000002 12.756835 0 0 0
1462 27 1 1.575 24.380000000000003 20.14 11.66 0 0 0
1476 27 2 1.05 23.32 16.96 10.600000000000001 0 0 0
1496 27 3 -1.05 23.283164 19.043165000000002 10.563165000000001 0 0 0
1273 23 3 -1.05 25.403165 16.923165 10.636835000000001 0 0 0
1525 28 2 1.05 27.560000000000002 21.200000000000003 10.600000000000001 0 0 0
1542 28 3 -1.05 25.476835 21.236835 10.563165000000001 0 0 0
1567 28 3 -1.05 27.596835000000002 19.116835000000002 10.636835000000001 0 0 0
1269 23 3 -1.05 23.356835 16.923165 12.683165 0 0 0
1468 27 2 1.05 23.32 21.200000000000003 14.84 0 0 0
1500 27 3 -1.05 23.283164 21.236835 12.756835 0 0 0
1503 27 3 -1.05 23.356835 19.116835000000002 14.876835 0 0 0
1485 27 3 -1.05 25.403165 21.163165 14.876835 0 0 0
1517 28 1 1.575 26.5 22.26 13.780000000000001 0 0 0
1522 28 1 1.575 27.560000000000002 19.080000000000002 12.72 0 0 0
1527 28 1 1.575 25.44 19.080000000000002 14.84 0 0 0
1531 28 1 1.575 27.560000000000002 16.96 14.84 0 0 0
1533 28 2 1.05 25.44 16.96 12.72 0 0 0
1544 28 3 -1.05 27.523165000000002 19.043165000000002 14.803164 0 0 0
1550 28 3 -1.05 27.523165000000002 16.996835 12.756835 0 0 0
1554 28 3 -1.05 25.476835 16.996835 14.803164 0 0 0
1555 28 3 -1.05 27.596835000000002 21.163165 12.683165 0 0 0
1563 28 3 -1.05 25.476835 19.043165000000002 12.756835 0 0 0
1518 28 1 1.575 32.86 20.14 11.66 0 0 0
1529 28 2 1.05 29.68 19.080000000000002 10.600000000000001 0 0 0
1532 28 2 1.05 31.8 16.96 10.600000000000001 0 0 0
1547 28 3 -1.05 29.643165000000003 21.163165 10.636835000000001 0 0 0
1552 28 3 -1.05 31.763164000000003 19.043165000000002 10.563165000000001 0 0 0
1561 28 3 -1.05 29.716835000000003 16.996835 10.563165000000001 0 0 0
1325 24 3 -1.05 31.836835 16.923165 12.683165 0 0 0
1338 24 3 -1.05 29.643165000000003 16.923165 14.876835 0 0 0
1515 28 1 1.575 30.740000000000002 18.02 13.780000000000001 0 0 0
1524 28 2 1.05 31.8 21.200000000000003 14.84 0 0 0
1536 28 2 1.05 29.68 21.200000000000003 12.72 0 0 0
1539 28 3 -1.05 29.643165000000003 19.116835000000002 12.683165 0 0 0
1548 28 3 -1.05 29.716835000000003 21.236835 14.803164 0 0 0
1556 28 3 -1.05 31.763164000000003 21.236835 12.756835 0 0 0
1559 28 3 -1.05 31.836835 19.116835000000002 14.876835 0 0 0
1348 25 1 1.575 3.18 24.380000000000003 11.66 0 0 0
1358 25 2 1.05 0 23.32 10.600000000000001 0 0 0
1392 25 3 -1.05 2.083165 23.283164 10.563165000000001 0 0 0
1585 29 1 1.575 4.24 27.560000000000002 10.600000000000001 0 0 0
1617 29 3 -1.05 4.276835 25.476835 10.563165000000001 0 0 0
1623 29 3 -1.05 2.156835 27.596835000000002 10.636835000000001 0 0 0
1553 28 3 -1.05 -0.0368349999999964 25.403165 10.636835000000001 1 0 0
1362 25 2 1.05 4.24 23.32 14.84 0 0 0
1372 25 3 -1.05 4.276835 23.283164 12.756835 0 0 0
1383 25 3 -1.05 2.156835 23.356835 14.876835 0 0 0
1564 28 3 -1.05 -0.0368349999999964 23.356835 12.683165 1 0 0
1394 25 3 -1.05 4.203165 25.403165 14.876835 0 0 0
1571 29 1 1.575 5.3 26.5 13.780000000000001 0 0 0
1578 29 2 1.05 2.12 27.560000000000002 12.72 0 0 0
1583 29 1 1.575 0 27.560000000000002 14.84 0 0 0
1587 29 1 1.575 2.12 25.44 14.84 0 0 0
1589 29 1 1.575 0 25.44 12.72 0 0 0
1595 29 3 -1.05 4.203165 27.596835000000002 12.683165 0 0 0
1600 29 3 -1.05 2.083165 27.523165000000002 14.803164 0 0 0
1606 29 3 -1.05 2.083165 25.476835 12.756835 0 0 0
1610 29 3 -1.05 0.036835 25.476835 14.803164 0 0 0
1619 29 3 -1.05 0.036835 27.523165000000002 12.756835 0 0 0
1375 25 3 -1.05 6.396835 23.356835 10.636835000000001 0 0 0
1414 26 1 1.575 8.48 23.32 10.600000000000001 0 0 0
1448 26 3 -1.05 10.563165000000001 23.283164 10.563165000000001 0 0 0
1588 29 1 1.575 6.36 25.44 10.600000000000001 0 0 0
1608 29 3 -1.05 6.323164 27.523165000000002 10.563165000000001 0 0 0
1385 25 3 -1.05 8.443165 25.403165 10.636835000000001 0 0 0
1679 30 3 -1.05 10.636835000000001 27.596835000000002 10.636835000000001 0 0 0
1355 25 2 1.05 6.36 23.32 12.72 0 0 0
1400 25 3 -1.05 6.323164 23.283164 14.803164 0 0 0
1396 25 3 -1.05 8.443165 23.356835 12.683165 0 0 0
1439 26 3 -1.05 10.636835000000001 23.356835 14.876835 0 0 0
1381 25 3 -1.05 6.396835 25.403165 12.683165 0 0 0
1615 29 3 -1.05 6.396835 27.596835000000002 14.876835 0 0 0
1634 30 1 1.575 10.600000000000001 27.560000000000002 12.72 0 0 0
1639 30 1 1.575 8.48 27.560000000000002 14.84 0 0 0
1643 30 2 1.05 10.600000000000001 25.44 14.84 0 0 0
1645 30 1 1.575 8.48 25.44 12.72 0 0 0
1656 30 3 -1.05 10.563165000000001 27.523165000000002 14.803164 0 0 0
1662 30 3 -1.05 10.563165000000001 25.476835 12.756835 0 0 0
1666 30 3 -1.05 8.516835 25.476835 14.803164 0 0 0
1675 30 3 -1.05 8.516835 27.523165000000002 12.756835 0 0 0
1404 26 1 1.575 11.66 24.380000000000003 11.66 0 0 0
1431 26 3 -1.05 14.876835 23.356835 10.636835000000001 0 0 0
1641 30 1 1.575 12.72 27.560000000000002 10.600000000000001 0 0 0
1644 30 2 1.05 14.84 25.44 10.600000000000001 0 0 0
1664 30 3 -1.05 14.803164 27.523165000000002 10.563165000000001 0 0 0
1673 30 3 -1.05 12.756835 25.476835 10.563165000000001 0 0 0
1411 26 1 1.575 14.84 23.32 12.72 0 0 0
1418 26 1 1.575 12.72 23.32 14.84 0 0 0
1428 26 3 -1.05 12.756835 23.283164 12.756835 0 0 0
1456 26 3 -1.05 14.803164 23.283164 14.803164 0 0 0
1437 26 3 -1.05 14.876835 25.403165 12.683165 0 0 0
1450 26 3 -1.05 12.683165 25.403165 14.876835 0 0 0
1627 30 1 1.575 13.780000000000001 26.5 13.780000000000001 0 0 0
1651 30 3 -1.05 12.683165 27.596835000000002 12.683165 0 0 0
1671 30 3 -1.05 14.876835 27.596835000000002 14.876835 0 0 0
1460 27 1 1.575 20.14 24.380000000000003 11.66 0 0 0
1470 27 1 1.575 16.96 23.32 10.600000000000001 0 0 0
1504 27 3 -1.05 19.043165000000002 23.283164 10.563165000000001 0 0 0
1441 26 3 -1.05 16.923165 25.403165 10.636835000000001 0 0 0
1697 31 1 1.575 21.200000000000003 27.560000000000002 10.600000000000001 0 0 0
1729 31 3 -1.05 21.236835 25.476835 10.563165000000001 0 0 0
1735 31 3 -1.05 19.116835000000002 27.596835000000002 10.636835000000001 0 0 0
1452 26 3 -1.05 16.923165 23.356835 12.683165 0 0 0
1474 27 2 1.05 21.200000000000003 23.32 14.84 0 0 0
1484 27 3 -1.05 21.236835 23.283164 12.756835 0 0 0
1495 27 3 -1.05 19.116835000000002 23.356835 14.876835 0 0 0
1506 27 3 -1.05 21.163165 25.403165 14.876835 0 0 0
1683 31 1 1.575 22.26 26.5 13.780000000000001 0 0 0
1690 31 2 1.05 19.080000000000002 27.560000000000002 12.72 0 0 0
1695 31 2 1.05 16.96 27.560000000000002 14.84 0 0 0
1699 31 1 1.575 19.080000000000002 25.44 14.84 0 0 0
1701 31 2 1.05 16.96 25.44 12.72 0 0 0
1707 31 3 -1.05 21.163165 27.596835000000002 12.683165 0 0 0
1712 31 3 -1.05 19.043165000000002 27.523165000000002 14.803164 0 0 0
1718 31 3 -1.05 19.043165000000002 25.476835 12.756835 0 0 0
1722 31 3 -1.05 16.996835 25.476835 14.803164 0 0 0
1731 31 3 -1.05 16.996835 27.523165000000002 12.756835 0 0 0
1487 27 3 -1.05 23.356835 23.356835 10.636835000000001 0 0 0
1526 28 2 1.05 25.44 23.32 10.600000000000001 0 0 0
1560 28 3 -1.05 27.523165000000002 23.283164 10.563165000000001 0 0 0
1700 31 1 1.575 23.32 25.44 10.600000000000001 0 0 0
1720 31 3 -1.05 23.283164 27.523165000000002 10.563165000000001 0 0 0
1497 27 3 -1.05 25.403165 25.403165 10.636835000000001 0 0 0
1791 32 3 -1.05 27.596835000000002 27.596835000000002 10.636835000000001 0 0 0
1467 27 2 1.05 23.32 23.32 12.72 0 0 0
1512 27 3 -1.05 23.283164 23.283164 14.803164 0 0 0
1508 27 3 -1.05 25.403165 23.356835 12.683165 0 0 0
1551 28 3 -1.05 27.596835000000002 23.356835 14.876835 0 0 0
1493 27 3 -1.05 23.356835 25.403165 12.683165 0 0 0
1727 31 3 -1.05 23.356835 27.596835000000002 14.876835 0 0 0
1746 32 1 1.575 27.560000000000002 27.560000000000002 12.72 0 0 0
1751 32 2 1.05 25.44 27.560000000000002 14.84 0 0 0
1755 32 1 1.575 27.560000000000002 25.44 14.84 0 0 0
1757 32 1 1.575 25.44 25.44 12.72 0 0 0
1768 32 3 -1.05 27.523165000000002 27.523165000000002 14.803164 0 0 0
1774 32 3 -1.05 27.523165000000002 25.476835 12.756835 0 0 0
1778 32 3 -1.05 25.476835 25.476835 14.803164 0 0 0
1787 32 3 -1.05 25.476835 27.523165000000002 12.756835 0 0 0
1516 28 1 1.575 28.62 24.380000000000003 11.66 0 0 0
1543 28 3 -1.05 31.836835 23.356835 10.636835000000001 0 0 0
1753 32 1 1.575 29.68 27.560000000000002 10.600000000000001 0 0 0
1756 32 2 1.05 31.8 25.44 10.600000000000001 0 0 0
1776 32 3 -1.05 31.763164000000003 27.523165000000002 10.563165000000001 0 0 0
1785 32 3 -1.05 29.716835000000003 25.476835 10.563165000000001 0 0 0
1523 28 1 1.575 31.8 23.32 12.72 0 0 0
1530 28 2 1.05 29.68 23.32 14.84 0 0 0
1540 28 3 -1.05 29.716835000000003 23.283164 12.756835 0 0 0
1568 28 3 -1.05 31.763164000000003 23.283164 14.803164 0 0 0
1549 28 3 -1.05 31.836835 25.403165 12.683165 0 0 0
1562 28 3 -1.05 29.643165000000003 25.403165 14.876835 0 0 0
1739 32 1 1.575 30.740000000000002 26.5 13.780000000000001 0 0 0
1763 32 3 -1.05 29.643165000000003 27.596835000000002 12.683165 0 0 0
1783 32 3 -1.05 31.836835 27.596835000000002 14.876835 0 0 0
1572 29 1 1.575 3.18 32.86 11.66 0 0 0
1581 29 1 1.575 2.12 29.68 10.600000000000001 0 0 0
1582 29 2 1.05 0 31.8 10.600000000000001 0 0 0
1598 29 3 -1.05 0.036835 29.716835000000003 10.563165000000001 0 0 0
1603 29 3 -1.05 4.203165 29.643165000000003 10.636835000000001 0 0 0
1616 29 3 -1.05 2.083165 31.763164000000003 10.563165000000001 0 0 0
1573 29 1 1.575 1.06 30.740000000000002 13.780000000000001 0 0 0
1586 29 1 1.575 4.24 31.8 14.84 0 0 0
1592 29 2 1.05 4.24 29.68 12.72 0 0 0
1596 29 3 -1.05 4.276835 31.763164000000003 12.756835 0 0 0
1604 29 3 -1.05 4.276835 29.716835000000003 14.803164 0 0 0
1607 29 3 -1.05 2.156835 31.836835 14.876835 0 0 0
1611 29 3 -1.05 2.156835 29.643165000000003 12.683165 0 0 0
1765 32 3 -1.05 -0.0368349999999964 29.643165000000003 14.876835 1 0 0
1788 32 3 -1.05 -0.0368349999999964 31.836835 12.683165 1 0 0
1574 29 1 1.575 7.42 28.62 11.66 0 0 0
1599 29 3 -1.05 6.396835 31.836835 10.636835000000001 0 0 0
1637 30 2 1.05 10.600000000000001 29.68 10.600000000000001 0 0 0
1638 30 2 1.05 8.48 31.8 10.600000000000001 0 0 0
1654 30 3 -1.05 8.516835 29.716835000000003 10.563165000000001 0 0 0
1672 30 3 -1.05 10.563165000000001 31.763164000000003 10.563165000000001 0 0 0
1579 29 1 1.575 6.36 31.8 12.72 0 0 0
1580 29 2 1.05 6.36 29.68 14.84 0 0 0
1612 29 3 -1.05 6.323164 29.716835000000003 12.756835 0 0 0
1624 29 3 -1.05 6.323164 31.763164000000003 14.803164 0 0 0
1597 29 3 -1.05 8.443165 29.643165000000003 14.876835 0 0 0
1620 29 3 -1.05 8.443165 31.836835 12.683165 0 0 0
1629 30 1 1.575 9.540000000000001 30.740000000000002 13.780000000000001 0 0 0
1663 30 3 -1.05 10.636835000000001 31.836835 14.876835 0 0 0
1667 30 3 -1.05 10.636835000000001 29.643165000000003 12.683165 0 0 0
1628 30 1 1.575 11.66 32.86 11.66 0 0 0
1630 30 1 1.575 15.9 28.62 11.66 0 0 0
1655 30 3 -1.05 14.876835 31.836835 10.636835000000001 0 0 0
1659 30 3 -1.05 12.683165 29.643165000000003 10.636835000000001 0 0 0
1635 30 2 1.05 14.84 31.8 12.72 0 0 0
1636 30 1 1.575 14.84 29.68 14.84 0 0 0
1642 30 1 1.575 12.72 31.8 14.84 0 0 0
1648 30 2 1.05 12.72 29.68 12.72 0 0 0
1652 30 3 -1.05 12.756835 31.763164000000003 12.756835 0 0 0
1660 30 3 -1.05 12.756835 29.716835000000003 14.803164 0 0 0
1668 30 3 -1.05 14.803164 29.716835000000003 12.756835 0 0 0
1680 30 3 -1.05 14.803164 31.763164000000003 14.803164 0 0 0
1684 31 1 1.575 20.14 32.86 11.66 0 0 0
1693 31 2 1.05 19.080000000000002 29.68 10.600000000000001 0 0 0
1694 31 2 1.05 16.96 31.8 10.600000000000001 0 0 0
1710 31 3 -1.05 16.996835 29.716835000000003 10.563165000000001 0 0 0
1715 31 3 -1.05 21.163165 29.643165000000003 10.636835000000001 0 0 0
1728 31 3 -1.05 19.043165000000002 31.763164000000003 10.563165000000001 0 0 0
1653 30 3 -1.05 16.923165 29.643165000000003 14.876835 0 0 0
1676 30 3 -1.05 16.923165 31.836835 12.683165 0 0 0
1685 31 1 1.575 18.02 30.740000000000002 13.780000000000001 0 0 0
1698 31 1 1.575 21.200000000000003 31.8 14.84 0 0 0
1704 31 2 1.05 21.200000000000003 29.68 12.72 0 0 0
1708 31 3 -1.05 21.236835 31.763164000000003 12.756835 0 0 0
1716 31 3 -1.05 21.236835 29.716835000000003 14.803164 0 0 0
1719 31 3 -1.05 19.116835000000002 31.836835 14.876835 0 0 0
1723 31 3 -1.05 19.116835000000002 29.643165000000003 12.683165 0 0 0
1686 31 1 1.575 24.380000000000003 28.62 11.66 0 0 0
1711 31 3 -1.05 23.356835 31.836835 10.636835000000001 0 0 0
1749 32 2 1.05 27.560000000000002 29.68 10.600000000000001 0 0 0
1750 32 2 1.05 25.44 31.8 10.600000000000001 0 0 0
1766 32 3 -1.05 25.476835 29.716835000000003 10.563165000000001 0 0 0
1784 32 3 -1.05 27.523165000000002 31.763164000000003 10.563165000000001 0 0 0
1691 31 1 1.575 23.32 31.8 12.72 0 0 0
1692 31 2 1.05 23.32 29.68 14.84 0 0 0
1724 31 3 -1.05 23.283164 29.716835000000003 12.756835 0 0 0
1736 31 3 -1.05 23.283164 31.763164000000003 14.803164 0 0 0
1709 31 3 -1.05 25.403165 29.643165000000003 14.876835 0 0 0
1732 31 3 -1.05 25.403165 31.836835 12.683165 0 0 0
1741 32 1 1.575 26.5 30.740000000000002 13.780000000000001 0 0 0
1775 32 3 -1.05 27.596835000000002 31.836835 14.876835 0 0 0
1779 32 3 -1.05 27.596835000000002 29.643165000000003 12.683165 0 0 0
1740 32 1 1.575 28.62 32.86 11.66 0 0 0
1742 32 1 1.575 32.86 28.62 11.66 0 0 0
1767 32 3 -1.05 31.836835 31.836835 10.636835000000001 0 0 0
1771 32 3 -1.05 29.643165000000003 29.643165000000003 10.636835000000001 0 0 0
1747 32 1 1.575 31.8 31.8 12.72 0 0 0
1748 32 1 1.575 31.8 29.68 14.84 0 0 0
1754 32 2 1.05 29.68 31.8 14.84 0 0 0
1760 32 1 1.575 29.68 29.68 12.72 0 0 0
1764 32 3 -1.05 29.716835000000003 31.763164000000003 12.756835 0 0 0
1772 32 3 -1.05 29.716835000000003 29.716835000000003 14.803164 0 0 0
1780 32 3 -1.05 31.763164000000003 29.716835000000003 12.756835 0 0 0
1792 32 3 -1.05 31.763164000000003 31.763164000000003 14.803164 0 0 0
904 17 1 1.575 3.18 3.18 15.9 0 0 0
1805 37 4 -0.834 2.502753690524113 5.025681391383991 16.712064121191656 0 0 0
2721 339 4 -0.834 0.06284182319566772 4.191165453120692 18.953299988244186 0 0 0
2722 339 5 0.417 0.021798231243732747 5.1472189254179606 18.983165351596817 0 0 0
4551 949 4 -0.834 -0.2558753288807449 0.6849658979316259 19.02864772849807 1 0 0
4552 949 5 0.417 0.3468092721830406 1.4212420098056502 19.134871879684553 1 0 0
2529 275 4 -0.834 9.361977613222962 2.05153916293259 18.752868397487717 0 0 0
2530 275 5 0.417 9.985220504800402 1.7562064703161229 19.416917857589382 0 0 0
2531 275 5 0.417 8.57686798411394 2.2861743438435207 19.248008787190198 0 0 0
2712 336 4 -0.834 8.417289644018494 5.072842616489611 18.205519010850665 0 0 0
960 18 1 1.575 11.66 3.18 15.9 0 0 0
2564 286 5 0.417 16.01499516362931 2.752504763106497 19.15453812551006 0 0 0
2769 355 4 -0.834 13.516782739522686 1.4298529173877053 16.980389728482816 0 0 0
2770 355 5 0.417 14.352216058898088 1.8295767780755785 17.223055681103858 0 0 0
2771 355 5 0.417 12.856677867883036 2.0634073660539753 17.26232053056861 0 0 0
4133 809 5 0.417 13.365759356254701 5.162784796618378 17.300901568777817 0 0 0
1016 19 1 1.575 20.14 3.18 15.9 0 0 0
2562 286 4 -0.834 16.858363808255497 2.959567386851433 19.557612713442126 0 0 0
2563 286 5 0.417 17.453315353290943 3.0855959253870493 18.818177690376473 0 0 0
2949 415 4 -0.834 17.919035954806585 4.461309804543168 16.95727161410696 0 0 0
2950 415 5 0.417 18.719654743159857 4.98107796391064 17.031199760422254 0 0 0
2951 415 5 0.417 17.2146154346072 5.108870112130219 16.924528102760743 0 0 0
4647 981 4 -0.834 21.7757084232949 3.1453686946384383 18.67720534523152 0 0 0
4648 981 5 0.417 21.489280525332838 3.410055993895062 17.80284026157622 0 0 0
4649 981 5 0.417 21.306383772351897 2.3282295461924463 18.846417431264136 0 0 0
2116 137 5 0.417 23.835678635840154 4.8440547281021376 18.62134659203132 0 0 0
1072 20 1 1.575 28.62 3.18 15.9 0 0 0
2723 339 5 0.417 33.47812663841486 3.9534272694592714 18.175252498693645 -1 0 0
4074 790 4 -0.834 31.487251128172222 1.5275183544128448 18.902176539751043 0 0 0
4075 790 5 0.417 31.202990904640522 2.0972282697708953 19.617188092366867 0 0 0
4076 790 5 0.417 30.681348052159052 1.3110788712346824 18.432827118449413 0 0 0
4329 875 4 -0.834 28.21007126839262 1.3764853975192886 18.493637591034087 0 0 0
4330 875 5 0.417 28.608107940995165 2.202932233358967 18.219471374142984 0 0 0
4331 875 5 0.417 28.905435284555793 0.7274389309025713 18.384907145960664 0 0 0
4553 949 5 0.417 32.82521592088695 1.0126853184149205 19.353374091634162 0 0 0
1806 37 5 0.417 3.324344279323235 5.508492257499252 16.619883038628558 0 0 0
1807 37 5 0.417 1.8511942367092726 5.697181942867881 16.914973596860353 0 0 0
4008 768 4 -0.834 3.3129411029736016 9.185574929373058 17.521752364086385 0 0 0
4009 768 5 0.417 2.6901254540854396 8.71257869910536 16.969493446646297 0 0 0
4010 768 5 0.417 3.09209006155203 8.919769558182583 18.41460569637221 0 0 0
4071 789 4 -0.834 0.016611875291395385 9.72016616733267 18.328207228769287 0 0 0
4072 789 5 0.417 0.13720987802791987 10.269088976083552 17.55312361502896 0 0 0
4073 789 5 0.417 -0.08073679899383089 8.833132035122008 17.981352405780576 0 0 0
898 17 1 1.575 7.42 7.42 15.9 0 0 0
2713 336 5 0.417 9.12714190044327 5.710082991549617 18.28706186049822 0 0 0
2714 336 5 0.417 7.619609163561047 5.6021824162115506 18.194565633084228 0 0 0
954 18 1 1.575 15.9 7.42 15.9 0 0 0
2073 123 4 -0.834 15.906467915482235 6.638091507901428 19.589605347153395 0 0 0
2075 123 5 0.417 15.248253761874457 7.313671464670289 19.75380221436814 0 0 0
4131 809 4 -0.834 12.656920441044015 5.728943086213211 16.9949163954973 0 0 0
4132 809 5 0.417 12.99677665167006 6.617685503117356 17.100979750838338 0 0 0
1832 44 6 -1.026 20.288858227723566 9.471147581419036 17.092002253964104 0 0 0
1833 44 7 0.342 20.061913684487287 9.853015325719703 18.019397093167676 0 0 0
1834 44 7 0.342 20.53681909126731 10.20800994335322 16.51950805968662 0 0 0
1835 44 7 0.342 19.484729509491743 9.017793727094874 16.686884944425184 0 0 0
2074 123 5 0.417 16.744532670999238 7.088485945930869 19.696409259801353 0 0 0
2220 172 4 -0.834 18.94141594619436 7.619980466264765 18.541990967453245 0 0 0
2221 172 5 0.417 19.729533152942192 8.16348591950356 18.532617620362906 0 0 0
2222 172 5 0.417 18.226418828707928 8.236670532337328 18.70038050513914 0 0 0
1010 19 1 1.575 24.380000000000003 7.42 15.9 0 0 0
2115 137 4 -0.834 24.11319029983604 5.605038359520639 19.131744429380223 0 0 0
2117 137 5 0.417 23.295957862131726 6.030436806568716 19.392094342684505 0 0 0
3170 488 5 0.417 26.988919030625162 7.1185502546019475 19.61055923604725 0 0 0
3558 618 4 -0.834 22.78854837517419 9.925131592327084 19.779766119834132 0 0 0
3560 618 5 0.417 22.963538019614116 10.86432511193248 19.842287595522166 0 0 0
1066 20 1 1.575 32.86 7.42 15.9 0 0 0
1128 21 1 1.575 3.18 11.66 15.9 0 0 0
2982 426 4 -0.834 -0.019349744172955437 14.02413084152005 18.70350916996241 0 0 0
2983 426 5 0.417 0.2663884008437737 13.919626806993556 19.61127972734343 0 0 0
3060 452 4 -0.834 4.896988398058569 12.106304056318537 18.560331043192324 0 0 0
3062 452 5 0.417 4.062661193016495 12.548147210398893 18.401310590017857 0 0 0
3623 639 5 0.417 1.091409672228347 15.348670267678292 19.920246356911754 0 0 0
3813 703 4 -0.834 1.3896195553398396 16.59717656571108 17.663600793383356 0 0 0
1122 21 1 1.575 7.42 15.9 15.9 0 0 0
2977 424 5 0.417 8.427898060691303 11.31361300608273 19.54040362576878 0 0 0
2978 424 5 0.417 7.284271424212721 12.202741490487504 19.98133638206228 0 0 0
3061 452 5 0.417 5.458443130439211 12.782812268059887 18.939435230131267 0 0 0
4597 964 5 0.417 10.670507790282663 16.696070522024563 19.7764154680755 0 0 0
1178 22 1 1.575 15.9 15.9 15.9 0 0 0
1184 22 1 1.575 11.66 11.66 15.9 0 0 0
2412 236 4 -0.834 12.951902668140692 15.094531428989301 17.509767343840497 0 0 0
2413 236 5 0.417 13.86104393928363 14.922894681265786 17.755974030877404 0 0 0
2414 236 5 0.417 12.913369188415468 16.04221729365743 17.379301090391056 0 0 0
1240 23 1 1.575 20.14 11.66 15.9 0 0 0
1816 40 6 -1.026 17.823571860013267 14.747505457345541 16.565553531484404 0 0 0
1817 40 7 0.342 18.22931317953949 15.061749207945601 17.42062783477044 0 0 0
1818 40 7 0.342 16.92732150567852 15.049208469885405 16.59461774515709 0 0 0
1819 40 7 0.342 17.77120286468391 13.73773120529181 16.4943702603166 0 0 0
2052 116 4 -0.834 21.423987813230806 16.365189231523317 18.105421679426225 0 0 0
4155 817 4 -0.834 19.175112342117764 12.813145152444662 18.60153732045418 0 0 0
4156 817 5 0.417 19.10917911609355 11.928969346994213 18.962786141379414 0 0 0
4157 817 5 0.417 18.627716871388984 12.793062831553348 17.816317824809943 0 0 0
1234 23 1 1.575 24.380000000000003 15.9 15.9 0 0 0
1799 35 4 -0.834 26.851192419940844 16.317142752393544 16.921457386440856 0 0 0
1800 35 5 0.417 26.03347498308746 16.16180275871442 17.394556394035362 0 0 0
1801 35 5 0.417 27.32361971276055 15.486445198262787 16.979499420161478 0 0 0
2898 398 4 -0.834 26.906942903275443 15.064564667968241 18.76506050397548 0 0 0
2899 398 5 0.417 26.673832211633464 15.316354681293939 19.658859116508886 0 0 0
2900 398 5 0.417 27.652382860243193 14.472854943281549 18.869049100900273 0 0 0
1290 24 1 1.575 32.86 15.9 15.9 0 0 0
1296 24 1 1.575 28.62 11.66 15.9 0 0 0
2504 266 5 0.417 29.145936147456624 12.359807949863972 19.125676013255042 0 0 0
2756 350 5 0.417 29.41154537613728 16.60373530708795 19.406926727937048 0 0 0
2984 426 5 0.417 33.440462682934296 14.86359855762841 18.691842292813682 -1 0 0
3180 492 4 -0.834 30.329218553654407 11.090367429803909 17.38968659187901 0 0 0
3181 492 5 0.417 30.8409100863787 11.891189345451584 17.50575037516564 0 0 0
3182 492 5 0.417 29.459589498621227 11.310579715658491 17.724151229428454 0 0 0
1352 25 1 1.575 3.18 20.14 15.9 0 0 0
3294 530 4 -0.834 3.977732129369325 17.00537977975197 17.253721780132814 0 0 0
3295 530 5 0.417 4.904965436832758 17.243151546924015 17.271546365373734 0 0 0
3296 530 5 0.417 3.583149257849354 17.62372779943327 16.63844555978803 0 0 0
3814 703 5 0.417 1.9360158854612226 17.373149218466462 17.789823821274293 0 0 0
3815 703 5 0.417 0.5175713638916615 16.945435942754667 17.47688691764145 0 0 0
3924 740 4 -0.834 3.078927270987968 18.470280754022962 19.824711436990825 0 0 0
1796 34 4 -0.834 10.83414169700155 18.156764092025636 17.281295326235487 0 0 0
1798 34 5 0.417 10.137207707632465 18.813028252592048 17.266618617657432 0 0 0
2283 193 4 -0.834 6.112766562648207 21.54864675723869 17.427326717102254 0 0 0
2284 193 5 0.417 6.769696978092228 21.645270000465757 18.117052112509494 0 0 0
2285 193 5 0.417 5.551599947480669 22.31869895933805 17.520741707034023 0 0 0
4596 964 4 -0.834 10.155668599565029 17.502897086253753 19.800628334865067 0 0 0
1408 26 1 1.575 11.66 20.14 15.9 0 0 0
1797 34 5 0.417 11.64200238428639 18.666029152149495 17.34930732186598 0 0 0
1824 42 6 -1.026 15.537508527328374 17.807098079100594 16.910841197220012 0 0 0
1825 42 7 0.342 15.745278965461385 17.68120079062576 17.902457784864684 0 0 0
1826 42 7 0.342 16.428294103088696 17.745652197423123 16.443346895759426 0 0 0
1827 42 7 0.342 15.172261857617842 18.73594413919516 16.720821559400328 0 0 0
3262 519 5 0.417 11.934244860808919 22.01224611417541 19.1301172329066 0 0 0
1464 27 1 1.575 20.14 20.14 15.9 0 0 0
2053 116 5 0.417 22.239115501726392 16.863700097734586 18.044853319467986 0 0 0
2054 116 5 0.417 20.795419571320778 16.978336242136507 18.486954728941438 0 0 0
2127 141 4 -0.834 18.99193024335374 20.735451618398866 19.132025276712227 0 0 0
2128 141 5 0.417 19.666713095586637 20.28757494583049 19.64260282399845 0 0 0
2129 141 5 0.417 19.10543273789742 21.662007568825544 19.34468945635948 0 0 0
2719 338 5 0.417 21.421767787695835 18.203830656386852 19.57121935540442 0 0 0
3222 506 4 -0.834 17.960854952690354 18.34153009963319 18.100594449553768 0 0 0
3223 506 5 0.417 17.923496296597758 17.564691702709062 18.65893234140715 0 0 0
3224 506 5 0.417 17.946377158260706 19.077790858836273 18.712415745270714 0 0 0
3564 620 4 -0.834 26.846451910328177 20.414613323138184 18.39895353124027 0 0 0
3565 620 5 0.417 26.619093490701783 21.343504484805454 18.444605720231092 0 0 0
3566 620 5 0.417 26.918408473448288 20.230864207503913 17.46211135380491 0 0 0
4544 946 5 0.417 25.78273273666784 21.07339990576262 19.96522617536498 0 0 0
1520 28 1 1.575 28.62 20.14 15.9 0 0 0
2754 350 4 -0.834 30.045343901965364 17.281117607521665 19.170141162827683 0 0 0
2755 350 5 0.417 29.927487042556297 17.40119594412206 18.22764144833653 0 0 0
3093 463 4 -0.834 30.38996276410759 21.487573441050635 18.948050337660064 0 0 0
3094 463 5 0.417 31.30337806944365 21.707323339341723 18.763666992783342 0 0 0
3095 463 5 0.417 30.37351743003239 21.297316045444973 19.88621153564738 0 0 0
4386 894 4 -0.834 30.946942574105524 19.421961910570097 17.409418957256264 0 0 0
4387 894 5 0.417 31.427669426005906 18.658661949342346 17.730183078981895 0 0 0
4388 894 5 0.417 31.074275903162953 20.087472627269964 18.085803813534774 0 0 0
1845 47 7 0.342 4.3604808936854 26.63101414590558 16.355089996323265 0 0 0
1844 47 6 -1.026 5.2278776565427245 26.434537272624297 16.81661473274139 0 0 0
1820 41 6 -1.026 1.3376021873317314 26.213962835299487 16.661249934234032 0 0 0
1821 41 7 0.342 2.080316448832651 26.249758648843414 17.372787601116823 0 0 0
1822 41 7 0.342 1.3545806556198714 27.075068565615755 16.18853417487807 0 0 0
1823 41 7 0.342 0.4289733736071561 26.1378083822971 17.117759772418108 0 0 0
2002 99 5 0.417 1.5074599417676147 26.611679702908372 19.77638671810937 0 0 0
2262 186 4 -0.834 3.9806119412222976 24.12243846476746 17.96399598719443 0 0 0
2263 186 5 0.417 4.153637170228908 23.421315093294695 17.335423762425616 0 0 0
2264 186 5 0.417 4.644166208945217 24.00435588437803 18.64397171459105 0 0 0
1346 25 1 1.575 7.42 24.380000000000003 15.9 0 0 0
1847 47 7 0.342 5.954000432486176 26.239625150178078 16.14936789525781 0 0 0
1846 47 7 0.342 5.505435777039447 27.26773354953536 17.31123348103287 0 0 0
1837 45 7 0.342 10.806498136338352 23.843365831544148 17.200035624161828 0 0 0
1402 26 1 1.575 15.9 24.380000000000003 15.9 0 0 0
1843 46 7 0.342 13.786025120164965 26.174930720010504 16.565204422972478 0 0 0
1842 46 7 0.342 12.848894935605077 27.27189002841625 15.909625362658415 0 0 0
1836 45 6 -1.026 11.504611221455535 24.232235990982712 16.570747775962165 0 0 0
1838 45 7 0.342 12.318919406069927 24.42228508679462 17.14111865732759 0 0 0
1839 45 7 0.342 11.220581665064074 25.102735112785897 16.211999223579898 0 0 0
1840 46 6 -1.026 13.494317772192774 27.141139462958296 16.65318558301042 0 0 0
1841 46 7 0.342 13.019273895844298 27.303100027322188 17.485946345414366 0 0 0
2784 360 4 -0.834 15.226601184467286 25.214339836846445 18.54968998252542 0 0 0
2785 360 5 0.417 15.328124736875166 26.06637954521211 18.974350168367426 0 0 0
2786 360 5 0.417 14.289905284823964 25.149486558804924 18.36258161153287 0 0 0
3261 519 4 -0.834 11.118512842418887 22.407148656024045 18.821494458443397 0 0 0
3263 519 5 0.417 11.304318985724928 23.3457002267891 18.78668374187281 0 0 0
4017 771 4 -0.834 16.48342213308371 26.50763913996997 17.478285662512704 0 0 0
4019 771 5 0.417 15.6465288569492 26.12483725945982 17.21430246228396 0 0 0
3105 467 4 -0.834 21.515152984805194 24.18131763844223 18.665659949824395 0 0 0
3106 467 5 0.417 21.145171788003275 24.821773459383337 18.05775780684554 0 0 0
3107 467 5 0.417 21.396387693622334 23.338250776280915 18.227769744937504 0 0 0
4018 771 5 0.417 16.70354666795412 27.114377611505724 16.771158911586344 0 0 0
4196 830 5 0.417 19.710246156271438 24.77817735160107 19.83016998115406 0 0 0
4783 1026 5 0.417 21.62353128253564 27.757117793097326 19.250464753551928 0 0 0
1458 27 1 1.575 24.380000000000003 24.380000000000003 15.9 0 0 0
4587 961 4 -0.834 25.595794821946523 25.46073008844979 19.851539087995423 0 0 0
4588 961 5 0.417 25.03139902470557 24.856155641419736 19.36929239406518 0 0 0
4589 961 5 0.417 25.32427093018672 26.329987413886407 19.55610511844873 0 0 0
1514 28 1 1.575 32.86 24.380000000000003 15.9 0 0 0
3570 622 4 -0.834 29.447876258154764 23.414102043098367 18.381582390011634 0 0 0
3571 622 5 0.417 30.36070557839926 23.46175446961557 18.096825335450458 0 0 0
3572 622 5 0.417 29.221360249639385 24.315007614596226 18.613259582001596 0 0 0
1576 29 1 1.575 3.18 28.62 15.9 0 0 0
1812 39 6 -1.026 5.219117334201727 29.872642019097913 16.783024445944424 0 0 0
1813 39 7 0.342 5.178330356896219 29.887923456349526 17.80865775350114 0 0 0
1815 39 7 0.342 4.908492509358688 30.729150199337447 16.39401169180418 0 0 0
4083 793 4 -0.834 2.848134833190094 28.851774013172665 18.155014380978283 0 0 0
4084 793 5 0.417 2.059527252112066 28.332949499593397 17.995220856441065 0 0 0
4085 793 5 0.417 3.505610661717831 28.21141991087157 18.427570714330745 0 0 0
1570 29 1 1.575 7.42 32.86 15.9 0 0 0
1808 38 6 -1.026 9.093784322920445 31.465131575457416 16.83023814971971 0 0 0
1809 38 7 0.342 8.297371374018736 30.967651882291438 16.455084135802363 0 0 0
1810 38 7 0.342 9.812838163397338 31.39815993805613 16.15563365891226 0 0 0
1811 38 7 0.342 9.449818283176059 30.991823118327 17.665537145876986 0 0 0
1814 39 7 0.342 6.196898750151746 29.768746965437135 16.568320103674512 0 0 0
3615 637 4 -0.834 6.694658949484766 31.296222872311077 18.36866267686072 0 0 0
3616 637 5 0.417 6.793251168079541 31.125126446826734 17.431848730539755 0 0 0
3617 637 5 0.417 6.18669863981961 32.1065733818998 18.41251635423045 0 0 0
3954 750 4 -0.834 8.070247322804592 32.276984353538616 19.543580895606578 0 0 0
3955 750 5 0.417 8.924976293504374 32.695800711143214 19.64675656424455 0 0 0
3956 750 5 0.417 7.447539078270055 33.00393918518644 19.523944228135118 0 0 0
1626 30 1 1.575 15.9 32.86 15.9 0 0 0
1632 30 1 1.575 11.66 28.62 15.9 0 0 0
2238 178 4 -0.834 12.547252138974455 29.95878751999484 18.9381323776046 0 0 0
2239 178 5 0.417 12.006373615500644 29.465380377774892 18.321192833212287 0 0 0
2240 178 5 0.417 13.001413157094824 30.604292647507442 18.396213933169122 0 0 0
4516 937 5 0.417 15.957057584164074 32.944282813109176 19.567239840112805 0 0 0
1688 31 1 1.575 20.14 28.62 15.9 0 0 0
2105 133 5 0.417 17.076578090178376 31.34386086395122 19.50586625241607 0 0 0
3249 515 4 -0.834 18.991695685180872 28.86840978323987 19.677659125744235 0 0 0
3250 515 5 0.417 19.7250912500265 29.482784573746617 19.641752035674823 0 0 0
3251 515 5 0.417 18.212367011242574 29.42451757281938 19.675268815664968 0 0 0
3330 542 4 -0.834 18.45049005266734 32.73922178444451 18.0282365089633 0 0 0
3331 542 5 0.417 19.221429194913867 33.29274296129858 18.154259956572574 0 0 0
3332 542 5 0.417 18.5576612640793 32.37486576624313 17.149388493900073 0 0 0
4782 1026 4 -0.834 21.689983254956545 28.43962609495902 18.582346993614284 0 0 0
4784 1026 5 0.417 21.126279293877378 29.144302407385673 18.902165532689686 0 0 0
1682 31 1 1.575 24.380000000000003 32.86 15.9 0 0 0
2550 282 4 -0.834 25.806882644238087 28.513688824592645 17.952479193786882 0 0 0
2551 282 5 0.417 26.309912298762892 28.170039700539437 18.69104619269165 0 0 0
2552 282 5 0.417 25.077727602798177 28.984229974395333 18.356878397870066 0 0 0
3238 511 5 0.417 27.494224782864624 31.334175874681225 17.244200329921057 0 0 0
4287 861 4 -0.834 25.39645967755685 32.03135065793017 18.601996239544395 0 0 0
4288 861 5 0.417 26.232446014248378 32.476510859660976 18.741903350106814 0 0 0
4289 861 5 0.417 24.74911659403486 32.73649664648426 18.583807609810172 0 0 0
1738 32 1 1.575 32.86 32.86 15.9 0 0 0
1744 32 1 1.575 28.62 28.62 15.9 0 0 0
1828 43 6 -1.026 32.12577672083357 30.742934099226407 16.845195745057893 0 0 0
1829 43 7 0.342 31.522752851355325 30.772707401170813 17.678793838554505 0 0 0
1830 43 7 0.342 33.058329718665874 30.52513707894748 17.20311175144899 0 0 0
1831 43 7 0.342 32.159355946911326 31.585952055638334 16.417991235525317 0 0 0
3237 511 4 -0.834 28.358457325926434 31.71517609770004 17.087497708825623 0 0 0
3239 511 5 0.417 28.558054559991053 32.196057144305335 17.89094597835914 0 0 0
4485 927 4 -0.834 29.79991521188935 28.401537841041613 17.88667352574762 0 0 0
4486 927 5 0.417 30.658033064398733 28.75527592482761 17.651901550982682 0 0 0
4487 927 5 0.417 29.214954638919867 29.159249971168197 17.869117295861145 0 0 0
3045 447 4 -0.834 4.94313266169725 2.5190424650213923 24.054400320679513 0 0 0
3047 447 5 0.417 4.7433975562494135 3.4492467191843614 24.161361504093374 0 0 0
3216 504 4 -0.834 0.33719884822614543 4.2688473041285375 23.870111022160597 0 0 0
3217 504 5 0.417 0.9731304967870393 4.931463759824435 24.140564590634572 0 0 0
4230 842 4 -0.834 2.6220604295985295 0.779553245690462 20.17806907075594 0 0 0
4231 842 5 0.417 3.2688044834486276 1.4512017047457775 20.39538276156155 0 0 0
4232 842 5 0.417 1.7868282338231036 1.1485124619559288 20.465942375367117 0 0 0
1905 67 4 -0.834 6.23309093448193 1.6226047690409753 20.9487887162771 0 0 0
1906 67 5 0.417 5.904721558429498 0.8627731786951903 20.467702169496377 0 0 0
1907 67 5 0.417 5.505979983023141 1.880262215579046 21.515831100713616 0 0 0
1908 68 4 -0.834 11.023552646565323 1.0956539998303616 23.070233681936543 0 0 0
1910 68 5 0.417 10.989166270296584 1.5027403680225433 23.936093393589406 0 0 0
3046 447 5 0.417 5.657624581990301 2.4986446224839347 23.41745449327747 0 0 0
4344 880 4 -0.834 6.705504723684303 4.450773290615173 23.081366086916212 0 0 0
4345 880 5 0.417 7.51417676135686 4.96271325806705 23.105487905710305 0 0 0
4346 880 5 0.417 6.161115638127429 4.829256486975078 23.77202217112684 0 0 0
1909 68 5 0.417 11.662938960576756 1.6174286833370581 22.584897629814275 0 0 0
2311 202 5 0.417 16.06776145172771 1.0237140254203234 21.141883330477825 0 0 0
4104 800 4 -0.834 13.800362924378172 3.7230765456543553 23.39738923723759 0 0 0
4105 800 5 0.417 14.075435399675358 2.8165847938823467 23.53603482661272 0 0 0
4106 800 5 0.417 13.983853181738562 3.8908664097261423 22.472839291657316 0 0 0
4512 936 4 -0.834 15.658780822002868 2.646496627132297 24.303129009404497 0 0 0
4513 936 5 0.417 16.577228155822823 2.847464307142619 24.122349456917302 0 0 0
2205 167 4 -0.834 20.238484990236728 4.2253218419732566 21.41071079136084 0 0 0
2206 167 5 0.417 20.6624935805799 5.0794791940708794 21.495838303445392 0 0 0
2207 167 5 0.417 19.33576758087833 4.428856202133061 21.165170968563054 0 0 0
2310 202 4 -0.834 16.836674531105913 1.1012874279706373 20.576755205220458 0 0 0
2312 202 5 0.417 17.492267419618692 1.5367789426007101 21.12187892885474 0 0 0
3054 450 4 -0.834 22.35302750722294 0.8870363546164404 22.585193256183604 0 0 0
3948 748 4 -0.834 20.35333473965513 1.9585376834873782 25.02776112973129 0 0 0
3950 748 5 0.417 19.893402866599352 2.461001718050334 24.35500014588913 0 0 0
4217 837 5 0.417 21.0476038652294 0.3911680025669416 23.867657406310528 0 0 0
2088 128 4 -0.834 26.652481099919825 3.4591896372497954 24.234527960366837 0 0 0
2089 128 5 0.417 27.42681818026718 4.022181998737061 24.242040803016703 0 0 0
2090 128 5 0.417 26.908784362279793 2.6916464367803457 24.746192620649488 0 0 0
2987 427 5 0.417 27.33471374568794 0.5003910337071491 20.788287286266865 0 0 0
3055 450 5 0.417 22.44994372346775 1.563596530016158 21.914754391182345 0 0 0
3056 450 5 0.417 22.568298484283307 1.3300674113398716 23.406166244051906 0 0 0
3279 525 4 -0.834 24.69052095005339 5.037540955005699 23.731045395619983 0 0 0
4326 874 4 -0.834 26.858589035507496 4.234878779745117 22.297483040952706 0 0 0
4327 874 5 0.417 27.354172840223367 4.910546895157242 22.760607221920953 0 0 0
4328 874 5 0.417 26.23088085124157 4.721556196514157 21.762934653883562 0 0 0
2985 427 4 -0.834 28.222839087087294 0.20111746645874196 20.592625551058813 0 0 0
2986 427 5 0.417 28.734379402653996 1.0060520632318823 20.508830645678334 0 0 0
3120 472 4 -0.834 31.818850644658518 3.920601401818831 24.755918291232287 0 0 0
3121 472 5 0.417 31.605064280462305 2.995389487694774 24.633880982025374 0 0 0
3218 504 5 0.417 33.45732279414291 4.763193975880684 23.69001541056798 -1 0 0
3840 712 4 -0.834 31.729343328762038 2.3159535913702864 22.20093790902851 0 0 0
3841 712 5 0.417 32.45995704883105 2.7639170887236144 22.62772490446228 0 0 0
3842 712 5 0.417 30.953566159742447 2.803212953419762 22.479079784740332 0 0 0
2853 383 4 -0.834 3.0513210085671987 7.006475133731668 21.571180854427585 0 0 0
2854 383 5 0.417 2.355002635653015 7.593359102093032 21.27567768947626 0 0 0
2855 383 5 0.417 3.497907975178137 6.740008544213982 20.76733406383904 0 0 0
3264 520 4 -0.834 1.3223873723794206 9.665366296116519 21.502705094697475 0 0 0
3265 520 5 0.417 0.6245879955362997 10.180468808638594 21.908118731627557 0 0 0
3266 520 5 0.417 0.8693810942853238 8.928386500234385 21.09250898124083 0 0 0
3526 607 5 0.417 4.124906379491247 9.707521032558372 24.726616569691267 0 0 0
3945 747 4 -0.834 4.267283526290259 7.945344343726906 22.986945777705287 0 0 0
3946 747 5 0.417 4.9126051583566435 8.646985529917853 22.898208922075842 0 0 0
3947 747 5 0.417 3.4573548306738564 8.393622068069062 23.231235148392212 0 0 0
2355 217 4 -0.834 6.5565332916099655 9.664373299272398 23.408809688439174 0 0 0
2356 217 5 0.417 5.903894538781202 9.212227694377463 23.943825362035795 0 0 0
2357 217 5 0.417 6.417614613453583 10.593208128296055 23.594772680475057 0 0 0
4296 864 4 -0.834 7.577496796670539 6.9308530252083616 24.486655783772882 0 0 0
4298 864 5 0.417 7.842978356721645 7.8397876837897895 24.627978622877013 0 0 0
2291 195 5 0.417 16.34064945918574 5.985930339163076 22.867113715635178 0 0 0
4374 890 4 -0.834 13.705797475241143 10.864882807374496 24.104113541013675 0 0 0
4375 890 5 0.417 14.531869403447127 10.808128366975613 24.584737005406733 0 0 0
4491 929 4 -0.834 12.11558876622702 6.614657122227834 21.13155640383559 0 0 0
4492 929 5 0.417 11.585397827695674 7.41169936840926 21.146918259233008 0 0 0
4493 929 5 0.417 11.554546717709897 5.961180795514057 20.71344724515528 0 0 0
2289 195 4 -0.834 17.16643067116067 5.503491041094268 22.911300529597202 0 0 0
2290 195 5 0.417 17.84237374281628 6.180035709332283 22.866545240819107 0 0 0
3753 683 4 -0.834 19.43963699221041 9.856275877619773 22.073837555054283 0 0 0
3754 683 5 0.417 20.367815578413254 9.941996554743572 22.29235812559348 0 0 0
3755 683 5 0.417 19.269250058372243 10.574510567807245 21.464147486472573 0 0 0
2625 307 4 -0.834 25.576488864902043 8.76728384831036 22.951362652278906 0 0 0
2626 307 5 0.417 25.55778837279537 9.357447190564532 23.70500210386386 0 0 0
2627 307 5 0.417 25.967377607978573 7.96065923231139 23.287781416497765 0 0 0
3168 488 4 -0.834 26.795734767497525 7.160845635545265 20.54731196612683 0 0 0
3169 488 5 0.417 25.840053171606165 7.131985460954093 20.596855220021258 0 0 0
3280 525 5 0.417 25.07669492446897 5.56452759027969 23.031210094881505 0 0 0
3281 525 5 0.417 23.991120998921943 5.586187829683776 24.08663091656838 0 0 0
3559 618 5 0.417 23.196261083472404 9.552421426925015 20.561733033869775 0 0 0
4396 897 5 0.417 25.904809621097662 10.90451882231629 22.740737681574537 0 0 0
1936 77 5 0.417 32.257958897428054 10.592050767377593 24.830105030895982 0 0 0
2844 380 4 -0.834 30.433327880786084 7.88803948975046 22.171821767513585 0 0 0
2845 380 5 0.417 30.713201464060123 8.445928544349316 22.89780068101023 0 0 0
2846 380 5 0.417 29.631777397430238 7.469267907973887 22.486085931047402 0 0 0
2185 160 5 0.417 -0.16578366215940837 11.704398709995703 20.85994744240523 1 0 0
3621 639 4 -0.834 0.9655766848775034 16.26187034374916 20.178793135063614 0 0 0
3622 639 5 0.417 1.8221300482941376 16.539420169105483 20.50421163094182 0 0 0
4560 952 4 -0.834 2.070751338938091 13.996888845732753 24.8867961013423 0 0 0
4561 952 5 0.417 2.959461507299205 14.34925492103908 24.93824652222262 0 0 0
2928 408 4 -0.834 8.046828989159046 12.085122711925491 23.291460248053813 0 0 0
2929 408 5 0.417 7.786596969706746 12.98068231921963 23.07497227446207 0 0 0
2930 408 5 0.417 8.028674711961525 11.620875368715389 22.454346405430222 0 0 0
2976 424 4 -0.834 7.636562467110806 11.317917512714658 20.079276716612 0 0 0
3581 625 5 0.417 8.948379356286047 15.537738436525217 24.574156631432633 0 0 0
3867 721 4 -0.834 6.280232159030599 15.335320673532351 24.01471145341882 0 0 0
3868 721 5 0.417 7.0306704718455775 15.908747891437159 23.85774545636916 0 0 0
3869 721 5 0.417 5.521366906320732 15.917972299055373 23.979280219136278 0 0 0
2670 322 4 -0.834 11.909715886543854 11.750982819154036 21.032750083393864 0 0 0
2671 322 5 0.417 12.620091601483674 11.814451402316548 21.671461945453313 0 0 0
2672 322 5 0.417 11.882620911306581 12.613171216765153 20.6174046979048 0 0 0
3450 582 4 -0.834 14.889739530768372 12.593032003228462 20.83736514342304 0 0 0
3451 582 5 0.417 14.404952216791752 12.575968627909761 21.662777077710047 0 0 0
3452 582 5 0.417 14.294920958201017 12.19514958828555 20.20136576580229 0 0 0
3858 718 4 -0.834 16.35251616661699 12.002052662591142 24.417963950800655 0 0 0
3860 718 5 0.417 15.927477396313273 12.84802541806565 24.27553181439593 0 0 0
4376 890 5 0.417 13.721985380217205 11.732964331923014 23.700644621048923 0 0 0
2265 187 4 -0.834 17.322091071575414 16.559656636212665 23.655276373152553 0 0 0
3774 690 4 -0.834 18.751052876661035 12.053013306950023 23.833914287456906 0 0 0
3775 690 5 0.417 19.18066967144252 12.908316127574663 23.811525729863625 0 0 0
3776 690 5 0.417 19.095727182091903 11.59118079886272 23.06937187773374 0 0 0
3859 718 5 0.417 17.24961183657519 12.22333778391163 24.66869713946786 0 0 0
4284 860 4 -0.834 21.406696410766642 12.205961583419056 20.83009309943542 0 0 0
4285 860 5 0.417 22.027853571001963 12.88363048892093 21.097569146474672 0 0 0
4286 860 5 0.417 20.55906751531907 12.650741696845998 20.812466748769957 0 0 0
4368 888 4 -0.834 20.511993592955964 16.001921382264428 24.497928533500836 0 0 0
4369 888 5 0.417 21.431805584047815 16.04408435583929 24.760193546996387 0 0 0
4370 888 5 0.417 20.518702874739567 16.213246058380598 23.564166456209666 0 0 0
2338 211 5 0.417 23.16545242084857 12.496094430029416 25.00456173238836 0 0 0
2340 212 4 -0.834 24.604237341852546 15.521186258626459 24.117304902308767 0 0 0
2341 212 5 0.417 23.868875603741948 15.181149180153284 23.60717486111147 0 0 0
2342 212 5 0.417 24.530333450683408 15.083919291197263 24.965803916122102 0 0 0
3033 443 4 -0.834 27.036680672856246 11.578306997542107 24.707705675607983 0 0 0
3035 443 5 0.417 26.429493484676673 12.316662832047482 24.655083053610806 0 0 0
4838 1044 5 0.417 22.699038620078355 15.188365447607687 20.518346943060575 0 0 0
4837 1044 5 0.417 23.978541136455927 15.662046717503896 21.175121188652856 0 0 0
4836 1044 4 -0.834 23.424642745950784 14.888750220457542 21.066383558241544 0 0 0
4395 897 4 -0.834 25.902915650488424 11.85260981800151 22.6075662505483 0 0 0
4397 897 5 0.417 25.504847993889733 11.973081150525017 21.745218580157967 0 0 0
2184 160 4 -0.834 32.91790195060204 11.28024341056439 20.666853454817108 0 0 0
2186 160 5 0.417 32.46178727563004 11.898046133292974 20.095107043331026 0 0 0
2502 266 4 -0.834 29.19744278459824 12.175390163668354 20.063733425803957 0 0 0
2503 266 5 0.417 28.28717594950291 12.18360668741589 20.360316458959407 0 0 0
2490 262 4 -0.834 -0.2420804620794834 18.288742618634945 25.00833885046078 1 0 0
3925 740 5 0.417 4.012991375923194 18.52785810598563 20.026760581910025 0 0 0
3926 740 5 0.417 2.7072826553935787 19.28027202310324 20.17458167734164 0 0 0
4518 938 4 -0.834 4.8421420401558946 20.720604329144784 24.76092887673136 0 0 0
3351 549 4 -0.834 9.631768523824517 20.26227967019443 23.48836476543718 0 0 0
3352 549 5 0.417 10.439030506609804 20.77698787304464 23.492644265690775 0 0 0
3353 549 5 0.417 8.940462062389196 20.901470351215416 23.31474043740179 0 0 0
3476 590 5 0.417 10.84546070759963 20.917328091564556 20.72894082955878 0 0 0
4519 938 5 0.417 5.597364726592621 20.142423080785154 24.651567524330705 0 0 0
4598 964 5 0.417 9.286496423296033 17.22443148625641 20.089784689797984 0 0 0
2267 187 5 0.417 16.637963195376756 16.722377186177567 23.005579666846298 0 0 0
2349 215 4 -0.834 16.427425551260672 20.32212360439857 22.09570439934688 0 0 0
2351 215 5 0.417 15.650752441856957 20.44405231903862 22.64208071471089 0 0 0
2430 242 4 -0.834 13.829014737833376 20.158464351792563 20.905897164360955 0 0 0
2431 242 5 0.417 14.778630651462299 20.036626786670183 20.905869010080085 0 0 0
2432 242 5 0.417 13.707409633993286 21.096840776356828 21.05176236819901 0 0 0
3474 590 4 -0.834 11.405165875550944 20.37081796303253 21.28091142063708 0 0 0
3475 590 5 0.417 12.27032670138542 20.426019036808786 20.874630292602927 0 0 0
3609 635 4 -0.834 15.053532668027463 16.85711804831637 20.674050766592025 0 0 0
3610 635 5 0.417 15.858845971791538 17.229905788686263 21.033375894564756 0 0 0
3611 635 5 0.417 14.378146050372576 17.504926084609952 20.87607165422333 0 0 0
4483 926 5 0.417 11.708453636482318 21.44493021573478 24.60230091187908 0 0 0
4497 931 4 -0.834 14.44027629858116 21.767274537449214 24.29132651517766 0 0 0
4498 931 5 0.417 15.262562261678985 21.743182460827676 24.781102115487492 0 0 0
2266 187 5 0.417 17.892957333656003 17.326244624425424 23.599874937652952 0 0 0
2350 215 5 0.417 17.10847547848255 20.837649676329363 22.528160933875473 0 0 0
2508 268 4 -0.834 21.494510025389214 21.80598458957247 20.951633075529703 0 0 0
2510 268 5 0.417 20.66691904172567 22.18369286157345 21.25003614142822 0 0 0
2718 338 4 -0.834 21.459765341721 18.423268368043498 20.50235737027295 0 0 0
2720 338 5 0.417 22.191746603262388 19.036097837915047 20.574871190965567 0 0 0
1975 90 5 0.417 27.331947115944086 21.670223317719387 24.031722375721984 0 0 0
2076 124 4 -0.834 23.837891765514936 22.091604986366487 22.78753589960637 0 0 0
4542 946 4 -0.834 25.77393555279224 21.629928427113203 20.744208432961127 0 0 0
4668 988 4 -0.834 23.163721870652747 18.153820705026448 24.81853311534474 0 0 0
4670 988 5 0.417 23.165939202759734 17.454741192848708 24.164393780115336 0 0 0
4776 1024 4 -0.834 23.957473025503223 18.960898599000807 23.044158981578654 0 0 0
4777 1024 5 0.417 24.705919822627855 19.422912342352472 22.666024952939893 0 0 0
4778 1024 5 0.417 24.183390196227908 18.853909699970764 23.968350719839393 0 0 0
1974 90 4 -0.834 28.145726032135883 22.165733161184864 23.937655221010257 0 0 0
2025 107 4 -0.834 31.46093490346012 20.807616061885902 21.797838086367495 0 0 0
2026 107 5 0.417 32.28063336277418 21.300754538429793 21.758804275595413 0 0 0
2027 107 5 0.417 30.787490571636063 21.472482847249843 21.942888591984147 0 0 0
2491 262 5 0.417 33.544790790780894 19.235094056273702 24.95080223832621 0 0 0
2514 270 4 -0.834 28.814266055224362 19.50791910965055 21.12065195591224 0 0 0
2515 270 5 0.417 29.366002722364158 20.286919626178264 21.19386127028368 0 0 0
2516 270 5 0.417 28.010277428028466 19.82132063639455 20.70592731197376 0 0 0
2001 99 4 -0.834 0.8640120754467068 26.006623472735285 20.145841122879435 0 0 0
2003 99 5 0.417 0.06885275179519276 26.531118210782267 20.24197477522571 0 0 0
2118 138 4 -0.834 0.6341942124425123 27.692969416737323 23.76621929876449 0 0 0
2120 138 5 0.417 0.3060936280553712 27.360659860722322 24.60200344272694 0 0 0
2279 191 5 0.417 0.2293095084582391 22.528863360743205 24.099149018820373 0 0 0
2716 337 5 0.417 4.76708657856209 22.808248325422788 23.56392284012442 0 0 0
2717 337 5 0.417 5.2642341901383345 23.696457073681994 22.442859721149365 0 0 0
3144 480 4 -0.834 0.1611663570396877 23.60158457197443 21.47379836217331 0 0 0
3146 480 5 0.417 0.21250737144902093 24.55747914484959 21.45816399890777 0 0 0
3335 543 5 0.417 4.940518663359712 26.101593586335913 24.637002528899675 0 0 0
2715 337 4 -0.834 5.521004523277713 22.955853340442975 22.99257770417572 0 0 0
3333 543 4 -0.834 5.781064875383657 25.66652796837844 24.492729416874727 0 0 0
3334 543 5 0.417 6.156581630019434 26.115121394288046 23.734860138462306 0 0 0
4173 823 4 -0.834 10.257975206284948 25.279249069369165 23.532963293843732 0 0 0
4174 823 5 0.417 10.22891674028968 25.444266271178503 24.475587153792308 0 0 0
4175 823 5 0.417 9.959559873236266 24.374477116555838 23.438354733654325 0 0 0
4820 1038 5 0.417 7.4258789395249805 27.528781219400138 23.654274826122553 0 0 0
4819 1038 5 0.417 8.073107793758734 27.862563532675466 24.98188064689464 0 0 0
2157 151 4 -0.834 13.494201823260028 24.509350944947585 22.284261558704042 0 0 0
2158 151 5 0.417 12.879106309186827 24.415633235141758 21.556601441294237 0 0 0
2159 151 5 0.417 13.775117989591674 25.423762190973633 22.2448543880281 0 0 0
2316 204 4 -0.834 14.536887472339602 23.156584252604794 21.070703190550752 0 0 0
2317 204 5 0.417 14.861960875843646 22.547781262827055 21.73425496792908 0 0 0
2318 204 5 0.417 15.286828173777353 23.717418162078502 20.871532333510185 0 0 0
2364 220 4 -0.834 13.775100442976884 24.762312122545257 24.790499646629975 0 0 0
2365 220 5 0.417 12.841220699637185 24.850412989502978 24.598870779598823 0 0 0
2366 220 5 0.417 14.079928055077445 24.080954007038823 24.190961499348596 0 0 0
3932 742 5 0.417 16.29330841200349 27.941648951838648 22.40640449201251 0 0 0
4499 931 5 0.417 14.547107212068422 22.495084356147018 23.6785502287419 0 0 0
2486 260 5 0.417 17.282164190984677 24.690733255322296 24.45076444070561 0 0 0
2509 268 5 0.417 22.161939180127735 22.424042160979923 21.250226322761357 0 0 0
3315 537 4 -0.834 19.375372398615504 25.804417965741077 22.417666021150257 0 0 0
3316 537 5 0.417 19.934301643932145 26.405528337587285 21.92483828415009 0 0 0
3317 537 5 0.417 18.49031845232038 25.984821804536093 22.10025662924691 0 0 0
3930 742 4 -0.834 17.139821417489195 27.60667915545195 22.702758544779055 0 0 0
3931 742 5 0.417 17.763158624845495 27.912779618256398 22.043692546752965 0 0 0
4194 830 4 -0.834 19.998282200916996 24.6112157479161 20.727818962338073 0 0 0
4195 830 5 0.417 19.22526597195219 24.254093702710374 21.16545406247134 0 0 0
2077 124 5 0.417 24.467117695548243 22.623521196127644 23.275136802418494 0 0 0
2078 124 5 0.417 23.179687167991332 22.716868056051112 22.483516931440963 0 0 0
2211 169 4 -0.834 27.193185453391617 27.467261245772303 21.653849588244274 0 0 0
2241 179 4 -0.834 25.137334946029732 25.41002834425277 22.689942602768454 0 0 0
2242 179 5 0.417 25.06275690400238 26.211567558686998 22.171688079845744 0 0 0
2243 179 5 0.417 24.233772550813363 25.117650032697536 22.811205421145484 0 0 0
4543 946 5 0.417 25.67456544348307 22.518918621822756 20.40298012840401 0 0 0
1976 90 5 0.417 28.345159056566047 22.470103688593085 24.823205791669665 0 0 0
2277 191 4 -0.834 33.452468891660004 23.052332425637285 24.495391437543077 -1 0 0
2895 397 4 -0.834 28.530476527108767 27.603656597948866 24.62054756864315 0 0 0
2896 397 5 0.417 29.36016542105918 27.83917756829899 25.036192815073054 0 0 0
3145 480 5 0.417 33.15128652779887 23.409116852607823 21.351755606046197 -1 0 0
3162 486 4 -0.834 29.85385027960743 23.7088264171224 23.051528311610532 0 0 0
3163 486 5 0.417 30.396291600708146 23.17562395746459 22.470092887900822 0 0 0
3164 486 5 0.417 29.981435813295544 24.606111079533513 22.74295602549311 0 0 0
2070 122 4 -0.834 2.8806429938007954 31.663081016316564 23.18895087517183 0 0 0
2071 122 5 0.417 3.524641366615821 32.31162497430623 23.474032600825634 0 0 0
2072 122 5 0.417 2.1182691611016735 32.18029511000191 22.928392858459272 0 0 0
2119 138 5 0.417 1.1416876858170109 28.47051863314942 23.999633856773904 0 0 0
2406 234 4 -0.834 0.8388948777826719 32.27832508648706 21.24152534238663 0 0 0
2407 234 5 0.417 1.1687474756053378 33.17562647323794 21.189928393227696 0 0 0
2408 234 5 0.417 -0.06440928331342344 32.33633410512396 20.929609799436637 0 0 0
2505 267 4 -0.834 2.2538949099919785 28.29329398784481 21.440563822286464 0 0 0
2506 267 5 0.417 2.6042350843685362 28.849230162325647 20.74427976413008 0 0 0
2507 267 5 0.417 1.8927440155851687 28.907920278649087 22.079640753369407 0 0 0
3892 729 5 0.417 0.3033057857605648 32.73792539120814 24.168798557942544 0 0 0
3737 677 5 0.417 10.649735817768555 31.7888524344145 21.758589503247112 0 0 0
3777 691 4 -0.834 7.50034555016611 32.969892215531914 24.55703171684645 0 0 0
4818 1038 4 -0.834 7.708145021427965 28.26702359659591 24.194588445113087 0 0 0
1941 79 4 -0.834 13.957030177840368 32.85408377398718 23.91226367549775 0 0 0
1942 79 5 0.417 14.539996605780464 33.544029133070765 24.229659808472974 0 0 0
1943 79 5 0.417 14.544875325812452 32.14721839247849 23.645066792223613 0 0 0
3735 677 4 -0.834 11.17265840138171 31.136063526627872 22.224457902431578 0 0 0
3736 677 5 0.417 12.070256101497252 31.464786896521726 22.17084754338028 0 0 0
4185 827 4 -0.834 13.675596371240253 28.418828058635142 22.377233392951034 0 0 0
4186 827 5 0.417 14.372188829864191 29.075126692030945 22.351820565463097 0 0 0
4187 827 5 0.417 12.873097440715163 28.914025084082294 22.211733726853435 0 0 0
4515 937 4 -0.834 15.613812335270177 32.322267258348205 20.2090292590384 0 0 0
4517 937 5 0.417 14.752254076856648 32.668700321845066 20.442085993590347 0 0 0
1857 51 4 -0.834 20.06749808319456 29.05747817032653 23.980473224160914 0 0 0
1858 51 5 0.417 19.87245918328299 29.98361209641836 24.124870391263247 0 0 0
1859 51 5 0.417 19.515497048651824 28.594752340463764 24.61118269700495 0 0 0
2103 133 4 -0.834 17.089719594599707 31.17392016772988 20.44797154033779 0 0 0
2104 133 5 0.417 17.96162756637378 31.451357150645894 20.729788313465896 0 0 0
3456 584 4 -0.834 17.555518045839495 32.8710150941566 24.101081887731553 0 0 0
3457 584 5 0.417 17.287535786589245 33.402613614134154 24.850884056232555 0 0 0
3458 584 5 0.417 17.068955422834343 33.236164778462054 23.36180029035587 0 0 0
4215 837 4 -0.834 20.62489888558906 33.54169508800928 23.485758550901977 0 -1 0
4216 837 5 0.417 19.712370379295592 33.603916476509205 23.768663117443165 0 -1 0
2212 169 5 0.417 27.95677438020115 28.033622487844415 21.540793628771354 0 0 0
2213 169 5 0.417 26.447282893014254 28.06746254936806 21.65543803628218 0 0 0
2880 392 4 -0.834 23.27460251411831 32.77804414925146 23.037144266556712 0 0 0
2881 392 5 0.417 23.0290268679976 33.02610950634093 23.928643609374173 0 0 0
2882 392 5 0.417 22.449288701974165 32.77850937683017 22.551889872898972 0 0 0
2897 397 5 0.417 27.97344176804068 28.372491806993093 24.74391473643942 0 0 0
3600 632 4 -0.834 26.080178542976636 29.592927948686576 23.885315822927364 0 0 0
3601 632 5 0.417 26.124627540903365 30.07504272897684 24.7112724861333 0 0 0
3602 632 5 0.417 26.12601470674503 30.26963955829568 23.209612340940122 0 0 0
4164 820 4 -0.834 27.907081228553512 30.315336413049575 20.335737934125 0 0 0
4166 820 5 0.417 27.530828110941815 30.853382028630065 21.032555901521945 0 0 0
3633 643 4 -0.834 31.35442739714288 29.68142492500505 21.654035249076074 0 0 0
3634 643 5 0.417 31.491192830575493 30.43587678865792 21.08070083987692 0 0 0
3635 643 5 0.417 30.435268522224508 29.446128839093692 21.525982650228134 0 0 0
3891 729 4 -0.834 33.526360692116874 32.08635929651942 24.089151843058865 -1 0 0
3893 729 5 0.417 33.34695773621928 32.04037000206723 23.149836669680063 -1 0 0
4165 820 5 0.417 28.781198867926705 30.680131913552003 20.196248296106006 0 0 0
4509 935 4 -0.834 30.15530260664721 32.23928577370851 21.895729264762164 0 0 0
4510 935 5 0.417 30.210450132249147 33.10971924160724 21.50086334659046 0 0 0
4511 935 5 0.417 29.358547204214126 32.266248293898634 22.425888321439146 0 0 0
2007 101 4 -0.834 4.274445774926939 3.8125779963239177 27.39455145206541 0 0 0
2008 101 5 0.417 4.811194440399815 3.746820016323384 26.60449353398125 0 0 0
2009 101 5 0.417 4.217874475195398 4.752289408549344 27.56878382879094 0 0 0
3522 606 4 -0.834 0.06960028654430207 0.3277461812647257 27.47745896512371 0 0 0
3523 606 5 0.417 0.8164990846992766 -0.19316446220277778 27.77310918543568 0 0 0
3524 606 5 0.417 0.4527573656401275 0.9948550489416018 26.907571984134982 0 0 0
3683 659 5 0.417 -0.21258935436940754 3.7387588747410523 28.276171307337446 1 0 0
4470 922 4 -0.834 4.640207894734638 1.5219479571561085 29.366159493682495 0 0 0
4471 922 5 0.417 5.0992391385316935 2.214271289403065 29.84217811632151 0 0 0
4472 922 5 0.417 4.2639152567549665 1.9632545159223762 28.60440681901256 0 0 0
3738 678 4 -0.834 6.974871651056312 1.7466127158928149 29.505698474195142 0 0 0
3739 678 5 0.417 7.744379233457307 1.202326497418691 29.33769454164471 0 0 0
3740 678 5 0.417 6.795748425412724 2.1741648878884994 28.668005978278973 0 0 0
4730 1008 5 0.417 7.046793890665125 4.919077723904956 28.74560702872679 0 0 0
2826 374 4 -0.834 11.679823169640143 0.6086360466009011 29.592769881658143 0 0 0
2827 374 5 0.417 11.877960429485341 1.345850869988964 29.014954441509104 0 0 0
2833 376 5 0.417 16.423114555369082 3.9897120304896965 27.41372681948679 0 0 0
3126 474 4 -0.834 12.673452325711565 2.4727692208954686 25.556503431475388 0 0 0
3127 474 5 0.417 13.173518724280694 2.4068778012992866 26.370264255919846 0 0 0
3128 474 5 0.417 12.31490841630252 1.595082776980176 25.42335865403487 0 0 0
4514 936 5 0.417 15.652324839114254 2.3518921969324356 25.21405233772982 0 0 0
2148 148 4 -0.834 21.02683917562365 4.181606703338951 26.2285295449185 0 0 0
2149 148 5 0.417 21.521169325012288 4.16906610825599 27.048343636724333 0 0 0
2150 148 5 0.417 21.63329458971211 3.8287528821161096 25.577130583338796 0 0 0
2832 376 4 -0.834 17.21253269914312 4.504395653111511 27.24480554504514 0 0 0
2834 376 5 0.417 17.915047143967616 4.013425478998725 27.6714629340125 0 0 0
3177 491 4 -0.834 18.41128033306423 5.296851485004961 29.804018936137062 0 0 0
3178 491 5 0.417 17.978133544537346 4.497463306681771 29.504057137050815 0 0 0
3882 726 4 -0.834 19.15722501810798 5.248239262094156 26.613282776844315 0 0 0
3949 748 5 0.417 19.829335455011353 2.0816328729140796 25.819523172870905 0 0 0
4458 918 4 -0.834 17.111074601872232 0.20763123186985633 27.130423509786457 0 0 0
4460 918 5 0.417 17.13577854568704 0.5747923791462033 28.014277121048757 0 0 0
2766 354 4 -0.834 23.661502370591112 3.5619617023078574 29.704437560362322 0 0 0
2767 354 5 0.417 24.573138192629113 3.671387489441126 29.975658744587054 0 0 0
2768 354 5 0.417 23.210553650385776 4.325828856511742 30.06466964490099 0 0 0
3462 586 4 -0.834 23.63702041713807 0.39764603113834457 27.901498796279608 0 0 0
3463 586 5 0.417 22.68220474781392 0.38111772052538845 27.969825893917857 0 0 0
3464 586 5 0.417 23.8555390029166 1.32586844206938 27.81624906945495 0 0 0
1929 75 4 -0.834 31.27987674862669 1.9678115046104367 27.821045181555576 0 0 0
1930 75 5 0.417 30.91331005871557 1.1504232915779404 28.1588619041034 0 0 0
1931 75 5 0.417 31.979514071286573 2.189320584485158 28.435907903059427 0 0 0
2868 388 4 -0.834 28.93613840009927 -0.19248907830230846 26.30433572456559 0 1 0
3122 472 5 0.417 32.00041028108993 4.003529026177519 25.692280364965537 0 0 0
3444 580 4 -0.834 28.671615040959903 3.509052604170102 26.659270531300514 0 0 0
3445 580 5 0.417 28.619138448985204 2.7798753740562594 27.27746271382588 0 0 0
3446 580 5 0.417 29.157576710484534 4.187295630471536 27.128783521808604 0 0 0
3681 659 4 -0.834 32.8835905988688 3.9367688584207214 27.830382860338432 0 0 0
3682 659 5 0.417 33.082262935245616 3.829349148401489 26.900003885105768 0 0 0
4768 1021 5 0.417 32.02790507805749 0.10788138608274643 25.56128401013615 0 1 0
3327 541 4 -0.834 3.1370688761365333 7.41864422745037 28.74608573918558 0 0 0
3328 541 5 0.417 3.5726100126664817 8.26657039376803 28.8351919106537 0 0 0
3329 541 5 0.417 2.308191525911155 7.524259612344225 29.21344266867961 0 0 0
3525 607 4 -0.834 3.3489750803140446 9.848564398003086 25.269435225093016 0 0 0
3527 607 5 0.417 2.9551772746508935 8.980160371035018 25.355530968186113 0 0 0
3889 728 5 0.417 1.7553243995644512 10.562639464162215 29.086211243238633 0 0 0
4557 951 4 -0.834 0.762952070970329 7.540080786351949 27.6766891619153 0 0 0
4558 951 5 0.417 0.5290494512629784 6.801089385894561 27.114731842335676 0 0 0
4559 951 5 0.417 0.4517233078889202 7.288239083458395 28.546359894033028 0 0 0
2559 285 4 -0.834 8.723247503391406 9.811379419371578 28.929536188091085 0 0 0
2560 285 5 0.417 9.082148347191643 9.979501416769017 29.801052078860888 0 0 0
2561 285 5 0.417 8.103279807412726 10.526125759050457 28.783274473751376 0 0 0
3821 705 5 0.417 10.269689189271524 8.75586377773813 27.67810175506347 0 0 0
4149 815 4 -0.834 9.983342361166763 6.286165800781977 29.16148164959694 0 0 0
4150 815 5 0.417 9.379947007272417 6.5688750572834955 29.84894385484545 0 0 0
4151 815 5 0.417 10.663420690999802 5.79720106197195 29.625185978408066 0 0 0
4297 864 5 0.417 7.129806223509055 6.68296829875668 25.295816525215166 0 0 0
4665 987 4 -0.834 10.287663801475363 6.248371819250143 26.878466143899438 0 0 0
4667 987 5 0.417 9.652510591528241 5.542152833816889 26.99867386092156 0 0 0
4728 1008 4 -0.834 7.479173526504453 5.518534967258856 29.35414099197607 0 0 0
4729 1008 5 0.417 7.895136323472858 6.172477661376947 28.792047889603225 0 0 0
2526 274 4 -0.834 14.37421475800959 7.071327688067604 28.236574389316324 0 0 0
2527 274 5 0.417 14.59078904267247 6.671860406838612 27.393878613894845 0 0 0
2528 274 5 0.417 14.927543426699746 7.851328935224947 28.281743208524954 0 0 0
2556 284 4 -0.834 15.756965136857104 10.023114846222672 28.148690909117015 0 0 0
2557 284 5 0.417 16.188296090895285 10.840816068631215 27.8998273367364 0 0 0
2558 284 5 0.417 14.935407715128989 10.025823719169924 27.657110991135504 0 0 0
2890 395 5 0.417 16.110974565116383 6.510867894760664 28.6963188777796 0 0 0
3484 593 5 0.417 13.225934881976864 10.454704387598069 27.171428505472324 0 0 0
3485 593 5 0.417 11.979149074459919 10.78752606307918 27.963645580765213 0 0 0
3819 705 4 -0.834 11.128285261846294 8.548412209964443 28.047413791872113 0 0 0
3820 705 5 0.417 11.67792466334392 8.360578501014915 27.28634234577064 0 0 0
4666 987 5 0.417 11.074831995340043 5.810586137299261 26.55392851211998 0 0 0
2889 395 4 -0.834 17.01233592661524 6.661594419560559 28.41093497317266 0 0 0
2891 395 5 0.417 17.105807585404495 6.130052968559182 27.62014960750457 0 0 0
2925 407 4 -0.834 18.776069143809483 10.026218137387284 29.16511840273073 0 0 0
2926 407 5 0.417 19.43038769240126 9.614325111877601 29.72976532711188 0 0 0
2927 407 5 0.417 19.271937741269493 10.658787389525356 28.644940366382812 0 0 0
3883 726 5 0.417 19.816785792102802 5.938057702328023 26.68907703976357 0 0 0
3884 726 5 0.417 18.321322675654603 5.714979840867027 26.60734960364626 0 0 0
4045 780 5 0.417 20.636714861112736 10.510839153420283 25.534292580813187 0 0 0
3767 687 5 0.417 23.766806671465346 6.659371254585817 29.791917497115087 0 0 0
4674 990 4 -0.834 27.409383331986504 7.437876793782661 26.306012139433125 0 0 0
4676 990 5 0.417 27.415014906496875 8.07959105389499 27.01649502776944 0 0 0
1935 77 4 -0.834 31.661834694766334 10.034218028280922 25.330178355950665 0 0 0
1937 77 5 0.417 32.23696985567151 9.438971194644802 25.811338948481342 0 0 0
2877 391 4 -0.834 30.149733128491107 10.835145454133333 29.429013981332766 0 0 0
2878 391 5 0.417 30.259929069928976 10.128402411158827 30.065399013382386 0 0 0
4341 879 4 -0.834 29.94915000429607 8.324763241538424 26.63608721664306 0 0 0
4342 879 5 0.417 30.511243970366298 8.792186379558332 27.25429494916136 0 0 0
4343 879 5 0.417 30.237028347469025 8.626653577693224 25.774343014032162 0 0 0
4675 990 5 0.417 28.185749210666753 6.89988210590546 26.462321344711665 0 0 0
2595 297 4 -0.834 4.2816119805276625 13.10414307236541 25.715325869088705 0 0 0
2596 297 5 0.417 4.986325988425534 12.959108873238877 25.08369464262321 0 0 0
2597 297 5 0.417 4.559743782714352 13.873384102585003 26.212845414713463 0 0 0
3849 715 4 -0.834 -0.13770940497886658 12.223427321706003 27.73265232633647 0 0 0
3850 715 5 0.417 0.6051690926192836 12.797585847337698 27.54533366675938 0 0 0
3888 728 4 -0.834 1.22131873699946 11.252583844361183 29.48045666883853 0 0 0
4562 952 5 0.417 1.5053606232620913 14.739579683338812 25.09977126034378 0 0 0
2394 230 4 -0.834 6.460546932010191 14.11000161373579 28.063960373965553 0 0 0
2395 230 5 0.417 7.121845002689507 14.802096747227312 28.046526182392586 0 0 0
2396 230 5 0.417 5.638243375556496 14.56806875361177 28.23890641331801 0 0 0
2961 419 4 -0.834 8.925464128890901 15.3098114645584 29.900250554535557 0 0 0
2962 419 5 0.417 9.682771108525504 15.895557397442925 29.90186464817598 0 0 0
2963 419 5 0.417 8.168554690250717 15.896066517833964 29.903056965314107 0 0 0
3579 625 4 -0.834 9.061666565273226 15.176366620831228 25.453469522039196 0 0 0
3580 625 5 0.417 9.560807002691119 14.370465881933427 25.319314464603774 0 0 0
3966 754 4 -0.834 8.382218672834885 11.73448810823766 26.477467989252883 0 0 0
3967 754 5 0.417 8.927350216861516 12.354720479056372 25.992949502690244 0 0 0
3968 754 5 0.417 7.843913757843245 12.283058422229969 27.0483560760626 0 0 0
1920 72 4 -0.834 13.87920752554693 13.105659701639054 27.570757744609242 0 0 0
1921 72 5 0.417 14.20111763948854 13.17724259977343 26.671944979223593 0 0 0
1922 72 5 0.417 13.377920997908147 13.909205791799222 27.710901279052237 0 0 0
3483 593 4 -0.834 12.834257874257181 11.13885255925599 27.71470105769867 0 0 0
3855 717 4 -0.834 11.393329536090683 16.576967821581945 28.049536787104056 0 0 0
3491 595 5 0.417 21.993154045169966 11.702380978068557 29.472548712362265 0 0 0
3999 765 4 -0.834 18.77808977576571 13.677764240960467 28.483428056698934 0 0 0
4000 765 5 0.417 19.617724075910456 13.231682289292555 28.5958553265923 0 0 0
4001 765 5 0.417 18.20989697379509 13.021630897408116 28.07937269870629 0 0 0
4044 780 4 -0.834 20.61855917156226 11.438269224274972 25.29731452567095 0 0 0
4046 780 5 0.417 20.056230756083725 11.843770675549747 25.957594839947454 0 0 0
4063 786 5 0.417 20.376454057080846 16.206978012459036 28.832301751208174 0 0 0
2337 211 4 -0.834 23.21902220014239 11.913053546224745 25.762063120579352 0 0 0
2339 211 5 0.417 24.02737171942728 11.418057747931506 25.627285648341953 0 0 0
2463 253 4 -0.834 23.25245289996957 15.829859498338697 28.53099494282743 0 0 0
2464 253 5 0.417 23.756200951278966 16.64123441511203 28.598251120480487 0 0 0
2465 253 5 0.417 22.935930169953586 15.818028948469399 27.62750828875061 0 0 0
3034 443 5 0.417 27.494198377513687 11.702579432920233 25.53948008949226 0 0 0
2121 139 4 -0.834 29.76444355605251 15.901590002611629 25.72813761286752 0 0 0
2122 139 5 0.417 29.5829907758538 15.56741753793735 26.606783397997685 0 0 0
2123 139 5 0.417 29.6337758055863 15.147563891591323 25.15282437526168 0 0 0
2879 391 5 0.417 30.488841604996004 11.612769836307285 29.872771289988076 0 0 0
3851 715 5 0.417 33.01898998038371 12.800482406980985 27.701119186054672 -1 0 0
4425 907 4 -0.834 30.421470467379894 11.735579985797836 26.58741180761262 0 0 0
4426 907 5 0.417 31.312018662823686 11.989317427670953 26.34419178039259 0 0 0
4427 907 5 0.417 30.14831866112401 12.397611185130414 27.222799517240706 0 0 0
2178 158 4 -0.834 3.752264200432071 17.28131044264129 29.679071723198078 0 0 0
2179 158 5 0.417 4.23107356434413 16.85158257729326 28.970065159252126 0 0 0
2180 158 5 0.417 3.4457339439565535 18.10413702392313 29.29748244422675 0 0 0
4520 938 5 0.417 4.972163496288242 21.125684164779226 25.618611529769886 0 0 0
1848 48 4 -0.834 10.783381200926637 20.873167902395757 29.74879924337232 0 0 0
3756 684 4 -0.834 9.844571495204036 19.864218662575688 27.472633814899158 0 0 0
3757 684 5 0.417 9.537140499149963 19.158913794796902 28.04241098320838 0 0 0
3758 684 5 0.417 10.23263667163376 20.503668077005674 28.070232970622758 0 0 0
3857 717 5 0.417 10.649588754663746 16.92652648366709 27.558341152612716 0 0 0
4137 811 4 -0.834 6.68636854014246 17.92464223402105 26.641945239871653 0 0 0
4138 811 5 0.417 7.261491889052555 17.81805202305471 25.88399641529107 0 0 0
4139 811 5 0.417 7.077912965853798 18.641447514394613 27.141442910212778 0 0 0
1849 48 5 0.417 11.357329049384779 20.221453832815037 29.345726794805458 0 0 0
1977 91 4 -0.834 13.608087651600792 17.523430436134397 25.6783536337715 0 0 0
1978 91 5 0.417 14.16504645359124 17.661730764658337 26.444698653150194 0 0 0
1979 91 5 0.417 13.200516775247616 18.37532449199521 25.520945688720477 0 0 0
2301 199 4 -0.834 14.39720474037128 17.590641758306305 29.58945602992821 0 0 0
2302 199 5 0.417 14.799407918755891 18.4467937903974 29.737277105735284 0 0 0
3856 717 5 0.417 12.023424164584025 17.297312478605182 28.075977177489634 0 0 0
4061 785 5 0.417 16.575272185807325 22.267280163753934 29.560410823127917 0 0 0
4482 926 4 -0.834 11.723517602540195 21.04996606055583 25.474304994584166 0 0 0
4484 926 5 0.417 12.609592235966687 21.21488651402143 25.797241133851923 0 0 0
1992 96 4 -0.834 17.522093648124827 18.96640833917804 26.613293618784507 0 0 0
1993 96 5 0.417 18.40108039001968 19.157762832347707 26.28560393055703 0 0 0
1994 96 5 0.417 17.64481224722812 18.803662855059113 27.54874475690786 0 0 0
4059 785 4 -0.834 16.867375994840113 21.3580114694285 29.49317563389815 0 0 0
4060 785 5 0.417 16.941081595702418 21.198538107519322 28.55203245499232 0 0 0
4062 786 4 -0.834 20.55365969504478 16.81570850567148 28.114903561348267 0 0 0
4064 786 5 0.417 20.907414033657503 17.595326170284288 28.543469721381353 0 0 0
4593 963 4 -0.834 20.44085432905547 20.29336039281558 26.95341224477069 0 0 0
4594 963 5 0.417 20.26084872430651 19.366414633845995 27.11147648489622 0 0 0
4595 963 5 0.417 21.289288508785386 20.44745612872107 27.369379450918522 0 0 0
2112 136 4 -0.834 25.60124878379576 21.645451639113777 29.6216382759828 0 0 0
2113 136 5 0.417 26.297540896327224 22.170262624183326 30.01706903423111 0 0 0
2114 136 5 0.417 24.81089169488859 22.174904109873893 29.729483133615723 0 0 0
2616 304 4 -0.834 23.37038780666637 19.275227083216656 26.38652566117039 0 0 0
2617 304 5 0.417 23.122094432628916 18.51839989710665 26.917729709663007 0 0 0
2618 304 5 0.417 24.326827983649284 19.29259823984002 26.425706306556204 0 0 0
4669 988 5 0.417 22.80223397280324 17.745225188683012 25.605293040717047 0 0 0
4773 1023 4 -0.834 27.062831702401425 17.9189131375732 29.5213290326753 0 0 0
4774 1023 5 0.417 26.96688411857803 18.205377998065273 28.61284310846086 0 0 0
4775 1023 5 0.417 26.32296040710764 17.32885585460584 29.66637252240809 0 0 0
2492 262 5 0.417 32.918907233410025 17.96879821293714 25.49634568354817 0 0 0
3750 682 4 -0.834 32.77329032486419 19.579045726435808 27.620902055538235 0 0 0
3751 682 5 0.417 32.76696367133292 19.874401158084467 28.5315830834947 0 0 0
3752 682 5 0.417 32.05169092197767 18.95215845488799 27.566851858797374 0 0 0
1950 82 4 -0.834 2.3307042932776376 23.074214987833138 28.00908838407599 0 0 0
1951 82 5 0.417 1.4340895319439961 23.338811756275028 28.215692535767786 0 0 0
1952 82 5 0.417 2.645631869777086 23.745635495272 27.40358869394472 0 0 0
2278 191 5 0.417 -0.18840122703718123 23.1760577378007 25.402801665077792 0 0 0
4826 1040 5 0.417 4.047872847115248 25.25336994199014 28.794631132510773 0 0 0
4824 1040 4 -0.834 4.852761564393077 24.735768739577743 28.823921197730332 0 0 0
2466 254 4 -0.834 7.224189721908213 27.541597177492594 27.516836951319956 0 0 0
2468 254 5 0.417 6.351854617958519 27.54713050366466 27.91131839986509 0 0 0
4337 877 5 0.417 7.751400451202263 25.602445241942252 29.65521150360488 0 0 0
4359 885 4 -0.834 10.115792829657016 26.337968091450804 28.389647703576724 0 0 0
4360 885 5 0.417 9.493592223418178 26.54203145364979 29.088102687126224 0 0 0
4361 885 5 0.417 10.964477507972822 26.61455571600222 28.735838940341992 0 0 0
4825 1040 5 0.417 5.556133458263943 25.381662813867074 28.755338520114663 0 0 0
4755 1017 4 -0.834 5.592398417052006 27.968571736486982 29.92407247468235 0 0 0
2023 106 5 0.417 12.910799884111743 26.156652164053487 29.72635205716046 0 0 0
2024 106 5 0.417 12.03356198329049 27.36875607826573 29.49373485954419 0 0 0
4407 901 4 -0.834 15.518324753828207 23.97788340335389 27.815650108089883 0 0 0
4408 901 5 0.417 16.40283404269273 24.16085575874029 27.498192719130287 0 0 0
4409 901 5 0.417 15.061745060004727 24.816914089026238 27.751018446577117 0 0 0
2046 114 4 -0.834 20.84509383040089 24.60155610542516 26.33741527244795 0 0 0
2047 114 5 0.417 21.55789442092389 24.871427445506463 26.916811111754075 0 0 0
2048 114 5 0.417 20.18623871254843 25.28990226895615 26.43071186116153 0 0 0
2484 260 4 -0.834 17.421970481620292 25.032940579037138 25.33391963313145 0 0 0
2485 260 5 0.417 17.1528412119094 24.3196935841059 25.91311124113485 0 0 0
3759 685 4 -0.834 21.751521009649657 23.965077297115982 30.093530397997906 0 0 0
4629 975 4 -0.834 19.02503547097833 25.45241048370898 29.24299670582249 0 0 0
4630 975 5 0.417 18.80373770726784 26.148843217931564 29.861562392101046 0 0 0
4631 975 5 0.417 19.9675443905793 25.54603145979512 29.103258343376535 0 0 0
3414 570 4 -0.834 25.220060059166695 24.529016502103445 27.112772144937654 0 0 0
3415 570 5 0.417 25.185689238844038 25.46414646637453 26.910373141416837 0 0 0
3416 570 5 0.417 24.324676203147632 24.305512258285134 27.367621832856884 0 0 0
3760 685 5 0.417 22.533422589691586 23.595989352842867 29.68241148606174 0 0 0
2328 208 4 -0.834 31.48465488198837 24.048614424569774 29.395061487520767 0 0 0
2329 208 5 0.417 32.434714517569994 24.145142774527805 29.326623732458504 0 0 0
2330 208 5 0.417 31.142609905289678 24.930827742301766 29.24904896936239 0 0 0
3149 481 5 0.417 4.787143303909176 31.709392135776792 28.577654839151542 0 0 0
3405 567 4 -0.834 1.341882672560086 30.89308523102825 25.975142358298953 0 0 0
3406 567 5 0.417 0.7197770577031622 30.54645764361728 25.33526058723001 0 0 0
3407 567 5 0.417 0.8074273604390186 31.42313580527251 26.566766115673666 0 0 0
4380 892 4 -0.834 1.5324979928322537 28.753283386403876 28.990802489376893 0 0 0
4381 892 5 0.417 1.3580812110229366 28.75007605540163 29.93217556945503 0 0 0
4382 892 5 0.417 0.7783593689064401 29.20241720291513 28.608482584007483 0 0 0
2467 254 5 0.417 7.18932748073731 28.22533973806457 26.847587005556388 0 0 0
3147 481 4 -0.834 5.648887703053749 31.292394325327276 28.588798102344136 0 0 0
3148 481 5 0.417 5.95820700192816 31.356354309290932 27.685003096121214 0 0 0
3778 691 5 0.417 7.939177065752805 33.6403403061591 25.080998338603024 0 0 0
3779 691 5 0.417 6.763011989531465 32.68682364070428 25.098165862425766 0 0 0
4206 834 4 -0.834 8.324185900887631 30.72870472709096 27.840103639958027 0 0 0
4207 834 5 0.417 7.749844346132936 31.30568537104963 27.336278430943437 0 0 0
4208 834 5 0.417 8.616539665650935 30.070551522990097 27.2092483623126 0 0 0
4756 1017 5 0.417 6.40133273591832 28.24837243391348 29.495176685276437 0 0 0
3372 556 4 -0.834 11.791724652521097 30.604904537873157 25.148624703523666 0 0 0
3373 556 5 0.417 11.912356745159101 31.517157169646474 25.41293096353242 0 0 0
3374 556 5 0.417 11.648986631352013 30.133927908864003 25.969856485568382 0 0 0
3576 624 4 -0.834 15.25109815954561 32.00004683567794 27.049636487509684 0 0 0
3577 624 5 0.417 16.087275742873306 32.1811862480675 26.619973618423415 0 0 0
3578 624 5 0.417 15.308764580211335 32.45658447927598 27.889197495483327 0 0 0
3848 714 5 0.417 15.32534033755711 30.222676266237 29.89150132802968 0 0 0
4459 918 5 0.417 16.279474607184312 33.65495482927983 27.090010113318595 0 -1 0
4626 974 4 -0.834 15.773199839108301 29.959990972898698 28.107843291085164 0 0 0
4627 974 5 0.417 15.599416535756239 29.35589894600199 27.385702765036214 0 0 0
4628 974 5 0.417 16.682710925079768 30.230657890739206 27.980785192640724 0 0 0
4641 979 4 -0.834 13.766448656033328 31.810289921944534 28.830561533956836 0 0 0
4642 979 5 0.417 14.523786857690393 31.478131481271767 29.312976684737176 0 0 0
4643 979 5 0.417 13.095959353824183 31.946168555160128 29.50033452044895 0 0 0
4349 881 5 0.417 21.66644793075339 29.333025157128326 25.746090275481357 0 0 0
2352 216 4 -0.834 23.305966446141703 29.418218296311686 28.116523243994013 0 0 0
2353 216 5 0.417 24.034015510945107 29.950180646999403 27.794692155559375 0 0 0
2354 216 5 0.417 22.831196949845655 29.997042304608645 28.713324020469322 0 0 0
3276 524 4 -0.834 25.305612302701608 32.577002090743925 25.751839294012086 0 0 0
3277 524 5 0.417 25.593739929353774 33.42723603593968 26.08455459464072 0 0 0
3278 524 5 0.417 24.382821021739424 32.705628633475115 25.53155260693443 0 0 0
3510 602 4 -0.834 24.60328565452445 32.50518379116014 28.660213561970778 0 0 0
3511 602 5 0.417 25.393954631149835 32.788211754533584 29.1199444633174 0 0 0
3512 602 5 0.417 24.716398678585822 32.82907458612335 27.76639313370418 0 0 0
3927 741 4 -0.834 28.00223739266596 31.036561222227736 28.159595167552208 0 0 0
3929 741 5 0.417 27.447908525133293 30.339169996665255 28.510279857843308 0 0 0
4347 881 4 -0.834 22.416309024416694 29.295033817269527 26.34012719702505 0 0 0
4348 881 5 0.417 22.588071371806635 28.359639119199567 26.450350820338183 0 0 0
2869 388 5 0.417 28.7572452199553 32.82350457385406 26.04475044425388 0 0 0
2870 388 5 0.417 29.489928881776915 33.649013642448 27.081361495326473 0 0 0
3928 741 5 0.417 28.78156837833718 30.58407026551823 27.83631524822674 0 0 0
4659 985 4 -0.834 32.61153065152894 32.794423471969715 30.043069126413467 0 0 0
4660 985 5 0.417 31.97939999703499 33.11242233855835 29.398164285714387 0 0 0
4661 985 5 0.417 33.45785207147587 33.109676637157506 29.72531097777591 0 0 0
4682 992 5 0.417 29.992868669907633 29.82686218453508 29.85832207815725 0 0 0
4767 1021 4 -0.834 32.708468127445165 33.373234410727946 25.403530852832336 0 0 0
4769 1021 5 0.417 32.600385183443535 32.73897965115697 26.112511632740596 0 0 0
2757 351 4 -0.834 4.687905228853972 3.2662737046617063 31.285643855242892 0 0 0
2758 351 5 0.417 4.019666560764048 2.699353628174659 31.67122584350757 0 0 0
2759 351 5 0.417 4.402531183183576 4.1544358140251125 31.500921540221025 0 0 0
3399 565 4 -0.834 0.532633368240598 2.2771828581186755 33.30816328858015 0 0 0
3400 565 5 0.417 1.4013956407214814 2.672022407906178 33.23090657379081 0 0 0
3401 565 5 0.417 -0.0692107601253343 3.021669999304491 33.31988083208886 0 0 0
3672 656 4 -0.834 0.03265388576645612 3.4199351950672296 30.4899726161387 0 0 0
3673 656 5 0.417 -0.02612509090163161 3.8982701222827116 31.317230430514297 0 0 0
3674 656 5 0.417 0.9681675535633699 3.4055917980553687 30.286937633162694 0 0 0
3781 692 5 0.417 -0.025504921325211562 4.948121959355469 34.41820313008925 1 0 0
4087 794 5 0.417 2.15336631566994 0.3915510516729107 30.51343996919576 0 1 0
2175 157 4 -0.834 8.651137938705727 -0.14973933110761883 34.73928194171954 0 0 0
2176 157 5 0.417 8.993453256426436 0.679606559411369 35.07337829790996 0 0 0
2177 157 5 0.417 7.699887716510425 -0.04438519447502077 34.764546333330195 0 0 0
2841 379 4 -0.834 10.077164419252066 2.200030606423116 32.27888604528069 0 0 0
2842 379 5 0.417 10.94145546043154 2.5019496303048743 32.558994342577925 0 0 0
2843 379 5 0.417 9.731717536613928 2.919000139226758 31.749391927678186 0 0 0
4734 1010 4 -0.834 6.960104804692649 0.25696309776507376 32.995385015493106 0 0 0
4735 1010 5 0.417 7.619266440833456 0.951299556827633 32.99119304489893 0 0 0
4736 1010 5 0.417 6.145327145191621 0.6980273286366376 32.75410831661174 0 0 0
2409 235 4 -0.834 15.063893297177907 4.6333323128259245 32.1615045353493 0 0 0
2410 235 5 0.417 15.017194083468354 4.892081192569169 33.082092930834 0 0 0
2411 235 5 0.417 15.277636602000982 3.700390892219701 32.18493241411519 0 0 0
2611 302 5 0.417 13.979900923242718 0.6260538039001635 32.80053769396279 0 0 0
2828 374 5 0.417 12.005512472176248 0.8817575848223649 30.450642758078377 0 0 0
3275 523 5 0.417 16.458723406536393 3.9035575957075768 33.11959813590734 0 0 0
2736 344 4 -0.834 21.29256572336841 1.2399741390087409 33.013103675022066 0 0 0
2737 344 5 0.417 21.868492802730927 0.5452391681118206 32.693313013469115 0 0 0
2738 344 5 0.417 20.478818021540143 1.1219107310382463 32.52270542049086 0 0 0
2793 363 4 -0.834 17.716250015671985 0.8463977155036809 32.92273523345728 0 0 0
2794 363 5 0.417 18.46451251161517 1.4435716099241254 32.91267237909526 0 0 0
2795 363 5 0.417 16.950986704113113 1.420945385056924 32.952430238749216 0 0 0
3273 523 4 -0.834 17.1356345079447 3.292309327563826 33.41077107102709 0 0 0
3274 523 5 0.417 17.93154616108073 3.821980870375887 33.46163820957137 0 0 0
3437 577 5 0.417 20.609726385830584 5.099919633911828 32.34328663289064 0 0 0
3048 448 4 -0.834 24.021311557642246 3.7705452271500794 32.528161607749496 0 0 0
3049 448 5 0.417 24.31769636891972 2.9910681240071986 32.99846603094548 0 0 0
3050 448 5 0.417 24.552864888052685 3.787149121033425 31.73205226071843 0 0 0
3804 700 4 -0.834 27.39183231915218 4.41088075627565 31.73983858137711 0 0 0
3805 700 5 0.417 27.972291179295667 5.155012025714801 31.578745671880334 0 0 0
3806 700 5 0.417 26.520142053951545 4.79898313023868 31.818243865713676 0 0 0
4548 948 4 -0.834 27.88952277034293 0.8347968895886434 33.82736876077746 0 0 0
4549 948 5 0.417 27.15392966933177 1.0435462215590356 34.403512212535915 0 0 0
1956 84 4 -0.834 31.015684468204885 2.9709110095774593 33.472739173120395 0 0 0
1957 84 5 0.417 30.16242556085031 2.831499538165867 33.883991503844804 0 0 0
1958 84 5 0.417 31.645320727285462 2.613267529240747 34.09904908108323 0 0 0
2246 180 5 0.417 32.03515492870156 0.22310416910197936 33.74906770005812 0 1 0
3423 573 4 -0.834 29.775617657534102 0.45706351259937295 30.49590575344252 0 0 0
3424 573 5 0.417 30.615213225085668 0.9115108553263331 30.42399152522718 0 0 0
3425 573 5 0.417 29.126956149663926 1.1588786741310195 30.553425221278 0 0 0
3780 692 4 -0.834 32.94389411174967 5.023486073593222 34.50360107413337 0 0 0
4550 948 5 0.417 28.57792067329044 0.5288758480486694 34.418245593484706 0 0 0
1963 86 5 0.417 0.24935117926410452 7.0502109325431475 32.43254658084256 1 0 0
2371 222 5 0.417 4.5206650555845505 7.740690094908822 31.722299135087543 0 0 0
3594 630 4 -0.834 4.207997186113151 10.280903884923147 32.18900779345939 0 0 0
3595 630 5 0.417 5.128528634395237 10.362915857166694 32.43902921406968 0 0 0
3714 670 4 -0.834 4.819932708613258 6.829058990296495 34.43491358320252 0 0 0
3715 670 5 0.417 4.441961310620965 6.037867474773675 34.81931989098613 0 0 0
3716 670 5 0.417 5.156267211942521 6.54567211741687 33.584510367494914 0 0 0
4050 782 4 -0.834 4.103537964691198 8.922624628507709 34.24193883390904 0 0 0
4051 782 5 0.417 4.238915867690232 9.814854785808103 33.92223127538619 0 0 0
4052 782 5 0.417 3.4930354489826683 9.019651821828965 34.97302511181585 0 0 0
2370 222 4 -0.834 5.472143664511085 7.825367612864867 31.658011010807215 0 0 0
2372 222 5 0.417 5.768665821527073 7.8964775481501075 32.56555319130179 0 0 0
3597 631 4 -0.834 9.412455902326046 7.760229311726896 32.65593956007447 0 0 0
3598 631 5 0.417 10.044694786649453 8.46169043967114 32.81354996208719 0 0 0
3599 631 5 0.417 8.62958814862182 8.20983674935399 32.337213984746334 0 0 0
3705 667 4 -0.834 8.46389046272329 10.384652001290513 32.48951670952556 0 0 0
3706 667 5 0.417 8.745339832209106 10.230298348544661 33.39150117774948 0 0 0
4221 839 4 -0.834 9.902155671865005 5.856256099966058 33.79646281902849 0 0 0
4222 839 5 0.417 9.702832663620747 5.940946735260241 32.86387899295365 0 0 0
4223 839 5 0.417 10.857095589677913 5.906332102285003 33.8433339256219 0 0 0
1899 65 4 -0.834 16.170204324839176 9.067003542735947 34.5981353486515 0 0 0
1900 65 5 0.417 15.395700299376035 8.822590900203771 34.09116334193499 0 0 0
2195 163 5 0.417 14.837000816885427 10.546655114727415 34.1170662111833 0 0 0
3360 552 4 -0.834 12.46128315189836 10.784474608714655 33.738573066136716 0 0 0
3362 552 5 0.417 11.540490232369306 10.728153675557204 33.99466506447677 0 0 0
3864 720 4 -0.834 12.960203638219195 7.441459714589624 30.179342035142895 0 0 0
3865 720 5 0.417 13.00927633491368 6.512798207324096 30.406925927072812 0 0 0
3866 720 5 0.417 12.29002807239803 7.796681105358671 30.76354853161071 0 0 0
1901 65 5 0.417 16.730226602977748 9.528314294578891 33.97348975396198 0 0 0
2280 192 4 -0.834 20.092261160057696 9.552444279396965 32.28847231940392 0 0 0
2281 192 5 0.417 20.797076552862485 10.200247004192576 32.274270940325806 0 0 0
2282 192 5 0.417 19.28961493319066 10.069405724652762 32.21688558107367 0 0 0
2496 264 4 -0.834 18.596165892540473 7.390200067787651 31.40432306656538 0 0 0
2497 264 5 0.417 18.943407192214277 7.771347729467046 32.211022952922804 0 0 0
2498 264 5 0.417 17.996334263031795 6.705561102801041 31.701116336570816 0 0 0
3076 457 5 0.417 19.59590735572286 7.952425140615856 34.673824050811525 0 0 0
3179 491 5 0.417 18.02378456180655 5.47246304729657 30.66170323674266 0 0 0
3435 577 4 -0.834 20.189493968661196 5.957436906282493 32.41172348531359 0 0 0
3436 577 5 0.417 20.495971718208978 6.308892717594929 33.24788433400749 0 0 0
2501 265 5 0.417 26.800958636706287 10.585940644417331 32.38155635603249 0 0 0
3490 595 5 0.417 22.86371745185124 10.72685709055758 30.236306226762025 0 0 0
3765 687 4 -0.834 23.886099109667242 6.051193027811965 30.521645746710217 0 0 0
3766 687 5 0.417 24.71744241907771 6.312286529230214 30.91827308499812 0 0 0
1962 86 4 -0.834 33.3973154840501 7.550505423028689 32.1674408013591 0 0 0
1964 86 5 0.417 33.297252596884974 8.216191257682874 32.84822313727891 0 0 0
3782 692 5 0.417 32.71273089317115 5.775417152804523 33.95791070653486 0 0 0
4785 1027 4 -0.834 31.395956633918892 8.817085494259594 34.026845429264405 0 0 0
4786 1027 5 0.417 31.215179630964986 9.314017621155514 34.824963781028764 0 0 0
4787 1027 5 0.417 30.588808694472068 8.88148562244932 33.515983811147834 0 0 0
1866 54 4 -0.834 2.2544130818798314 14.631146742723525 34.540079637945915 0 0 0
1867 54 5 0.417 1.831807276987515 15.383181741994884 34.12479364802682 0 0 0
1868 54 5 0.417 1.552103879797222 13.98905135934816 34.64538900660767 0 0 0
2016 104 4 -0.834 0.21735701373290717 13.888909007680727 30.8735153420902 0 0 0
2017 104 5 0.417 0.9013418725444657 14.553991511467082 30.79323622850137 0 0 0
3596 630 5 0.417 3.852042401571097 11.163826927215043 32.290781413712395 0 0 0
3890 728 5 0.417 1.6280579353206919 11.413883489200076 30.332020175923045 0 0 0
4125 807 4 -0.834 3.022056588430656 11.830845665043741 34.120433929266355 0 0 0
4126 807 5 0.417 2.4196894935069464 11.72312475560104 34.85675237604325 0 0 0
4127 807 5 0.417 2.820958359332657 12.699153794790567 33.770840936863195 0 0 0
2358 218 4 -0.834 6.314977382953859 11.829388723809334 31.62395278258573 0 0 0
2359 218 5 0.417 7.1458147495881015 12.277137614028238 31.78471646416299 0 0 0
2360 218 5 0.417 5.697722212961641 12.53335155777635 31.423834959177963 0 0 0
3707 667 5 0.417 8.662030199886372 11.307793275075646 32.33088002326846 0 0 0
2193 163 4 -0.834 14.881137553405893 11.271342280929723 34.741161716866 0 0 0
2194 163 5 0.417 14.735675677485624 12.054606697089987 34.2101697954439 0 0 0
2694 330 4 -0.834 15.045714382862162 13.449582909747544 31.398914656210476 0 0 0
2695 330 5 0.417 14.238891100138897 12.976968981564264 31.19327656308791 0 0 0
2696 330 5 0.417 14.801219277072189 14.044764322269744 32.10785470289934 0 0 0
3361 552 5 0.417 12.514838168526676 11.580095746283044 33.20873004978354 0 0 0
3489 595 4 -0.834 21.989178076773147 11.11641021957344 30.229673020089766 0 0 0
1890 62 4 -0.834 22.415377143665403 11.401675629752818 33.04239695613108 0 0 0
1891 62 5 0.417 23.069232615296226 11.482731043034999 33.737031970343004 0 0 0
1892 62 5 0.417 22.618478657475453 12.115128986276932 32.43712937660709 0 0 0
2499 265 4 -0.834 27.017213839676177 11.245099059916273 31.72173923725205 0 0 0
2500 265 5 0.417 26.17693466246225 11.467875582439099 31.32059552602692 0 0 0
3718 671 5 0.417 27.773953079767953 15.661912441167814 31.48719428094899 0 0 0
3885 727 4 -0.834 25.369639007020176 16.588719024276838 32.04542984263765 0 0 0
3886 727 5 0.417 24.786697627936782 16.666002473072233 32.80095707154374 0 0 0
4038 778 4 -0.834 27.2268047338308 16.045977572727086 34.7317624834772 0 0 0
4040 778 5 0.417 26.53157413103587 16.685970177358417 34.57788381261796 0 0 0
4098 798 4 -0.834 27.135736568671483 12.173959676040637 34.39982324998895 0 0 0
4099 798 5 0.417 27.669579932609224 12.515991660700681 35.117207500062634 0 0 0
4100 798 5 0.417 26.316087626560222 11.90728321914816 34.81656542857705 0 0 0
2018 104 5 0.417 33.3181714472752 14.384268081071673 30.860509338948262 -1 0 0
2448 248 4 -0.834 29.473513602911687 12.596828019317497 33.18950689681804 0 0 0
2449 248 5 0.417 30.13457668943443 12.215554570630331 33.76764261877497 0 0 0
2450 248 5 0.417 29.20210242389031 13.400931861491703 33.63264089899283 0 0 0
2823 373 4 -0.834 30.402919432652396 16.519769750321725 31.95605788585926 0 0 0
2824 373 5 0.417 31.356914300010455 16.47535761532565 32.02340853698826 0 0 0
3717 671 4 -0.834 28.480209138199896 15.386481985021577 30.902424921998083 0 0 0
3719 671 5 0.417 28.14911695794498 14.591573407662041 30.483959785512685 0 0 0
1895 63 5 0.417 -0.1282262766946014 21.836087964608634 31.836159583633933 1 0 0
2676 324 4 -0.834 3.8823702710608408 21.19535073296252 30.813216749539222 0 0 0
2677 324 5 0.417 3.131148587531425 21.762065323732088 30.636821411085396 0 0 0
2678 324 5 0.417 3.8345892624153675 21.01902201028104 31.753025197864492 0 0 0
1850 48 5 0.417 10.584471765411177 20.515351382008397 30.614257003733258 0 0 0
2013 103 4 -0.834 6.517048137323026 18.418517684520296 34.56012211050485 0 0 0
2014 103 5 0.417 7.240928503209919 19.04455668993814 34.58633543620223 0 0 0
2015 103 5 0.417 5.729562737532241 18.962730109820274 34.542392529904276 0 0 0
2274 190 4 -0.834 10.688121115959213 17.70188188984053 33.513610696271776 0 0 0
3568 621 5 0.417 6.867662368171011 20.574969445033883 35.12394854100389 0 0 0
4578 958 4 -0.834 8.789069305293467 18.747296303164497 30.80932121725243 0 0 0
4579 958 5 0.417 9.380452299084354 19.41424037681311 31.158701412980424 0 0 0
4580 958 5 0.417 7.933836281497712 19.17661007338305 30.779640762438824 0 0 0
2044 113 5 0.417 15.656635132759813 22.086664308217372 33.24105445701678 0 0 0
2275 190 5 0.417 11.111162314212724 17.539138708902122 34.35691703431219 0 0 0
2276 190 5 0.417 11.37606436212945 18.08675481863402 32.97026764166046 0 0 0
2303 199 5 0.417 14.0192831488372 17.353502033605462 30.43654209127245 0 0 0
2598 298 4 -0.834 13.59408928424272 22.20028142484967 32.474193741925916 0 0 0
2599 298 5 0.417 12.972581649315774 22.182780721324583 33.20222997164289 0 0 0
2600 298 5 0.417 13.10588627732407 21.840981689876546 31.73312945061681 0 0 0
3918 738 4 -0.834 12.451844319020083 19.46838499798367 34.9303822883736 0 0 0
3920 738 5 0.417 12.619119307315469 20.365428206187993 34.64064562268163 0 0 0
1959 85 4 -0.834 21.2397814446866 20.31212291596582 34.966804310814595 0 0 0
1960 85 5 0.417 21.99412407807581 20.90094989867995 34.93739362530821 0 0 0
1961 85 5 0.417 20.48005815389845 20.89265917440604 34.91767765124433 0 0 0
2058 118 4 -0.834 19.240875132277786 18.632165409449318 32.00076916610686 0 0 0
2059 118 5 0.417 18.875982432765646 18.486839081651937 31.127643561708766 0 0 0
2060 118 5 0.417 19.082775315034873 17.810893466708336 32.46674298576662 0 0 0
3720 672 4 -0.834 20.68763183168492 22.034425358187033 32.311175255866615 0 0 0
3721 672 5 0.417 21.06698261538154 21.906079197584564 33.18079299212375 0 0 0
3722 672 5 0.417 19.770833916783012 21.776406431072598 32.40875894737157 0 0 0
4554 950 4 -0.834 21.950851083217966 19.086277885471155 33.67257032580142 0 0 0
4555 950 5 0.417 21.56048301182209 18.53681983680879 34.352514256675796 0 0 0
2247 181 4 -0.834 24.078222752149284 19.834726944308898 34.17576257564775 0 0 0
2248 181 5 0.417 24.92180426619113 20.287212602812474 34.191307830131045 0 0 0
2249 181 5 0.417 23.442315242362092 20.519527073841346 33.96771166753486 0 0 0
2893 396 5 0.417 27.864477566674804 21.112099038626905 33.57469853790268 0 0 0
3887 727 5 0.417 26.24326971222453 16.759559461137126 32.39784679472344 0 0 0
4556 950 5 0.417 22.52652589413623 18.494948571641128 33.18724119032194 0 0 0
1893 63 4 -0.834 33.38919347904156 21.073101716003723 31.420953737215907 0 0 0
1894 63 5 0.417 32.50040828881842 21.04766912785127 31.775959134397198 0 0 0
2082 126 4 -0.834 31.013912275269515 21.923738609547982 34.38445602872773 0 0 0
2825 373 5 0.417 30.134764086097185 17.060839143805886 32.69899219070105 0 0 0
2892 396 4 -0.834 28.341158347872675 21.826849777266744 33.15218039205625 0 0 0
3939 745 4 -0.834 29.574825389080424 20.00817528575635 30.387468424497467 0 0 0
3940 745 5 0.417 30.18991177086176 20.67090844245599 30.702219543636577 0 0 0
3941 745 5 0.417 29.270593533010675 19.56698478598993 31.180821236888608 0 0 0
1881 59 4 -0.834 4.948254732845547 23.411589716244258 34.59683357858213 0 0 0
1882 59 5 0.417 5.192952970227116 24.183359724948755 34.085845725250536 0 0 0
1883 59 5 0.417 4.122812280306519 23.653776192573883 35.017077827558154 0 0 0
2748 348 4 -0.834 1.401234634259722 25.790951868557787 30.88873045344606 0 0 0
2749 348 5 0.417 2.104254690471935 26.165797703500033 31.419643036216755 0 0 0
2750 348 5 0.417 0.9301717466821022 26.549764219431054 30.543885078467618 0 0 0
3306 534 4 -0.834 -0.0005156516735002705 23.568093538794837 34.877114462282684 0 0 0
3307 534 5 0.417 0.1040674410269719 22.63310896307866 34.699685658188784 0 0 0
4569 955 4 -0.834 3.9106439437209297 27.293871817200625 34.0790803731365 0 0 0
4570 955 5 0.417 3.091340537904815 26.94715203787635 34.43283466564398 0 0 0
4571 955 5 0.417 4.45196833060944 27.46424956574627 34.850153727740796 0 0 0
3345 547 4 -0.834 9.783462767040357 27.0476700162779 32.965204052241425 0 0 0
3346 547 5 0.417 10.45923534893869 27.679746509654954 32.71938809666693 0 0 0
3347 547 5 0.417 9.007186834086156 27.58095618260916 33.13729792346205 0 0 0
3670 655 5 0.417 10.995524462862145 24.298455859773746 32.105606041189496 0 0 0
4335 877 4 -0.834 8.252372358966088 24.968846986866446 30.169210683106133 0 0 0
4336 877 5 0.417 7.656128021953024 24.702737818062896 30.86942019935576 0 0 0
2022 106 4 -0.834 12.301172102757908 26.746460472849133 30.170305336435433 0 0 0
2043 113 4 -0.834 15.648688717775807 22.68968900906649 33.98463553824456 0 0 0
2045 113 5 0.417 15.947323606220786 23.523382220945198 33.62078448220935 0 0 0
3305 533 5 0.417 16.68386393349627 27.239743750261574 31.809340257535077 0 0 0
3669 655 4 -0.834 11.413437662863107 23.45219480746822 31.94496496140146 0 0 0
3671 655 5 0.417 12.264152383330817 23.672833823937577 31.56520497273547 0 0 0
4832 1042 5 0.417 13.55873563805754 24.583166924227815 30.231771434465525 0 0 0
4831 1042 5 0.417 15.072912372563954 24.573115307246134 30.236334608755687 0 0 0
4830 1042 4 -0.834 14.31192685644 23.992154212221 30.23643184081551 0 0 0
3303 533 4 -0.834 17.46647466876961 26.68912757034306 31.840275991043278 0 0 0
3304 533 5 0.417 18.196257752340784 27.308819713002322 31.836662225800325 0 0 0
3761 685 5 0.417 22.08275631814471 24.440486597395072 30.85568781770516 0 0 0
4770 1022 4 -0.834 20.388405263903643 24.362890601157343 32.72993939760376 0 0 0
4771 1022 5 0.417 19.877129735993208 24.888473886525073 32.11433051152083 0 0 0
4772 1022 5 0.417 19.733258340015624 23.891520176801617 33.2449221087672 0 0 0
2145 147 4 -0.834 26.280134949511904 25.508715898785027 32.56125733046383 0 0 0
2146 147 5 0.417 27.12223521588179 25.766458470794454 32.18569020229033 0 0 0
2147 147 5 0.417 25.7971684486906 26.330153616462038 32.653983797094284 0 0 0
2760 352 4 -0.834 23.52873540905769 23.53324289483413 33.67458681928725 0 0 0
2761 352 5 0.417 24.34347376728127 23.96359489435195 33.41456119418902 0 0 0
2762 352 5 0.417 22.964978286874977 24.247055772309842 33.97335738778108 0 0 0
2883 393 4 -0.834 23.81005874128249 25.70597335215696 30.24060038950875 0 0 0
2884 393 5 0.417 23.5491197195801 25.702170166814618 31.161747049589987 0 0 0
2885 393 5 0.417 24.73161322689039 25.446662991807425 30.251099894674113 0 0 0
2894 396 5 0.417 27.945332533940483 22.62268266887909 33.5079706434748 0 0 0
3531 609 4 -0.834 23.526364763645258 27.734526973933136 32.76655203679482 0 0 0
2083 126 5 0.417 31.779625947762195 22.49355882408271 34.30960781585777 0 0 0
2084 126 5 0.417 30.275274865489646 22.525445915795476 34.47920756966467 0 0 0
4764 1020 4 -0.834 30.344271254683367 24.551069948936156 32.445697696020005 0 0 0
4765 1020 5 0.417 30.530934485128707 24.36745148177225 33.36659717883563 0 0 0
4766 1020 5 0.417 29.997098274680123 23.727556160676404 32.10231638701512 0 0 0
3786 694 4 -0.834 0.6178266960651405 31.302578624722813 35.056612333445926 0 0 0
3787 694 5 0.417 0.7187624417709257 32.254032174299816 35.022511320494495 0 0 0
4086 794 4 -0.834 1.6039052186895164 33.562413337163974 30.28213937042486 0 0 0
4088 794 5 0.417 1.8594893561076926 32.87735726164979 30.900192537737436 0 0 0
4757 1017 5 0.417 5.195742269097805 28.780168142952355 30.241231637581148 0 0 0
4056 784 4 -0.834 9.698411938850034 28.61071449475641 34.93041789819118 0 0 0
4058 784 5 0.417 10.057033283052787 29.489265553740868 35.057514521358655 0 0 0
4476 924 4 -0.834 7.419366683572942 28.312708282248167 31.98594163034963 0 0 0
4477 924 5 0.417 6.819487227052655 29.03663830779857 31.805152486880484 0 0 0
4478 924 5 0.417 8.06931467061622 28.683052650497324 32.583459353684695 0 0 0
4524 940 4 -0.834 7.3732068524468 31.84139048844959 32.266898748836326 0 0 0
4525 940 5 0.417 6.512020158009558 31.512526821663144 32.00840140036988 0 0 0
4526 940 5 0.417 7.9406329534249345 31.639224262003005 31.52274073632146 0 0 0
2373 223 4 -0.834 12.455722944075749 28.65524200490441 31.147946845153335 0 0 0
2374 223 5 0.417 13.244110540878463 29.196234186141826 31.196803865304833 0 0 0
2375 223 5 0.417 11.741713832811099 29.28176145101424 31.028452271667614 0 0 0
2610 302 4 -0.834 13.710601511254579 33.63465320637714 32.91647536336395 0 -1 0
2612 302 5 0.417 13.313571173934807 33.6105959104801 33.78733871041004 0 -1 0
3846 714 4 -0.834 16.08531926566524 30.04997716115001 30.447578487703765 0 0 0
3847 714 5 0.417 16.237703547645992 30.874995393897887 30.90881454006458 0 0 0
2586 294 4 -0.834 17.064210033062306 32.70183764330511 32.74880173935309 0 0 0
2587 294 5 0.417 18.016050365164542 32.696365646212485 32.645922224827956 0 0 0
2588 294 5 0.417 16.764075187641797 31.944359866348506 32.24604921996598 0 0 0
3114 470 4 -0.834 18.765021560540607 31.571858479676 34.549672188535084 0 0 0
3115 470 5 0.417 19.1243696203228 30.714957469527352 34.319011744384134 0 0 0
3116 470 5 0.417 18.474846678980384 31.942744170929625 33.71609156072469 0 0 0
3969 755 4 -0.834 18.89897760555626 29.96806780214315 32.344123667106544 0 0 0
3970 755 5 0.417 18.817242010515674 30.92139566585233 32.377290291633216 0 0 0
3971 755 5 0.417 18.0205180111659 29.659442476133453 32.12124722350355 0 0 0
4753 1016 5 0.417 21.691761265433584 31.02128770707606 33.459480398509065 0 0 0
4754 1016 5 0.417 22.320483753119337 32.384280302894666 33.65901049355392 0 0 0
4758 1018 4 -0.834 21.370631449814216 29.608196369056035 30.983631495692695 0 0 0
4759 1018 5 0.417 22.162826073775417 30.14494836798317 31.01428650002881 0 0 0
4760 1018 5 0.417 20.65624149164986 30.23945196045983 30.89543781575981 0 0 0
2867 387 5 0.417 25.198662605417773 32.539993465558474 34.705956735540866 0 0 0
3532 609 5 0.417 22.74731824287315 28.263753007626633 32.93865980646217 0 0 0
3533 609 5 0.417 23.889216861230697 28.097287915933453 31.958246657773618 0 0 0
3684 660 4 -0.834 27.296158910325072 28.425726313731545 33.822986193442446 0 0 0
3685 660 5 0.417 27.05625998358922 28.54125449173488 32.90335773476452 0 0 0
4566 954 4 -0.834 24.683127091523577 28.804913321780127 34.193818920174095 0 0 0
4567 954 5 0.417 25.03887913204343 28.678628123178026 35.07365260104254 0 0 0
4568 954 5 0.417 25.30111209789404 28.35414504168058 33.61804357666728 0 0 0
4752 1016 4 -0.834 22.53906055522784 31.45999829485096 33.5384214758472 0 0 0
2244 180 4 -0.834 32.31236199702558 33.25305893413654 33.96722011362786 0 0 0
2245 180 5 0.417 33.189814641223236 33.35839653254532 34.335453156181025 0 0 0
3153 483 4 -0.834 32.60205697029057 28.6409496084996 31.137409542065228 0 0 0
3154 483 5 0.417 32.892444073146706 29.080543285592906 30.338005087353427 0 0 0
3155 483 5 0.417 31.66896302315587 28.84631140315879 31.19886662288165 0 0 0
3501 599 4 -0.834 30.1514239515026 32.82180817209284 33.58300161504461 0 0 0
3502 599 5 0.417 30.15593567195096 32.96489194037895 32.63636472623169 0 0 0
3503 599 5 0.417 29.336915888212193 32.34719998916662 33.75014939374717 0 0 0
3686 660 5 0.417 28.23930772111653 28.262000987171056 33.80627997506357 0 0 0
4248 848 4 -0.834 32.89468880075079 31.12963883132278 32.09724083325087 0 0 0
4249 848 5 0.417 32.41191553265756 30.380141374815963 32.446237001997225 0 0 0
4250 848 5 0.417 32.94145651184555 31.74641009320634 32.82800813599079 0 0 0
4680 992 4 -0.834 29.337186112016933 29.702824943391015 30.5448422177562 0 0 0
4681 992 5 0.417 29.829748319862667 29.350503050538233 31.28637206579139 0 0 0
1863 53 4 -0.834 0.3039585242774896 2.4731413885410087 36.83133060151455 0 0 0
1864 53 5 0.417 1.0049595994493834 2.8853862468094422 37.336569586829334 0 0 0
1865 53 5 0.417 -0.17733898103760942 3.2058220362705923 36.44643251096027 0 0 0
2418 238 4 -0.834 4.56154550769251 4.5332755533120555 39.00592728791606 0 0 0
2420 238 5 0.417 4.276076317570951 5.23158839628506 38.41645187682972 0 0 0
3575 623 5 0.417 4.7868595742938345 0.5146109694709246 39.927150262832676 0 0 0
3654 650 4 -0.834 3.7643725248619044 3.9243699340328195 36.295059988922574 0 0 0
3655 650 5 0.417 4.17379436813618 4.551031467896397 35.698164849704426 0 0 0
3656 650 5 0.417 3.7011007231629636 4.3922879156823065 37.127925050923004 0 0 0
3657 651 4 -0.834 2.64144395916366 1.7065247200641351 40.21164947233709 0 0 0
3658 651 5 0.417 2.278600894166142 1.7509752341252067 39.326785744583354 0 0 0
2419 238 5 0.417 5.457930080074086 4.771239724412624 39.243587787269604 0 0 0
3003 433 4 -0.834 6.919526791416033 2.7263254426759373 39.784910577958044 0 0 0
3005 433 5 0.417 7.363221946851401 1.9035035643880875 39.99158315488335 0 0 0
3024 440 4 -0.834 9.671704263313856 3.4693677853323313 36.97444871275264 0 0 0
3025 440 5 0.417 8.802033394382613 3.1921542792104227 36.68558885485885 0 0 0
3026 440 5 0.417 9.59623493323749 3.5436326856594507 37.92597584781154 0 0 0
3573 623 4 -0.834 5.572759679005776 0.5420323362451284 39.38105145234332 0 0 0
3574 623 5 0.417 5.460176279934656 1.3220012053626586 38.83737108177297 0 0 0
3793 696 5 0.417 8.173859396430165 0.4239559688266654 38.55665731429791 0 0 0
3794 696 5 0.417 6.714923361052871 0.019295087159853043 38.53199152108353 0 0 0
2091 129 4 -0.834 15.104972289921996 0.8439106139609877 36.01058144618348 0 0 0
2092 129 5 0.417 15.915542015080058 1.3284698094283687 36.16804212881879 0 0 0
2093 129 5 0.417 14.42531092244276 1.5173858063379233 35.977319613459514 0 0 0
2682 326 4 -0.834 12.61655619231963 0.74757182408081 37.3043850249986 0 0 0
2683 326 5 0.417 12.476556582731394 1.6240425115492256 36.94547834897083 0 0 0
2684 326 5 0.417 11.741268484538535 0.3616386356412095 37.34365030266173 0 0 0
3975 757 4 -0.834 12.581734915374717 1.760748354818584 39.236898621311724 0 0 0
3976 757 5 0.417 13.343111791610227 1.2015696577253572 39.081209161787456 0 0 0
3977 757 5 0.417 12.904671167924704 2.449620872905213 39.81808839847838 0 0 0
3454 583 5 0.417 21.33981369256007 -0.24678216787886736 36.87458786993637 0 0 0
3455 583 5 0.417 20.556163952947344 0.5654771464624807 37.88403372415485 0 0 0
4128 808 4 -0.834 20.244073624252987 2.4425285596352615 35.71413893304994 0 0 0
4129 808 5 0.417 20.901136574489186 3.100764688489566 35.48696447520293 0 0 0
4130 808 5 0.417 19.407462017204143 2.852268546317684 35.493211534138155 0 0 0
4467 921 4 -0.834 21.47182395302885 4.723853507085672 39.618306620793476 0 0 0
4468 921 5 0.417 21.91544519334843 4.72928552553407 38.769904923138476 0 0 0
2739 345 4 -0.834 25.68019789574696 1.6570880047469778 38.91116292060097 0 0 0
2740 345 5 0.417 26.27556574623723 2.343971005466253 38.6105907577305 0 0 0
2741 345 5 0.417 25.035093792681103 2.1169181383722564 39.44876101043179 0 0 0
2866 387 5 0.417 25.797032125045387 -0.0818312228463369 35.20550434941761 0 1 0
3366 554 4 -0.834 23.13394852307725 1.432354699241146 36.09925648293069 0 0 0
3367 554 5 0.417 24.057518373782628 1.4173034065112848 36.351063930584665 0 0 0
3368 554 5 0.417 22.660013880959905 1.270416611749451 36.915207979399995 0 0 0
3156 484 4 -0.834 31.114552771128498 4.813368405776417 39.08253610603506 0 0 0
3157 484 5 0.417 31.74550762935219 5.068014404105975 38.40898868340381 0 0 0
3210 502 4 -0.834 28.6679368038557 5.044848334436998 37.36367293593994 0 0 0
3211 502 5 0.417 29.51705183250845 5.3029026600938005 37.72287537860031 0 0 0
3546 614 4 -0.834 29.322293090766795 3.4526631286090668 35.80287491042481 0 0 0
3547 614 5 0.417 29.205325651658587 3.810102027480759 36.68331310112505 0 0 0
3548 614 5 0.417 29.686651122146174 2.5787929807403196 35.945033220855805 0 0 0
2039 111 5 0.417 3.4312900001510824 6.772939355265588 40.03106623371041 0 0 0
2817 371 4 -0.834 2.3526770914816035 7.2212401533592505 36.75217591589424 0 0 0
2818 371 5 0.417 3.1287284940922717 7.781815710373132 36.76285419907935 0 0 0
2819 371 5 0.417 1.6157362939746465 7.831946791495258 36.728292377469515 0 0 0
3997 764 5 0.417 -0.22874878231742937 9.470984690152605 40.157775327995964 1 0 0
3465 587 4 -0.834 9.574853760885288 7.080169536944 39.766627363787705 0 0 0
3466 587 5 0.417 10.219592680176977 7.166099103646445 39.064101491278734 0 0 0
4614 970 4 -0.834 10.244963137065952 9.826614309330074 39.017915867723936 0 0 0
4615 970 5 0.417 9.500885118314057 9.36997563860277 39.41090881393652 0 0 0
4616 970 5 0.417 10.054922647096994 9.831998299989896 38.079582212617474 0 0 0
4338 878 4 -0.834 15.342594639160726 7.006097787313801 36.457147795652126 0 0 0
4339 878 5 0.417 15.693509143113756 7.807341299277216 36.067940066144516 0 0 0
4340 878 5 0.417 14.418040535408043 7.199869220637601 36.61292682622925 0 0 0
4804 1033 5 0.417 13.445983349517045 10.810172500050184 37.10044408142455 0 0 0
3075 457 4 -0.834 19.745239452947352 7.717955441782821 35.589978313660176 0 0 0
3077 457 5 0.417 18.97613535528942 7.2028059351608205 35.8343440878549 0 0 0
4362 886 4 -0.834 16.881544516761934 10.32206221309857 36.32311094501624 0 0 0
4363 886 5 0.417 17.72698011382674 10.354960303532929 35.87503604972491 0 0 0
4364 886 5 0.417 17.03012314398528 10.781108688755177 37.150042307431185 0 0 0
4469 921 5 0.417 20.92016624220014 5.506241196342079 39.60573548744956 0 0 0
4711 1002 5 0.417 19.311242459863035 10.551929179500647 40.245270475193344 0 0 0
1884 60 4 -0.834 26.88243761177804 8.16477951442572 35.39337652362238 0 0 0
1885 60 5 0.417 26.735163333059056 8.947148987414257 35.92518763206734 0 0 0
1886 60 5 0.417 26.226301691798707 7.538819621595614 35.70041826211733 0 0 0
2417 237 5 0.417 27.468955302269737 6.627614608495022 39.724710364829356 0 0 0
4026 774 4 -0.834 22.970953863182075 7.5343463511896305 37.75857070214832 0 0 0
4027 774 5 0.417 23.428149234776765 8.303800438206654 37.41867725485182 0 0 0
4028 774 5 0.417 23.654857582788164 6.871047937832584 37.853046496740625 0 0 0
4812 1036 4 -0.834 26.276951716468048 8.024980406254917 38.6951204417361 0 0 0
4813 1036 5 0.417 26.698700907947885 8.81525340394555 39.03307157532555 0 0 0
4814 1036 5 0.417 26.628107377069295 7.925270039388132 37.81004287417066 0 0 0
2415 237 4 -0.834 28.41275708871735 6.620157204832545 39.88532586059556 0 0 0
2859 385 4 -0.834 31.856830850499296 8.921320754547788 37.31650601369078 0 0 0
2860 385 5 0.417 31.568908005839976 9.775063337790975 37.640294220011214 0 0 0
2861 385 5 0.417 31.704078496216532 8.95879163987633 36.37211345464192 0 0 0
3009 435 4 -0.834 30.177940452212756 7.36456387285946 36.68011962207025 0 0 0
3010 435 5 0.417 30.691862683396717 7.398441644274304 35.873056430695236 0 0 0
3011 435 5 0.417 30.689678162050814 6.807896367522274 37.267367924327054 0 0 0
3158 484 5 0.417 30.65034867760353 5.623277860051378 39.29508260045661 0 0 0
3212 502 5 0.417 28.438490542909097 5.750847713308518 36.759078815122386 0 0 0
3960 752 4 -0.834 29.540587450775767 10.22280205704659 37.86360187652887 0 0 0
3961 752 5 0.417 29.06234053727864 10.991599974308361 38.1748002112862 0 0 0
3962 752 5 0.417 29.182468073354904 10.05395310928919 36.9919051322612 0 0 0
3727 674 5 0.417 -0.04873068063064203 15.520553941784245 35.99128084909369 1 0 0
4041 779 4 -0.834 4.3540277112273404 16.547796394551966 38.46606109878179 0 0 0
4042 779 5 0.417 4.362468022818868 16.63020923498319 39.41987012612907 0 0 0
4043 779 5 0.417 5.25438592524423 16.31634431365858 38.237151094015125 0 0 0
4620 972 4 -0.834 0.15497763660034192 15.747349165387378 38.003650314354125 0 0 0
4621 972 5 0.417 0.6809706617359264 16.347947625592045 38.53207021496522 0 0 0
2210 168 5 0.417 10.198358159471743 13.786482363806952 39.39241412221908 0 0 0
2955 417 4 -0.834 8.397442310519173 12.344798066825126 37.733202162156296 0 0 0
2956 417 5 0.417 7.512872521404464 12.573967635050604 38.018915932198475 0 0 0
2957 417 5 0.417 8.68697803525788 11.68006928934132 38.35843770613789 0 0 0
2136 144 4 -0.834 11.925007855855643 14.434317455605482 36.99912464189445 0 0 0
2137 144 5 0.417 12.473861578499521 14.860613153785327 37.657642930332365 0 0 0
2138 144 5 0.417 12.421947341499685 14.513588442359588 36.18464197880423 0 0 0
3822 706 4 -0.834 16.368559238113562 12.976213956446621 38.69142082454926 0 0 0
3824 706 5 0.417 15.746973142792601 12.704506788764158 38.01583168362167 0 0 0
3879 725 4 -0.834 14.477503990832991 11.772362779168729 39.84128928843139 0 0 0
3880 725 5 0.417 15.004419216206541 12.56478354878115 39.736196598367236 0 0 0
3881 725 5 0.417 13.618890699295715 12.090381574183052 40.12104279405412 0 0 0
4575 957 4 -0.834 11.641313471847404 11.486634688054359 39.07640100758582 0 0 0
4576 957 5 0.417 12.57175513636694 11.710277594903975 39.04679195845218 0 0 0
4577 957 5 0.417 11.203009416883113 12.226956066188498 38.65636714317239 0 0 0
4803 1033 4 -0.834 12.736865406520359 11.14276735260904 36.549856052147604 0 0 0
4805 1033 5 0.417 13.156301136172576 11.791175162380092 35.983944626977355 0 0 0
1911 69 4 -0.834 17.679151496792965 15.75991605127695 36.2336887290199 0 0 0
1912 69 5 0.417 16.976020642266718 15.505346208489135 35.63584597645006 0 0 0
1913 69 5 0.417 17.32532709629816 16.507515844954675 36.715889523645515 0 0 0
2109 135 4 -0.834 22.109448621622832 15.289463371710102 37.19944083013948 0 0 0
2110 135 5 0.417 21.62471463371623 15.482311251220091 36.396659778903214 0 0 0
2111 135 5 0.417 21.567585869142874 15.652754227438589 37.90016852512279 0 0 0
2235 177 4 -0.834 22.26343244311138 13.682129482204092 39.880987873081644 0 0 0
2237 177 5 0.417 22.07584424248476 13.415555602583726 38.98078579156928 0 0 0
3823 706 5 0.417 16.868658130501505 13.685057091999951 38.286381003947504 0 0 0
2472 256 4 -0.834 22.954094949434545 11.694335082483423 37.67869288208819 0 0 0
2473 256 5 0.417 23.88789352907101 11.494295452704996 37.74665697805355 0 0 0
2474 256 5 0.417 22.921628751116888 12.538650160368372 37.2284787607287 0 0 0
4039 778 5 0.417 26.94158821808134 15.563719039200588 35.50809554862651 0 0 0
2580 292 4 -0.834 30.86028169268269 14.782895072793487 38.568652951322626 0 0 0
2581 292 5 0.417 30.843390166411304 14.9426839322921 37.624832550137754 0 0 0
2582 292 5 0.417 30.37678801178587 15.518402834761575 38.94531852665796 0 0 0
3726 674 4 -0.834 32.93596743361259 15.697213162459992 35.888243404157606 0 0 0
3728 674 5 0.417 32.858823342153265 16.64650918446892 35.985714594519315 0 0 0
4101 799 4 -0.834 32.514206498625754 12.553126878417128 36.4174041526263 0 0 0
4102 799 5 0.417 33.31289469666913 13.080884590513557 36.43095865555336 0 0 0
4103 799 5 0.417 31.806097059969485 13.1915447894889 36.330120971933965 0 0 0
4260 852 4 -0.834 30.472076519038765 11.538140281428502 39.51059265597938 0 0 0
4261 852 5 0.417 30.71794316712711 11.997507545392773 38.70738280277146 0 0 0
4262 852 5 0.417 30.233994532685454 12.23501920753792 40.12238632696132 0 0 0
4622 972 5 0.417 33.280739745859066 16.240947202160125 37.79831665682459 -1 0 0
4623 973 4 -0.834 28.678572662344166 13.207030066887508 37.11021942611725 0 0 0
4624 973 5 0.417 29.559117690076484 13.506016902001637 36.882486900300584 0 0 0
4625 973 5 0.417 28.352232489319913 13.866261073404406 37.723025602370285 0 0 0
2475 257 4 -0.834 2.0659969995459453 20.33314466354166 35.614502047743635 0 0 0
2476 257 5 0.417 2.8889913369312055 20.821224010431578 35.647268396464426 0 0 0
2477 257 5 0.417 1.3943414215902554 20.980336431738106 35.83045657763389 0 0 0
2919 405 4 -0.834 7.347699573915991 18.382319508705052 39.60299908439724 0 0 0
2920 405 5 0.417 8.147786963286503 18.899346632366782 39.507302220544524 0 0 0
2921 405 5 0.417 6.643584391895077 19.030785930664575 39.62110634024687 0 0 0
3567 621 4 -0.834 7.409707206249538 21.273489489796127 35.491197588380764 0 0 0
3569 621 5 0.417 7.322038601616704 21.172117891795345 36.43917057270333 0 0 0
3744 680 4 -0.834 10.262156165723653 21.521375416804233 38.278348658320105 0 0 0
3746 680 5 0.417 10.124831352579134 21.032399703997125 37.466770331967965 0 0 0
4688 994 5 0.417 8.607671168004632 16.959199211440545 39.847461349754866 0 0 0
2361 219 4 -0.834 14.065889926749064 18.476388194255417 39.574029280450254 0 0 0
2362 219 5 0.417 14.48377350872633 19.32891960131384 39.4508291819715 0 0 0
2363 219 5 0.417 13.519893982558218 18.36201167771244 38.795941129592805 0 0 0
3321 539 4 -0.834 14.64812716174371 16.910747546373766 35.60897242130004 0 0 0
3322 539 5 0.417 15.38539897649139 17.51741332010958 35.53824992439056 0 0 0
3323 539 5 0.417 13.883323502644137 17.47489780963195 35.724837018903145 0 0 0
3919 738 5 0.417 12.959157172097994 19.378224055988408 35.73730202206819 0 0 0
2286 194 4 -0.834 17.173261964054962 18.251960476252847 39.22354297686048 0 0 0
2287 194 5 0.417 17.903263302197157 17.980049280582975 38.66696674270848 0 0 0
2288 194 5 0.417 17.160414307031413 17.609648356894734 39.933391471201986 0 0 0
4602 966 4 -0.834 19.453463104706337 21.36708754657037 38.916568512116875 0 0 0
4603 966 5 0.417 18.627198145757806 21.610975973705283 38.49893301534407 0 0 0
4604 966 5 0.417 19.295430679549685 20.49048586222527 39.267581330017144 0 0 0
2820 372 4 -0.834 24.8262502506727 20.45793143842851 36.86182649572995 0 0 0
2821 372 5 0.417 24.929292555657106 20.644422795668653 35.92843594603027 0 0 0
2822 372 5 0.417 25.688537666547667 20.634516945848837 37.23851295396161 0 0 0
2646 314 4 -0.834 29.225421687441035 18.56807912311908 37.476728485846806 0 0 0
2647 314 5 0.417 30.031855278138067 19.072298310230924 37.36698954589876 0 0 0
2648 314 5 0.417 28.535485707547792 19.22904722723437 37.537755248116845 0 0 0
4020 772 4 -0.834 30.24047225601674 18.274422854961117 39.40416437265419 0 0 0
4022 772 5 0.417 30.77889869779619 17.483951429546227 39.360959858931174 0 0 0
2573 289 5 0.417 5.072765880196439 25.976694872965997 39.43469833559879 0 0 0
3308 534 5 0.417 -0.15422938861457833 23.617612672402974 35.820795929374874 0 0 0
3396 564 4 -0.834 1.9839321848485298 27.648121271920893 37.12703939342294 0 0 0
3398 564 5 0.417 1.8716424576567046 26.969769556095034 37.79325613568275 0 0 0
3678 658 4 -0.834 3.054754020155226 23.736691356907254 36.983067591631645 0 0 0
3679 658 5 0.417 2.956715822850545 24.59799347210425 37.389468797171084 0 0 0
3680 658 5 0.417 2.1902493317404756 23.54263110292164 36.62031833773024 0 0 0
4456 917 5 0.417 -0.015699713062239516 24.020236612300682 38.85822527055316 1 0 0
2571 289 4 -0.834 5.9750638691678475 26.294378155774368 39.39532313283703 0 0 0
2572 289 5 0.417 5.969286122197619 26.947415013528502 38.69523440530337 0 0 0
3183 493 4 -0.834 6.760864059232731 24.450135779321176 38.174351822045494 0 0 0
3184 493 5 0.417 6.14015346590419 23.99472569613481 38.74350450141483 0 0 0
3185 493 5 0.417 6.427524067932175 24.302682615795515 37.289051438424146 0 0 0
3588 628 4 -0.834 10.534087980744179 26.988358363049176 39.066851673262526 0 0 0
3590 628 5 0.417 9.83538377865774 27.642745032137928 39.08117978003431 0 0 0
3745 680 5 0.417 9.888445457571146 22.385441351190646 38.10415016161712 0 0 0
3795 697 4 -0.834 8.407534446954445 23.629641512276773 36.51440957260721 0 0 0
3796 697 5 0.417 9.205627887345942 23.869143052736955 36.985897377658034 0 0 0
3797 697 5 0.417 7.779964377630763 24.31644024013087 36.740414574994105 0 0 0
4389 895 4 -0.834 8.080902674263164 26.26815233449958 36.819825126780955 0 0 0
4390 895 5 0.417 7.9367963144164415 26.570433037411362 35.92290010774717 0 0 0
4391 895 5 0.417 8.945505995673209 26.60779415699578 37.05159934474495 0 0 0
4609 968 5 0.417 9.367994160901894 22.931595537399268 40.236696295645885 0 0 0
4809 1035 4 -0.834 10.097780262094915 24.729266676781606 39.83952672390136 0 0 0
4810 1035 5 0.417 10.434070040349535 25.390749449216035 39.23457670421404 0 0 0
4811 1035 5 0.417 9.145979820970739 24.819401948500825 39.78886784819394 0 0 0
2427 241 4 -0.834 12.964059471110827 23.155585659121535 38.559311882185895 0 0 0
2428 241 5 0.417 13.34992284514904 24.009267025330427 38.7566753300803 0 0 0
2429 241 5 0.417 13.087650203684053 23.048614406113497 37.61596825003651 0 0 0
3589 628 5 0.417 11.314143879413272 27.475868172982988 38.8014053684511 0 0 0
4392 896 4 -0.834 14.400343602599584 27.21887382638447 37.5028451807317 0 0 0
4393 896 5 0.417 14.053493103978864 27.91343257805612 36.942579500231794 0 0 0
4394 896 5 0.417 13.654992812131784 26.94875524722791 38.039597369993125 0 0 0
2436 244 4 -0.834 19.327058502379604 22.69144193085243 36.218185436644475 0 0 0
2437 244 5 0.417 20.245535425064485 22.821958509458543 35.98158381798071 0 0 0
2438 244 5 0.417 19.02901497138437 23.55380758726594 36.50820318220766 0 0 0
2577 291 4 -0.834 17.686461319385455 24.2181882470374 39.619291649930936 0 0 0
2578 291 5 0.417 16.85123492104179 24.008369366376346 39.20097638568573 0 0 0
4713 1003 4 -0.834 20.01917541802396 26.945816379925336 39.25204515168587 0 0 0
4714 1003 5 0.417 19.09497472344786 26.696451860213212 39.26893224644904 0 0 0
4715 1003 5 0.417 20.031892966828174 27.842903879854642 39.586241265578956 0 0 0
2387 227 5 0.417 27.69244642810144 22.440247931221954 40.20236208134057 0 0 0
3837 711 4 -0.834 26.55994634081787 25.665173945369336 36.6802572234456 0 0 0
3838 711 5 0.417 27.509902198053712 25.559189512947864 36.62579697274016 0 0 0
3839 711 5 0.417 26.38195243643561 26.479841040427676 36.209884548029514 0 0 0
4322 872 5 0.417 25.912368103655115 24.451829540755213 40.12389852094229 0 0 0
4461 919 4 -0.834 23.450818770390146 26.20437474752075 39.42412774281348 0 0 0
4462 919 5 0.417 24.249972920473983 26.731570361536015 39.42980099179537 0 0 0
4463 919 5 0.417 22.742279981176694 26.843359143144287 39.344840311699336 0 0 0
4032 776 4 -0.834 31.504861936757944 26.095030708433868 37.148851963414074 0 0 0
4033 776 5 0.417 31.409218891747592 25.269940452041016 37.624975097694985 0 0 0
4034 776 5 0.417 30.871267735001066 26.683852569807815 37.55929315879082 0 0 0
4455 917 4 -0.834 33.09201246399868 23.515866944235757 38.80908780415257 0 0 0
4457 917 5 0.417 32.44830688446831 24.13117270147147 38.45743925389857 0 0 0
2223 173 4 -0.834 4.527666759398136 30.019118737549963 36.30125697203746 0 0 0
2224 173 5 0.417 4.630840374438281 30.905102857821273 35.95340340633897 0 0 0
2225 173 5 0.417 3.632820864753885 29.77202164114681 36.06714458481803 0 0 0
2967 421 4 -0.834 2.311965659459887 31.552881524848075 39.72719420554786 0 0 0
2968 421 5 0.417 2.6321901326444546 32.315998224875855 40.208571351049535 0 0 0
2969 421 5 0.417 1.3583695980574004 31.615147222795617 39.78543761126655 0 0 0
3397 564 5 0.417 2.486128366050224 28.334919152731644 37.5660410596917 0 0 0
3788 694 5 0.417 -0.1855295731464553 31.16426145562632 35.558709770385356 0 0 0
2856 384 4 -0.834 10.532763333056039 30.01549236344691 39.05011360726303 0 0 0
2858 384 5 0.417 10.22789709923149 30.8750013888447 39.341516379570514 0 0 0
3792 696 4 -0.834 7.598639874517458 33.59408882509938 38.40356735097868 0 -1 0
4057 784 5 0.417 9.541699231538882 28.284857813446617 35.816912869790286 0 0 0
4791 1029 4 -0.834 8.057364226542761 31.394836739199825 37.23084618309602 0 0 0
4792 1029 5 0.417 8.697970730336406 32.044246600068405 37.52154348960434 0 0 0
4793 1029 5 0.417 7.738518352897608 30.99351103506744 38.03948069482299 0 0 0
4800 1032 4 -0.834 6.181078429209093 32.78696906479062 36.22147125326745 0 0 0
4801 1032 5 0.417 6.250639423730971 31.85485475861861 36.4286884108063 0 0 0
4802 1032 5 0.417 5.679615250641509 32.814893920196475 35.40638255903175 0 0 0
2857 384 5 0.417 11.485642768081037 30.09954085929653 39.01047281521743 0 0 0
3537 611 4 -0.834 16.206129137075873 30.70211257990563 39.95385432868747 0 0 0
3696 664 4 -0.834 13.42272260892526 29.999278810850186 36.83539532144859 0 0 0
3697 664 5 0.417 14.310061992040634 30.22245855463817 37.117236455736055 0 0 0
3698 664 5 0.417 12.868709865582193 30.672286575776685 37.231305929043735 0 0 0
3762 686 4 -0.834 15.89618705718581 32.78825837734057 40.100185147643664 0 0 0
3763 686 5 0.417 16.31718729313427 33.49920038804723 39.616517524058075 0 0 0
3764 686 5 0.417 14.991763581118118 32.78692468487577 39.78612973058609 0 0 0
3453 583 4 -0.834 21.00414358613578 33.64695819754192 37.77083045293373 0 -1 0
3459 585 4 -0.834 20.205587130828494 28.837688175170708 36.619087616034854 0 0 0
3460 585 5 0.417 20.641122931576483 28.251605773927835 37.238305479264874 0 0 0
3461 585 5 0.417 20.533668079852927 28.56728777728299 35.76126405413515 0 0 0
3538 611 5 0.417 17.09687902453814 30.895359279250464 39.660878025530465 0 0 0
2433 243 4 -0.834 25.29415803907647 28.21929917123033 36.42807118734582 0 0 0
2434 243 5 0.417 26.068446595984316 28.781644789497157 36.45738665397987 0 0 0
2435 243 5 0.417 24.55496692494142 28.826048369851552 36.473532065449085 0 0 0
2865 387 4 -0.834 25.647096365730818 32.92695611413137 35.45814143741807 0 0 0
2886 394 4 -0.834 27.624979015442136 31.12898035642746 37.44596628063532 0 0 0
2887 394 5 0.417 27.673249524025646 30.997444827408426 36.498874355929544 0 0 0
2888 394 5 0.417 26.721678322806405 30.90767519157739 37.6733132437498 0 0 0
3704 666 5 0.417 27.963176621903735 31.68235921165912 39.894172254393574 0 0 0
3703 666 5 0.417 29.467006134143457 31.619036411800984 40.0595205599175 0 0 0
3921 739 4 -0.834 31.01295172381874 29.476387408119933 37.824303635597964 0 0 0
3922 739 5 0.417 31.412463763608724 29.84489152615098 38.61247218271493 0 0 0
3923 739 5 0.417 30.15511548294721 29.164615801692996 38.11331961534097 0 0 0
2192 162 5 0.417 0.34728829228654806 4.7742857230001565 41.07372451635735 0 0 0
2522 272 5 0.417 2.311300701782378 5.068599387941709 45.15070011401663 0 0 0
3659 651 5 0.417 2.151665520118412 2.3646142219352435 40.70525868508307 0 0 0
4479 925 4 -0.834 0.7610197668659674 2.6552756102268593 45.00074921957102 0 0 0
4480 925 5 0.417 -0.13586325075633968 2.9713939064457175 45.11158619054342 0 0 0
2388 228 4 -0.834 6.4747727868357625 4.705546056426526 41.548411748536694 0 0 0
2389 228 5 0.417 7.066017851520538 5.043807347042409 40.87563887993513 0 0 0
2390 228 5 0.417 5.768046144624775 5.349886497147309 41.59288225110321 0 0 0
3004 433 5 0.417 7.045745432188028 3.2692079896084945 40.56334634699495 0 0 0
3876 724 4 -0.834 8.696838392739844 2.399667635753784 41.63604695533673 0 0 0
3877 724 5 0.417 8.958584662474697 2.8185716550279807 42.45618301728704 0 0 0
3878 724 5 0.417 7.750692344285666 2.279279548047064 41.71928871559117 0 0 0
4585 960 5 0.417 5.992239018078542 -0.20707520083913983 41.3513053317063 0 1 0
4808 1034 5 0.417 10.631338855319914 2.287984375875746 41.8953666951741 0 0 0
2511 269 4 -0.834 15.809458455440481 3.2892721950773565 40.48170635493449 0 0 0
2512 269 5 0.417 16.695156339994146 3.3852053624472407 40.83234998425428 0 0 0
2513 269 5 0.417 15.397817414640304 4.140271662904159 40.63325288846053 0 0 0
2517 271 4 -0.834 11.63640472325217 2.085225033378816 44.34312110195445 0 0 0
2518 271 5 0.417 11.3353857694748 2.3930801504730796 45.198239555859324 0 0 0
2519 271 5 0.417 11.21367053201295 2.6708968750285913 43.7147112358827 0 0 0
3477 591 4 -0.834 14.697253642159243 0.7545310034038368 43.28097290726085 0 0 0
3478 591 5 0.417 15.63617667525348 0.8386466464185309 43.44819389156202 0 0 0
3479 591 5 0.417 14.335933229780897 1.6126823850644634 43.50376996350321 0 0 0
4447 914 5 0.417 16.218953837829996 4.698584873155211 42.49626276010991 0 0 0
4806 1034 4 -0.834 11.41785270700858 1.8154179295924444 41.62206893377055 0 0 0
4807 1034 5 0.417 11.995326241465278 2.493423400187367 41.27071779345704 0 0 0
2454 250 4 -0.834 20.507994986937934 2.3737698314067304 44.05525032637345 0 0 0
2455 250 5 0.417 21.237123676028745 2.991385566904393 44.11472189894356 0 0 0
2456 250 5 0.417 19.89057025338463 2.7886176168409906 43.452504352428505 0 0 0
2901 399 4 -0.834 21.491329492561654 2.6191112367381404 41.533009153392115 0 0 0
2902 399 5 0.417 22.24171673370643 3.2136068371125375 41.52258180752721 0 0 0
2903 399 5 0.417 20.74891866140907 3.173848324706817 41.773233381727394 0 0 0
4446 914 4 -0.834 16.998177487822645 4.142482090554365 42.483035500103185 0 0 0
4448 914 5 0.417 17.684392139883087 4.681393871395371 42.87711456026341 0 0 0
3542 612 5 0.417 27.77163188313123 1.0168668413017994 42.78484395017604 0 0 0
4119 805 4 -0.834 27.704635117354837 1.658064335476464 40.30531518070971 0 0 0
4121 805 5 0.417 26.981476979151015 2.2850592985028246 40.28219855018995 0 0 0
3540 612 4 -0.834 28.413207732305366 0.3152734801318715 42.67187516891119 0 0 0
3541 612 5 0.417 29.25152686308624 0.7176213566867813 42.89980494232963 0 0 0
4120 805 5 0.417 28.493286620176683 2.200022114438988 40.27489594556673 0 0 0
4662 986 4 -0.834 29.7854080302731 3.718786605410496 43.93652883363587 0 0 0
4663 986 5 0.417 30.366504549727317 4.355270570952964 44.35345789800257 0 0 0
4664 986 5 0.417 28.954733634871705 4.183542321108078 43.83358736909599 0 0 0
1878 58 4 -0.834 4.389955234933526 8.518809913402055 43.358886809927085 0 0 0
1879 58 5 0.417 3.8836517644622943 8.480286227048099 42.54722961368644 0 0 0
1880 58 5 0.417 5.2288104137656 8.901207792932802 43.10060676746352 0 0 0
2037 111 4 -0.834 4.316592880212077 6.837736851179842 40.389751132778386 0 0 0
2038 111 5 0.417 4.300757074095962 7.630482300988448 40.926331638785065 0 0 0
2190 162 4 -0.834 0.20861134127140385 5.711768402607968 40.93767816628586 0 0 0
2520 272 4 -0.834 2.254596191215292 5.913070879419537 44.703187811450924 0 0 0
2521 272 5 0.417 2.9476755026964607 6.441637642229638 45.099259786355326 0 0 0
4266 854 4 -0.834 2.125759912866662 10.804059049251224 44.74317254365099 0 0 0
4683 993 4 -0.834 0.783277042472008 7.489483888863211 41.85431689398662 0 0 0
4684 993 5 0.417 1.6806640459470898 7.765473726168658 42.041776103578144 0 0 0
4685 993 5 0.417 0.26639171084989094 8.292660645327432 41.920282251186336 0 0 0
2097 131 4 -0.834 10.96057907707332 6.791546532536146 43.56690823418456 0 0 0
2099 131 5 0.417 10.58262148684721 7.563592202825268 43.14535360220852 0 0 0
2814 370 4 -0.834 8.501593964195878 8.770427108425128 42.03270153850476 0 0 0
2815 370 5 0.417 7.60881350590131 9.063356629024469 41.848989507647055 0 0 0
2816 370 5 0.417 8.508071755125503 7.847049048875804 41.779826554026734 0 0 0
2990 428 5 0.417 10.091903112465529 10.307624258027504 42.655990362040335 0 0 0
3467 587 5 0.417 10.098359103998861 6.985521272354163 40.56261646024574 0 0 0
3963 753 4 -0.834 7.030474022393766 8.053195278776318 44.65745081536811 0 0 0
3964 753 5 0.417 7.888946217293099 8.411140967293314 44.4304813599554 0 0 0
3965 753 5 0.417 6.430723646662821 8.79436762681493 44.570400279150576 0 0 0
2034 110 4 -0.834 12.811650422099024 8.314735776165326 41.81182080237659 0 0 0
2035 110 5 0.417 12.64103357604275 7.556460913637241 41.252782451441526 0 0 0
2036 110 5 0.417 13.638095614390721 8.67191381594523 41.48620300319294 0 0 0
2098 131 5 0.417 11.84897060168918 7.058274803031505 43.804039633335975 0 0 0
2658 318 4 -0.834 21.015230943758308 6.097547856361093 42.367607021992704 0 0 0
2659 318 5 0.417 21.06995337532987 7.034429927643418 42.55700660229619 0 0 0
2660 318 5 0.417 20.07877811110186 5.900749173679593 42.39828487844522 0 0 0
3192 496 4 -0.834 18.441989320836154 6.994656549844728 40.57631359869981 0 0 0
3193 496 5 0.417 19.362392776617074 6.783270533750527 40.733756271757265 0 0 0
3194 496 5 0.417 18.28077151185623 7.775077129608017 41.106942771036785 0 0 0
3480 592 4 -0.834 20.516274116110505 10.377094943970382 44.04402697248828 0 0 0
3481 592 5 0.417 20.83398677459484 10.424959663817464 43.142149833508256 0 0 0
3482 592 5 0.417 21.18333706491374 10.832578567083011 44.55800796340614 0 0 0
4710 1002 4 -0.834 18.70862918428782 9.836886080536356 40.45066125949459 0 0 0
4712 1002 5 0.417 18.05349469193974 10.232791193721624 41.02570275527274 0 0 0
1981 92 5 0.417 27.621212852331446 10.478129950849446 45.09089748589903 0 0 0
2155 150 5 0.417 26.807657570380506 7.011567469788573 44.61058687834768 0 0 0
2724 340 4 -0.834 24.280712315627625 10.418345256034934 45.158515559825396 0 0 0
2725 340 5 0.417 23.89998848915015 9.766144044103731 44.570044936565225 0 0 0
2726 340 5 0.417 25.120387210941534 10.642793100584793 44.757038233184815 0 0 0
4182 826 4 -0.834 27.435815948948715 10.436202549506405 42.488155472388556 0 0 0
4183 826 5 0.417 27.520340771984973 9.585469321362195 42.919111680816684 0 0 0
4184 826 5 0.417 27.46805183968998 10.235596005638989 41.552563404635315 0 0 0
4422 906 4 -0.834 23.87895108553754 8.379679422839466 41.170140192356605 0 0 0
4423 906 5 0.417 24.63720455218495 8.96379298167124 41.19199861126933 0 0 0
4424 906 5 0.417 23.123135876089414 8.96735041336072 41.171107700910184 0 0 0
2191 162 5 0.417 33.25805832659546 5.770950932821852 40.54366191499851 -1 0 0
2416 237 5 0.417 28.5937326306987 7.467760178582747 40.29205895802559 0 0 0
2424 240 4 -0.834 30.444758221306564 9.210759193718461 41.65606539824981 0 0 0
2425 240 5 0.417 29.783389540285672 9.395237951355838 42.32327887178914 0 0 0
2426 240 5 0.417 30.297210075490877 9.87434365733711 40.98189927248954 0 0 0
3996 764 4 -0.834 32.93861582370626 8.889518295434724 40.267554897309275 0 0 0
3998 764 5 0.417 32.18241362447911 9.476427376721835 40.28518229806792 0 0 0
4716 1004 4 -0.834 31.590623766262798 7.472123100694587 43.357936659617216 0 0 0
4717 1004 5 0.417 32.116314752790814 8.172677736002848 43.74457208179905 0 0 0
4718 1004 5 0.417 31.606216489972898 7.651354991613519 42.417592277863186 0 0 0
2994 430 4 -0.834 3.269552802123328 14.521555626499682 45.20564433777009 0 0 0
3189 495 4 -0.834 4.103806584296791 15.26954906166129 41.79082982150378 0 0 0
3190 495 5 0.417 3.713973152537235 14.809290819180436 41.04731990873364 0 0 0
3191 495 5 0.417 3.467468111857338 15.949639193993432 42.01256282324945 0 0 0
4267 854 5 0.417 1.2804476110895104 11.135455708625507 44.43946524083505 0 0 0
4268 854 5 0.417 2.758581319200362 11.463520181819316 44.45810616238792 0 0 0
4315 870 5 0.417 0.04333143132897319 14.144486627785941 41.72005160444002 1 0 0
2132 142 5 0.417 10.001031698071552 14.708157485524463 44.75236693841184 0 0 0
2208 168 4 -0.834 10.359375461706346 13.892701670434413 40.33018041883946 0 0 0
2209 168 5 0.417 9.722174929482325 13.314577398903014 40.75013584416035 0 0 0
2988 428 4 -0.834 10.137922451941506 11.117118402259218 42.14685755026633 0 0 0
2989 428 5 0.417 9.26471214261468 11.210889058381209 41.7656416549536 0 0 0
3894 730 4 -0.834 10.503744157667496 13.333024497285626 43.491562244036786 0 0 0
3895 730 5 0.417 10.033722131569276 12.738563119015508 42.90648983085047 0 0 0
3896 730 5 0.417 10.55274560713583 12.86195838114104 44.323614131980456 0 0 0
3915 737 4 -0.834 6.59830432992863 15.353781814081849 40.79591106244555 0 0 0
3916 737 5 0.417 6.145402092728762 14.644933117048506 40.338716817225595 0 0 0
3917 737 5 0.417 6.229087495136384 16.1544917377641 40.42287379425329 0 0 0
4029 775 4 -0.834 7.758702204067333 16.643482251615904 44.94570004687462 0 0 0
4686 994 4 -0.834 8.449550333864446 16.13832640650476 40.314130461625844 0 0 0
4687 994 5 0.417 8.992171835666468 16.200857206319146 41.100429676148835 0 0 0
4749 1015 4 -0.834 6.65802365939103 11.1339232882188 41.55206540394346 0 0 0
4750 1015 5 0.417 7.439196243791578 11.59787871766454 41.85394207102825 0 0 0
4751 1015 5 0.417 6.11316473341643 11.813996098716782 41.15552475119363 0 0 0
4794 1030 4 -0.834 10.98432381192941 16.55951453331227 41.60212618920658 0 0 0
2067 121 4 -0.834 13.506457841172116 14.556978210346362 43.226204886326265 0 0 0
2068 121 5 0.417 13.99661187501578 15.041569913677064 42.56172413875434 0 0 0
2069 121 5 0.417 12.725700670102935 15.088263521371838 43.38358632774881 0 0 0
2334 210 4 -0.834 16.656718701258583 14.303939253286652 41.00809133862142 0 0 0
2335 210 5 0.417 15.97182086109557 13.66712956820018 41.2130382930587 0 0 0
3870 722 4 -0.834 16.457249393396843 14.045804710617611 43.66666003585361 0 0 0
3871 722 5 0.417 15.69514559366924 14.49880461200453 44.02805137222245 0 0 0
3872 722 5 0.417 16.596995067094266 13.303890433096289 44.25542920524243 0 0 0
2236 177 5 0.417 21.493672418372945 13.40556823459209 40.37858021921171 0 0 0
2336 210 5 0.417 16.901859568023962 14.674149958784525 41.856304184463355 0 0 0
3357 551 4 -0.834 20.437632946488087 15.972993775648217 41.833745097035695 0 0 0
3358 551 5 0.417 21.16821647386081 16.587452389665426 41.906567359907946 0 0 0
3359 551 5 0.417 19.657297769600955 16.527646965288763 41.82656097296349 0 0 0
2384 226 5 0.417 27.97000531090485 13.334462019225727 40.52152793833874 0 0 0
4844 1046 5 0.417 26.66741215558991 13.045338195859369 43.55875663687414 0 0 0
4843 1046 5 0.417 27.058742010785924 11.915696394318527 42.62944322162406 0 0 0
3012 436 4 -0.834 23.77284637499783 13.266117688472232 43.086417509398075 0 0 0
3013 436 5 0.417 23.627144707820676 12.557549628107543 42.45926754855519 0 0 0
3014 436 5 0.417 23.98088406031288 12.820582123988855 43.907899807594404 0 0 0
4842 1046 4 -0.834 26.336249979392274 12.235430764990294 43.17017419022196 0 0 0
2382 226 4 -0.834 28.481324512783726 14.118014890402852 40.31851965123679 0 0 0
2383 226 5 0.417 28.352404568963294 14.691278167227162 41.074405676407665 0 0 0
3442 579 5 0.417 31.75981922278697 16.364666361779264 42.342571260144325 0 0 0
3582 626 4 -0.834 31.477000570345748 12.632567692258686 42.671148657089866 0 0 0
3583 626 5 0.417 31.351164694060795 13.522811204648132 43.000157142194944 0 0 0
3584 626 5 0.417 31.178298965699156 12.068481927586122 43.38473071864135 0 0 0
4314 870 4 -0.834 33.064390325084936 13.822230669623673 41.651709567493384 0 0 0
4316 870 5 0.417 32.74785374664161 14.16902792809378 40.817353004423154 0 0 0
1998 98 4 -0.834 1.858538906071293 17.024351158144402 41.3393395584567 0 0 0
1999 98 5 0.417 2.6772731853195233 17.517219234827643 41.39739129460385 0 0 0
2000 98 5 0.417 1.1759614072178695 17.69514623424127 41.31219757792633 0 0 0
2250 182 4 -0.834 4.998943610011824 20.898996492702434 40.78655977704493 0 0 0
2251 182 5 0.417 4.975690732417752 21.85219015148767 40.69998084718407 0 0 0
2252 182 5 0.417 4.08720882356112 20.626167294522784 40.682067351323944 0 0 0
2535 277 4 -0.834 0.020938495864092264 18.87805780792433 44.25060758879025 0 0 0
2536 277 5 0.417 0.6883199446550401 19.017234020898865 44.92280307042157 0 0 0
2537 277 5 0.417 -0.21747849323386484 19.759540392531562 43.96292626151005 0 0 0
2922 406 4 -0.834 2.5739140955857858 18.78210590727865 44.18163728736204 0 0 0
2923 406 5 0.417 3.3371579867774246 18.896353193562028 44.74822453076469 0 0 0
2924 406 5 0.417 2.3821866457852936 19.662092799757794 43.85686285599911 0 0 0
3624 640 4 -0.834 3.121862105806913 21.49286064322256 43.63573453980904 0 0 0
3625 640 5 0.417 3.6592603818858915 22.05374664708456 43.076069690994004 0 0 0
3626 640 5 0.417 2.2699975013519733 21.928827512548484 43.66530385496448 0 0 0
2727 341 4 -0.834 7.609787882585674 20.789250466329282 43.902276444432744 0 0 0
2728 341 5 0.417 7.533357802971534 21.432078582235818 43.19690759416278 0 0 0
2729 341 5 0.417 7.409280338655723 19.950852165282992 43.48574340582013 0 0 0
4030 775 5 0.417 8.70916647530025 16.73581205393934 44.87708783126561 0 0 0
4031 775 5 0.417 7.409095444675676 17.375061557939485 44.436601249928174 0 0 0
4272 856 4 -0.834 10.60066906696718 19.782772645727515 44.17290634569589 0 0 0
4273 856 5 0.417 10.221021302432465 20.529263750074435 44.63683885911313 0 0 0
4274 856 5 0.417 10.563744842088495 19.06385749690229 44.80410550370976 0 0 0
4608 968 4 -0.834 8.75311659774224 22.214819571956774 40.39408942723406 0 0 0
4795 1030 5 0.417 10.906604827340812 17.086450246502075 42.39768467634162 0 0 0
2829 375 4 -0.834 13.60672669517333 17.049131268352404 44.71789320614158 0 0 0
2830 375 5 0.417 12.82570446942344 16.822950287683206 44.21246150800603 0 0 0
3070 455 5 0.417 14.388304038433782 22.195242413078585 45.31911866706651 0 0 0
3228 508 4 -0.834 11.69644877666623 19.372949952907987 41.71672294321981 0 0 0
3229 508 5 0.417 11.218498910385595 20.194671720201573 41.60291596584316 0 0 0
3230 508 5 0.417 12.61715595201787 19.61459837377463 41.614160270939536 0 0 0
3648 648 4 -0.834 16.574363729577975 18.240641113770383 42.320178425741844 0 0 0
3650 648 5 0.417 15.808419036344398 18.814861239829604 42.33483226344486 0 0 0
4796 1030 5 0.417 11.81736977487067 16.82999469231985 41.21548723050472 0 0 0
2292 196 4 -0.834 18.38573312689101 21.761516711461905 43.927319867346014 0 0 0
2293 196 5 0.417 19.16003837550721 22.320550244009162 43.99475615433888 0 0 0
3649 648 5 0.417 17.322337403863404 18.838246403221913 42.31592849982546 0 0 0
4191 829 4 -0.834 21.120435217692012 20.492625596665007 41.735469349970536 0 0 0
4192 829 5 0.417 21.58739123889545 20.37511069995459 42.562969937452785 0 0 0
4193 829 5 0.417 21.794575696666445 20.776151862117757 41.117600209130906 0 0 0
2061 119 4 -0.834 23.051347178778606 20.936562495322374 43.5225937599387 0 0 0
2062 119 5 0.417 23.117946157583223 20.11388700909658 44.00775796082424 0 0 0
2063 119 5 0.417 23.95903664745586 21.207854751239598 43.384336433233756 0 0 0
2385 227 4 -0.834 27.84188822831751 22.018418637608796 41.048731940730015 0 0 0
3666 654 4 -0.834 25.39443431407071 20.202344863656485 41.67522002676996 0 0 0
3667 654 5 0.417 26.002584537791112 20.19189063069909 42.41458379650413 0 0 0
3668 654 5 0.417 25.45140838443488 21.09357152472089 41.33013487979933 0 0 0
4833 1043 4 -0.834 27.622489935510643 19.36333555326142 41.32157320247101 0 0 0
2442 246 4 -0.834 29.550355900857703 17.89773939949735 44.56352533351966 0 0 0
2443 246 5 0.417 29.76479892257805 18.154786680029794 43.6665550885101 0 0 0
2444 246 5 0.417 28.593889647431325 17.92212605827655 44.59805578020604 0 0 0
3441 579 4 -0.834 31.356627105499822 16.807162087041572 43.08973147341628 0 0 0
3443 579 5 0.417 31.507654417789897 17.738505469473893 42.92723531510855 0 0 0
4835 1043 5 0.417 28.302777895021414 19.391070224425512 41.9946659300276 0 0 0
4834 1043 5 0.417 28.100189797479747 19.43038453573552 40.49457743735141 0 0 0
4021 772 5 0.417 30.065312123999377 18.394818270272573 40.337673142413365 0 0 0
2689 328 5 0.417 5.390185619801495 26.268192173359374 42.62874732831184 0 0 0
3408 568 4 -0.834 3.3408532247449902 25.133456317479 41.54119443693979 0 0 0
3409 568 5 0.417 3.480077968085856 24.58806985415555 40.7667366842182 0 0 0
3410 568 5 0.417 4.087240608090142 24.939634912528224 42.1086042534164 0 0 0
3784 693 5 0.417 5.392910246933104 27.416269461792194 45.29712843296761 0 0 0
3912 736 4 -0.834 0.2922345664349958 23.3716733257077 42.400050200678066 0 0 0
3913 736 5 0.417 0.728968115919642 22.622841911958478 42.806412211402254 0 0 0
2688 328 4 -0.834 6.029759496866928 26.574847499768172 43.27180444769673 0 0 0
2690 328 5 0.417 6.111929741655808 27.513118517838926 43.100018843387765 0 0 0
4610 968 5 0.417 7.888553298849738 22.615358472571945 40.30074254855774 0 0 0
3207 501 4 -0.834 13.51627446450295 22.40915528665674 41.58312063230974 0 0 0
3208 501 5 0.417 14.400456306780958 22.651849803266227 41.307554676347344 0 0 0
3209 501 5 0.417 13.185441883223415 23.183946933866316 42.03794199742452 0 0 0
3708 668 4 -0.834 12.167583056431981 25.4527247554784 42.11212303575505 0 0 0
3709 668 5 0.417 13.065530087868307 25.67066907976041 42.36273461269102 0 0 0
3710 668 5 0.417 11.654869730295122 26.221022341187656 42.364033004136 0 0 0
2294 196 5 0.417 17.646521303708248 22.364514045255955 44.00840535183946 0 0 0
2579 291 5 0.417 17.445591617975854 24.53972667334359 40.488319607860014 0 0 0
4290 862 4 -0.834 21.491700565974217 23.600904422449833 40.353320892979376 0 0 0
4291 862 5 0.417 21.734814135740056 23.612007534759464 41.27927300128781 0 0 0
4292 862 5 0.417 20.671975475881 24.094010860379445 40.314441507731075 0 0 0
4788 1028 4 -0.834 20.95084793434342 25.53022604788863 41.902602311579926 0 0 0
4789 1028 5 0.417 21.785177608453917 25.985296467905563 42.01844560079698 0 0 0
4790 1028 5 0.417 20.357853518372945 26.19950935715896 41.56050256791545 0 0 0
4797 1031 4 -0.834 19.974057593874242 27.85481017836748 44.30744475766752 0 0 0
4799 1031 5 0.417 19.30589058285026 27.197299846161872 44.112899716028856 0 0 0
2543 279 5 0.417 27.277142025819067 26.977850239419826 41.776112651336945 0 0 0
2547 281 4 -0.834 23.23364950316347 26.129306722294107 43.8937712257981 0 0 0
2548 281 5 0.417 22.38608065371956 26.50738331794722 43.65861198839515 0 0 0
2549 281 5 0.417 23.861721155720712 26.57636896340408 43.326077576695056 0 0 0
3741 679 4 -0.834 25.65400643760455 26.92633758213266 44.720355126408755 0 0 0
3742 679 5 0.417 26.324624533707034 27.22794368686383 44.107232069336845 0 0 0
4320 872 4 -0.834 26.31290385684218 24.142625959570356 40.936658637332904 0 0 0
4321 872 5 0.417 27.22044421545903 24.443424498886213 40.88660376281094 0 0 0
4410 902 4 -0.834 23.42969904524037 22.869350760957797 42.589468736831584 0 0 0
4411 902 5 0.417 24.183798579900813 23.350529643677312 42.24827165636755 0 0 0
4412 902 5 0.417 22.753446766526572 23.536417641161567 42.70913213662592 0 0 0
2386 227 5 0.417 28.420087222050572 22.620115862467195 41.518051801670985 0 0 0
2541 279 4 -0.834 28.091643976583246 26.47566974959094 41.807988782784584 0 0 0
2542 279 5 0.417 28.78295761296026 27.137116370395173 41.77351294408469 0 0 0
3914 736 5 0.417 33.405649617961984 23.481615516408816 42.903982948971546 -1 0 0
2656 317 5 0.417 0.13593119310033105 30.13373698931367 41.89431842619215 0 0 0
2657 317 5 0.417 0.04066663646934954 31.315235516929125 40.95206637682018 0 0 0
1953 83 4 -0.834 9.40330368041546 30.736417359597286 41.08808462819013 0 0 0
1954 83 5 0.417 10.157962100822948 31.3255464518974 41.093771516588134 0 0 0
1955 83 5 0.417 8.64505677549254 31.31696635640299 41.15619666351082 0 0 0
2451 249 4 -0.834 10.146938364444676 33.15060457308985 42.92607630887731 0 0 0
2452 249 5 0.417 9.460686750290323 33.30446529293098 42.27646119035894 0 0 0
2453 249 5 0.417 9.68072246703352 33.102216238866376 43.7608912213859 0 0 0
2850 382 4 -0.834 10.437157778769437 30.251639301850684 43.21220981689048 0 0 0
2851 382 5 0.417 9.59675630865725 30.59799289239204 43.512841348584686 0 0 0
2852 382 5 0.417 10.809883065546167 30.95464706136185 42.679790142135865 0 0 0
4584 960 4 -0.834 6.116290322963572 32.99143235135688 41.96829372819816 0 0 0
4586 960 5 0.417 6.1874870487760525 32.21273697514497 41.41586337332287 0 0 0
4633 976 5 0.417 6.729242664126337 33.49567711404172 45.27088272688715 0 0 0
2172 156 4 -0.834 15.93473381129704 32.399001938379826 42.6598551583014 0 0 0
2174 156 5 0.417 15.21257526747352 33.02519539574897 42.60523241884553 0 0 0
3539 611 5 0.417 16.314653101978 30.355879249449867 40.839833895959856 0 0 0
3816 704 4 -0.834 14.403536765160613 31.583646966959225 41.79759945537626 0 0 0
3817 704 5 0.417 13.989596907733985 30.74632337480012 41.58745876292964 0 0 0
3818 704 5 0.417 13.931026665520742 32.22497891109119 41.26652200151832 0 0 0
4080 792 4 -0.834 15.618807057087977 29.52982281462355 44.730922279217076 0 0 0
4081 792 5 0.417 15.036945240763142 29.13957094736163 44.07842319401658 0 0 0
4082 792 5 0.417 16.477837873306832 29.54424813406133 44.30846196802142 0 0 0
4416 904 4 -0.834 11.8985182292321 32.45063092416678 43.952034686249135 0 0 0
4417 904 5 0.417 12.443287922869281 32.12114183849032 44.66707149925205 0 0 0
4418 904 5 0.417 11.762989341254025 33.37529632826491 44.15997840130251 0 0 0
2139 145 4 -0.834 18.96047833400009 33.355859447199286 44.92247000058316 0 0 0
2140 145 5 0.417 18.46044142864224 32.602643518208886 45.23749941719331 0 0 0
2141 145 5 0.417 19.262489730277018 33.096322216798335 44.051812748821675 0 0 0
2173 156 5 0.417 16.71922512549699 32.94302615443645 42.73214825141069 0 0 0
4847 1047 5 0.417 22.07033946308665 31.351329710239767 43.17159893106544 0 0 0
4846 1047 5 0.417 20.62909187511422 31.20306255739758 43.611684472735995 0 0 0
4845 1047 4 -0.834 21.18212578993405 31.242694181001493 42.831173344340485 0 0 0
2943 413 4 -0.834 19.320915774961975 29.242299611493568 41.90462029009702 0 0 0
2944 413 5 0.417 19.989432169477972 29.49374169243523 41.267064470299935 0 0 0
2945 413 5 0.417 19.634356693532656 29.600877294537923 42.735157234338736 0 0 0
4233 843 4 -0.834 22.01599184280301 28.455140349778286 40.519890417888995 0 0 0
4235 843 5 0.417 21.29112690953522 29.007739699566365 40.812840168883795 0 0 0
4692 996 4 -0.834 18.781406813340077 31.857551717198856 40.49474909091815 0 0 0
4693 996 5 0.417 19.55473417395818 32.42092073079224 40.460181647096796 0 0 0
4694 996 5 0.417 18.043278877226772 32.46561539718043 40.53992077347389 0 0 0
4798 1031 5 0.417 19.722259882152162 28.207625134217988 45.16110411759868 0 0 0
4234 843 5 0.417 22.72994724324526 28.654586744031302 41.12578117101405 0 0 0
2655 317 4 -0.834 33.42760864362781 30.65239889522281 41.39151094411064 -1 0 0
2706 334 4 -0.834 33.08336608999238 28.103793763548104 45.0989007149035 0 0 0
2707 334 5 0.417 33.64486829865905 28.873748769452533 45.00670896621469 0 0 0
2838 378 4 -0.834 30.649940408837733 28.805772934152085 42.58053172997204 0 0 0
2839 378 5 0.417 29.80063875350828 28.55886529201193 42.21401016721855 0 0 0
2840 378 5 0.417 30.44674593781364 29.136061678428007 43.455880873670814 0 0 0
3702 666 4 -0.834 28.64792324599864 31.33842065275026 40.468143584892125 0 0 0
3957 751 4 -0.834 28.625141134438948 28.056181003814224 44.931584125735284 0 0 0
3958 751 5 0.417 29.12653509290481 28.86786711052886 45.01148782711998 0 0 0
4473 923 4 -0.834 29.826657869553475 31.959519296179632 44.83010863351836 0 0 0
4474 923 5 0.417 30.721285439360173 32.13568196848659 45.122038394165244 0 0 0
4475 923 5 0.417 29.404091207873186 32.8185532255376 44.819483862792005 0 0 0
2307 201 4 -0.834 -0.04946030037568444 5.328433650972877 49.108874361690354 0 0 0
2652 316 4 -0.834 2.6542352738075703 4.366336537896051 50.11876489723249 0 0 0
2654 316 5 0.417 2.2500696155711206 3.506686275715755 50.238207283213455 0 0 0
2781 359 4 -0.834 2.519809677257027 1.7609421300689363 48.34494743954973 0 0 0
2782 359 5 0.417 3.4240231463578494 1.61251222430707 48.06749234478249 0 0 0
2783 359 5 0.417 2.5811814928190904 1.9230269563588813 49.28652950176522 0 0 0
3109 468 5 0.417 0.3025809414905021 0.21849056916621568 49.556729865415114 1 0 0
4413 903 4 -0.834 2.3614951015181576 1.3071680685711495 46.012339433175136 0 0 0
4414 903 5 0.417 3.0280349341228647 1.8408760695446909 45.579332311585034 0 0 0
4415 903 5 0.417 2.8589900259730565 0.6997813790756338 46.56023993600113 0 0 0
4481 925 5 0.417 1.074934980240273 2.506143141634274 45.89284321591574 0 0 0
2790 362 4 -0.834 5.666489198020648 2.364646516233518 47.62538943203826 0 0 0
2791 362 5 0.417 5.548633324518197 3.1655368601794356 47.1142148872299 0 0 0
2792 362 5 0.417 5.726698012225669 2.665417935798181 48.53232174917983 0 0 0
3150 482 4 -0.834 7.2637279775271875 1.5724789678377735 49.90981661584961 0 0 0
3151 482 5 0.417 7.944840232118734 2.2377278631369237 50.01053783543052 0 0 0
3152 482 5 0.417 6.442894602404779 2.047668010466222 50.040364323921224 0 0 0
3606 634 4 -0.834 10.360434559799454 4.8464338712734625 48.058074064577475 0 0 0
4634 976 5 0.417 5.535795583601254 0.15979390305502308 45.99706774711837 0 1 0
2268 188 4 -0.834 13.315982511466173 2.700195084236164 45.88576602669675 0 0 0
2269 188 5 0.417 14.210289553933373 2.7005286699484023 46.227569424231085 0 0 0
2270 188 5 0.417 12.908950998822428 3.4730988072909597 46.27763327810083 0 0 0
3136 477 5 0.417 14.836655399418147 4.986116276396204 50.11507196591877 0 0 0
3607 634 5 0.417 11.10864329172085 5.296377484332448 48.450947070295044 0 0 0
3987 761 4 -0.834 15.896530602801034 5.228095566219788 47.81965719190159 0 0 0
3989 761 5 0.417 16.18879115196304 4.361725075542149 48.10355984664661 0 0 0
2583 293 4 -0.834 18.23525786804147 0.06012287301800063 47.02003934901281 0 0 0
2584 293 5 0.417 19.179624100376397 0.06367460453134383 46.86263964595072 0 0 0
2585 293 5 0.417 18.13578452243169 0.4429558848846511 47.891910151539385 0 0 0
2808 368 4 -0.834 18.50943046320122 4.182291635255176 47.03631604666048 0 0 0
2809 368 5 0.417 19.173970285512162 4.1370886512628235 47.72403568042427 0 0 0
2810 368 5 0.417 18.14601115490067 5.064852647598647 47.111330992527854 0 0 0
2907 401 4 -0.834 20.755395374422438 4.876935149599539 46.15849104133572 0 0 0
2909 401 5 0.417 21.00167173100399 4.2712433719483895 45.4591340969153 0 0 0
4530 942 4 -0.834 20.739627577009227 1.36581145207318 46.53152390748966 0 0 0
4531 942 5 0.417 20.1107396035585 2.0817999061249335 46.62358483715041 0 0 0
4532 942 5 0.417 21.33532431251416 1.4726840406987598 47.27337187671384 0 0 0
4592 962 5 0.417 21.344999504562946 4.753151284275388 50.07070203367307 0 0 0
3110 468 5 0.417 32.758394679802166 -0.16303033518679325 49.49796411497731 0 0 0
3639 645 4 -0.834 31.726054198604075 5.128941027167945 45.737071965365125 0 0 0
3640 645 5 0.417 31.67521679658139 5.309737796504905 46.67587059323595 0 0 0
3641 645 5 0.417 32.66200876263798 5.157081058559032 45.53754261788471 0 0 0
3843 713 4 -0.834 28.023180576916225 2.2243372399233694 50.116811978117276 0 0 0
3845 713 5 0.417 28.318069323419156 1.6998761930138586 49.37209995874004 0 0 0
4617 971 4 -0.834 29.755917523515528 2.9095113727483617 47.57355032649099 0 0 0
4618 971 5 0.417 30.68287222094643 2.759832715052204 47.76054243438803 0 0 0
4619 971 5 0.417 29.72672610114282 3.786941134301404 47.19160840107363 0 0 0
2308 201 5 0.417 -0.1313175113531393 5.587913982593129 48.190950576533346 0 0 0
2309 201 5 0.417 0.8786693464784323 5.448946996738338 49.31053434332226 0 0 0
3608 634 5 0.417 9.875163149816782 5.537104352117416 47.60629900378883 0 0 0
4197 831 4 -0.834 8.988533371271165 10.283241677880632 49.07460847233149 0 0 0
4198 831 5 0.417 9.17966343450725 10.75698201243187 49.884333278181686 0 0 0
4199 831 5 0.417 8.35329516016434 10.835054428817607 48.6178920825848 0 0 0
2257 184 5 0.417 14.022449672663523 8.340353337758204 50.027486967234644 0 0 0
2258 184 5 0.417 13.263405428384349 9.63505327900799 50.22862607612005 0 0 0
2380 225 5 0.417 12.539744710178283 10.720646639748747 48.48100917512648 0 0 0
2613 303 4 -0.834 13.643223303146403 6.537420083480302 46.39076297578251 0 0 0
2614 303 5 0.417 14.429556096980944 7.0831937297105 46.370108065824674 0 0 0
2615 303 5 0.417 12.924755970567738 7.156454666070517 46.52197135044607 0 0 0
3988 761 5 0.417 15.172760012252322 5.442209570724899 48.408661509828484 0 0 0
2908 401 5 0.417 21.244165613060726 5.677350740534163 45.96599879798525 0 0 0
1980 92 4 -0.834 26.92389529804206 11.013083981027792 45.47061735165222 0 0 0
1982 92 5 0.417 26.98311611488954 10.85137514757563 46.41240178846508 0 0 0
2154 150 4 -0.834 27.030860486745297 7.1836321662362055 45.525567208957135 0 0 0
2156 150 5 0.417 26.200283262543028 7.101972828615015 45.994702611673425 0 0 0
2391 229 4 -0.834 22.482172462668935 8.011942480733348 47.33193152126619 0 0 0
2392 229 5 0.417 23.030351483482335 7.852022491934747 46.563465449181514 0 0 0
2393 229 5 0.417 22.7253357083622 8.891543047920061 47.62139523185449 0 0 0
4746 1014 4 -0.834 25.969756654068927 9.510296435414778 48.817387609955574 0 0 0
4747 1014 5 0.417 25.07635419612995 9.355299353485703 49.12467040638464 0 0 0
4748 1014 5 0.417 25.861154310851898 9.98655159952425 47.99397928335563 0 0 0
4704 1000 4 -0.834 28.901330165446062 7.782741709803893 46.10300283819908 0 0 0
4705 1000 5 0.417 29.336746584104578 6.969290530916845 46.35858933340676 0 0 0
4706 1000 5 0.417 28.720968583534958 8.228785474376796 46.93072828315116 0 0 0
2163 153 4 -0.834 -0.0376010467639122 15.89407087146979 49.93442829553498 0 0 0
2164 153 5 0.417 0.8710140155581507 16.193578025328886 49.97088244670279 0 0 0
2601 299 4 -0.834 3.705916872846231 15.30289362505271 48.40043629533802 0 0 0
2602 299 5 0.417 3.9804003388462843 15.696623689875144 49.2288385343656 0 0 0
2603 299 5 0.417 2.9975315758466534 15.866989426195364 48.08962934906898 0 0 0
2995 430 5 0.417 3.691978533372136 13.983983990667296 45.87585928371318 0 0 0
2996 430 5 0.417 2.7167470952408137 15.128612610229066 45.69808974103704 0 0 0
3498 598 4 -0.834 3.686872204458933 12.034369087236223 48.35073453540707 0 0 0
3499 598 5 0.417 2.944512079372959 12.540947520164217 48.68072619885448 0 0 0
3500 598 5 0.417 3.3550715851779267 11.138894683670701 48.28255314767631 0 0 0
2130 142 4 -0.834 9.672779671576121 14.853542190853148 45.63990772947209 0 0 0
2131 142 5 0.417 8.748131578234178 14.609017139265893 45.59691742946544 0 0 0
2997 431 4 -0.834 6.801713626191611 12.315795346310741 46.047601224724836 0 0 0
2998 431 5 0.417 6.318512225538459 13.06416317347384 45.69677825686687 0 0 0
2999 431 5 0.417 6.587239484438092 11.59339117957928 45.457052496514216 0 0 0
3402 566 4 -0.834 8.986860743088794 14.092823724105548 48.22903166445757 0 0 0
3403 566 5 0.417 8.88320603564074 13.170407870524077 48.463593927001554 0 0 0
3404 566 5 0.417 8.621025331295792 14.572176083420631 48.97267171846561 0 0 0
2379 225 4 -0.834 12.021321878517918 11.339443303974628 48.99573551734507 0 0 0
2381 225 5 0.417 12.320706926637449 12.201789328025868 48.707044182484374 0 0 0
3001 432 5 0.417 12.325735690546411 16.186951141979282 50.162533527920004 0 0 0
4605 967 4 -0.834 16.63972859822187 11.475140665918108 49.32663845082194 0 0 0
4606 967 5 0.417 16.53199949923043 11.566620315434395 48.379727340087676 0 0 0
3132 476 4 -0.834 17.619794062237006 14.965652646373464 49.345576776001685 0 0 0
3133 476 5 0.417 18.280189863264784 15.478859303473946 48.879624984965794 0 0 0
3134 476 5 0.417 16.83201342641104 15.50916645307379 49.32089533680771 0 0 0
3504 600 4 -0.834 19.910415313480662 13.784890614746228 47.116443912058045 0 0 0
3505 600 5 0.417 19.19110952001469 14.411961712889125 47.03901146727122 0 0 0
3506 600 5 0.417 20.483091805874086 14.158093895891433 47.78679883483104 0 0 0
4607 967 5 0.417 17.512497410275373 11.826478545957437 49.5039829026659 0 0 0
3285 527 4 -0.834 23.263546785295993 14.42982909939426 46.77588733444309 0 0 0
3286 527 5 0.417 23.099480832743865 14.990920360071065 46.01768306309669 0 0 0
3287 527 5 0.417 22.46098394908086 13.91693769427953 46.873098753622706 0 0 0
1869 55 4 -0.834 33.082682137348925 11.25306785558818 47.69188389301354 0 0 0
1870 55 5 0.417 33.36787341209194 11.854834500168508 48.37974842067407 0 0 0
1871 55 5 0.417 32.39249755719776 11.727962655280084 47.2284888844378 0 0 0
2165 153 5 0.417 33.36763455632951 16.655936588079477 50.201248494814685 -1 0 0
3240 512 4 -0.834 28.79735153693641 13.506050059241675 46.97374189072331 0 0 0
3241 512 5 0.417 28.582257423216554 14.18418873993664 46.33305693934938 0 0 0
3242 512 5 0.417 29.559449360557114 13.849717135596348 47.44034087009493 0 0 0
3439 578 5 0.417 29.208271231596974 16.57155671655631 49.450611637206016 0 0 0
4167 821 4 -0.834 29.611001725400914 11.127280129814434 50.34712178290078 0 0 0
4169 821 5 0.417 30.047117963970166 11.45159684546533 49.558936502672836 0 0 0
2622 306 4 -0.834 2.2827724193453376 18.583110352559277 48.995472213860914 0 0 0
2623 306 5 0.417 2.8690129791912997 18.206999127033583 48.33860304439812 0 0 0
2624 306 5 0.417 2.1869843929456967 19.499450234076562 48.73516348400861 0 0 0
3072 456 4 -0.834 0.710439118518066 22.076841270165126 50.39909982690515 0 0 0
3628 641 5 0.417 0.9802614495390358 22.304205443890286 47.65349319917768 0 0 0
3629 641 5 0.417 0.4457202931987431 22.24401770665009 49.06894250772798 0 0 0
4743 1013 4 -0.834 4.656606085051414 20.437298790060193 49.424830312008794 0 0 0
4744 1013 5 0.417 5.0557597989749 21.001254683738054 48.76207482687116 0 0 0
4745 1013 5 0.417 4.987266340757334 20.774484784745823 50.25764732641235 0 0 0
1932 76 4 -0.834 8.156244397213156 19.10303801195015 47.77427930541052 0 0 0
1933 76 5 0.417 8.080695534097869 20.046820715775528 47.91634040650351 0 0 0
1934 76 5 0.417 7.518201622832868 18.911986576893465 47.08651806123883 0 0 0
2643 313 4 -0.834 5.921919357738234 16.798590794273697 48.698449496773215 0 0 0
2644 313 5 0.417 6.60028636196168 17.421310432988985 48.96046709405513 0 0 0
2645 313 5 0.417 5.699466202490702 17.04923168926857 47.80161702265409 0 0 0
2649 315 4 -0.834 10.963789283024536 18.49798443773474 50.30062801140753 0 0 0
2650 315 5 0.417 10.56992317166478 17.838829605817146 49.72878961972055 0 0 0
4134 810 4 -0.834 5.972691344902804 21.987900277718595 46.72980289243033 0 0 0
4136 810 5 0.417 6.2145653792966415 22.050897345124852 45.80560427707748 0 0 0
4356 884 4 -0.834 7.054981998651871 20.049168952397235 50.06432405745413 0 0 0
4358 884 5 0.417 7.79730616779997 19.757482373541603 49.53471237393591 0 0 0
2651 315 5 0.417 11.478852235821012 19.049783257353873 49.71169425268988 0 0 0
2831 375 5 0.417 13.39722222016989 16.785731376281287 45.6141873194133 0 0 0
3069 455 4 -0.834 13.710397876669944 21.519665964861254 45.34470098094065 0 0 0
3071 455 5 0.417 12.8878085982017 22.006854683219508 45.39577725031106 0 0 0
3419 571 5 0.417 15.955088245069458 16.93070416657476 46.327180255936405 0 0 0
4440 912 4 -0.834 14.80298192929776 20.336616239528954 48.817900825850906 0 0 0
4441 912 5 0.417 14.097529233904595 20.3635723901696 48.17119794228785 0 0 0
4442 912 5 0.417 15.470607831170245 19.776383163490298 48.42163159346419 0 0 0
4823 1039 5 0.417 16.480256543527336 20.634786970668404 46.56820211092076 0 0 0
4822 1039 5 0.417 16.005217695299674 19.53441001400416 45.64280398714813 0 0 0
4821 1039 4 -0.834 15.757285320182978 20.391674756082136 45.9895624836412 0 0 0
2100 132 4 -0.834 19.953409226886023 19.739415978506432 47.74063584362114 0 0 0
2101 132 5 0.417 20.6572406491841 20.3474201359769 47.513552081869655 0 0 0
2102 132 5 0.417 19.19447018751697 20.300281855140575 47.902053819494 0 0 0
2232 176 4 -0.834 21.750727207332258 18.4788846043071 49.3700353105377 0 0 0
2233 176 5 0.417 22.30284793375924 19.08015118558421 48.86977941850759 0 0 0
2234 176 5 0.417 20.953619076686678 18.977919230095964 49.549472848145456 0 0 0
2805 367 4 -0.834 17.721945364027054 21.457708066201896 50.23829034023252 0 0 0
2806 367 5 0.417 18.228568676850298 22.268139476191582 50.182178981238636 0 0 0
2807 367 5 0.417 17.54428704284593 21.222139368616155 49.327488715434214 0 0 0
3309 535 4 -0.834 21.26956084208054 22.30048579929872 45.93694498547202 0 0 0
3310 535 5 0.417 22.17868506149647 22.24880220942071 46.232642020493984 0 0 0
3417 571 4 -0.834 16.833334272542793 16.771288253734923 45.9809357701777 0 0 0
3418 571 5 0.417 17.268536531939976 17.622695561633176 46.02909545587675 0 0 0
3810 702 4 -0.834 17.759896873269668 17.408693218756362 47.88741155573859 0 0 0
3811 702 5 0.417 18.639130404123282 17.369553861911122 48.264281916729175 0 0 0
3812 702 5 0.417 17.30577808372111 18.073059605491014 48.40607154946453 0 0 0
1914 70 4 -0.834 25.126874167534947 20.902645043984577 50.13779165916453 0 0 0
1915 70 5 0.417 25.974198558197468 21.328994103462534 50.267724781098465 0 0 0
1916 70 5 0.417 24.512168827515943 21.624988395992013 50.00751431437278 0 0 0
2847 381 4 -0.834 26.563835316315775 16.98322747372692 47.02734954617755 0 0 0
2848 381 5 0.417 27.425181452521986 16.720395627478833 46.7023618586135 0 0 0
2849 381 5 0.417 26.256266430575426 17.632328504528097 46.394353513365594 0 0 0
3549 615 4 -0.834 24.620494409368725 17.63978347462102 49.633885531661285 0 0 0
3550 615 5 0.417 25.329013037859905 17.827763320171947 50.24974240542419 0 0 0
3551 615 5 0.417 25.05861939662233 17.53264846807499 48.789383701507816 0 0 0
2532 276 4 -0.834 31.882636612305642 17.896146377368204 46.284921245697674 0 0 0
2533 276 5 0.417 31.307221807234907 17.776184836745898 47.040647250637974 0 0 0
2534 276 5 0.417 31.337426506125034 17.672881050477255 45.53026019879383 0 0 0
3438 578 4 -0.834 29.81109188831413 17.239547879717964 49.77773520506641 0 0 0
4236 844 4 -0.834 32.06605242044615 22.110440065889442 45.922826322361026 0 0 0
4238 844 5 0.417 31.345862907524396 21.991825073837745 46.54240062441373 0 0 0
1965 87 4 -0.834 3.0948958306305174 23.444429993010615 46.8216274459967 0 0 0
1966 87 5 0.417 3.384253345794413 22.54044242272643 46.94690107190168 0 0 0
1967 87 5 0.417 2.6594346571855074 23.673092238413226 47.643029875004785 0 0 0
3627 641 4 -0.834 0.3039309334430134 22.67050939475492 48.223592577950804 0 0 0
3630 642 4 -0.834 3.2759054668340744 23.51500252886641 49.619973217423215 0 0 0
3631 642 5 0.417 2.4729299292933886 24.03345837711038 49.675187165123596 0 0 0
3632 642 5 0.417 3.0596794982583484 22.690438103329384 50.05581104169273 0 0 0
2094 130 4 -0.834 7.97268104612932 24.295846445261606 49.67913369325677 0 0 0
2095 130 5 0.417 8.896700118428686 24.543880242087166 49.64331817140447 0 0 0
2096 130 5 0.417 7.509870734374369 25.036934441345505 49.287713254698566 0 0 0
2403 233 4 -0.834 9.811961865971643 22.70303810942529 47.79688962246612 0 0 0
2404 233 5 0.417 10.55783830083075 23.301537251152745 47.751261978687936 0 0 0
2405 233 5 0.417 9.047352758457892 23.276337702047 47.854467845827166 0 0 0
3783 693 4 -0.834 6.010158896657043 26.82533620454517 45.72888849269637 0 0 0
3785 693 5 0.417 5.4636669311473725 26.277586788230913 46.292742967509355 0 0 0
4135 810 5 0.417 6.139218819982168 22.86258563111152 47.081667782342656 0 0 0
4695 997 4 -0.834 9.484126132157705 27.641216288208604 48.42724343153108 0 0 0
4697 997 5 0.417 8.71187063638542 27.588535969157515 47.863806686473254 0 0 0
3015 437 4 -0.834 12.085963676998775 26.765227138514028 48.52889033509552 0 0 0
3016 437 5 0.417 12.593774422279164 27.102365328586348 49.267186233356654 0 0 0
3017 437 5 0.417 12.617187842959323 26.049704215732053 48.17897236111694 0 0 0
3063 453 4 -0.834 14.40270215056614 26.618816709188486 47.254036376162006 0 0 0
3064 453 5 0.417 15.251827679412965 26.777146200780724 47.66699202839853 0 0 0
3065 453 5 0.417 13.960770421210416 27.467696174037048 47.28077318602765 0 0 0
3350 548 5 0.417 11.657100110788134 27.824593321328173 47.66531425191638 0 0 0
3393 563 4 -0.834 15.941293364004753 23.85675711674548 47.56816655180891 0 0 0
3394 563 5 0.417 15.194983939159991 23.261792752751337 47.4929706713227 0 0 0
3395 563 5 0.417 15.870627077694271 24.220065057164295 48.45113223508435 0 0 0
2181 159 4 -0.834 18.517005280644838 25.650445363645332 47.39137702195921 0 0 0
2182 159 5 0.417 19.187301456105857 25.778874076390508 46.719942840742966 0 0 0
2183 159 5 0.417 18.040787462147392 26.48061008613309 47.417026246260626 0 0 0
3311 535 5 0.417 20.94657779661313 23.126640676217885 46.297173854957016 0 0 0
4006 767 5 0.417 17.85491927971202 27.89076205939895 49.260972001393974 0 0 0
2040 112 4 -0.834 26.257768497331945 27.909000458449498 50.39250370993145 0 0 0
2253 183 4 -0.834 24.41409689381316 23.489878486665212 46.302223684172446 0 0 0
2254 183 5 0.417 24.418820069255354 23.396433292112977 45.34940657329988 0 0 0
2255 183 5 0.417 24.202953306052837 24.41162074754087 46.45197131704311 0 0 0
3258 518 4 -0.834 24.870883135155033 27.04822848019388 48.543926825119854 0 0 0
3259 518 5 0.417 25.57162473853997 27.699629210532766 48.5793248999746 0 0 0
3260 518 5 0.417 24.06374911450181 27.562985831978466 48.5571273860108 0 0 0
3743 679 5 0.417 25.62436693274842 27.603931987143625 45.396078503706356 0 0 0
4170 822 4 -0.834 25.784313928395466 25.062031866557167 49.80605261370922 0 0 0
4171 822 5 0.417 26.33082253953982 24.276616422241105 49.77340792117118 0 0 0
1968 88 4 -0.834 30.549240124763973 25.852215795137408 46.68088253775409 0 0 0
1969 88 5 0.417 31.290699970022203 26.084146399935065 47.24040042506095 0 0 0
1970 88 5 0.417 29.969565965851576 26.61301974392863 46.722953837695975 0 0 0
3642 646 4 -0.834 28.62674151530044 23.29809076066547 45.443185812913015 0 0 0
3643 646 5 0.417 29.451167276067945 22.878296583521166 45.68957935448559 0 0 0
3644 646 5 0.417 28.705820219002284 24.193791548225043 45.77194322526315 0 0 0
4237 844 5 0.417 32.08763778025584 23.053208259907212 45.75748737280999 0 0 0
1887 61 4 -0.834 5.124080980760783 32.38305278097356 48.15425040908014 0 0 0
1889 61 5 0.417 4.433037719333068 33.04286886895213 48.21521516820979 0 0 0
1896 64 4 -0.834 -0.2495167449464297 29.012554627661448 48.006156246338826 1 0 0
4023 773 4 -0.834 5.304700263477492 29.224084638550565 49.05267200862866 0 0 0
4025 773 5 0.417 4.8244611515496585 30.01301320656173 48.80052746624239 0 0 0
4293 863 4 -0.834 0.7918582607765074 31.473680393673806 49.55667453981538 0 0 0
4294 863 5 0.417 0.8639942121332559 30.796332406939587 48.88391096065958 0 0 0
4295 863 5 0.417 1.2798568725214299 31.124133094491548 50.302522243848095 0 0 0
4503 933 4 -0.834 5.284543591933268 30.173482552454338 45.89993036193307 0 0 0
4505 933 5 0.417 4.799780781186644 30.988782981851056 46.029949555581844 0 0 0
1888 61 5 0.417 5.92421844979143 32.8866947986012 48.00345414357193 0 0 0
1984 93 5 0.417 10.995596908095811 33.05240980611908 48.58727575145925 0 0 0
3255 517 4 -0.834 8.047762305443886 30.005684774064218 47.22642096785293 0 0 0
3256 517 5 0.417 7.144656642316724 30.13391606957687 47.51723303385201 0 0 0
3257 517 5 0.417 8.576554517151273 30.163309845115357 48.00881977539479 0 0 0
3297 531 4 -0.834 9.022782782074195 32.662302237110666 48.71006163515166 0 0 0
3298 531 5 0.417 8.569785167758235 32.07827279921903 49.318598907002816 0 0 0
3299 531 5 0.417 8.944598052322442 33.530027441208524 49.10699360117652 0 0 0
4024 773 5 0.417 6.224005031267438 29.44359728523647 48.900003451278764 0 0 0
4496 930 5 0.417 10.348334349829678 30.852326437847747 47.95493617630867 0 0 0
4504 933 5 0.417 6.119001674334948 30.44842563013693 45.519534812678266 0 0 0
4632 976 4 -0.834 6.033765052000816 33.26930360097517 45.88868583607899 0 0 0
4696 997 5 0.417 9.506932566975491 28.552915718316626 48.71861734749732 0 0 0
1983 93 4 -0.834 11.848307744321646 32.91812291634949 49.00136030898833 0 0 0
1985 93 5 0.417 12.374376900139879 32.48117422588196 48.33132908617368 0 0 0
2628 308 4 -0.834 15.383760647067447 29.840726194240514 47.13237384063149 0 0 0
2629 308 5 0.417 15.697757076329623 30.30883987173869 46.358493623562936 0 0 0
2630 308 5 0.417 16.17924348646451 29.52226004579865 47.5594582566119 0 0 0
3348 548 4 -0.834 11.934205336525705 28.260026394981157 46.8589478206363 0 0 0
3349 548 5 0.417 11.132703108077477 28.649344895179112 46.50874766120725 0 0 0
4494 930 4 -0.834 11.108116780694363 30.269802355846213 47.95160304723491 0 0 0
4495 930 5 0.417 11.862535390804286 30.85925337228347 47.95545249988386 0 0 0
4005 767 4 -0.834 18.341092907454566 28.41523839557292 48.624438776809676 0 0 0
4007 767 5 0.417 17.709357506374044 29.065462388420617 48.31665005142713 0 0 0
4053 783 4 -0.834 20.589856025592585 32.63609697714182 47.12278349347088 0 0 0
4054 783 5 0.417 21.363259199648223 32.40752215598008 46.60682242035938 0 0 0
4055 783 5 0.417 20.942118700048553 33.01517641003427 47.92827995764967 0 0 0
4371 889 4 -0.834 21.201287300287568 28.671772168373444 47.649428530827265 0 0 0
4372 889 5 0.417 21.874439634067954 28.826037781274863 48.31251437499753 0 0 0
4373 889 5 0.417 20.482673248463186 29.253969493716514 47.89692584899688 0 0 0
2661 319 4 -0.834 27.49014634420961 29.56245818037486 46.87765926570268 0 0 0
2662 319 5 0.417 27.69092689716259 30.49828886140786 46.900525650861006 0 0 0
2663 319 5 0.417 26.930909719246852 29.41821375806395 47.641244695215846 0 0 0
2959 418 5 0.417 27.768980871689347 30.599522404854707 50.14641020144644 0 0 0
3138 478 4 -0.834 25.0347673581368 31.669636915779385 45.813083825381966 0 0 0
3139 478 5 0.417 24.331805709195205 31.205883839910722 46.26848778677993 0 0 0
3140 478 5 0.417 24.966301016485733 32.57300226325358 46.1226935369434 0 0 0
3959 751 5 0.417 27.824835977897 28.218207602905494 45.43145804195879 0 0 0
1897 64 5 0.417 32.98847735207776 28.36658114777229 47.82122120190803 0 0 0
1898 64 5 0.417 33.30667664415624 29.841573245529286 47.69472786410417 0 0 0
2106 134 4 -0.834 30.497761620736537 29.180083812027046 48.42338973500784 0 0 0
2107 134 5 0.417 31.233874777528076 29.792157636868883 48.434244191963344 0 0 0
2108 134 5 0.417 29.720819351252963 29.739296612884583 48.40737357135874 0 0 0
2708 334 5 0.417 32.233714774879324 28.456663830358348 45.363834892893045 0 0 0
3108 468 4 -0.834 33.6253356936114 33.40381639090426 49.69873924403612 0 -1 0
3768 688 4 -0.834 30.567629374054142 32.58291332645692 47.806351415674186 0 0 0
3769 688 5 0.417 31.31619807535921 33.17862152068289 47.76904982979986 0 0 0
3770 688 5 0.417 29.831798336651698 33.13799593358017 48.06529300590673 0 0 0
4332 876 4 -0.834 31.708198364851935 28.391517866353077 50.35798937006501 0 0 0
4334 876 5 0.417 31.41557777685962 29.09588178501964 49.77931898145611 0 0 0
2653 316 5 0.417 3.2604945922346156 4.450916758125531 50.85491078096743 0 0 0
2675 323 5 0.417 0.7910536838989162 0.768222735051519 55.171126784769356 0 0 0
3231 509 4 -0.834 2.204396040771652 3.9810025477809616 53.53645869205364 0 0 0
3232 509 5 0.417 2.7877707665691727 4.740114035059092 53.53025890183653 0 0 0
3233 509 5 0.417 1.3239463848674857 4.35519349396901 53.57393266661173 0 0 0
3288 528 4 -0.834 4.19518911297653 -0.2368333188334306 51.64296827282327 0 0 0
3289 528 5 0.417 4.173118835818194 0.40854376745101845 52.34980354666394 0 0 0
3772 689 5 0.417 0.3160793145283484 5.078934392815762 55.34197550370287 1 0 0
4521 939 4 -0.834 0.8535244859222381 3.9538056069159855 51.469925827836676 0 0 0
4522 939 5 0.417 1.054715393431577 4.782893309160713 51.035471535563396 0 0 0
4523 939 5 0.417 -0.0818705862642892 4.006872390006566 51.666991042091475 0 0 0
4611 969 4 -0.834 0.3134588438511957 2.1002376927274273 52.55175351858626 0 0 0
4612 969 5 0.417 0.39787397094206833 1.1547829275650439 52.42683752711804 0 0 0
1923 73 4 -0.834 8.222074907288928 4.391603441378097 53.37979182077307 0 0 0
1924 73 5 0.417 8.736830650655795 4.196731591064056 54.163160370608594 0 0 0
1925 73 5 0.417 8.208211848177386 5.34777819809492 53.33339720409112 0 0 0
2217 171 4 -0.834 6.606362136847631 2.3477456511484234 55.130597074121795 0 0 0
2218 171 5 0.417 6.949694922504751 1.901023506694061 54.35653204957388 0 0 0
2589 295 4 -0.834 5.961262110916624 3.9527853391813856 52.31496778941179 0 0 0
2590 295 5 0.417 6.7509623826701795 3.5221771878733037 52.642938675441705 0 0 0
2591 295 5 0.417 6.2872616734482785 4.666757086069439 51.76671293026075 0 0 0
2055 117 4 -0.834 16.320424728206696 2.6472428705519713 54.18028717401627 0 0 0
2056 117 5 0.417 16.19006044770606 2.148414368421493 53.37357159010101 0 0 0
2057 117 5 0.417 16.05918336854676 3.540364988863765 53.95511926825912 0 0 0
2226 174 4 -0.834 14.084966813174967 3.1752361887003206 52.90484302439058 0 0 0
2227 174 5 0.417 14.84471367935403 3.756336685475151 52.86334998065168 0 0 0
2228 174 5 0.417 13.331304668427236 3.765624125585775 52.911929315236335 0 0 0
2346 214 4 -0.834 11.378474603606461 0.6191355801141168 54.258703661322265 0 0 0
2347 214 5 0.417 12.041830645958687 0.3405969056405805 53.62704735863753 0 0 0
2348 214 5 0.417 11.06824800268513 1.461310050612847 53.92536250061162 0 0 0
3135 477 4 -0.834 15.177674622359065 4.499522783001483 50.86576990095056 0 0 0
3137 477 5 0.417 14.42085129140839 4.383616188047429 51.44057323129833 0 0 0
2259 185 4 -0.834 19.329281821732163 1.1341255449016765 50.93481486232182 0 0 0
2260 185 5 0.417 19.73140139203969 1.9651850840421252 51.18829988988778 0 0 0
2261 185 5 0.417 19.47951815270802 0.5565576623597974 51.683453060922986 0 0 0
2493 263 4 -0.834 21.85965991182209 2.493670380983965 51.357568544434926 0 0 0
2495 263 5 0.417 21.457258665233503 1.933932799752484 52.021934319520795 0 0 0
4590 962 4 -0.834 21.367850497717594 5.386732108863913 50.78810563749304 0 0 0
4591 962 5 0.417 21.919554560472804 4.975680794997118 51.45389404712841 0 0 0
2019 105 4 -0.834 27.755390007094142 1.762871173700512 54.577373138812554 0 0 0
2020 105 5 0.417 27.775158443492973 0.8369842584476224 54.8201845826259 0 0 0
2021 105 5 0.417 27.19151873195039 2.1713652081008346 55.234485488153815 0 0 0
2494 263 5 0.417 22.671018199462818 2.801215906058026 51.76220205666723 0 0 0
3854 716 5 0.417 22.488380351810935 0.5318877588210633 52.22292984541144 0 0 0
4176 824 4 -0.834 24.839911033326697 1.9693662969040562 50.85876192261642 0 0 0
4177 824 5 0.417 25.41532787835958 2.693732511930794 51.105346203759076 0 0 0
4178 824 5 0.417 23.993506463027575 2.382758389086727 50.68752805362664 0 0 0
3844 713 5 0.417 28.653768796227244 2.03148573420077 50.810916840775334 0 0 0
4228 841 5 0.417 30.74142173021288 0.6606409623834577 54.92819459216424 0 0 0
4613 969 5 0.417 33.619682991443455 2.192189531270641 53.28075199384232 -1 0 0
4656 984 4 -0.834 30.539433738151715 2.2102420161913394 53.35815597697617 0 0 0
4657 984 5 0.417 30.8436143966778 2.976779058341059 52.87183319207357 0 0 0
4658 984 5 0.417 29.65450012801804 2.4412218200912386 53.64127376846163 0 0 0
2399 231 5 0.417 4.762671367530691 10.60983316496697 54.788934910651065 0 0 0
2775 357 4 -0.834 1.50260148122935 6.895070012513799 50.54201744982537 0 0 0
2776 357 5 0.417 2.2453193472856414 7.499111936113517 50.53114152411745 0 0 0
2777 357 5 0.417 0.7335082662525093 7.4614577856069895 50.60770828361601 0 0 0
3675 657 4 -0.834 1.7218447571355102 7.593923189119001 55.243178585414086 0 0 0
3677 657 5 0.417 2.026719479977757 8.006835419896653 54.43498947445941 0 0 0
2397 231 4 -0.834 5.517814272644423 10.021362802214924 54.780183633320476 0 0 0
2398 231 5 0.417 6.274989974123129 10.603462641546228 54.71340419038161 0 0 0
4160 818 5 0.417 10.790451870077494 8.180065291387136 55.19422315383736 0 0 0
4275 857 4 -0.834 7.284145689585068 9.12491819000408 50.79523014726042 0 0 0
4276 857 5 0.417 7.814437203582633 9.903881093985127 50.9644118976494 0 0 0
4277 857 5 0.417 6.43308344004117 9.46846455552731 50.522679784747 0 0 0
4698 998 4 -0.834 8.366578343104269 7.9614408670032795 54.20395408691871 0 0 0
4699 998 5 0.417 9.121250189728881 8.544497287135988 54.11951253271004 0 0 0
4700 998 5 0.417 7.609010812847713 8.546808795712153 54.19684147932663 0 0 0
2256 184 4 -0.834 13.839343626796158 9.01720576003215 50.67937475692102 0 0 0
2709 335 4 -0.834 16.069660546400893 6.581493695282539 54.21412895388938 0 0 0
2710 335 5 0.417 15.69856849639629 6.950307510746432 53.41232983996689 0 0 0
3942 746 4 -0.834 12.904942896470931 7.416936253404401 52.15669759424328 0 0 0
3943 746 5 0.417 13.132559793034595 7.830558668981224 51.323797968655285 0 0 0
3944 746 5 0.417 12.3659405305137 6.6645667772922055 51.911684792069934 0 0 0
2711 335 5 0.417 16.954025128870015 6.945513996556945 54.25888681285136 0 0 0
3379 558 5 0.417 17.994830931370256 10.959461020510005 50.95919326521692 0 0 0
3555 617 4 -0.834 19.54735415798606 8.32836105319407 50.86214131278464 0 0 0
3556 617 5 0.417 20.480019579876156 8.122354394319498 50.92780128540879 0 0 0
3557 617 5 0.417 19.393514294650913 8.96886879013635 51.55690595640339 0 0 0
4065 787 4 -0.834 19.52012383177363 10.226450904411948 54.47289734383944 0 0 0
4066 787 5 0.417 20.248359920317405 10.847965554492916 54.47544714076749 0 0 0
4067 787 5 0.417 18.73929208197755 10.77199551044731 54.376473152917846 0 0 0
4114 803 5 0.417 21.844660848902677 6.621407080161072 53.51240918919259 0 0 0
4115 803 5 0.417 22.15875599176421 7.1521901786177695 52.12948960095705 0 0 0
2875 390 5 0.417 23.25533123281751 6.880310662284245 55.44978970681637 0 0 0
3090 462 4 -0.834 24.793763315288444 10.26984447771517 50.75006691108232 0 0 0
3092 462 5 0.417 23.836780250724004 10.243582939613752 50.73965023614741 0 0 0
3124 473 5 0.417 27.462773476872247 10.395199021531795 53.839547233284215 0 0 0
3282 526 4 -0.834 25.424153839911142 6.421399274261 53.9083080256701 0 0 0
3283 526 5 0.417 25.452121293025428 5.50315172557313 54.17785213025012 0 0 0
3284 526 5 0.417 24.755947962490612 6.450230652550842 53.22326465691415 0 0 0
4113 803 4 -0.834 22.506647791345177 7.107451778029639 53.020323216727576 0 0 0
4145 813 5 0.417 27.471723903600136 6.145758395401349 54.1141701443248 0 0 0
4365 887 4 -0.834 23.350798362502886 10.960539005503415 53.23786084798879 0 0 0
2553 283 4 -0.834 33.121460253152286 8.419208034023336 52.036161993510994 0 0 0
2554 283 5 0.417 33.4135632634102 9.328936613623041 52.096862231148485 0 0 0
2555 283 5 0.417 32.20322465487682 8.479064451785433 51.77182252354182 0 0 0
3123 473 4 -0.834 28.31213403715927 10.835703512716673 53.80553021475916 0 0 0
3125 473 5 0.417 28.69999490573763 10.545770656190655 52.979626097150806 0 0 0
4143 813 4 -0.834 28.31230526008256 5.699172875999028 54.21712222742658 0 0 0
4144 813 5 0.417 28.703465598274377 6.099857174573711 54.99369190185303 0 0 0
4168 821 5 0.417 30.061813879548357 10.307600693026203 50.550858813571956 0 0 0
1872 56 4 -0.834 4.220853142547299 15.42200311208477 54.265581711526956 0 0 0
1873 56 5 0.417 3.4255638224804232 15.026935296212066 53.90773944067576 0 0 0
1874 56 5 0.417 4.688558842713343 14.692879619206675 54.673313359957795 0 0 0
3336 544 4 -0.834 3.6036531738611273 12.698763441294794 53.63641733175139 0 0 0
3337 544 5 0.417 3.8913264497071545 12.813139100372837 52.730449862967845 0 0 0
3338 544 5 0.417 3.4468348479153006 11.758137258632159 53.721535818653436 0 0 0
4434 910 4 -0.834 1.8466780061492165 13.440322222707547 51.51887100304907 0 0 0
4435 910 5 0.417 1.6265305791381637 14.371512611718751 51.551032316105356 0 0 0
4436 910 5 0.417 1.3994889424240375 13.061656784206175 52.27600325031172 0 0 0
4451 915 5 0.417 0.2566966819643685 11.803461947266056 51.770481926542814 1 0 0
1971 89 4 -0.834 9.465999356659843 11.597208555111138 51.45847702524614 0 0 0
1972 89 5 0.417 10.238449586564482 12.162587047037396 51.44166722540802 0 0 0
1973 89 5 0.417 8.724803393505356 12.203164752947607 51.45070577967046 0 0 0
2151 149 4 -0.834 8.53792981942323 15.728005596236017 53.07235539886217 0 0 0
2152 149 5 0.417 8.685661506449533 16.663098934592025 53.215150912530994 0 0 0
2153 149 5 0.417 7.967406704974259 15.462208339141561 53.7937914458609 0 0 0
2460 252 4 -0.834 7.165900128960098 13.376075959322533 54.88779314433653 0 0 0
2461 252 5 0.417 7.156273995426482 12.535826649957212 55.34659943846883 0 0 0
2462 252 5 0.417 7.88706805581084 13.860802704384938 55.28975281701405 0 0 0
3000 432 4 -0.834 12.374387220757356 15.61173097748047 50.92631985143712 0 0 0
3002 432 5 0.417 11.478995006538083 15.5851587972883 51.26422732758029 0 0 0
3318 538 4 -0.834 14.69092700174465 14.772949853707953 53.71617963793584 0 0 0
3319 538 5 0.417 13.782746061761385 14.997026000746505 53.51218939544388 0 0 0
3320 538 5 0.417 14.625362619570051 14.052111562927976 54.34284400687107 0 0 0
3508 601 5 0.417 12.866087691321013 14.155432488627245 54.89760957401749 0 0 0
4280 858 5 0.417 14.442212991428853 16.639751932593814 53.04686768569534 0 0 0
3058 451 5 0.417 19.095927811800014 16.69150559610555 53.84098338954394 0 0 0
3059 451 5 0.417 19.657515658706522 16.30740159241451 55.19373475031502 0 0 0
3378 558 4 -0.834 17.629202479659543 11.632232209369556 51.533918863469545 0 0 0
3380 558 5 0.417 17.71208080652781 12.44511444556647 51.034951522104336 0 0 0
3519 605 4 -0.834 17.83624405650711 12.659523839848482 54.36153904986432 0 0 0
3520 605 5 0.417 17.510113555121972 11.934360781267138 53.82825470282199 0 0 0
3521 605 5 0.417 17.051515136654277 13.036130650712018 54.760265264997024 0 0 0
2931 409 4 -0.834 25.4322151018706 14.357853285813738 50.95208306967267 0 0 0
2932 409 5 0.417 24.83561383915983 14.938306424528543 51.42511145877125 0 0 0
2933 409 5 0.417 25.76224958221697 13.756716192016528 51.62015956562179 0 0 0
3091 462 5 0.417 25.00664589907653 11.077723302108447 51.21764318654631 0 0 0
4366 887 5 0.417 24.241931791530646 11.090130175310197 53.5629794643149 0 0 0
4367 887 5 0.417 22.793692339352447 11.39191664203149 53.88605911297466 0 0 0
4725 1007 4 -0.834 25.723974290423374 14.999397527341083 54.694654221723255 0 0 0
4726 1007 5 0.417 26.59946113564576 15.369828670289525 54.58099546749745 0 0 0
4727 1007 5 0.417 25.129920840299615 15.730258432790563 54.52273098958515 0 0 0
2421 239 4 -0.834 29.85888690314526 12.719818770389152 53.751697903557165 0 0 0
2422 239 5 0.417 30.523650857729464 13.12528028810305 53.19464805112494 0 0 0
2423 239 5 0.417 29.436971197609907 13.455388619916093 54.19615134261331 0 0 0
3981 759 4 -0.834 32.63417109476312 13.531984363334658 52.6417104099145 0 0 0
3982 759 5 0.417 33.451216891083185 14.030747363870699 52.62478727913688 0 0 0
3983 759 5 0.417 31.95300487185996 14.191567922523463 52.77428813424287 0 0 0
4443 913 4 -0.834 32.79701694955174 15.449387768692585 54.690942913964044 0 0 0
4444 913 5 0.417 33.24938501688382 16.258813742427954 54.45259970495 0 0 0
4445 913 5 0.417 31.88439074106036 15.711565450790369 54.81338076885741 0 0 0
4449 915 4 -0.834 33.44255445533528 11.403857216092126 52.237350219399474 0 0 0
4450 915 5 0.417 32.69472778774455 11.516791389067338 51.65031026769181 0 0 0
3074 456 5 0.417 -0.23640555035699345 22.03570581728716 50.534775300037985 0 0 0
3159 485 4 -0.834 0.2537940903161748 19.80422513107555 53.80966330721712 0 0 0
3160 485 5 0.417 1.0789392011062682 20.287794786244778 53.76595179477172 0 0 0
4428 908 4 -0.834 5.01619737443888 21.060205365077785 52.61609594713949 0 0 0
4538 944 5 0.417 3.826282219523362 20.260785760505893 55.04232084374477 0 0 0
1986 94 4 -0.834 10.184259724720816 22.27517343063244 54.05160389933218 0 0 0
2631 309 4 -0.834 8.109768372743659 22.243554830800214 54.460126296945475 0 0 0
2633 309 5 0.417 8.463663633408665 21.35397549281909 54.455486296121684 0 0 0
2940 412 4 -0.834 7.548766960020916 19.281028109025883 53.73812885998568 0 0 0
2941 412 5 0.417 7.049446397213643 19.311090248657173 52.92180172086128 0 0 0
2942 412 5 0.417 7.60590871498177 18.34920265167867 53.95038082558142 0 0 0
4357 884 5 0.417 7.342626374454425 19.926162088111848 50.96916923308491 0 0 0
4429 908 5 0.417 5.459563871378212 21.491641049961554 51.885408490793935 0 0 0
4430 908 5 0.417 5.713020048076182 20.5934699307063 53.07784366657278 0 0 0
4111 802 5 0.417 16.002821931422385 18.658536509854848 54.47636773824352 0 0 0
4278 858 4 -0.834 15.026711626954917 17.397588479660346 53.02117981425969 0 0 0
4279 858 5 0.417 14.5190820254109 18.105802658062256 53.41786561323517 0 0 0
3057 451 4 -0.834 19.040210143804895 16.90577715493746 54.77243278998576 0 0 0
4110 802 4 -0.834 16.779953120644343 18.13206492235 54.287928017513636 0 0 0
4112 802 5 0.417 17.45853220258842 18.773207563678817 54.07560447629844 0 0 0
2202 166 4 -0.834 27.265566761473615 18.619604119472243 55.20390581700203 0 0 0
2204 166 5 0.417 26.71615845181874 19.38194498371245 55.020598217093415 0 0 0
2904 400 4 -0.834 26.47251316749251 18.737185763883698 52.11457227511547 0 0 0
2905 400 5 0.417 26.68822223139646 18.059003616707546 52.75500442539384 0 0 0
2906 400 5 0.417 27.036158020314396 18.54693506154473 51.364423023976414 0 0 0
4116 804 4 -0.834 23.02460187660961 20.65741689827866 51.95691113764534 0 0 0
4117 804 5 0.417 23.876866955178247 21.085740424761248 52.039360834299174 0 0 0
4118 804 5 0.417 22.44660075778931 21.160479680419154 52.53089485202379 0 0 0
2169 155 4 -0.834 30.324235308889318 19.551985571856783 53.82317752809552 0 0 0
2170 155 5 0.417 30.333621455346137 20.409929530907835 53.39837309145644 0 0 0
2171 155 5 0.417 29.428866669644552 19.234739318139077 53.703659486657585 0 0 0
2203 166 5 0.417 28.109163410927717 18.989039189634255 55.465587284619005 0 0 0
2778 358 4 -0.834 28.964271743035653 21.57897019899439 50.8472658474739 0 0 0
2779 358 5 0.417 28.576721658842768 20.716393906184237 50.697660262504705 0 0 0
2780 358 5 0.417 29.819387386098786 21.53549384934652 50.41889474301455 0 0 0
3161 485 5 0.417 33.49957383346638 20.482893062381326 53.84776376674816 -1 0 0
3219 505 4 -0.834 31.97615998797929 18.53491119126724 55.2221943752187 0 0 0
3220 505 5 0.417 32.805039304824 18.655293349767106 54.75842505765695 0 0 0
3440 578 5 0.417 29.931756479127657 17.021949121826378 50.702238108309295 0 0 0
3073 456 5 0.417 0.9774741737362659 22.895725778359598 50.81711326214929 0 0 0
4437 911 4 -0.834 3.0739990582209136 25.98123903273515 53.569714233485136 0 0 0
4438 911 5 0.417 2.817729970742321 25.870538577561973 52.65391604876951 0 0 0
4439 911 5 0.417 2.4785020049786457 25.410893908195472 54.056237055199034 0 0 0
1987 94 5 0.417 10.658816923993948 22.46514122348987 54.861123804512395 0 0 0
1988 94 5 0.417 9.764992820967358 23.103871438767317 53.819032047758284 0 0 0
2124 140 4 -0.834 7.991254547993129 25.876713952713438 51.276307400799816 0 0 0
2125 140 5 0.417 7.724998951974088 25.98405876241621 52.18965279530694 0 0 0
2126 140 5 0.417 8.898996026204845 25.57623893938566 51.324628574075085 0 0 0
2632 309 5 0.417 7.893603263576185 22.411111253837483 55.37762956719123 0 0 0
3384 560 4 -0.834 10.60530660603688 27.815372641637584 50.45568187988019 0 0 0
4433 909 5 0.417 10.840579431088145 26.745407302597947 53.86647783156872 0 0 0
3141 479 4 -0.834 16.577951025908973 23.525297500155425 52.63469014360374 0 0 0
3143 479 5 0.417 15.860315790254363 24.158663931624577 52.61321027225503 0 0 0
3243 513 4 -0.834 13.62900792538808 25.430011235975655 54.250128701815875 0 0 0
3244 513 5 0.417 13.112232478106113 24.694325317734336 53.92100238049696 0 0 0
3245 513 5 0.417 13.78305718501916 25.97842950411746 53.480634760464724 0 0 0
4431 909 4 -0.834 11.58339050140415 26.141512269185235 53.85393930528854 0 0 0
4432 909 5 0.417 12.352641398492588 26.708397297871972 53.79470109639967 0 0 0
4601 965 5 0.417 13.594673893215209 27.916493595245633 50.61122545987414 0 0 0
4731 1009 4 -0.834 14.329694176449284 25.30939446685794 51.49741771897585 0 0 0
4732 1009 5 0.417 15.195570124715891 25.576019195867154 51.80690900390131 0 0 0
4733 1009 5 0.417 13.920417042423786 26.12211363471533 51.19976938508893 0 0 0
3142 479 5 0.417 17.370607512356504 24.061519464055362 52.66255509855208 0 0 0
4254 850 4 -0.834 19.38326962890185 24.617828624568986 51.37791454368046 0 0 0
4255 850 5 0.417 19.579885864092898 24.530838502281615 50.44496784991205 0 0 0
4256 850 5 0.417 19.523581679303124 25.545763873636 51.567291052266306 0 0 0
2079 125 4 -0.834 27.043153111794847 24.87894105312074 55.27065505422812 0 0 0
2080 125 5 0.417 27.748637933202218 25.495511183057438 55.073811949303334 0 0 0
3099 465 4 -0.834 24.333303278366213 24.376434494208624 54.04391115210356 0 0 0
3100 465 5 0.417 24.774187582667366 23.80345077958104 53.416276357728904 0 0 0
3101 465 5 0.417 23.964617853906073 25.079712713704076 53.509041498645736 0 0 0
4172 822 5 0.417 25.916555071538735 25.409984824201295 50.688127316090124 0 0 0
2028 108 4 -0.834 29.265592016647503 27.20272475415187 53.97032031077111 0 0 0
2029 108 5 0.417 28.56965629181265 27.383523954744224 53.33818118426675 0 0 0
2030 108 5 0.417 30.052221645294164 27.579639253590038 53.57565076886648 0 0 0
3084 460 4 -0.834 32.05984831513623 24.51757480133563 55.04054712677815 0 0 0
3085 460 5 0.417 32.817789719467946 25.101819391754162 55.01229960773762 0 0 0
3086 460 5 0.417 31.303748405149634 25.104855598822176 55.03516267145447 0 0 0
3693 663 4 -0.834 30.579867507955576 25.35890387471508 52.00719692574306 0 0 0
3694 663 5 0.417 31.14307499820519 24.590684310681215 51.91101593943561 0 0 0
3695 663 5 0.417 31.078725296558005 25.95361711516901 52.56761805460893 0 0 0
4200 832 4 -0.834 33.40566921200661 25.72019732314335 51.66712830949266 0 0 0
4201 832 5 0.417 33.35758936387199 25.749029250384822 50.71137112479642 0 0 0
4202 832 5 0.417 32.596016704762576 25.285199947707984 51.93518585892131 0 0 0
2538 278 4 -0.834 2.8424099217306638 29.51265160184947 54.30932475100239 0 0 0
2539 278 5 0.417 3.6757694421394382 29.759186862768395 54.71100501799383 0 0 0
2540 278 5 0.417 2.2231456240703618 30.175743616206766 54.61499691470469 0 0 0
2742 346 4 -0.834 0.8601754954919977 30.933014136660002 51.87940259651207 0 0 0
2743 346 5 0.417 1.7321831655591073 31.167544477683524 51.561262842537275 0 0 0
2744 346 5 0.417 0.3440876927719182 31.732855491682407 51.77682598074955 0 0 0
3290 528 5 0.417 3.602332401401904 32.98948548537809 51.9326958752732 0 -1 0
4002 766 4 -0.834 2.4497459548470872 28.461432827926746 51.85696504644329 0 0 0
4003 766 5 0.417 3.2930573082491184 28.859429512807356 52.07385063883735 0 0 0
4004 766 5 0.417 1.829230815185987 29.190360119167597 51.87248039817188 0 0 0
3300 532 4 -0.834 6.48829506959697 32.64705363340432 51.41344051958829 0 0 0
3301 532 5 0.417 6.585985067305885 32.90629757565487 52.329881465018026 0 0 0
3302 532 5 0.417 7.275676887411418 32.1367451456663 51.22309906199099 0 0 0
3386 560 5 0.417 9.865231651859654 28.419142824675063 50.52175293836412 0 0 0
3906 734 4 -0.834 8.589740042630764 31.317127395770026 54.3344008247038 0 0 0
3907 734 5 0.417 7.951290448106307 31.262596205386483 55.045753899659566 0 0 0
3908 734 5 0.417 8.063673938239031 31.272225148433982 53.535743879887946 0 0 0
4311 869 4 -0.834 9.162786326652249 30.22323599357334 52.036730171831785 0 0 0
4312 869 5 0.417 8.229500058132162 30.130988809338078 52.2292969330879 0 0 0
4313 869 5 0.417 9.484751975742997 29.323858875215436 51.97290479354907 0 0 0
1902 66 4 -0.834 14.855052377408375 31.603127577274122 53.251176140918645 0 0 0
1903 66 5 0.417 14.82293560537438 32.170334072321005 54.02179932070675 0 0 0
1904 66 5 0.417 13.968482316635692 31.636651695302664 52.89133669683193 0 0 0
2481 259 4 -0.834 13.552724076145351 28.786981299401486 55.290209159288466 0 0 0
2483 259 5 0.417 13.59452282699942 28.248157249920755 54.49993311595091 0 0 0
2979 425 4 -0.834 12.606402772123385 31.57549507103432 50.79841180891481 0 0 0
2980 425 5 0.417 13.397793934788673 31.974617484869743 51.160373257168686 0 0 0
2981 425 5 0.417 12.086528561965059 32.315497968574945 50.48418046663802 0 0 0
3385 560 5 0.417 11.370137938424518 28.34837825443973 50.673747947226715 0 0 0
4599 965 4 -0.834 13.542194105945837 28.827378604100673 50.90131007880866 0 0 0
4600 965 5 0.417 13.19246333022317 28.77616584271865 51.79107431411729 0 0 0
3039 445 4 -0.834 20.613356878579857 31.643753624623805 51.355923172992284 0 0 0
3040 445 5 0.417 20.75681034716661 31.263342145005677 52.22271213038045 0 0 0
3041 445 5 0.417 20.37725086837926 32.555135998360754 51.529851187215066 0 0 0
3381 559 4 -0.834 18.35970919225825 29.836500969258424 50.63792296421439 0 0 0
3382 559 5 0.417 17.914856426651202 30.678937889463008 50.73290095310164 0 0 0
3383 559 5 0.417 19.14243221035353 29.915511632701083 51.183557238626975 0 0 0
3543 613 4 -0.834 21.59476484739609 32.44117104632643 54.301775235203216 0 0 0
3544 613 5 0.417 21.831359143736783 32.03219033265885 55.13446525350353 0 0 0
3545 613 5 0.417 21.77215211298166 33.37280306921001 54.43296325848796 0 0 0
4539 945 4 -0.834 17.279707916919765 30.03021367142904 54.521945506321416 0 0 0
4540 945 5 0.417 18.226276799266415 29.88674956577397 54.515608813627175 0 0 0
4541 945 5 0.417 17.125989484251743 30.649394428280562 53.808082362173046 0 0 0
2041 112 5 0.417 26.878149469661444 28.577384612377397 50.684059590758224 0 0 0
2042 112 5 0.417 25.397424862476832 28.311829638441893 50.51146690511805 0 0 0
2544 280 4 -0.834 24.496433424786343 32.51419295590489 53.63522503887646 0 0 0
2545 280 5 0.417 23.94738025623874 32.730619865509034 54.38909161286212 0 0 0
2546 280 5 0.417 24.297744534239445 31.596299472166855 53.449189936230546 0 0 0
3852 716 4 -0.834 22.59548750372477 33.54689495866484 52.5164103172032 0 -1 0
3853 716 5 0.417 23.45667744621075 33.530422638651984 52.93437618645139 0 -1 0
2958 418 4 -0.834 28.51267439344126 30.485611353587625 50.73849038570201 0 0 0
2960 418 5 0.417 28.77815913407992 29.573718500134472 50.617726049704515 0 0 0
4077 791 4 -0.834 32.60402983825103 31.99304626392052 54.03595959480892 0 0 0
4078 791 5 0.417 33.36994009636306 32.56749283634935 54.0386747263853 0 0 0
4079 791 5 0.417 31.855991295601303 32.59025534661376 54.05581936514623 0 0 0
4308 868 4 -0.834 32.59499694916804 28.451210870262724 53.84680246884252 0 0 0
4309 868 5 0.417 33.314319840795484 29.08299660661414 53.840791926511834 0 0 0
4310 868 5 0.417 31.80618795877429 28.98641237202665 53.935990424904574 0 0 0
4333 876 5 0.417 32.62276168105235 28.601385415595004 50.5481059568547 0 0 0
2367 221 4 -0.834 3.1677819129105957 4.636430121513754 57.71605262250834 0 0 0
2369 221 5 0.417 3.6119365322228147 4.366205274013437 58.51999291348435 0 0 0
2673 323 4 -0.834 1.6026089292371268 0.7196133032960615 55.67672539165242 0 0 0
2674 323 5 0.417 1.439846431586299 1.2670209444044587 56.4451445872648 0 0 0
3535 610 5 0.417 1.2277734592801302 5.084873983542242 59.52018076068439 0 0 0
4761 1019 4 -0.834 0.06642294764504494 3.464017399740286 57.6124088401193 0 0 0
4762 1019 5 0.417 0.28583862144992844 3.7646261994753294 58.49451195839067 0 0 0
2160 152 4 -0.834 10.384104517621246 2.302575865548644 58.74380403052218 0 0 0
2162 152 5 0.417 10.622863997381742 1.9767586371282808 59.61182005278145 0 0 0
2219 171 5 0.417 7.381451965083969 2.547948144330784 55.65573465304798 0 0 0
2946 414 4 -0.834 6.860747395388167 0.2360887892214019 58.61844260206616 0 0 0
2947 414 5 0.417 7.361618990513841 0.01950215915096045 57.83178344631974 0 0 0
2948 414 5 0.417 7.322194202706653 -0.21182387799091884 59.32770690391192 0 0 0
3807 701 4 -0.834 6.453097172339832 2.5636151147569404 60.120755705923685 0 0 0
3808 701 5 0.417 6.05989788182017 2.261214101199396 59.301876774333806 0 0 0
4282 859 5 0.417 10.673916595293907 4.707469283048982 59.83782915245211 0 0 0
2161 152 5 0.417 11.178780776618582 2.1962390341706066 58.22054799135635 0 0 0
4851 1048 7 0.342 13.487176491287705 4.666975504515089 58.06227014926164 0 0 0
4850 1048 7 0.342 13.855591871456403 5.082730721740809 56.535842392482316 0 0 0
4849 1048 7 0.342 12.319421322734186 4.6617961869308155 56.85567416319609 0 0 0
4848 1048 6 -1.026 13.128068908757303 5.133080761246931 57.236506926034565 0 0 0
3129 475 4 -0.834 11.936817524599329 2.444835880070973 56.15459982882565 0 0 0
3130 475 5 0.417 12.739556200083703 2.819324197286974 55.79130398448694 0 0 0
3131 475 5 0.417 11.276635374616982 3.1272711977449372 56.03189564264446 0 0 0
2916 404 4 -0.834 19.964819189089408 -0.08232439560814837 56.137716072721645 0 0 0
2917 404 5 0.417 20.26629747293958 0.008069722322564494 57.041903340099324 0 0 0
2918 404 5 0.417 19.21861004561445 0.5139685658945533 56.07274366586969 0 0 0
2991 429 4 -0.834 17.5741990794659 4.10259579182852 57.340856833132165 0 0 0
2992 429 5 0.417 17.101525785577028 3.8944306582319537 58.146997018482615 0 0 0
2993 429 5 0.417 17.12205836001218 3.602049567560031 56.66141808909359 0 0 0
3246 514 4 -0.834 21.007580942018752 0.6395301146634292 58.646857579068346 0 0 0
3247 514 5 0.417 21.048553318797023 1.259104717052087 59.3755985405584 0 0 0
3248 514 5 0.417 21.41998763960562 -0.1557907092477782 58.98449685607584 0 0 0
3370 555 5 0.417 22.186036828516063 3.5156359562905686 58.16888678248267 0 0 0
3371 555 5 0.417 21.6279006501572 2.398905971641693 57.312002196332195 0 0 0
2049 115 4 -0.834 25.495765725178778 1.1945004858259074 57.92607656516839 0 0 0
2050 115 5 0.417 24.654543321092806 0.9259597535320898 57.55615020492003 0 0 0
2051 115 5 0.417 25.32607714811621 1.2906358810233236 58.86340178260637 0 0 0
2231 175 5 0.417 27.8265756390728 2.4179373548286214 59.67896727263316 0 0 0
3369 555 4 -0.834 22.44845852048129 2.747997004876923 57.66047743555643 0 0 0
3873 723 4 -0.834 24.093036779648276 5.1392439242189285 58.94049701910031 0 0 0
4533 943 4 -0.834 27.20754041147869 4.065298047595124 56.02162072383256 0 0 0
4535 943 5 0.417 26.89493419051111 4.959174608028213 55.88063560300158 0 0 0
2229 175 4 -0.834 28.487588699866567 2.272753506256055 60.35616601248996 0 0 0
2230 175 5 0.417 29.322486282760792 2.4265518548489355 59.913552381441484 0 0 0
3771 689 4 -0.834 33.35293886446286 4.936285353220662 55.683045850727176 0 0 0
4227 841 4 -0.834 30.108695660188694 0.8682278467418284 55.61607551313898 0 0 0
4229 841 5 0.417 30.61083443015269 1.3655126728378792 56.26196963622804 0 0 0
4534 943 5 0.417 28.1561213250466 4.154742840122542 56.11547508636313 0 0 0
4563 953 4 -0.834 30.757268903772182 0.5543523528312131 59.391960677759286 0 0 0
4564 953 5 0.417 31.670333600688686 0.7080396314287509 59.14842583688977 0 0 0
4565 953 5 0.417 30.424133042323845 1.4191375261950792 59.63234435760285 0 0 0
4763 1019 5 0.417 33.205225887631634 3.964331094407447 57.37569777908237 -1 0 0
1860 52 4 -0.834 1.537773713613295 9.464162675178358 57.15440775102424 0 0 0
1861 52 5 0.417 2.3558052655728488 9.95307495370973 57.06273483308153 0 0 0
1862 52 5 0.417 0.8846519924072112 10.128357112058685 57.375524306058374 0 0 0
2368 221 5 0.417 3.3443285636775015 5.574956301721438 57.64812137667712 0 0 0
2621 305 5 0.417 4.627202116610633 9.114573507436559 58.607391024223816 0 0 0
3534 610 4 -0.834 0.3819990286826805 5.470214591621343 59.29041281721722 0 0 0
3536 610 5 0.417 0.49855882587386113 5.788548900401071 58.39504036720157 0 0 0
3676 657 5 0.417 2.415256245368025 7.770434602550151 55.87929099210525 0 0 0
2619 305 4 -0.834 5.473466638310273 8.776934976772335 58.31336492402181 0 0 0
2620 305 5 0.417 6.115586080506058 9.382032628400754 58.6850559849312 0 0 0
3587 627 5 0.417 6.8889494285410455 8.239020205863515 60.11130895015846 0 0 0
4188 828 4 -0.834 8.41588481513659 10.01893908077577 56.55581662453308 0 0 0
4189 828 5 0.417 9.212099258490298 10.545564894153918 56.48286064687979 0 0 0
4190 828 5 0.417 7.7199485196545 10.656825402027666 56.715154240257725 0 0 0
3171 489 4 -0.834 14.802936965048138 9.549261561949882 57.70924075138687 0 0 0
3172 489 5 0.417 15.328710963025674 8.96985216534093 57.15746072750553 0 0 0
3173 489 5 0.417 14.64902057974552 10.32291873573211 57.16667366037829 0 0 0
4158 818 4 -0.834 11.159186836854193 8.547352135450268 55.99780864561026 0 0 0
4159 818 5 0.417 11.163594830763955 7.816242469614446 56.61592998767651 0 0 0
2133 143 4 -0.834 21.896518980033647 10.599862903323265 59.85902441400134 0 0 0
2135 143 5 0.417 21.569358263873813 9.966954176287123 59.219487737985155 0 0 0
2871 389 4 -0.834 21.306369817739004 6.919109542823982 57.7075840241016 0 0 0
2872 389 5 0.417 22.185826156672313 7.268979775868018 57.85167474481357 0 0 0
2873 389 5 0.417 20.92889135291496 6.849883337660535 58.58470010044109 0 0 0
2876 390 5 0.417 21.936610764911183 6.242655336450371 55.83348888981082 0 0 0
3723 673 4 -0.834 19.90213555500347 9.762552271512934 56.99850558873495 0 0 0
3724 673 5 0.417 19.62519093289252 10.360028451983101 57.69344346671215 0 0 0
3725 673 5 0.417 19.08901878765908 9.367058787983582 56.68379812341106 0 0 0
4035 777 4 -0.834 19.75692526877 7.346940320765039 60.3514561296354 0 0 0
4036 777 5 0.417 20.263071264719425 8.148475214438761 60.48551890135959 0 0 0
2874 390 4 -0.834 22.87534837486878 6.063898173210168 55.774902664602585 0 0 0
2910 402 4 -0.834 24.385682105815967 9.189273555363263 57.42230854609018 0 0 0
2911 402 5 0.417 24.215719679811613 9.466837611445863 56.52192766682443 0 0 0
2912 402 5 0.417 23.582751000392605 9.406871882380768 57.8961939461384 0 0 0
3874 723 5 0.417 24.778430817177064 5.677080935662537 58.543532139441474 0 0 0
3875 723 5 0.417 23.361771414298918 5.74255195573002 59.07423235879339 0 0 0
3936 744 4 -0.834 25.82803050053978 9.84588922584549 59.329620867619 0 0 0
3937 744 5 0.417 25.594805380133455 9.64093114845614 58.423964746587416 0 0 0
3938 744 5 0.417 25.4904654052284 9.10773466731949 59.83735348904755 0 0 0
4212 836 4 -0.834 27.20084717797218 6.810648617898853 58.5751231855215 0 0 0
4213 836 5 0.417 26.639115205772715 7.438572195143628 59.02985819220367 0 0 0
4214 836 5 0.417 26.729350791934834 6.6082198269418955 57.76683581894138 0 0 0
3773 689 5 0.417 33.31773033542997 5.459083935792058 56.48433031621176 0 0 0
3789 695 4 -0.834 29.46894888373933 10.784156350068754 60.30090717416205 0 0 0
3791 695 5 0.417 29.47104953252787 10.86898552174363 59.347274986088784 0 0 0
4707 1001 4 -0.834 31.40050175889962 8.888999513081965 60.09725939728749 0 0 0
4708 1001 5 0.417 32.23160824677923 9.29075086082839 60.351174014988466 0 0 0
3174 490 4 -0.834 2.398541085757638 16.441258480260597 58.51748002421218 0 0 0
2934 410 4 -0.834 8.372962098224026 12.50960847827127 57.41527992476748 0 0 0
2935 410 5 0.417 9.136577834658613 12.58024094616347 57.988443818621995 0 0 0
2936 410 5 0.417 8.36293780886883 13.332634797691071 56.92625850000238 0 0 0
4545 947 4 -0.834 9.23387615360888 15.766130395359292 57.54542630522626 0 0 0
4546 947 5 0.417 9.563039548700539 15.154003332366756 58.20388417986286 0 0 0
4547 947 5 0.417 9.521845580376926 16.626189664772 57.8519985420343 0 0 0
1926 74 4 -0.834 14.726820947247466 15.617586592916771 57.54326597808701 0 0 0
1927 74 5 0.417 14.895845049835899 15.035311687337025 58.284212364269635 0 0 0
1928 74 5 0.417 14.662379327326391 15.032614127221503 56.788104239770995 0 0 0
1938 78 4 -0.834 12.844118448126455 16.304366400512997 59.88828766809436 0 0 0
1940 78 5 0.417 12.91356294949069 16.36405664682711 58.935277019847305 0 0 0
3111 469 4 -0.834 13.906209513346809 12.519626418857023 56.96612445044963 0 0 0
3112 469 5 0.417 14.217493041829297 12.068647896094 56.18105417428492 0 0 0
3113 469 5 0.417 14.388259849476373 12.110460739822 57.685030046085885 0 0 0
3507 601 4 -0.834 12.643214184835328 13.62341650413811 55.661743298495445 0 0 0
3509 601 5 0.417 11.707786992498079 13.776634524837046 55.79633343897913 0 0 0
4500 932 4 -0.834 12.6201743864812 12.653880886256387 59.65607009667069 0 0 0
4501 932 5 0.417 13.532194862895812 12.939542892332367 59.71290875612648 0 0 0
4502 932 5 0.417 12.127313759133282 13.330467361687521 60.120756993688296 0 0 0
2134 143 5 0.417 22.123546991878964 11.371031283953283 59.33905098926888 0 0 0
4152 816 4 -0.834 20.306565814987366 14.551698260190534 59.28312482514113 0 0 0
4153 816 5 0.417 21.107336974014125 14.463245172440832 59.8003833315132 0 0 0
4154 816 5 0.417 20.59462321433487 14.450941925514233 58.37566361514803 0 0 0
2478 258 4 -0.834 24.10240245768043 15.152428146223889 56.88052199902968 0 0 0
2479 258 5 0.417 24.29923637519471 14.652769220271697 56.08792366511678 0 0 0
2480 258 5 0.417 24.95369285895547 15.285761013149214 57.29782495759306 0 0 0
3612 636 4 -0.834 27.38179923395722 13.210768729264387 59.56018853195596 0 0 0
3614 636 5 0.417 27.604615661081414 13.695135252471967 60.355397101823876 0 0 0
4317 871 4 -0.834 27.335093389199923 13.615273438590108 57.12517272748714 0 0 0
4319 871 5 0.417 27.118316925360357 14.48325515995233 56.78424687521796 0 0 0
2751 349 4 -0.834 31.727398898736606 11.995783741411216 56.452592522084984 0 0 0
2752 349 5 0.417 31.37615954778501 12.795075595798535 56.05968259601631 0 0 0
2753 349 5 0.417 31.34555499415836 11.971887832341983 57.33022512155862 0 0 0
3613 636 5 0.417 28.224445195448343 13.040498527639393 59.138797271830676 0 0 0
3729 675 4 -0.834 32.622401372968916 16.13951598357447 58.508135655196725 0 0 0
3730 675 5 0.417 33.22973045190398 16.696068505792763 58.99600392303368 0 0 0
3993 763 4 -0.834 29.9533137943653 15.643206672025041 56.80452908652172 0 0 0
3994 763 5 0.417 30.31418627554552 16.510275049007436 56.99048136933483 0 0 0
3995 763 5 0.417 29.066479220450947 15.67011033100873 57.16427260322652 0 0 0
4318 871 5 0.417 28.291669264724842 13.58131860436304 57.10457136110675 0 0 0
2142 146 4 -0.834 1.9192492460623116 18.756849605546112 56.21687551909127 0 0 0
2143 146 5 0.417 1.6831206141382624 19.683862802404747 56.17808663326631 0 0 0
2144 146 5 0.417 1.501250350691697 18.435916772085303 57.01618385409691 0 0 0
3175 490 5 0.417 3.2814818293376313 16.774301656449715 58.67907410509896 0 0 0
3176 490 5 0.417 2.017840811656458 17.062068735989904 57.895968416690394 0 0 0
3213 503 4 -0.834 4.740911177439391 18.3757310231669 56.94407068379668 0 0 0
3214 503 5 0.417 5.383173237496608 18.46120139389545 56.239223898423226 0 0 0
3215 503 5 0.417 4.319186922102641 17.531359237603457 56.78344785858206 0 0 0
3985 760 5 0.417 4.9483818550207825 20.355597187806236 60.10942186466935 0 0 0
4302 866 4 -0.834 1.1086882613985964 18.91580032971133 59.999768840948846 0 0 0
4304 866 5 0.417 0.5474723184573334 19.25708732979228 59.30322414384269 0 0 0
4536 944 4 -0.834 4.236191526826919 20.621297845694798 55.82884492514395 0 0 0
4537 944 5 0.417 5.067976140530604 20.98261124846094 55.521921941529754 0 0 0
2637 311 4 -0.834 7.665765461903731 18.693367855399146 59.43980161564538 0 0 0
2638 311 5 0.417 8.373501195620415 18.54260433880446 58.81290828093261 0 0 0
2639 311 5 0.417 7.790158876761626 19.597395906846177 59.72941225159959 0 0 0
3636 644 4 -0.834 8.835573715246676 18.95622165047466 56.19566702861984 0 0 0
3637 644 5 0.417 8.488781221911207 19.677788779566445 55.670604555501306 0 0 0
3638 644 5 0.417 8.597909965849533 18.167948906464463 55.70703959721227 0 0 0
1939 78 5 0.417 13.557043075293286 16.8531118558855 60.2157501243108 0 0 0
2064 120 4 -0.834 14.337472049116927 17.827868709186152 56.30636865083728 0 0 0
2065 120 5 0.417 15.219965730737755 17.989668849319557 55.972242364032155 0 0 0
2066 120 5 0.417 14.095793949645774 18.641274794318054 56.7497386921792 0 0 0
2913 403 4 -0.834 13.722474177052947 21.187960057277813 59.015219393219674 0 0 0
2914 403 5 0.417 14.55071193810164 20.90891963592319 59.406081814196455 0 0 0
2915 403 5 0.417 13.619875836371788 22.09800057888756 59.29435130287656 0 0 0
3863 719 5 0.417 16.015475806049736 20.82487949260386 57.16482946931881 0 0 0
4011 769 4 -0.834 12.017191634320744 19.016740234123915 57.98978659157772 0 0 0
4012 769 5 0.417 12.96868535291797 18.925624921258756 58.044306885938056 0 0 0
4013 769 5 0.417 11.871799597047666 19.957045854220627 57.883479220842204 0 0 0
2664 320 4 -0.834 21.089950509763966 20.99889259701982 57.44511770234604 0 0 0
2665 320 5 0.417 21.4623128649316 21.598603972933322 58.09188451365129 0 0 0
2666 320 5 0.417 21.75906661169217 20.323782018519175 57.33055722540731 0 0 0
3200 498 5 0.417 19.78156450257647 18.11320766766081 60.49256119325088 0 0 0
3552 616 4 -0.834 19.098655974675413 21.038987055765617 58.881497074650156 0 0 0
3553 616 5 0.417 18.75655279661274 21.415689950062177 58.07052538014498 0 0 0
3554 616 5 0.417 19.64241237745574 20.305075275615234 58.59458727402819 0 0 0
3861 719 4 -0.834 16.87295957673895 20.670855197006233 57.56183432952396 0 0 0
3862 719 5 0.417 16.835075961651707 21.130475187247736 58.400839141733954 0 0 0
3486 594 4 -0.834 23.1830917587874 22.02257525434683 60.05854363684575 0 0 0
3492 596 4 -0.834 24.11095816461031 17.385987585397665 57.5004854483215 0 0 0
3493 596 5 0.417 24.80010158857821 17.44308339015925 58.162630574183765 0 0 0
3494 596 5 0.417 23.909819932623552 18.296695688323837 57.2842242611862 0 0 0
1918 71 5 0.417 32.667369906014216 20.88093319199845 60.119850939457024 0 0 0
3221 505 5 0.417 31.842470220986968 19.35807307135846 55.69245635455082 0 0 0
3387 561 4 -0.834 29.37608520206447 19.947893973830837 57.348499651026344 0 0 0
3388 561 5 0.417 30.17474839783819 20.471912820777867 57.412967534117215 0 0 0
3389 561 5 0.417 28.697981915142982 20.5741194880382 57.09427082177229 0 0 0
3731 675 5 0.417 31.89617282611745 16.719827850601213 58.27912695145046 0 0 0
2187 161 4 -0.834 0.4284575436824565 22.485873948288607 56.787483865298114 0 0 0
2188 161 5 0.417 1.1760394457484797 23.047520437116447 56.581840257196035 0 0 0
2189 161 5 0.417 -0.06189407070407398 22.972169542365123 57.45057260791413 0 0 0
3653 649 5 0.417 -0.042941474191878826 27.52833386770233 60.28415580263909 0 0 0
3225 507 4 -0.834 7.324043438441443 23.676729568583564 58.74073335745201 0 0 0
3226 507 5 0.417 7.391110590143685 23.167128257528343 59.548460580539434 0 0 0
3227 507 5 0.417 7.46156285336868 23.037423055736426 58.04145491427014 0 0 0
3561 619 4 -0.834 10.538819421632265 24.870788349546544 56.670570056296135 0 0 0
3563 619 5 0.417 9.678314806481778 25.18153145373964 56.95267870679684 0 0 0
4269 855 4 -0.834 6.396913241230769 26.19494142555923 57.76205330847722 0 0 0
4270 855 5 0.417 7.262913752743879 25.927768203566977 58.07072197373256 0 0 0
4271 855 5 0.417 6.262134531429974 27.06163368492955 58.14584229607453 0 0 0
3562 619 5 0.417 11.11476680942909 25.627878330261286 56.77880188056232 0 0 0
3603 633 4 -0.834 15.224875377170848 24.779972747932444 59.64027569009131 0 0 0
3604 633 5 0.417 15.472138290666566 24.12557901924276 60.29391523923923 0 0 0
3605 633 5 0.417 15.584462206224865 24.445941658040955 58.81824449116907 0 0 0
4161 819 4 -0.834 15.42924335873292 24.943682777324398 56.01335366428342 0 0 0
4162 819 5 0.417 16.02693528617252 24.266249577831406 56.33031324746893 0 0 0
4163 819 5 0.417 15.99277312133227 25.69700499940341 55.83571754239288 0 0 0
2295 197 4 -0.834 20.501165429576577 22.953741445884592 56.34432613493792 0 0 0
2296 197 5 0.417 19.82630650188454 22.62443143665002 56.93824120537572 0 0 0
2297 197 5 0.417 20.11416072969017 22.872222939824248 55.47243345871855 0 0 0
2440 245 5 0.417 20.35716231945359 27.99923406709698 56.95939654377845 0 0 0
3689 661 5 0.417 18.628160786676172 27.65867622115905 57.33158981408816 0 0 0
4419 905 4 -0.834 17.49225801482003 25.659741012631716 58.70451062786302 0 0 0
4420 905 5 0.417 18.160068607098534 25.62562720751563 58.01932453631247 0 0 0
4421 905 5 0.417 16.89595593112542 26.354317208491413 58.42414926409189 0 0 0
1946 80 5 0.417 25.735172242318864 23.854172467492077 59.90762946364846 0 0 0
2081 125 5 0.417 26.520332967292664 25.318589122228015 55.941463111944024 0 0 0
2796 364 4 -0.834 27.661120776847618 22.53354245736479 58.12953314122212 0 0 0
2797 364 5 0.417 26.92000379482688 23.079232111029413 57.86574690112961 0 0 0
3487 594 5 0.417 23.99570764355797 22.44037264005158 60.344402917261135 0 0 0
3488 594 5 0.417 22.7671182331025 22.670729936648694 59.48979387335812 0 0 0
2445 247 4 -0.834 32.62652520517308 26.93932849673908 55.7297677419861 0 0 0
2446 247 5 0.417 33.320197214147704 27.596003159914634 55.79466991029499 0 0 0
2447 247 5 0.417 31.846841787614036 27.43732799561646 55.48338384449068 0 0 0
2798 364 5 0.417 28.353151341186763 22.750066816691344 57.5043726412528 0 0 0
3117 471 4 -0.834 28.539541358688343 27.37276593376833 57.75182651003698 0 0 0
3118 471 5 0.417 29.260964534989736 27.21732418081752 57.14190754514332 0 0 0
3234 510 4 -0.834 32.34201632601061 25.72085548352514 57.813384643818715 0 0 0
3235 510 5 0.417 33.251782012047805 25.795179526562066 57.5245644623268 0 0 0
3236 510 5 0.417 32.246299377326665 26.399242659131133 58.48214758975638 0 0 0
4350 882 4 -0.834 28.769494439277825 25.661832665987344 60.170331835812966 0 0 0
4352 882 5 0.417 28.31844173728084 24.989404273585105 59.659444107483374 0 0 0
4464 920 4 -0.834 28.803856620752995 25.11845691910224 57.887769977838495 0 0 0
4465 920 5 0.417 28.83652509972717 25.490880253784923 57.00638015959482 0 0 0
4466 920 5 0.417 28.997531564826794 24.18918589200803 57.76303181844494 0 0 0
3204 500 4 -0.834 3.5782747243010267 29.671138293224807 59.869499508365735 0 0 0
3205 500 5 0.417 4.367408541367883 30.207627979758023 59.947354469204306 0 0 0
3206 500 5 0.417 2.8607634198329293 30.30381719829144 59.830644772015766 0 0 0
3651 649 4 -0.834 0.5436358608761853 28.251786952436017 60.06244110584309 0 0 0
4218 838 4 -0.834 0.2721119121120138 28.986196099300102 58.087960425809186 0 0 0
4219 838 5 0.417 0.5820953623955363 29.654209545311954 58.69974712446375 0 0 0
4220 838 5 0.417 0.565532505879322 29.292184057659576 57.22953759115046 0 0 0
2458 251 5 0.417 10.93560367330542 32.29226735004243 56.67732477165955 0 0 0
3023 439 5 0.417 5.949732593971427 32.14476378354796 60.51771477758083 0 0 0
4122 806 4 -0.834 5.687075257994494 31.18421183920523 56.81276520643268 0 0 0
4123 806 5 0.417 6.062993946074624 30.699270021570307 56.077828946199546 0 0 0
4124 806 5 0.417 6.443867037913549 31.54936732783848 57.27161422662493 0 0 0
4257 851 4 -0.834 9.228126012075254 30.18619113075992 57.203500334250826 0 0 0
4258 851 5 0.417 9.484751940293267 29.73527771556685 58.00813381515853 0 0 0
4259 851 5 0.417 8.272363816776965 30.22458706420205 57.24423300396829 0 0 0
2319 205 4 -0.834 13.004263128905086 29.59309255640715 58.35624138710244 0 0 0
2320 205 5 0.417 12.096476405578121 29.892360195015566 58.410800120997465 0 0 0
2321 205 5 0.417 13.34590720214321 30.00612877536783 57.562960256859704 0 0 0
2457 251 4 -0.834 11.082037178997346 31.99633686809528 55.778660684347635 0 0 0
2459 251 5 0.417 11.220003396741818 31.05212027498578 55.85634665324914 0 0 0
2482 259 5 0.417 13.171981937124702 28.211083327843525 55.953527883161314 0 0 0
3006 434 4 -0.834 14.619526303052808 29.00202047074404 59.73382682774453 0 0 0
3007 434 5 0.417 15.265148253112594 29.221007979802256 59.0616427205003 0 0 0
3008 434 5 0.417 15.045139756747913 28.32889908937846 60.26521699337179 0 0 0
2439 245 4 -0.834 20.118488499715095 28.83781716869312 56.56388685012655 0 0 0
2441 245 5 0.417 19.597363089815598 28.60151499130439 55.796290420068274 0 0 0
3687 661 4 -0.834 17.868802281011263 28.111464187662502 57.6989758109948 0 0 0
3688 661 5 0.417 18.23512825739638 28.88442942814776 58.129027920084816 0 0 0
3732 676 4 -0.834 21.137712405779357 30.97817807160804 57.128534425663446 0 0 0
3733 676 5 0.417 21.498393234952776 31.391308069273464 56.34377492719561 0 0 0
3734 676 5 0.417 21.57525547396 31.421279414643998 57.855742792919145 0 0 0
4203 833 4 -0.834 18.3969877031941 32.24814057319103 56.36267035924473 0 0 0
4204 833 5 0.417 17.653512012097327 31.920807883442382 56.869337868467674 0 0 0
4205 833 5 0.417 19.03227397137321 31.532061116255925 56.37868070394063 0 0 0
4779 1025 4 -0.834 19.931282268169 31.85555805853339 60.45983314537945 0 0 0
4780 1025 5 0.417 20.81880395858736 32.157100183823175 60.264916874298756 0 0 0
2214 170 4 -0.834 23.370119623444403 29.375615792696056 58.29462091702804 0 0 0
2215 170 5 0.417 23.605572978095218 29.07327406914916 59.17198399822284 0 0 0
2216 170 5 0.417 23.68481549348738 28.68548458069486 57.710411905138756 0 0 0
3528 608 4 -0.834 24.48415960070698 31.371713259294882 57.509623908666335 0 0 0
3529 608 5 0.417 24.778676239503916 31.067972492388297 58.368469806332094 0 0 0
3530 608 5 0.417 25.191125468365772 31.938211516891812 57.19995676741384 0 0 0
3831 709 4 -0.834 27.393424421951714 31.605927334203194 60.26455802762201 0 0 0
3833 709 5 0.417 26.739554992573257 32.260986932118165 60.019677545159404 0 0 0
4401 899 4 -0.834 27.973190549572415 32.837211112162095 56.581649376907535 0 0 0
4402 899 5 0.417 27.617880347710663 33.214116917417606 57.386827272968155 0 0 0
4403 899 5 0.417 27.290640055340948 32.98371286341768 55.92645718080838 0 0 0
2568 288 4 -0.834 30.468747379035914 32.63969973377647 58.92215527519502 0 0 0
2569 288 5 0.417 30.28988035603936 33.047868560328695 58.07479490232895 0 0 0
2570 288 5 0.417 31.221732492565756 32.07094607158082 58.76045306664579 0 0 0
3119 471 5 0.417 28.407342029406497 28.320758261529583 57.7306476301667 0 0 0
3832 709 5 0.417 28.23434377173387 32.03236576543497 60.098366299528955 0 0 0
4488 928 4 -0.834 29.448293870498443 28.74984840018234 60.04493820928281 0 0 0
4489 928 5 0.417 30.087417363728072 28.81271546084667 59.3348793371462 0 0 0
4490 928 5 0.417 29.177115785172617 29.654059760378317 60.20455964689114 0 0 0
2273 189 5 0.417 2.355695608032901 2.4900620326345844 65.4413933349479 0 0 0
3018 438 4 -0.834 2.415746466824311 5.022025494994741 63.525001013045674 0 0 0
3019 438 5 0.417 2.6312739481327045 5.384623343644023 62.66553290884616 0 0 0
3066 454 4 -0.834 2.517992047274829 1.72762347645334 61.591200540881694 0 0 0
3067 454 5 0.417 2.7166991825665967 2.2264556540462683 62.38385224874339 0 0 0
3068 454 5 0.417 1.601793739091753 1.469307434204615 61.693515033774354 0 0 0
3339 545 4 -0.834 1.6199489095022173 4.478922622614133 60.94768663876987 0 0 0
3340 545 5 0.417 1.6252958753039404 5.2160311235503185 61.5586345701001 0 0 0
3341 545 5 0.417 0.6985844704471107 4.226649700693019 60.883961758683164 0 0 0
4701 999 4 -0.834 5.255911305011795 4.371750069246054 63.65209264871374 0 0 0
4703 999 5 0.417 4.986875117180282 3.8206203955441733 62.91691215037183 0 0 0
2964 420 4 -0.834 6.714909380927328 0.7058117749126902 63.24951274346388 0 0 0
2965 420 5 0.417 7.578676614416404 1.1186493991315627 63.240236828925205 0 0 0
2966 420 5 0.417 6.098649764062437 1.4385038690957712 63.248404118208406 0 0 0
3809 701 5 0.417 5.742141947907637 2.516356503755329 60.760227405259705 0 0 0
4404 900 4 -0.834 6.317025303446442 5.3217336754887015 60.75016106952518 0 0 0
4405 900 5 0.417 7.2615719153796245 5.337965067628344 60.90566992253537 0 0 0
4702 999 5 0.417 5.742845071601098 5.090186852731062 63.2479158966395 0 0 0
2700 332 4 -0.834 15.65985372548929 1.3509889417319596 61.47726465322989 0 0 0
2701 332 5 0.417 16.307443107281305 0.9443978496039268 60.90113410430845 0 0 0
2702 332 5 0.417 14.94355113039374 1.6021193538575504 60.89377614793816 0 0 0
3411 569 4 -0.834 11.926118974513395 1.6580090352112675 61.67055324792849 0 0 0
3412 569 5 0.417 12.179562258630568 0.8568088041974447 61.211794703999935 0 0 0
3413 569 5 0.417 12.079092130862074 2.357281313287107 61.03476072254283 0 0 0
4095 797 4 -0.834 15.01081092994774 3.9484530340152455 64.24825984692156 0 0 0
4096 797 5 0.417 15.499527758825504 4.762194192471457 64.37314358615251 0 0 0
4097 797 5 0.417 14.28120556561314 4.191730683738701 63.67807850971637 0 0 0
4281 859 4 -0.834 11.112790006170702 4.794693524544434 60.68423141864209 0 0 0
4283 859 5 0.417 11.664759643694183 4.015183790696374 60.749872950199716 0 0 0
3711 669 4 -0.834 22.028342560451716 4.110511674041688 64.23710639856915 0 0 0
3713 669 5 0.417 21.129667826234616 4.277161889596469 63.9521043147048 0 0 0
3471 589 4 -0.834 27.649712099319657 4.352446654463621 62.75485900917965 0 0 0
3472 589 5 0.417 27.650322779756838 3.4468174266039235 63.06542315851677 0 0 0
3690 662 4 -0.834 27.57551403688051 0.7569205195844031 63.29059873360802 0 0 0
3691 662 5 0.417 27.27667025685479 0.7977283779716065 62.38195036149866 0 0 0
3692 662 5 0.417 27.168044609865845 -0.034993403931293195 63.64196145050011 0 0 0
3712 669 5 0.417 22.39554076785303 4.980597268473263 64.3943682690916 0 0 0
4210 835 5 0.417 23.067088692344186 0.490221272296348 65.59274762735058 0 0 0
3473 589 5 0.417 28.419846414337954 4.412776682612231 62.189290100920836 0 0 0
4092 796 4 -0.834 31.128835879035847 3.5804358649436403 61.367758787222634 0 0 0
4093 796 5 0.417 31.935929592479752 3.1330440021268586 61.11269998136273 0 0 0
4094 796 5 0.417 31.154057729583673 4.410856786934695 60.891965031263446 0 0 0
4527 941 4 -0.834 31.41238684799599 5.381912189639586 64.78598928215294 0 0 0
4529 941 5 0.417 31.488479109638057 4.656373390769136 65.40600395848456 0 0 0
2565 287 4 -0.834 4.514624154116518 10.220998005279903 63.17934678678966 0 0 0
2566 287 5 0.417 5.2595541470033025 10.82238664844814 63.174270620681895 0 0 0
2567 287 5 0.417 3.745826556422709 10.791308353628539 63.19698543391798 0 0 0
3020 438 5 0.417 2.676120613463375 5.70338385383567 64.14513878016213 0 0 0
3096 464 4 -0.834 0.05078609643637398 8.364907788384613 61.56178887413442 0 0 0
3097 464 5 0.417 -0.003455246647938559 8.335595598872947 60.60637617859812 0 0 0
3098 464 5 0.417 0.014888050660292848 9.297401642871408 61.775754518804206 0 0 0
3900 732 4 -0.834 -0.03956621482114875 5.895643587048048 63.94695709825846 0 0 0
3901 732 5 0.417 0.7081594484200032 6.461451833221005 64.14030165225462 0 0 0
2636 310 5 0.417 10.485414621262006 10.372177354295408 63.46863943991916 0 0 0
2772 356 4 -0.834 5.9774646938720695 8.05004577462259 63.7825103583329 0 0 0
2773 356 5 0.417 5.688531411786109 7.5574141954549345 63.01410525453952 0 0 0
2774 356 5 0.417 5.91336110159832 8.967754703913288 63.517339086318835 0 0 0
3585 627 4 -0.834 7.107500736026516 9.069822134031698 60.533941464453605 0 0 0
3586 627 5 0.417 6.537319747388317 9.105610150311126 61.302204192803586 0 0 0
3593 629 5 0.417 10.49232421222517 7.5732436827222775 62.891874686777655 0 0 0
4406 900 5 0.417 6.0396146082707 6.23116222936756 60.8624008474085 0 0 0
2634 310 4 -0.834 11.131844953844244 9.751542445106026 63.80561851187205 0 0 0
2635 310 5 0.417 11.969411138830038 10.071168160953858 63.46955744271288 0 0 0
2687 327 5 0.417 11.259310877919832 7.379596509156235 65.0900856428801 0 0 0
2733 343 4 -0.834 13.864443814952295 7.2768778785134405 61.13813707640556 0 0 0
2734 343 5 0.417 14.62675881085494 7.194569051980989 61.711474558087076 0 0 0
2735 343 5 0.417 13.921858797350184 8.166363688079073 60.78866136020166 0 0 0
3591 629 4 -0.834 11.13956826463084 6.886973124669872 63.05534522816629 0 0 0
3592 629 5 0.417 11.90651083728162 7.1547417895551835 62.54867591546147 0 0 0
4646 980 5 0.417 14.336765740596874 10.905654589504127 62.74011046762654 0 0 0
2523 273 4 -0.834 17.440271052781895 9.51343361099796 63.951284035161216 0 0 0
2524 273 5 0.417 18.098802585400218 9.966427005638915 64.4783020499084 0 0 0
2525 273 5 0.417 16.804159990585006 10.192653202263056 63.72625463992722 0 0 0
2640 312 4 -0.834 20.62876777085457 7.445936772428251 62.410060041251974 0 0 0
2641 312 5 0.417 21.561151849552576 7.655959826556951 62.466318418357226 0 0 0
2642 312 5 0.417 20.20627977403918 8.068821015125172 63.00178115310955 0 0 0
4037 777 5 0.417 18.874196051441594 7.567858369753009 60.64911218097741 0 0 0
3432 576 4 -0.834 25.445204768492097 9.309692156504562 62.456238486667054 0 0 0
3433 576 5 0.417 25.854196722608812 10.17080729108529 62.36780169138603 0 0 0
3434 576 5 0.417 24.721965558877336 9.32190764462599 61.829029926403955 0 0 0
4251 849 4 -0.834 25.650699751152878 8.10394536274318 65.53967079762573 0 0 0
4252 849 5 0.417 25.362301565205595 8.886670887009567 65.06979634653014 0 0 0
2730 342 4 -0.834 28.781715397268524 9.73274300123836 63.17236934670141 0 0 0
2731 342 5 0.417 29.558932642907752 10.290156183619768 63.21524892857661 0 0 0
2732 342 5 0.417 28.047922403181225 10.3465238430974 63.13447897991139 0 0 0
3028 441 5 0.417 28.714373833683148 9.867374952424425 65.39152053094381 0 0 0
3029 441 5 0.417 28.77515075987188 8.375555181778303 65.13926476115351 0 0 0
3825 707 4 -0.834 29.526603352752566 6.191067377393197 61.643797076639046 0 0 0
3826 707 5 0.417 30.17673208407402 6.871197635650154 61.46668064580383 0 0 0
3827 707 5 0.417 28.865255328899188 6.625671875884605 62.182640748353066 0 0 0
3902 732 5 0.417 33.20850948697213 6.49107641550128 63.614402980845576 -1 0 0
4528 941 5 0.417 31.515301696302906 6.168056261809924 65.32264633900621 0 0 0
4709 1001 5 0.417 30.735467511403808 9.403025019620841 60.55565017303476 0 0 0
2574 290 4 -0.834 2.0111862110425593 11.914442241316161 63.95634976361523 0 0 0
2575 290 5 0.417 2.9583319400096655 12.019902421606668 63.86465517733791 0 0 0
2576 290 5 0.417 1.7884353895147713 12.417252120820335 64.74004555699021 0 0 0
3312 536 4 -0.834 3.872784807095773 14.009737632306358 61.268912061788306 0 0 0
3313 536 5 0.417 4.574599410581277 14.660901854694087 61.27640743148032 0 0 0
3314 536 5 0.417 3.0707064966927358 14.522454869214357 61.166901370533644 0 0 0
4242 846 4 -0.834 0.6103915608872185 15.663444112029842 62.652020611146696 0 0 0
4243 846 5 0.417 0.8860374593911675 15.708005815665 61.736243161590984 0 0 0
4244 846 5 0.417 0.6634969499005949 14.733578229351975 62.87370509155532 0 0 0
1854 50 4 -0.834 10.740082233155226 14.843140121422412 61.9790440644279 0 0 0
1855 50 5 0.417 9.911434676488383 14.689264854253693 62.43322507523268 0 0 0
3042 446 4 -0.834 9.277639623928472 11.287696205820037 61.863235571586095 0 0 0
3043 446 5 0.417 9.695344810642272 11.964680305621172 61.330478906851596 0 0 0
3044 446 5 0.417 8.38344810032359 11.603491982739243 61.994800408765656 0 0 0
3447 581 4 -0.834 5.9715674638333756 12.783622648482309 65.2723232495271 0 0 0
3448 581 5 0.417 6.786420083860546 12.284763537806327 65.21092640079236 0 0 0
1856 50 5 0.417 11.211647572409412 14.01314833028729 62.05221862783412 0 0 0
3081 459 4 -0.834 16.092528899247505 16.312255237260622 64.62388781948202 0 0 0
3082 459 5 0.417 16.321991521802932 16.542799043406596 63.72343726590813 0 0 0
3083 459 5 0.417 16.636215572342074 15.549618882999985 64.82239561588354 0 0 0
4572 956 4 -0.834 15.387141772446954 16.452889673563302 62.012249186153156 0 0 0
4574 956 5 0.417 14.895263625215525 16.485419645350447 61.191510249503395 0 0 0
4644 980 4 -0.834 14.669153895130856 11.190889731073714 61.88877398766417 0 0 0
4645 980 5 0.417 14.306004926940064 12.068909779212284 61.77122235278473 0 0 0
2609 301 5 0.417 22.212415507688934 12.189096416679028 65.19743912624067 0 0 0
2952 416 4 -0.834 20.004489317865968 12.473285740220742 63.149626432657385 0 0 0
2953 416 5 0.417 20.762495300097218 13.0579642948279 63.16350738670138 0 0 0
2954 416 5 0.417 19.248304009628047 13.060051936092723 63.17207582011215 0 0 0
2679 325 4 -0.834 26.62462559575289 15.84620943591656 64.41008847541214 0 0 0
2680 325 5 0.417 27.480337160731818 16.20362799768383 64.64804740567664 0 0 0
2681 325 5 0.417 26.103829269790946 15.917341841089888 65.21029228316557 0 0 0
3375 557 4 -0.834 27.061635246001565 16.265215724287497 61.67466954773869 0 0 0
3376 557 5 0.417 27.405111500666283 16.331011029138327 60.78342895394179 0 0 0
3377 557 5 0.417 27.7641938572054 15.846508437749314 62.17237464771366 0 0 0
4740 1012 4 -0.834 24.282966088791028 11.857040032908545 61.36021226172502 0 0 0
4741 1012 5 0.417 24.50397651667923 11.334533561121509 60.58900792088223 0 0 0
4742 1012 5 0.417 23.628413097834983 12.481774820026157 61.04735193475792 0 0 0
2802 366 4 -0.834 31.233564412686047 14.77658810581737 60.57997835221064 0 0 0
2803 366 5 0.417 31.90489385281044 14.926357689995648 61.24593679178502 0 0 0
2804 366 5 0.417 30.729103256348726 15.5900703814544 60.56047710521912 0 0 0
3186 494 4 -0.834 31.580620983152507 13.527857103510149 65.57997274044641 0 0 0
3187 494 5 0.417 31.810685607035648 12.599847288817143 65.53014480317725 0 0 0
3790 695 5 0.417 29.39157990337062 11.682900226855885 60.62166914499169 0 0 0
4677 991 4 -0.834 30.184283960825013 12.66898377808153 63.70020792908815 0 0 0
4678 991 5 0.417 30.715353496221187 13.39425153143317 64.02970256512137 0 0 0
4679 991 5 0.417 29.303497074135908 13.034899287965553 63.61693083735003 0 0 0
1875 57 4 -0.834 2.731845250976248 17.89065575248284 61.34087985633913 0 0 0
1876 57 5 0.417 3.044924702483978 18.77601526001051 61.15450776233767 0 0 0
1877 57 5 0.417 2.9992112389587002 17.376166400477498 60.579019733682664 0 0 0
2031 109 4 -0.834 2.925162439170984 16.846621778476432 65.49813021357825 0 0 0
2033 109 5 0.417 2.315605378867938 16.736140437266336 64.76816533205383 0 0 0
2298 198 4 -0.834 2.8998250845814795 19.35006743155137 65.19288902035154 0 0 0
2299 198 5 0.417 3.8433153692826285 19.444995236185186 65.06086796735616 0 0 0
2300 198 5 0.417 2.6154511674790437 20.205184341151362 65.51618662796234 0 0 0
2378 224 5 0.417 5.252132591349381 21.65774404129573 63.090750704030924 0 0 0
3984 760 4 -0.834 4.309905518208021 20.81346140635891 60.65652613600045 0 0 0
3986 760 5 0.417 4.840335593446843 21.311490594681427 61.27880069180147 0 0 0
4303 866 5 0.417 0.9413029527790052 19.491154105868187 60.74647159015732 0 0 0
2376 224 4 -0.834 5.484429312873662 20.975253355249748 63.72071849624854 0 0 0
2377 224 5 0.417 6.388183390957476 21.173357682045907 63.96688509313021 0 0 0
2594 296 5 0.417 8.68854045675949 21.850749602640988 60.823516616169826 0 0 0
2605 300 5 0.417 11.167913409290538 18.817394146103116 64.80430812872046 0 0 0
2763 353 4 -0.834 15.538695574213197 19.12896803040131 63.63620658057108 0 0 0
2764 353 5 0.417 14.952270993760232 19.883754837277824 63.58127173173519 0 0 0
2765 353 5 0.417 15.323429413711363 18.60125665272945 62.86692387666119 0 0 0
2799 365 4 -0.834 12.179617615253798 21.244441998818335 61.6972184463692 0 0 0
2800 365 5 0.417 11.584569317963156 21.994366407079546 61.709288018240926 0 0 0
2801 365 5 0.417 12.08748811954397 20.8790578029557 60.8170927215395 0 0 0
4573 956 5 0.417 16.08677017097685 17.096464603825556 61.89846798583555 0 0 0
1851 49 4 -0.834 18.89620257095379 21.47013987101026 61.3119521656458 0 0 0
1852 49 5 0.417 19.70578998769099 21.980426836899024 61.340062432385785 0 0 0
1853 49 5 0.417 18.200124240020653 22.12629892976719 61.27264559685182 0 0 0
2010 102 4 -0.834 19.763590335751175 16.8829102215464 63.65152343172859 0 0 0
2011 102 5 0.417 20.52014048802073 17.469635098405732 63.65077305207487 0 0 0
2012 102 5 0.417 19.00592448845316 17.46819170771254 63.649843162576275 0 0 0
3198 498 4 -0.834 19.577608457576282 18.46531933957438 61.35918339322248 0 0 0
3199 498 5 0.417 19.016726719970283 19.22145203768641 61.185143776208676 0 0 0
3428 574 5 0.417 22.35114514561914 20.52532676141503 61.897817173711154 0 0 0
2667 321 4 -0.834 24.643059026876227 21.83943332638542 65.12091801754644 0 0 0
2668 321 5 0.417 24.573800742801634 20.89023479096228 65.01680287326538 0 0 0
2669 321 5 0.417 25.584341716979733 22.007568070924613 65.1692042785895 0 0 0
3078 458 4 -0.834 27.635875402107295 20.67737918969896 62.04107860949719 0 0 0
3079 458 5 0.417 27.960854725166286 20.990154514538244 61.19658183944291 0 0 0
3426 574 4 -0.834 22.498243655499454 19.857456628574703 62.56783675387662 0 0 0
3427 574 5 0.417 22.776708275097207 19.0833655964484 62.07808658370864 0 0 0
3647 647 5 0.417 27.56810610576516 21.506629194832588 64.27085595497267 0 0 0
4383 893 4 -0.834 23.911595622472365 21.650417784351202 63.27382106491677 0 0 0
4384 893 5 0.417 23.837902114791262 22.030071440793783 62.398008720288665 0 0 0
4385 893 5 0.417 24.670954468128272 21.069764320681784 63.22061863962647 0 0 0
4738 1011 5 0.417 24.629055235984328 17.229798864348673 65.27040919236981 0 0 0
1917 71 4 -0.834 32.426011926904884 20.187830459624855 60.73464333238176 0 0 0
1919 71 5 0.417 31.555208729614222 20.43563174904652 61.04594876527458 0 0 0
2703 333 4 -0.834 28.858552467584744 17.972064059569245 61.34221029765358 0 0 0
2704 333 5 0.417 29.604292585417998 18.507216665141307 61.614420010140414 0 0 0
2705 333 5 0.417 28.158526426541023 18.208421889774886 61.95107258862944 0 0 0
3080 458 5 0.417 28.101407291597592 19.85365440022773 62.18727124952237 0 0 0
3645 647 4 -0.834 28.188728512647113 21.919549946279847 64.87163797849277 0 0 0
4141 812 5 0.417 29.16435466191752 17.430929133496566 65.35523788953995 0 0 0
2325 207 4 -0.834 2.0175661688823934 25.730898886735545 62.88600055274302 0 0 0
2326 207 5 0.417 2.5426243553040804 25.023385617947568 62.511362537276774 0 0 0
2327 207 5 0.417 1.3621451231098696 25.285030444711904 63.422879847434736 0 0 0
3516 604 4 -0.834 2.997958155173608 25.785389566557928 64.88919252711585 0 0 0
3517 604 5 0.417 3.7479453244769685 26.3802766886102 64.90479121022786 0 0 0
3518 604 5 0.417 2.233945769171613 26.362357663651792 64.88642557821397 0 0 0
2166 154 4 -0.834 10.34764628597101 25.51208405550589 60.77964915964532 0 0 0
2168 154 5 0.417 9.56309676971193 26.05832470716744 60.72751504626793 0 0 0
2592 296 4 -0.834 9.162644189847528 22.62991136914311 61.11463059010025 0 0 0
2593 296 5 0.417 8.976242504395836 22.68809140314904 62.051905516719835 0 0 0
2167 154 5 0.417 11.07512337183745 26.134091306430197 60.75731468277794 0 0 0
2836 377 5 0.417 13.88217445115485 27.74445193113696 64.03156412111746 0 0 0
2837 377 5 0.417 14.783017174903621 27.90097389445674 65.23855885939776 0 0 0
3798 698 4 -0.834 15.964609216677568 24.021241608050683 64.05297395110352 0 0 0
3800 698 5 0.417 15.248814430210562 24.65185304465195 64.1341022406671 0 0 0
4245 847 4 -0.834 11.85377716569668 23.600212823897916 63.95465871874353 0 0 0
4246 847 5 0.417 12.577183698403548 24.1846923453405 64.18199437273708 0 0 0
4247 847 5 0.417 11.61458138208632 23.181394065851975 64.78169627695982 0 0 0
3051 449 4 -0.834 17.827567947701237 27.653010991663418 62.960367203238945 0 0 0
3052 449 5 0.417 18.624149055601023 27.516419737931518 63.473608013662876 0 0 0
3390 562 4 -0.834 20.78487936273583 26.92543602180178 62.15297782465126 0 0 0
3391 562 5 0.417 20.840054277579473 27.40823553311114 62.977886983424 0 0 0
3392 562 5 0.417 20.02049768966936 27.29407278646221 61.70975966007303 0 0 0
3799 698 5 0.417 16.73783589390668 24.5572839488196 63.87579078491961 0 0 0
4181 825 5 0.417 20.144778818000518 23.91255507024556 65.55272975453616 0 0 0
1944 80 4 -0.834 25.80877681896487 23.993783465551648 60.85193123474915 0 0 0
1945 80 5 0.417 24.953087805949842 23.741330947818806 61.199319738082465 0 0 0
3933 743 4 -0.834 22.567080352653125 25.205983122080426 61.959308762195434 0 0 0
3934 743 5 0.417 23.39653009854901 25.509778652765057 62.328546014173796 0 0 0
3935 743 5 0.417 22.547975330945615 25.575101854021003 61.07613205657433 0 0 0
4507 934 5 0.417 24.648571616881874 27.53497233683999 63.82728280681672 0 0 0
3420 572 4 -0.834 32.50141950784261 26.34037921891695 62.455183863551746 0 0 0
3421 572 5 0.417 33.046225015232174 26.972109582575 62.92499071213598 0 0 0
3422 572 5 0.417 31.609561492452656 26.52732288987503 62.74887778529813 0 0 0
3646 647 5 0.417 28.127796117687982 22.854457931140665 64.67453631446922 0 0 0
3660 652 4 -0.834 33.364834936991095 23.645944448113642 65.285959276296 0 0 0
3661 652 5 0.417 33.22309351563437 24.157983943792193 64.48950485580029 0 0 0
4351 882 5 0.417 28.540048274747825 25.466992924934345 61.07918093682153 0 0 0
3036 444 4 -0.834 1.7135529071024194 29.797993771421215 64.08178509228651 0 0 0
3037 444 5 0.417 1.5933091548832277 30.230424044836862 63.236113635177155 0 0 0
3038 444 5 0.417 0.832671102759373 29.525431789712496 64.33941264651628 0 0 0
3165 487 4 -0.834 4.6930622296613596 32.191930666798044 65.32411043635496 0 0 0
3167 487 5 0.417 4.117608386805048 32.90843214664175 65.59261232771277 0 0 0
3652 649 5 0.417 1.0320989687409254 28.4204029002088 60.86841082115827 0 0 0
3972 756 4 -0.834 4.373053633374777 31.898648034534798 62.04964288434862 0 0 0
3973 756 5 0.417 4.032945818006204 31.62689999953982 62.90234128761314 0 0 0
3974 756 5 0.417 3.760355685790182 31.52417393618644 61.4164089145442 0 0 0
2322 206 4 -0.834 7.113321192247503 29.64392464724294 62.82237495091991 0 0 0
2323 206 5 0.417 7.1681394830364065 30.420433969017196 62.26502147751747 0 0 0
2324 206 5 0.417 7.411292213523451 28.925867882051378 62.26360627972877 0 0 0
3021 439 4 -0.834 5.76342324400546 32.91299060545677 61.05783634800407 0 0 0
3022 439 5 0.417 6.131396607337429 33.64727276606112 60.56586037252288 0 0 0
3166 487 5 0.417 5.47222146756624 32.62693873686609 64.97727672551538 0 0 0
3270 522 4 -0.834 9.9809377714989 30.17693514281684 60.62825234100633 0 0 0
3271 522 5 0.417 10.745468765843556 30.753219212565686 60.630204358468205 0 0 0
3272 522 5 0.417 9.231613683391599 30.77215013335158 60.65736055274671 0 0 0
4323 873 4 -0.834 7.9420872754725655 33.33060712261991 62.39011216094554 0 0 0
4324 873 5 0.417 8.377911533874396 32.580630058450105 61.98488805117219 0 0 0
4325 873 5 0.417 7.980957447754641 33.15185286734767 63.329873204773435 0 0 0
2004 100 4 -0.834 14.854941375527277 31.493460383272883 63.50513015924914 0 0 0
2005 100 5 0.417 15.556595861576117 32.02625270990459 63.13039282245036 0 0 0
2006 100 5 0.417 14.278429087322264 32.12461052683067 63.93628890175882 0 0 0
2835 377 4 -0.834 13.904868931514518 28.106798035020994 64.91745632283973 0 0 0
3292 529 5 0.417 14.96045597764443 30.46844417405502 65.36663277403498 0 0 0
3834 710 4 -0.834 12.755022188572934 30.4464916977309 64.5066512068626 0 0 0
3835 710 5 0.417 12.797800221106156 30.055140063447052 65.37936472181046 0 0 0
3836 710 5 0.417 12.21079178623221 29.84366508764297 63.99967180678889 0 0 0
4722 1006 4 -0.834 12.370985719242038 31.738055941549987 61.75912306683764 0 0 0
4723 1006 5 0.417 12.514221068893907 30.79198685132074 61.79155478882582 0 0 0
4724 1006 5 0.417 12.797218855824868 32.072558679545324 62.548457088220786 0 0 0
3053 449 5 0.417 17.964914430250783 28.493595978557618 62.523140051777695 0 0 0
3618 638 4 -0.834 22.331039252556913 29.56217260738203 60.82268033323962 0 0 0
3620 638 5 0.417 21.506233247680587 29.968883393143194 61.08894364732613 0 0 0
4781 1025 5 0.417 19.66246608813293 32.37471801272885 61.21800567071574 0 0 0
3619 638 5 0.417 22.974556934866975 30.269259969915527 60.87295174054762 0 0 0
4068 788 4 -0.834 25.489640154481016 30.374854130595672 63.554807168755104 0 0 0
4069 788 5 0.417 26.22903527501864 30.779753494410993 63.10097330079761 0 0 0
4070 788 5 0.417 24.865904449415275 31.08981651682358 63.68285669813253 0 0 0
4506 934 4 -0.834 24.661469747259755 28.48314096963498 63.9592831363213 0 0 0
4508 934 5 0.417 25.046555985339893 28.83221189376269 63.15524786207877 0 0 0
3909 735 4 -0.834 30.26221649999771 32.324837948048796 62.14701637765637 0 0 0
3910 735 5 0.417 30.366795629794176 33.20896242793556 62.49915537349796 0 0 0
3911 735 5 0.417 29.317894405972474 32.168464412370945 62.16745800371744 0 0 0
3978 758 4 -0.834 29.19031484276864 31.65207898060969 64.95726107605088 0 0 0
3979 758 5 0.417 29.90680779096813 31.525536935964713 64.33497521458236 0 0 0
3980 758 5 0.417 28.682612887282534 32.378133224714965 64.59435801716698 0 0 0
4239 845 4 -0.834 31.543215999881784 29.857280431626357 62.34994039532495 0 0 0
4240 845 5 0.417 32.46812599028712 29.90714097672682 62.592159692438706 0 0 0
4241 845 5 0.417 31.529884036760695 30.05041072375539 61.41231696738306 0 0 0
2198 164 5 0.417 4.933249623953952 4.756369628807851 68.75021930868093 0 0 0
2271 189 4 -0.834 3.0836578533416463 2.299961759521839 66.0334639524702 0 0 0
2272 189 5 0.417 2.6676973332753136 1.943026812404916 66.81844106027194 0 0 0
2313 203 4 -0.834 1.0365996344573496 5.077874630905928 66.82812218075615 0 0 0
2315 203 5 0.417 1.6318385122529075 4.37395272500698 66.56966640257991 0 0 0
4841 1045 5 0.417 10.905043965081227 3.3430093638719445 68.95556906902222 0 0 0
4653 983 4 -0.834 6.173886259083909 3.7821790665843404 67.01382274666832 0 0 0
4654 983 5 0.417 7.0170568280058 4.235554789466571 67.00248230502594 0 0 0
4655 983 5 0.417 5.554552027741842 4.418132409680197 66.65520984219768 0 0 0
2199 165 4 -0.834 13.12886735143092 3.2572292929858677 67.1386594365845 0 0 0
2200 165 5 0.417 13.866573852582517 3.6876925107073513 67.57121613528128 0 0 0
2201 165 5 0.417 13.421043863391569 3.1298117315722602 66.23587905875807 0 0 0
4840 1045 5 0.417 12.244423260894811 2.779225061083781 68.53005361124706 0 0 0
4839 1045 4 -0.834 11.34400706462686 2.522596577849775 68.73007178690243 0 0 0
2304 200 4 -0.834 21.63376116585334 0.2244218142868987 67.5154270748786 0 0 0
2306 200 5 0.417 21.974414038137155 0.9890203117396289 67.98014152609268 0 0 0
3513 603 4 -0.834 21.026311261267683 2.5270377288418824 67.21346451230927 0 0 0
3514 603 5 0.417 21.583715246197343 3.142388634282315 67.6901812215701 0 0 0
3515 603 5 0.417 20.859282386480974 2.955437752478812 66.37370887661345 0 0 0
3699 665 4 -0.834 17.66195408777318 1.380545972214711 66.54062360238697 0 0 0
3700 665 5 0.417 17.237226524202978 0.7184537076501788 67.08638462032063 0 0 0
3701 665 5 0.417 16.99027923692116 2.0499674761258238 66.40893265783515 0 0 0
4211 835 5 0.417 22.034497905982057 1.595196364456418 65.66784323633847 0 0 0
3342 546 4 -0.834 25.796155874462023 4.546105258332507 67.29369676129014 0 0 0
3343 546 5 0.417 26.546532667620788 4.992685117269313 67.6862726887693 0 0 0
3344 546 5 0.417 25.199516462694106 5.2524356702888735 67.04523444006577 0 0 0
4209 835 4 -0.834 22.945184950301297 1.3940124559078046 65.88415066550135 0 0 0
4650 982 4 -0.834 27.45582322393935 2.380936067857389 68.35059954572932 0 0 0
4651 982 5 0.417 27.984707534508637 2.7990479919124303 67.67083594301687 0 0 0
4652 982 5 0.417 26.562737164200158 2.4010785751524306 68.00620684815338 0 0 0
4089 795 4 -0.834 33.02129483646862 3.4373269297504314 67.74669370778206 0 0 0
4090 795 5 0.417 32.58165694599108 4.2040005139064345 67.37852947752074 0 0 0
4091 795 5 0.417 32.61732172139013 3.3188422056692652 68.6065668683848 0 0 0
4107 801 4 -0.834 30.56916889412656 2.8608959827491716 66.34662122802719 0 0 0
4108 801 5 0.417 29.744886165799638 3.23398594965071 66.65963340088987 0 0 0
4109 801 5 0.417 30.609156946582644 1.9940098338581134 66.75100238560324 0 0 0
4691 995 5 0.417 28.929299558420784 -0.20163260170656147 68.74729565421146 0 1 0
1989 95 4 -0.834 1.3433213144865332 10.314683711898702 66.47410296839908 0 0 0
1990 95 5 0.417 2.1242815759185154 10.862093288675005 66.55811836351702 0 0 0
1991 95 5 0.417 0.6154086228716401 10.936286245763265 66.45491536765577 0 0 0
2085 127 4 -0.834 0.039659308672315916 10.295398164617632 68.83857697193697 0 0 0
2086 127 5 0.417 0.07200606347316954 9.915244190785055 67.96048165860097 0 0 0
2087 127 5 0.417 0.9574971269355441 10.379969596048008 69.09749041324746 0 0 0
2196 164 4 -0.834 4.861366794247175 5.651840461340222 69.08124739129894 0 0 0
2197 164 5 0.417 5.048336745646828 6.204185666315068 68.3219241849381 0 0 0
2314 203 5 0.417 1.4300342409350832 5.446560231208239 67.61925737779197 0 0 0
2331 209 4 -0.834 7.941721253189786 10.631754316111223 68.77067935213961 0 0 0
2332 209 5 0.417 8.72093016451052 10.87336573453579 68.26960834529197 0 0 0
4224 840 4 -0.834 9.142938381490362 6.6700502799020525 67.57130676179702 0 0 0
4225 840 5 0.417 9.249128251307491 7.535926795352629 67.17684975415736 0 0 0
4226 840 5 0.417 9.6375008335534 6.083221750307657 66.99889519231077 0 0 0
2400 232 4 -0.834 13.916829654830195 8.656095205821508 68.34034867973172 0 0 0
2401 232 5 0.417 13.95807291441562 7.704582923947428 68.43801208631633 0 0 0
2402 232 5 0.417 14.70145337130272 8.977278732423965 68.78512002192893 0 0 0
2685 327 4 -0.834 11.411692122404125 7.378553746669737 66.03528066494417 0 0 0
2686 327 5 0.417 11.249518939837229 6.4739331818595 66.303564566598 0 0 0
2469 255 4 -0.834 17.647911605082776 7.561309775853767 68.6035708018536 0 0 0
2470 255 5 0.417 17.730274550446655 6.768670542266833 68.0729540567835 0 0 0
2471 255 5 0.417 16.708890744439586 7.747797447486309 68.6123413605904 0 0 0
3102 466 4 -0.834 19.44733684696244 8.94059648305013 67.36423737234112 0 0 0
3103 466 5 0.417 19.76736735446922 9.539763807122174 68.03891794102293 0 0 0
3104 466 5 0.417 18.505420007158584 9.106965655340037 67.3226584239869 0 0 0
4719 1005 4 -0.834 21.50167630827428 6.994420142006367 67.1259495625628 0 0 0
4720 1005 5 0.417 21.947485676334004 7.773595677619535 66.79315193728424 0 0 0
4721 1005 5 0.417 20.5736342342828 7.229684678844126 67.12412941697593 0 0 0
4253 849 5 0.417 25.793006358213773 8.402186653801111 66.43823394143735 0 0 0
2970 422 4 -0.834 31.077595421005334 8.586204280845749 66.31256512201439 0 0 0
2971 422 5 0.417 31.93808607138164 8.167925590714995 66.34740099743993 0 0 0
2972 422 5 0.417 31.262366469744666 9.522299323965242 66.39130831145434 0 0 0
3027 441 4 -0.834 28.44007327588079 9.02596471528761 65.75676397482783 0 0 0
2032 109 5 0.417 3.1649777168067676 15.9540023821642 65.74779778171673 0 0 0
4299 865 4 -0.834 0.8760641135817654 15.65071305974699 67.29081762622421 0 0 0
4300 865 5 0.417 1.6989063022884177 15.67865560162424 67.77945318742003 0 0 0
4301 865 5 0.417 1.120710419563062 15.884334785994705 66.39517047359047 0 0 0
2333 209 5 0.417 7.561340069843532 11.467757800074779 69.0409072008557 0 0 0
3449 581 5 0.417 5.765308277914107 12.792327210187082 66.20720088586279 0 0 0
3663 653 4 -0.834 14.179717546330913 14.869925694987002 66.41310015707356 0 0 0
3664 653 5 0.417 14.348924488894868 15.789580274182962 66.618573429631 0 0 0
3665 653 5 0.417 13.371530322860865 14.883372736396407 65.90000430093129 0 0 0
3828 708 4 -0.834 16.664824077469415 13.9053199461281 66.91981744716519 0 0 0
3829 708 5 0.417 16.534023774455743 14.52071928222299 67.64147508072095 0 0 0
3830 708 5 0.417 15.80358213748079 13.51052186040207 66.78193495646478 0 0 0
3904 733 5 0.417 16.37988863293243 11.606375879665059 67.2410458488275 0 0 0
3905 733 5 0.417 16.003315263846098 11.929504714616138 68.67165176459669 0 0 0
4398 898 4 -0.834 13.8068579616475 11.645984557199998 68.73454670846765 0 0 0
4399 898 5 0.417 14.629538843097952 12.134191797446094 68.77281643413812 0 0 0
4400 898 5 0.417 13.13894164304979 12.31323258323599 68.5755416072202 0 0 0
2607 301 4 -0.834 21.9453332658931 12.291696722767375 66.11108833947218 0 0 0
2811 369 4 -0.834 19.862459400833608 14.638842760170329 65.87584586573426 0 0 0
2812 369 5 0.417 20.624619289575513 15.218259436740516 65.8740078932734 0 0 0
2813 369 5 0.417 19.110491991998625 15.231374200302817 65.88398641361653 0 0 0
3468 588 4 -0.834 21.983608299736044 12.00910526879849 68.43507109374119 0 0 0
3469 588 5 0.417 21.741846285425538 11.64062758915527 69.28500645217795 0 0 0
3903 733 4 -0.834 16.745772183946716 11.675709523537579 68.12305312210171 0 0 0
4353 883 4 -0.834 20.765366992852154 14.079529236372268 68.76752529894969 0 0 0
4354 883 5 0.417 21.46387851423138 14.26332657421164 68.13910272385107 0 0 0
4355 883 5 0.417 20.18352554438805 14.83752219400682 68.70817976729472 0 0 0
2608 301 5 0.417 22.736256128916818 12.099950122923657 66.61535907070666 0 0 0
3470 588 5 0.417 22.809492772427685 11.578729517189558 68.21302107522656 0 0 0
3951 749 4 -0.834 24.102235824123227 16.66432519059357 68.16147435979155 0 0 0
3952 749 5 0.417 23.36151408478182 16.15017683330565 68.48334006204868 0 0 0
3953 749 5 0.417 24.37049176299425 16.220889418037135 67.35647857531998 0 0 0
3188 494 5 0.417 32.231383870995444 13.905023496898021 66.17231387365618 0 0 0
3363 553 4 -0.834 29.44353887885767 14.484132256366994 66.65378456349508 0 0 0
3364 553 5 0.417 30.229543455246674 14.002883269320323 66.39453355061343 0 0 0
3365 553 5 0.417 29.71453251035825 15.402372353817118 66.65730168709813 0 0 0
2487 261 4 -0.834 4.950605614458567 19.25534860950414 67.73920770032004 0 0 0
2488 261 5 0.417 4.319412836302052 19.263936381516412 68.45902488771951 0 0 0
3354 550 4 -0.834 1.970975884874566 20.710839179835325 67.16015619892892 0 0 0
3355 550 5 0.417 2.203684500405512 21.44926458573616 67.72335193556094 0 0 0
3356 550 5 0.417 1.0555745629415232 20.52673766775657 67.37172613159377 0 0 0
2489 261 5 0.417 5.712015995752501 18.79531459022938 68.0930970823699 0 0 0
2606 300 5 0.417 10.320321253650224 18.54559852566767 66.02928475104086 0 0 0
2745 347 4 -0.834 10.078204706463064 22.241630025162607 68.32929257617327 0 0 0
2746 347 5 0.417 10.04109674332885 21.83214363857261 67.46467790020519 0 0 0
4014 770 4 -0.834 8.531478671061565 19.01171263569964 67.619150448832 0 0 0
4015 770 5 0.417 8.871865073309609 19.72497431336061 68.15952964015034 0 0 0
4016 770 5 0.417 8.396797622380992 19.4066234924713 66.75745377430998 0 0 0
2604 300 4 -0.834 11.131549439457835 18.279915891239384 65.5957685094911 0 0 0
4146 814 4 -0.834 13.609242363724235 20.873340710056038 65.97038231317359 0 0 0
4147 814 5 0.417 13.710482992697974 21.824257074521846 65.9243044872621 0 0 0
4148 814 5 0.417 12.80437850939251 20.741656823434422 66.47184846220932 0 0 0
2787 361 4 -0.834 20.48022987110304 19.313111665780347 67.1167261685364 0 0 0
2788 361 5 0.417 20.222519278137824 19.38079338596907 66.19715062520676 0 0 0
2789 361 5 0.417 20.0316717239287 18.52931945416766 67.43465714860002 0 0 0
4635 977 4 -0.834 22.256807046560088 21.849079373493815 66.60831430280679 0 0 0
3087 461 4 -0.834 27.8236454629923 18.258812163289598 68.95178986145194 0 0 0
3088 461 5 0.417 26.906025260491997 18.507842268991524 69.06391407842786 0 0 0
3089 461 5 0.417 27.95526856950227 18.247927970736015 68.00354336546106 0 0 0
4636 977 5 0.417 22.76548117207188 21.968913780720023 67.41050200659488 0 0 0
4737 1011 4 -0.834 24.046721788512812 17.849655226568874 65.71004607373614 0 0 0
4739 1011 5 0.417 24.588557489015848 18.625163276533588 65.85707019199569 0 0 0
4816 1037 5 0.417 27.526374109809673 20.09746333541575 67.32741339590305 0 0 0
4140 812 4 -0.834 29.505407748602646 17.926745079314205 66.0998612660395 0 0 0
4142 812 5 0.417 28.8770964425134 18.638693313288012 66.22221045419501 0 0 0
4815 1037 4 -0.834 28.13860307221986 20.826757549577444 67.42701369439031 0 0 0
4817 1037 5 0.417 28.22447785272218 21.19017939315195 66.54544420050856 0 0 0
1947 81 4 -0.834 0.3886405927929447 27.940099267563276 66.27071018780039 0 0 0
3429 575 4 -0.834 1.176432731695327 25.31844241797449 68.96050012061248 0 0 0
3430 575 5 0.417 1.8724707039607285 25.399629347287842 68.3081547292351 0 0 0
3431 575 5 0.417 0.6502754937107008 26.110628115453544 68.84997818400237 0 0 0
3897 731 4 -0.834 3.542727131994568 24.072263134180197 67.4420078200735 0 0 0
3898 731 5 0.417 4.460391027440945 24.341183113212736 67.39521286293206 0 0 0
3899 731 5 0.417 3.0882339998460617 24.66425722991724 66.8423464701026 0 0 0
1995 97 4 -0.834 6.436008337011121 24.201609677575153 66.58764444142768 0 0 0
1996 97 5 0.417 7.370207136089599 24.41040704192478 66.57058492015464 0 0 0
1997 97 5 0.417 6.0277331724124075 24.96158550091472 67.00281055661814 0 0 0
2747 347 5 0.417 9.550388352347168 23.035579807441678 68.24172338247763 0 0 0
2343 213 4 -0.834 12.083228982842705 24.862059957587167 66.22979577664087 0 0 0
2344 213 5 0.417 12.81616190788352 25.283535207294232 65.78059348724278 0 0 0
2345 213 5 0.417 11.742660374778668 25.536157057696723 66.81820116653117 0 0 0
2862 386 4 -0.834 16.593036206449742 26.018812221129604 68.75189216583334 0 0 0
2863 386 5 0.417 16.488572321991313 25.668083971712804 69.63659089882569 0 0 0
2864 386 5 0.417 15.81989538048091 26.56747842270319 68.61835033077544 0 0 0
3497 597 5 0.417 12.48922351315541 27.977487111927896 68.91906201561767 0 0 0
4377 891 4 -0.834 14.414616381514728 24.294989707338736 68.34331533744144 0 0 0
4378 891 5 0.417 15.061964336396846 24.755513327602202 67.8090182526679 0 0 0
4379 891 5 0.417 14.246500403719187 24.885019981940857 69.07830925214428 0 0 0
4179 825 4 -0.834 20.065543225789256 24.544050781098825 66.2679567232987 0 0 0
4180 825 5 0.417 19.672917201135192 25.31756260069957 65.8628160240528 0 0 0
3990 762 4 -0.834 26.01769090188725 26.696663293239034 68.30448254046243 0 0 0
3991 762 5 0.417 26.89994695208525 26.33162907330596 68.3751156794495 0 0 0
3992 762 5 0.417 26.11914023804729 27.461812602593866 67.73802926084832 0 0 0
4829 1041 5 0.417 26.45038666631507 23.63336032320414 68.04381851146279 0 0 0
4828 1041 5 0.417 26.277690286929882 22.90365107615412 66.72831350967552 0 0 0
4827 1041 4 -0.834 26.48215680594017 23.763716690287755 67.09586667290938 0 0 0
4637 977 5 0.417 22.671981733485925 22.431188643412106 65.97160908198303 0 0 0
1949 81 5 0.417 33.612250018766055 27.960221370270883 65.61401391413185 -1 0 0
3662 652 5 0.417 32.48688299466408 23.507868658103966 65.64197924413769 0 0 0
1948 81 5 0.417 0.4846968130190378 28.85180001452352 66.54673500611923 0 0 0
2973 423 4 -0.834 2.5997529715000804 28.88399904327403 68.57884778251469 0 0 0
2974 423 5 0.417 3.4352354068352136 29.344899297189183 68.65730041677378 0 0 0
2975 423 5 0.417 1.9442543794434832 29.580600636272774 68.5378287119674 0 0 0
4049 781 5 0.417 5.32073947048 30.339710924869113 66.242218248658 0 0 0
4047 781 4 -0.834 6.11059390669294 29.832451933911102 66.0539815501061 0 0 0
4048 781 5 0.417 6.8226773826723335 30.470669787427905 66.10120290555903 0 0 0
3267 521 4 -0.834 15.787950004971352 33.011539856476254 65.96978742295623 0 0 0
3268 521 5 0.417 16.14391792543644 33.49485994305528 66.71564484285895 0 0 0
3269 521 5 0.417 16.510199566822816 32.45518227422497 65.67749208700515 0 0 0
3291 529 4 -0.834 14.696790608724173 30.56528295476499 66.28190171880902 0 0 0
3293 529 5 0.417 15.435494803132766 31.009257040400247 66.69881616707988 0 0 0
3324 540 4 -0.834 13.26804506013066 31.428887021653832 67.68500730698582 0 0 0
3325 540 5 0.417 12.611007190316442 31.895842847482292 67.16841443985261 0 0 0
3326 540 5 0.417 12.79608887694372 31.134898875431475 68.46439363701624 0 0 0
3495 597 4 -0.834 13.189781334315573 28.25301460644773 68.32752312931233 0 0 0
3496 597 5 0.417 13.451473787359141 29.115412666066728 68.65063528042054 0 0 0
2305 200 5 0.417 21.489107095503513 33.49175270096307 68.20078317382527 0 -1 0
3196 497 5 0.417 22.055153936326896 30.267969569672708 67.0714937326851 0 0 0
4671 989 4 -0.834 17.703517189595516 30.915276191001787 67.3899494923546 0 0 0
4672 989 5 0.417 17.425395846849856 31.805645576184077 67.17429791661391 0 0 0
4673 989 5 0.417 18.134487278846358 30.59937842564909 66.59553894767228 0 0 0
3195 497 4 -0.834 22.443684041020422 30.87039116007819 66.43686993571653 0 0 0
3197 497 5 0.417 23.22301408208728 30.41420169314334 66.1188280575628 0 0 0
3252 516 4 -0.834 25.26755231084817 31.65509377870365 66.29597298088339 0 0 0
3253 516 5 0.417 26.085224095045263 32.04467742559709 66.60621836104865 0 0 0
3254 516 5 0.417 24.64950346258666 32.38569206259912 66.26670646878043 0 0 0
3030 442 4 -0.834 30.183520389021503 30.628491391229183 66.8136653524746 0 0 0
3031 442 5 0.417 30.93576220592889 31.22039648321745 66.8335492070051 0 0 0
3032 442 5 0.417 29.42173559014567 31.20840332927862 66.81274998010326 0 0 0
4689 995 4 -0.834 29.490027709350635 33.02384144451856 68.40112747848242 0 0 0
4690 995 5 0.417 30.334735041716286 33.44916538935255 68.2521851220487 0 0 0

Velocities

1 0 0 0
7 0 0 0
9 0 0 0
10 0 0 0
13 0 0 0
16 0 0 0
17 0 0 0
21 0 0 0
24 0 0 0
27 0 0 0
30 0 0 0
35 0 0 0
38 0 0 0
43 0 0 0
46 0 0 0
49 0 0 0
51 0 0 0
53 0 0 0
55 0 0 0
1593 0 0 0
1097 0 0 0
881 0 0 0
6 0 0 0
20 0 0 0
22 0 0 0
26 0 0 0
40 0 0 0
44 0 0 0
950 0 0 0
709 0 0 0
929 0 0 0
713 0 0 0
57 0 0 0
66 0 0 0
69 0 0 0
72 0 0 0
77 0 0 0
86 0 0 0
94 0 0 0
99 0 0 0
107 0 0 0
109 0 0 0
111 0 0 0
1649 0 0 0
62 0 0 0
63 0 0 0
65 0 0 0
73 0 0 0
76 0 0 0
78 0 0 0
80 0 0 0
82 0 0 0
83 0 0 0
91 0 0 0
96 0 0 0
100 0 0 0
102 0 0 0
105 0 0 0
1006 0 0 0
765 0 0 0
985 0 0 0
769 0 0 0
113 0 0 0
119 0 0 0
121 0 0 0
122 0 0 0
125 0 0 0
128 0 0 0
129 0 0 0
133 0 0 0
136 0 0 0
139 0 0 0
142 0 0 0
147 0 0 0
150 0 0 0
155 0 0 0
158 0 0 0
161 0 0 0
163 0 0 0
165 0 0 0
167 0 0 0
1705 0 0 0
118 0 0 0
132 0 0 0
134 0 0 0
138 0 0 0
152 0 0 0
156 0 0 0
1062 0 0 0
821 0 0 0
1041 0 0 0
825 0 0 0
169 0 0 0
178 0 0 0
181 0 0 0
184 0 0 0
189 0 0 0
198 0 0 0
206 0 0 0
211 0 0 0
219 0 0 0
221 0 0 0
223 0 0 0
1761 0 0 0
174 0 0 0
175 0 0 0
177 0 0 0
185 0 0 0
188 0 0 0
190 0 0 0
192 0 0 0
194 0 0 0
195 0 0 0
203 0 0 0
208 0 0 0
212 0 0 0
214 0 0 0
217 0 0 0
1118 0 0 0
877 0 0 0
4 0 0 0
14 0 0 0
23 0 0 0
28 0 0 0
34 0 0 0
48 0 0 0
941 0 0 0
220 0 0 0
921 0 0 0
225 0 0 0
233 0 0 0
234 0 0 0
241 0 0 0
245 0 0 0
251 0 0 0
262 0 0 0
270 0 0 0
273 0 0 0
275 0 0 0
279 0 0 0
209 0 0 0
1321 0 0 0
11 0 0 0
31 0 0 0
52 0 0 0
70 0 0 0
79 0 0 0
90 0 0 0
104 0 0 0
37 0 0 0
244 0 0 0
246 0 0 0
250 0 0 0
264 0 0 0
41 0 0 0
1153 0 0 0
977 0 0 0
281 0 0 0
290 0 0 0
301 0 0 0
318 0 0 0
331 0 0 0
335 0 0 0
60 0 0 0
67 0 0 0
84 0 0 0
87 0 0 0
997 0 0 0
93 0 0 0
289 0 0 0
297 0 0 0
300 0 0 0
302 0 0 0
306 0 0 0
307 0 0 0
320 0 0 0
326 0 0 0
329 0 0 0
108 0 0 0
116 0 0 0
126 0 0 0
135 0 0 0
140 0 0 0
146 0 0 0
160 0 0 0
1053 0 0 0
97 0 0 0
1209 0 0 0
1033 0 0 0
337 0 0 0
345 0 0 0
346 0 0 0
353 0 0 0
357 0 0 0
363 0 0 0
374 0 0 0
382 0 0 0
385 0 0 0
387 0 0 0
391 0 0 0
123 0 0 0
143 0 0 0
164 0 0 0
182 0 0 0
191 0 0 0
202 0 0 0
216 0 0 0
149 0 0 0
356 0 0 0
358 0 0 0
362 0 0 0
376 0 0 0
153 0 0 0
1265 0 0 0
1089 0 0 0
393 0 0 0
402 0 0 0
413 0 0 0
430 0 0 0
443 0 0 0
447 0 0 0
172 0 0 0
179 0 0 0
196 0 0 0
199 0 0 0
1109 0 0 0
205 0 0 0
401 0 0 0
409 0 0 0
412 0 0 0
414 0 0 0
418 0 0 0
419 0 0 0
432 0 0 0
438 0 0 0
441 0 0 0
228 0 0 0
231 0 0 0
237 0 0 0
238 0 0 0
240 0 0 0
247 0 0 0
248 0 0 0
252 0 0 0
254 0 0 0
258 0 0 0
259 0 0 0
267 0 0 0
272 0 0 0
277 0 0 0
1165 0 0 0
444 0 0 0
230 0 0 0
235 0 0 0
255 0 0 0
268 0 0 0
1174 0 0 0
276 0 0 0
293 0 0 0
294 0 0 0
296 0 0 0
303 0 0 0
310 0 0 0
314 0 0 0
323 0 0 0
328 0 0 0
333 0 0 0
284 0 0 0
286 0 0 0
287 0 0 0
291 0 0 0
304 0 0 0
308 0 0 0
311 0 0 0
315 0 0 0
324 0 0 0
1221 0 0 0
1230 0 0 0
332 0 0 0
340 0 0 0
343 0 0 0
349 0 0 0
350 0 0 0
352 0 0 0
359 0 0 0
360 0 0 0
364 0 0 0
366 0 0 0
370 0 0 0
371 0 0 0
379 0 0 0
384 0 0 0
389 0 0 0
1277 0 0 0
342 0 0 0
347 0 0 0
367 0 0 0
380 0 0 0
1286 0 0 0
388 0 0 0
405 0 0 0
406 0 0 0
408 0 0 0
415 0 0 0
422 0 0 0
426 0 0 0
435 0 0 0
440 0 0 0
445 0 0 0
396 0 0 0
398 0 0 0
399 0 0 0
403 0 0 0
416 0 0 0
420 0 0 0
423 0 0 0
427 0 0 0
436 0 0 0
1333 0 0 0
1342 0 0 0
1145 0 0 0
449 0 0 0
455 0 0 0
457 0 0 0
458 0 0 0
461 0 0 0
464 0 0 0
465 0 0 0
469 0 0 0
472 0 0 0
475 0 0 0
478 0 0 0
483 0 0 0
486 0 0 0
491 0 0 0
494 0 0 0
497 0 0 0
499 0 0 0
501 0 0 0
503 0 0 0
433 0 0 0
1545 0 0 0
261 0 0 0
454 0 0 0
468 0 0 0
470 0 0 0
474 0 0 0
488 0 0 0
492 0 0 0
1398 0 0 0
265 0 0 0
1377 0 0 0
1201 0 0 0
505 0 0 0
514 0 0 0
517 0 0 0
520 0 0 0
525 0 0 0
534 0 0 0
542 0 0 0
547 0 0 0
555 0 0 0
557 0 0 0
559 0 0 0
317 0 0 0
510 0 0 0
511 0 0 0
513 0 0 0
521 0 0 0
524 0 0 0
526 0 0 0
528 0 0 0
530 0 0 0
531 0 0 0
539 0 0 0
544 0 0 0
548 0 0 0
550 0 0 0
553 0 0 0
1454 0 0 0
321 0 0 0
1433 0 0 0
1257 0 0 0
561 0 0 0
567 0 0 0
569 0 0 0
570 0 0 0
573 0 0 0
576 0 0 0
577 0 0 0
581 0 0 0
584 0 0 0
587 0 0 0
590 0 0 0
595 0 0 0
598 0 0 0
603 0 0 0
606 0 0 0
609 0 0 0
611 0 0 0
613 0 0 0
615 0 0 0
373 0 0 0
566 0 0 0
580 0 0 0
582 0 0 0
586 0 0 0
600 0 0 0
604 0 0 0
1510 0 0 0
377 0 0 0
1489 0 0 0
1313 0 0 0
617 0 0 0
626 0 0 0
629 0 0 0
632 0 0 0
637 0 0 0
646 0 0 0
654 0 0 0
659 0 0 0
667 0 0 0
669 0 0 0
671 0 0 0
429 0 0 0
622 0 0 0
623 0 0 0
625 0 0 0
633 0 0 0
636 0 0 0
638 0 0 0
640 0 0 0
642 0 0 0
643 0 0 0
651 0 0 0
656 0 0 0
660 0 0 0
662 0 0 0
665 0 0 0
1566 0 0 0
452 0 0 0
462 0 0 0
471 0 0 0
476 0 0 0
482 0 0 0
496 0 0 0
1389 0 0 0
668 0 0 0
1369 0 0 0
673 0 0 0
681 0 0 0
682 0 0 0
689 0 0 0
693 0 0 0
699 0 0 0
710 0 0 0
718 0 0 0
721 0 0 0
723 0 0 0
727 0 0 0
657 0 0 0
1769 0 0 0
459 0 0 0
479 0 0 0
500 0 0 0
518 0 0 0
527 0 0 0
538 0 0 0
552 0 0 0
485 0 0 0
692 0 0 0
694 0 0 0
698 0 0 0
712 0 0 0
489 0 0 0
1601 0 0 0
1425 0 0 0
729 0 0 0
738 0 0 0
749 0 0 0
766 0 0 0
779 0 0 0
783 0 0 0
508 0 0 0
515 0 0 0
532 0 0 0
535 0 0 0
1445 0 0 0
541 0 0 0
737 0 0 0
745 0 0 0
748 0 0 0
750 0 0 0
754 0 0 0
755 0 0 0
768 0 0 0
774 0 0 0
777 0 0 0
556 0 0 0
564 0 0 0
574 0 0 0
583 0 0 0
588 0 0 0
594 0 0 0
608 0 0 0
1501 0 0 0
545 0 0 0
1657 0 0 0
1481 0 0 0
785 0 0 0
793 0 0 0
794 0 0 0
801 0 0 0
805 0 0 0
811 0 0 0
822 0 0 0
830 0 0 0
833 0 0 0
835 0 0 0
839 0 0 0
571 0 0 0
591 0 0 0
612 0 0 0
630 0 0 0
639 0 0 0
650 0 0 0
664 0 0 0
597 0 0 0
804 0 0 0
806 0 0 0
810 0 0 0
824 0 0 0
601 0 0 0
1713 0 0 0
1537 0 0 0
841 0 0 0
850 0 0 0
861 0 0 0
878 0 0 0
891 0 0 0
895 0 0 0
620 0 0 0
627 0 0 0
644 0 0 0
647 0 0 0
1557 0 0 0
653 0 0 0
849 0 0 0
857 0 0 0
860 0 0 0
862 0 0 0
866 0 0 0
867 0 0 0
880 0 0 0
886 0 0 0
889 0 0 0
676 0 0 0
679 0 0 0
685 0 0 0
686 0 0 0
688 0 0 0
695 0 0 0
696 0 0 0
700 0 0 0
702 0 0 0
706 0 0 0
707 0 0 0
715 0 0 0
720 0 0 0
725 0 0 0
1613 0 0 0
892 0 0 0
678 0 0 0
683 0 0 0
703 0 0 0
716 0 0 0
1622 0 0 0
724 0 0 0
741 0 0 0
742 0 0 0
744 0 0 0
751 0 0 0
758 0 0 0
762 0 0 0
771 0 0 0
776 0 0 0
781 0 0 0
732 0 0 0
734 0 0 0
735 0 0 0
739 0 0 0
752 0 0 0
756 0 0 0
759 0 0 0
763 0 0 0
772 0 0 0
1669 0 0 0
1678 0 0 0
780 0 0 0
788 0 0 0
791 0 0 0
797 0 0 0
798 0 0 0
800 0 0 0
807 0 0 0
808 0 0 0
812 0 0 0
814 0 0 0
818 0 0 0
819 0 0 0
827 0 0 0
832 0 0 0
837 0 0 0
1725 0 0 0
790 0 0 0
795 0 0 0
815 0 0 0
828 0 0 0
1734 0 0 0
836 0 0 0
853 0 0 0
854 0 0 0
856 0 0 0
863 0 0 0
870 0 0 0
874 0 0 0
883 0 0 0
888 0 0 0
893 0 0 0
844 0 0 0
846 0 0 0
847 0 0 0
851 0 0 0
864 0 0 0
868 0 0 0
871 0 0 0
875 0 0 0
884 0 0 0
1781 0 0 0
1790 0 0 0
3 0 0 0
5 0 0 0
8 0 0 0
15 0 0 0
19 0 0 0
32 0 0 0
36 0 0 0
42 0 0 0
722 0 0 0
197 0 0 0
897 0 0 0
903 0 0 0
905 0 0 0
912 0 0 0
942 0 0 0
949 0 0 0
697 0 0 0
201 0 0 0
61 0 0 0
12 0 0 0
47 0 0 0
29 0 0 0
71 0 0 0
75 0 0 0
88 0 0 0
98 0 0 0
54 0 0 0
918 0 0 0
922 0 0 0
33 0 0 0
953 0 0 0
968 0 0 0
1005 0 0 0
753 0 0 0
59 0 0 0
64 0 0 0
68 0 0 0
92 0 0 0
103 0 0 0
778 0 0 0
110 0 0 0
959 0 0 0
961 0 0 0
974 0 0 0
978 0 0 0
998 0 0 0
115 0 0 0
117 0 0 0
85 0 0 0
120 0 0 0
127 0 0 0
131 0 0 0
144 0 0 0
148 0 0 0
154 0 0 0
834 0 0 0
89 0 0 0
1009 0 0 0
1015 0 0 0
1017 0 0 0
1024 0 0 0
1054 0 0 0
1061 0 0 0
809 0 0 0
173 0 0 0
124 0 0 0
159 0 0 0
141 0 0 0
183 0 0 0
187 0 0 0
200 0 0 0
210 0 0 0
166 0 0 0
1030 0 0 0
1034 0 0 0
145 0 0 0
1065 0 0 0
1080 0 0 0
1117 0 0 0
865 0 0 0
171 0 0 0
176 0 0 0
180 0 0 0
204 0 0 0
215 0 0 0
890 0 0 0
222 0 0 0
1071 0 0 0
1073 0 0 0
1086 0 0 0
1090 0 0 0
1110 0 0 0
227 0 0 0
18 0 0 0
39 0 0 0
50 0 0 0
239 0 0 0
243 0 0 0
256 0 0 0
266 0 0 0
45 0 0 0
919 0 0 0
930 0 0 0
25 0 0 0
1121 0 0 0
1129 0 0 0
1166 0 0 0
425 0 0 0
2 0 0 0
56 0 0 0
95 0 0 0
271 0 0 0
295 0 0 0
299 0 0 0
312 0 0 0
322 0 0 0
975 0 0 0
986 0 0 0
1142 0 0 0
1146 0 0 0
257 0 0 0
81 0 0 0
1177 0 0 0
283 0 0 0
58 0 0 0
74 0 0 0
112 0 0 0
106 0 0 0
327 0 0 0
101 0 0 0
1185 0 0 0
1198 0 0 0
1202 0 0 0
1222 0 0 0
339 0 0 0
130 0 0 0
151 0 0 0
162 0 0 0
351 0 0 0
355 0 0 0
368 0 0 0
378 0 0 0
157 0 0 0
1031 0 0 0
1042 0 0 0
313 0 0 0
137 0 0 0
1233 0 0 0
1241 0 0 0
1278 0 0 0
114 0 0 0
168 0 0 0
207 0 0 0
383 0 0 0
407 0 0 0
411 0 0 0
424 0 0 0
434 0 0 0
1087 0 0 0
1098 0 0 0
1254 0 0 0
1258 0 0 0
369 0 0 0
193 0 0 0
1289 0 0 0
395 0 0 0
170 0 0 0
186 0 0 0
224 0 0 0
218 0 0 0
439 0 0 0
213 0 0 0
1297 0 0 0
1310 0 0 0
1314 0 0 0
1334 0 0 0
229 0 0 0
232 0 0 0
242 0 0 0
260 0 0 0
263 0 0 0
421 0 0 0
269 0 0 0
1127 0 0 0
1136 0 0 0
1143 0 0 0
1154 0 0 0
1173 0 0 0
285 0 0 0
226 0 0 0
236 0 0 0
280 0 0 0
253 0 0 0
319 0 0 0
278 0 0 0
1192 0 0 0
1199 0 0 0
1210 0 0 0
1229 0 0 0
282 0 0 0
288 0 0 0
292 0 0 0
298 0 0 0
316 0 0 0
336 0 0 0
325 0 0 0
334 0 0 0
1183 0 0 0
341 0 0 0
309 0 0 0
344 0 0 0
354 0 0 0
372 0 0 0
375 0 0 0
381 0 0 0
1239 0 0 0
1248 0 0 0
1255 0 0 0
1266 0 0 0
1285 0 0 0
397 0 0 0
338 0 0 0
348 0 0 0
392 0 0 0
365 0 0 0
431 0 0 0
390 0 0 0
1304 0 0 0
1311 0 0 0
1322 0 0 0
1341 0 0 0
394 0 0 0
400 0 0 0
404 0 0 0
410 0 0 0
428 0 0 0
448 0 0 0
437 0 0 0
446 0 0 0
1295 0 0 0
451 0 0 0
453 0 0 0
274 0 0 0
456 0 0 0
463 0 0 0
467 0 0 0
480 0 0 0
484 0 0 0
490 0 0 0
645 0 0 0
249 0 0 0
1345 0 0 0
1351 0 0 0
1353 0 0 0
1360 0 0 0
1390 0 0 0
1397 0 0 0
649 0 0 0
509 0 0 0
460 0 0 0
495 0 0 0
477 0 0 0
519 0 0 0
523 0 0 0
536 0 0 0
546 0 0 0
502 0 0 0
1366 0 0 0
1370 0 0 0
481 0 0 0
305 0 0 0
1401 0 0 0
1416 0 0 0
1453 0 0 0
507 0 0 0
330 0 0 0
512 0 0 0
516 0 0 0
540 0 0 0
551 0 0 0
558 0 0 0
1407 0 0 0
1409 0 0 0
1422 0 0 0
1426 0 0 0
1446 0 0 0
563 0 0 0
565 0 0 0
533 0 0 0
386 0 0 0
568 0 0 0
575 0 0 0
579 0 0 0
592 0 0 0
596 0 0 0
602 0 0 0
537 0 0 0
361 0 0 0
1457 0 0 0
1463 0 0 0
1465 0 0 0
1472 0 0 0
1502 0 0 0
1509 0 0 0
621 0 0 0
572 0 0 0
607 0 0 0
589 0 0 0
631 0 0 0
635 0 0 0
648 0 0 0
658 0 0 0
614 0 0 0
1478 0 0 0
1482 0 0 0
593 0 0 0
417 0 0 0
1513 0 0 0
1528 0 0 0
1565 0 0 0
619 0 0 0
442 0 0 0
624 0 0 0
628 0 0 0
652 0 0 0
663 0 0 0
670 0 0 0
1519 0 0 0
1521 0 0 0
1534 0 0 0
1538 0 0 0
1558 0 0 0
675 0 0 0
466 0 0 0
487 0 0 0
498 0 0 0
687 0 0 0
691 0 0 0
704 0 0 0
714 0 0 0
493 0 0 0
1367 0 0 0
1378 0 0 0
473 0 0 0
1569 0 0 0
1577 0 0 0
1614 0 0 0
873 0 0 0
450 0 0 0
504 0 0 0
543 0 0 0
719 0 0 0
743 0 0 0
747 0 0 0
760 0 0 0
770 0 0 0
1423 0 0 0
1434 0 0 0
1590 0 0 0
1594 0 0 0
705 0 0 0
529 0 0 0
1625 0 0 0
731 0 0 0
506 0 0 0
522 0 0 0
560 0 0 0
554 0 0 0
775 0 0 0
549 0 0 0
1633 0 0 0
1646 0 0 0
1650 0 0 0
1670 0 0 0
787 0 0 0
578 0 0 0
599 0 0 0
610 0 0 0
799 0 0 0
803 0 0 0
816 0 0 0
826 0 0 0
605 0 0 0
1479 0 0 0
1490 0 0 0
761 0 0 0
585 0 0 0
1681 0 0 0
1689 0 0 0
1726 0 0 0
562 0 0 0
616 0 0 0
655 0 0 0
831 0 0 0
855 0 0 0
859 0 0 0
872 0 0 0
882 0 0 0
1535 0 0 0
1546 0 0 0
1702 0 0 0
1706 0 0 0
817 0 0 0
641 0 0 0
1737 0 0 0
843 0 0 0
618 0 0 0
634 0 0 0
672 0 0 0
666 0 0 0
887 0 0 0
661 0 0 0
1745 0 0 0
1758 0 0 0
1762 0 0 0
1782 0 0 0
677 0 0 0
680 0 0 0
690 0 0 0
708 0 0 0
711 0 0 0
869 0 0 0
717 0 0 0
1575 0 0 0
1584 0 0 0
1591 0 0 0
1602 0 0 0
1621 0 0 0
733 0 0 0
674 0 0 0
684 0 0 0
728 0 0 0
701 0 0 0
767 0 0 0
726 0 0 0
1640 0 0 0
1647 0 0 0
1658 0 0 0
1677 0 0 0
730 0 0 0
736 0 0 0
740 0 0 0
746 0 0 0
764 0 0 0
784 0 0 0
773 0 0 0
782 0 0 0
1631 0 0 0
789 0 0 0
757 0 0 0
792 0 0 0
802 0 0 0
820 0 0 0
823 0 0 0
829 0 0 0
1687 0 0 0
1696 0 0 0
1703 0 0 0
1714 0 0 0
1733 0 0 0
845 0 0 0
786 0 0 0
796 0 0 0
840 0 0 0
813 0 0 0
879 0 0 0
838 0 0 0
1752 0 0 0
1759 0 0 0
1770 0 0 0
1789 0 0 0
842 0 0 0
848 0 0 0
852 0 0 0
858 0 0 0
876 0 0 0
896 0 0 0
885 0 0 0
894 0 0 0
1743 0 0 0
909 0 0 0
913 0 0 0
926 0 0 0
931 0 0 0
945 0 0 0
951 0 0 0
1777 0 0 0
899 0 0 0
901 0 0 0
906 0 0 0
911 0 0 0
915 0 0 0
917 0 0 0
920 0 0 0
923 0 0 0
928 0 0 0
932 0 0 0
934 0 0 0
938 0 0 0
939 0 0 0
947 0 0 0
1618 0 0 0
1093 0 0 0
902 0 0 0
916 0 0 0
936 0 0 0
1609 0 0 0
965 0 0 0
982 0 0 0
1007 0 0 0
908 0 0 0
940 0 0 0
943 0 0 0
1605 0 0 0
925 0 0 0
957 0 0 0
962 0 0 0
967 0 0 0
971 0 0 0
973 0 0 0
984 0 0 0
990 0 0 0
994 0 0 0
995 0 0 0
1003 0 0 0
958 0 0 0
969 0 0 0
972 0 0 0
987 0 0 0
992 0 0 0
1001 0 0 0
955 0 0 0
964 0 0 0
976 0 0 0
979 0 0 0
988 0 0 0
996 0 0 0
999 0 0 0
1661 0 0 0
1674 0 0 0
1665 0 0 0
1021 0 0 0
1025 0 0 0
1038 0 0 0
1043 0 0 0
1057 0 0 0
1063 0 0 0
981 0 0 0
1011 0 0 0
1013 0 0 0
1018 0 0 0
1023 0 0 0
1027 0 0 0
1029 0 0 0
1032 0 0 0
1035 0 0 0
1040 0 0 0
1044 0 0 0
1046 0 0 0
1050 0 0 0
1051 0 0 0
1059 0 0 0
1730 0 0 0
1014 0 0 0
1028 0 0 0
1048 0 0 0
1721 0 0 0
1077 0 0 0
1094 0 0 0
1119 0 0 0
1020 0 0 0
1052 0 0 0
1055 0 0 0
1717 0 0 0
1037 0 0 0
1069 0 0 0
1074 0 0 0
1079 0 0 0
1083 0 0 0
1085 0 0 0
1096 0 0 0
1102 0 0 0
1106 0 0 0
1107 0 0 0
1115 0 0 0
1070 0 0 0
1081 0 0 0
1084 0 0 0
1099 0 0 0
1104 0 0 0
1113 0 0 0
1067 0 0 0
1076 0 0 0
1088 0 0 0
1091 0 0 0
1100 0 0 0
1108 0 0 0
1111 0 0 0
1773 0 0 0
1786 0 0 0
900 0 0 0
910 0 0 0
944 0 0 0
1137 0 0 0
1169 0 0 0
1175 0 0 0
1105 0 0 0
914 0 0 0
924 0 0 0
935 0 0 0
1116 0 0 0
946 0 0 0
1123 0 0 0
1130 0 0 0
1135 0 0 0
1139 0 0 0
1141 0 0 0
1147 0 0 0
1152 0 0 0
1158 0 0 0
1162 0 0 0
1171 0 0 0
927 0 0 0
966 0 0 0
1000 0 0 0
1140 0 0 0
1160 0 0 0
937 0 0 0
1231 0 0 0
907 0 0 0
952 0 0 0
948 0 0 0
991 0 0 0
933 0 0 0
1167 0 0 0
1186 0 0 0
1191 0 0 0
1195 0 0 0
1197 0 0 0
1208 0 0 0
1214 0 0 0
1218 0 0 0
1227 0 0 0
956 0 0 0
983 0 0 0
1193 0 0 0
1196 0 0 0
1216 0 0 0
1225 0 0 0
963 0 0 0
970 0 0 0
980 0 0 0
1008 0 0 0
989 0 0 0
1002 0 0 0
1179 0 0 0
1203 0 0 0
1223 0 0 0
1012 0 0 0
1022 0 0 0
1056 0 0 0
993 0 0 0
1249 0 0 0
1281 0 0 0
1287 0 0 0
1004 0 0 0
1026 0 0 0
1036 0 0 0
1047 0 0 0
1058 0 0 0
1235 0 0 0
1242 0 0 0
1247 0 0 0
1251 0 0 0
1253 0 0 0
1259 0 0 0
1264 0 0 0
1270 0 0 0
1274 0 0 0
1283 0 0 0
1039 0 0 0
1078 0 0 0
1112 0 0 0
1252 0 0 0
1272 0 0 0
1049 0 0 0
1343 0 0 0
1019 0 0 0
1064 0 0 0
1060 0 0 0
1103 0 0 0
1045 0 0 0
1279 0 0 0
1298 0 0 0
1303 0 0 0
1307 0 0 0
1309 0 0 0
1320 0 0 0
1326 0 0 0
1330 0 0 0
1339 0 0 0
1068 0 0 0
1095 0 0 0
1305 0 0 0
1308 0 0 0
1328 0 0 0
1337 0 0 0
1075 0 0 0
1082 0 0 0
1092 0 0 0
1120 0 0 0
1101 0 0 0
1114 0 0 0
1291 0 0 0
1315 0 0 0
1335 0 0 0
1124 0 0 0
1133 0 0 0
1134 0 0 0
1150 0 0 0
1155 0 0 0
1168 0 0 0
1125 0 0 0
1138 0 0 0
1144 0 0 0
1148 0 0 0
1156 0 0 0
1159 0 0 0
1163 0 0 0
1317 0 0 0
1340 0 0 0
1126 0 0 0
1151 0 0 0
1189 0 0 0
1190 0 0 0
1206 0 0 0
1224 0 0 0
1131 0 0 0
1132 0 0 0
1164 0 0 0
1176 0 0 0
1149 0 0 0
1172 0 0 0
1181 0 0 0
1215 0 0 0
1219 0 0 0
1180 0 0 0
1182 0 0 0
1207 0 0 0
1211 0 0 0
1187 0 0 0
1188 0 0 0
1194 0 0 0
1200 0 0 0
1204 0 0 0
1212 0 0 0
1220 0 0 0
1232 0 0 0
1236 0 0 0
1245 0 0 0
1246 0 0 0
1262 0 0 0
1267 0 0 0
1280 0 0 0
1205 0 0 0
1228 0 0 0
1237 0 0 0
1250 0 0 0
1256 0 0 0
1260 0 0 0
1268 0 0 0
1271 0 0 0
1275 0 0 0
1238 0 0 0
1263 0 0 0
1301 0 0 0
1302 0 0 0
1318 0 0 0
1336 0 0 0
1243 0 0 0
1244 0 0 0
1276 0 0 0
1288 0 0 0
1261 0 0 0
1284 0 0 0
1293 0 0 0
1327 0 0 0
1331 0 0 0
1292 0 0 0
1294 0 0 0
1319 0 0 0
1323 0 0 0
1299 0 0 0
1300 0 0 0
1306 0 0 0
1312 0 0 0
1316 0 0 0
1324 0 0 0
1332 0 0 0
1344 0 0 0
1357 0 0 0
1361 0 0 0
1374 0 0 0
1379 0 0 0
1393 0 0 0
1399 0 0 0
1329 0 0 0
1170 0 0 0
1347 0 0 0
1349 0 0 0
1354 0 0 0
1359 0 0 0
1363 0 0 0
1365 0 0 0
1368 0 0 0
1371 0 0 0
1376 0 0 0
1380 0 0 0
1382 0 0 0
1386 0 0 0
1387 0 0 0
1395 0 0 0
1541 0 0 0
1350 0 0 0
1364 0 0 0
1384 0 0 0
1161 0 0 0
1413 0 0 0
1430 0 0 0
1455 0 0 0
1157 0 0 0
1356 0 0 0
1388 0 0 0
1391 0 0 0
1373 0 0 0
1405 0 0 0
1410 0 0 0
1415 0 0 0
1419 0 0 0
1421 0 0 0
1432 0 0 0
1438 0 0 0
1442 0 0 0
1443 0 0 0
1451 0 0 0
1406 0 0 0
1417 0 0 0
1420 0 0 0
1435 0 0 0
1440 0 0 0
1449 0 0 0
1213 0 0 0
1226 0 0 0
1403 0 0 0
1412 0 0 0
1424 0 0 0
1427 0 0 0
1436 0 0 0
1444 0 0 0
1447 0 0 0
1217 0 0 0
1469 0 0 0
1473 0 0 0
1486 0 0 0
1491 0 0 0
1505 0 0 0
1511 0 0 0
1429 0 0 0
1282 0 0 0
1459 0 0 0
1461 0 0 0
1466 0 0 0
1471 0 0 0
1475 0 0 0
1477 0 0 0
1480 0 0 0
1483 0 0 0
1488 0 0 0
1492 0 0 0
1494 0 0 0
1498 0 0 0
1499 0 0 0
1507 0 0 0
1462 0 0 0
1476 0 0 0
1496 0 0 0
1273 0 0 0
1525 0 0 0
1542 0 0 0
1567 0 0 0
1269 0 0 0
1468 0 0 0
1500 0 0 0
1503 0 0 0
1485 0 0 0
1517 0 0 0
1522 0 0 0
1527 0 0 0
1531 0 0 0
1533 0 0 0
1544 0 0 0
1550 0 0 0
1554 0 0 0
1555 0 0 0
1563 0 0 0
1518 0 0 0
1529 0 0 0
1532 0 0 0
1547 0 0 0
1552 0 0 0
1561 0 0 0
1325 0 0 0
1338 0 0 0
1515 0 0 0
1524 0 0 0
1536 0 0 0
1539 0 0 0
1548 0 0 0
1556 0 0 0
1559 0 0 0
1348 0 0 0
1358 0 0 0
1392 0 0 0
1585 0 0 0
1617 0 0 0
1623 0 0 0
1553 0 0 0
1362 0 0 0
1372 0 0 0
1383 0 0 0
1564 0 0 0
1394 0 0 0
1571 0 0 0
1578 0 0 0
1583 0 0 0
1587 0 0 0
1589 0 0 0
1595 0 0 0
1600 0 0 0
1606 0 0 0
1610 0 0 0
1619 0 0 0
1375 0 0 0
1414 0 0 0
1448 0 0 0
1588 0 0 0
1608 0 0 0
1385 0 0 0
1679 0 0 0
1355 0 0 0
1400 0 0 0
1396 0 0 0
1439 0 0 0
1381 0 0 0
1615 0 0 0
1634 0 0 0
1639 0 0 0
1643 0 0 0
1645 0 0 0
1656 0 0 0
1662 0 0 0
1666 0 0 0
1675 0 0 0
1404 0 0 0
1431 0 0 0
1641 0 0 0
1644 0 0 0
1664 0 0 0
1673 0 0 0
1411 0 0 0
1418 0 0 0
1428 0 0 0
1456 0 0 0
1437 0 0 0
1450 0 0 0
1627 0 0 0
1651 0 0 0
1671 0 0 0
1460 0 0 0
1470 0 0 0
1504 0 0 0
1441 0 0 0
1697 0 0 0
1729 0 0 0
1735 0 0 0
1452 0 0 0
1474 0 0 0
1484 0 0 0
1495 0 0 0
1506 0 0 0
1683 0 0 0
1690 0 0 0
1695 0 0 0
1699 0 0 0
1701 0 0 0
1707 0 0 0
1712 0 0 0
1718 0 0 0
1722 0 0 0
1731 0 0 0
1487 0 0 0
1526 0 0 0
1560 0 0 0
1700 0 0 0
1720 0 0 0
1497 0 0 0
1791 0 0 0
1467 0 0 0
1512 0 0 0
1508 0 0 0
1551 0 0 0
1493 0 0 0
1727 0 0 0
1746 0 0 0
1751 0 0 0
1755 0 0 0
1757 0 0 0
1768 0 0 0
1774 0 0 0
1778 0 0 0
1787 0 0 0
1516 0 0 0
1543 0 0 0
1753 0 0 0
1756 0 0 0
1776 0 0 0
1785 0 0 0
1523 0 0 0
1530 0 0 0
1540 0 0 0
1568 0 0 0
1549 0 0 0
1562 0 0 0
1739 0 0 0
1763 0 0 0
1783 0 0 0
1572 0 0 0
1581 0 0 0
1582 0 0 0
1598 0 0 0
1603 0 0 0
1616 0 0 0
1573 0 0 0
1586 0 0 0
1592 0 0 0
1596 0 0 0
1604 0 0 0
1607 0 0 0
1611 0 0 0
1765 0 0 0
1788 0 0 0
1574 0 0 0
1599 0 0 0
1637 0 0 0
1638 0 0 0
1654 0 0 0
1672 0 0 0
1579 0 0 0
1580 0 0 0
1612 0 0 0
1624 0 0 0
1597 0 0 0
1620 0 0 0
1629 0 0 0
1663 0 0 0
1667 0 0 0
1628 0 0 0
1630 0 0 0
1655 0 0 0
1659 0 0 0
1635 0 0 0
1636 0 0 0
1642 0 0 0
1648 0 0 0
1652 0 0 0
1660 0 0 0
1668 0 0 0
1680 0 0 0
1684 0 0 0
1693 0 0 0
1694 0 0 0
1710 0 0 0
1715 0 0 0
1728 0 0 0
1653 0 0 0
1676 0 0 0
1685 0 0 0
1698 0 0 0
1704 0 0 0
1708 0 0 0
1716 0 0 0
1719 0 0 0
1723 0 0 0
1686 0 0 0
1711 0 0 0
1749 0 0 0
1750 0 0 0
1766 0 0 0
1784 0 0 0
1691 0 0 0
1692 0 0 0
1724 0 0 0
1736 0 0 0
1709 0 0 0
1732 0 0 0
1741 0 0 0
1775 0 0 0
1779 0 0 0
1740 0 0 0
1742 0 0 0
1767 0 0 0
1771 0 0 0
1747 0 0 0
1748 0 0 0
1754 0 0 0
1760 0 0 0
1764 0 0 0
1772 0 0 0
1780 0 0 0
1792 0 0 0
904 0 0 0
1805 -0.014461845757077207 0.037127292021722456 0.017942877482670483
2721 9.813025939866493e-05 -0.00019624787280224157 -0.00014225956421367428
2722 -0.0007312878283020379 -0.0003140859589076699 0.0023724878978179428
4551 0.001993744273795274 -0.0008241805687780974 5.154472613810534e-05
4552 0.00050857644709 0.0002712722637016079 0.0008659613714989311
2529 6.08209581233306e-05 -0.0002848892463300782 4.711815594994595e-05
2530 -0.0003940957387793177 0.0009341641141330754 0.0010143374466793382
2531 0.0004086798533225746 0.002505096231514224 -0.0007318761410470436
2712 -2.9201299121542548e-05 -3.2461834281924827e-06 -0.00025094648474159267
960 0 0 0
2564 0.0011674081844464865 -0.0008806328901967338 -0.001178089687927578
2769 0.00027895804330124556 -0.0004990726303476817 0.0008775863818858673
2770 0.0019192246614402099 0.00029812806977168365 -0.006193209307897743
2771 0.0020979725010993825 -0.0009524787262171084 0.0060998052237607745
4133 0.005929379002201765 0.0004781851995621946 0.0010410462610197923
1016 0 0 0
2562 0.00018517058115310892 0.009259679757086922 -0.004471332210978358
2563 -0.0005482432078614249 0.0012160037046027978 -0.0063872819072463526
2949 0.0003922098431183389 3.124034074455413e-05 0.0012568543442435258
2950 -0.0031141869393976327 0.005896296126378899 -0.002413315340141938
2951 -0.003643583666758004 -0.004872859724017321 -0.007187813130494566
4647 0.0004828513168860084 1.3970472572400093e-05 -6.616674740145562e-05
4648 -0.0022088078266072884 -0.0009555772705335709 0.0005273351460463294
4649 -0.0009163131985957196 0.0015288600784011206 0.0033217244561959793
2116 -0.0015684046157963404 -0.003478274742889434 0.0059834940203651165
1072 0 0 0
2723 -0.00031113205733516617 0.001372592843996206 -0.0003544079857173886
4074 -0.0017604727311597466 0.000935271005612686 -7.594149851028669e-05
4075 -0.0005407232553690383 -0.001482853708148502 0.0023265727017312567
4076 -0.0029097033603681594 0.00026109845847299484 0.0022160244357257402
4329 -0.0002969307631862543 0.000758527343874579 -0.0019941021962730054
4330 0.005013173337156428 0.0010080958696127213 0.006657010711490441
4331 -0.0007003389886661324 -0.0005175174206037372 0.003175970638427156
4553 5.198268196434205e-05 -0.001079351895501808 -0.0047487287353484365
1806 -0.011837334375426322 0.03182636194661591 0.013806737773696946
1807 -0.013297326978486195 0.0439310704186572 -0.0014592866714560444
4008 0.0001232702929369875 -5.3337722806131355e-05 0.0003726000100608477
4009 -0.0006113429602457343 -0.0010953434658499287 0.002098005188364132
4010 0.0002546426147058097 0.0028984293097002864 0.0012784461633141963
4071 0.0002490429573828026 -4.600203098455904e-05 8.517510435557728e-06
4072 -0.0020470094280304056 0.001682275775829614 0.0008811693865825807
4073 -0.00035431678305514354 0.0006729071222188131 -0.0016543484602187383
898 0 0 0
2713 0.0004674583712356982 -0.0008406621324404871 0.0019342835709121758
2714 0.00016337008857975516 0.00037481307737331884 0.005552214482388632
954 0 0 0
2073 -6.138323419786984e-05 0.00015442677924470353 -0.0006619902280036254
2075 0.00014116465957575178 -0.0011492768029026034 0.005396403674616221
4131 -0.0005461487841765418 -0.0026782505819052 0.010428346067129593
4132 -0.0007631506701689172 -0.0013978819316583704 -0.0001359736533622355
1832 0.0003222164220697072 0.001245663805766003 -0.0014198471032657713
1833 -0.00466776838309797 -0.0004247758566022799 0.009773600645547465
1834 0.008935764773725489 -0.04364844328978581 0.013217692595352767
1835 -0.001255129731850501 -0.000988311447746284 0.009727128643366932
2074 7.570930776400877e-05 -0.001462093661445901 0.0049200923841868065
2220 -2.7481649845218615e-05 3.132283162862922e-05 -0.00016212093387827828
2221 0.0006798720799569553 -0.0010093030507783542 -0.0009148749736169777
2222 0.0010939026723093366 0.0007757632220508841 0.001981105470557807
1010 0 0 0
2115 1.8300537688971148e-05 0.0003525235299174835 -0.0006509556722458696
2117 0.0007206336971344276 -0.0017562553349396697 0.004929720013830288
3170 -0.0011398549031769742 0.0005079282940318777 -0.0003020765531803129
3558 0.00043240263200690707 -0.0002571840519902277 -0.00023663834507996637
3560 -0.004837088516994917 0.0005590849215069628 0.001982785560466583
1066 0 0 0
1128 0 0 0
2982 -0.00035744175221545064 -0.0001382960236497903 0.00018221240084448015
2983 0.00037131474666836237 -0.0020200457397504907 -0.00026615816657367955
3060 -0.0001354661469312502 0.00016956966235973637 -0.00011569596798077958
3062 -0.00027373485252024096 0.0007583081760940846 0.0022645948013195315
3623 0.0037122823744233616 0.0012893175813421833 -0.0022638515796763055
3813 -0.0005066707399934995 -2.0667161435661148e-05 -0.0006141320074829289
1122 0 0 0
2977 0.0006985169766262128 0.0010711668899264213 0.0009066277152327197
2978 -0.00039852894185643094 -0.00016876306591047884 0.0005582934843003862
3061 0.0005647311900447361 -0.0009408919247737317 0.0008254665009797847
4597 0.00012092069486704804 8.281933913671606e-05 0.001344538592255906
1178 0 0 0
1184 0 0 0
2412 6.83538102388343e-05 -0.00012363611231361427 0.0008827688758937935
2413 -0.000104772733018527 0.002114219120363356 0.003062202493713468
2414 -0.001404612815531287 -0.0005025609114986363 -0.001405513957358783
1240 0 0 0
1816 -0.003193085377833076 0.000529610331165056 0.002310263648042626
1817 -0.004669857799749839 0.0032929029131726064 -0.010202534012803756
1818 0.05206189005989927 -0.039810126290996665 0.02870127451403558
1819 0.0008999298034357473 0.0006939682365254221 -0.013147712404807374
2052 0.0002383211600103882 -0.00021497033216805026 0.0003837297819136635
4155 0.0002507073342000802 -0.00011633263361213197 -7.466025035042373e-05
4156 -0.003408662847868189 0.0007446876459283352 0.0013423707105881645
4157 -0.0034405062617916646 0.0022019105035211714 0.0024555161819476818
1234 0 0 0
1799 -0.004119382263381793 -0.0005242606332821002 0.008196398997672112
1800 0.007309882150351709 -0.0005972069041606007 0.02769605793466887
1801 -0.002120403670003632 -7.709007235959948e-05 -0.0020041406195111947
2898 -0.00019199615638621395 -0.002919583393346007 0.003595252763440919
2899 0.0012589586904001157 0.0016289739906780007 0.0026789787157328344
2900 0.00259190563421326 0.0008793702903755112 0.005136318137870621
1290 0 0 0
1296 0 0 0
2504 -0.0025682108326044255 0.0036741378565336887 0.0008479100842394787
2756 -0.002029965761375983 0.0026910868086394697 0.001756408368020146
2984 0.0026343419562284438 0.0015125110909770922 0.0015360888363652495
3180 0.003503269178380491 -0.0013255268855768066 0.0035058488176479843
3181 0.005824535837346237 -0.002474340839595562 0.0011457852298943192
3182 0.007488369324232796 -0.0015255209526906198 0.013815183544366505
1352 0 0 0
3294 0.0005021654945250192 0.0006091289395051715 0.0007507260551899013
3295 0.0014197787506813036 -0.0027417911096718366 -0.0030268580941235925
3296 0.002994868697062048 -0.008176847790939305 -0.009522981464625938
3814 0.0032694115603660104 -0.003664338037058159 0.005195508377460077
3815 0.0008784210498149642 0.005595506431437269 0.003528704192061347
3924 1.2865256599823607e-05 0.00020524891869673942 -0.00019401932676662396
1796 -0.001116894370457488 -0.0018392590921872962 -0.0005149655656179377
1798 -0.0015170188930909866 -0.0018734301349606101 0.019024936458312998
2283 -0.00014915407907402148 4.948719177380523e-05 0.0013827311565425672
2284 -0.00019634002643714976 -0.0002585804694820688 0.0014707041021197258
2285 0.0005414717615234885 0.0006056398963313002 0.0009408821646216959
4596 -0.00013243585280505344 -4.2005570736303624e-05 8.188737211331278e-05
1408 0 0 0
1797 -0.0025206598947121192 -0.004301431278335401 0.032510808294143316
1824 0.0006055716826734232 -0.0021011366856309405 -0.0019384996902203704
1825 0.010829607210581134 0.008256844493487485 0.0050439382799989056
1826 0.006771438896633192 0.010837682509806946 0.008107884647332928
1827 -0.004206400504984114 0.0007130383424077948 -0.0030044517709383657
3262 -0.0008410399833245874 0.00034881188667583115 0.0031038182126261406
1464 0 0 0
2053 -0.001739601659086634 0.0026789312657929287 -0.002256936877876629
2054 -0.0020215354691388047 -0.0008932472617543476 -0.002265897409336431
2127 0.00024665929411416394 3.597806975908484e-06 -1.5633561581871567e-06
2128 -0.0009157719913510052 0.00011143016670657141 0.0016256926896950563
2129 -0.0006342549739231388 -1.1282415599629558e-05 0.0005312869721124922
2719 0.003349286202650476 0.0026229910818523165 -0.0009168827708488863
3222 -0.0003028863657079083 -9.041645898584054e-05 1.5125526499576273e-06
3223 0.0019504281074816867 0.0006834063268606792 0.0012224768683962693
3224 0.0025617472037189155 0.0007492555939983982 -0.0009490844389840522
3564 -0.00022947796473607297 6.184972116387898e-05 -2.5326925610450707e-05
3565 0.003330732502492106 0.0008884823331429996 0.0007325115182080962
3566 -0.004358046501742031 -0.00026823627195167313 -0.00026841793468232857
4544 0.0007547709583891151 0.0006054333366705782 -0.0005680690532111788
1520 0 0 0
2754 0.0003909894912006226 -0.00030854962861761806 -0.00030398814286773895
2755 -0.003678578852113113 0.0018922409569874516 0.0004970362310419339
3093 0.0024969570100581997 -0.004695660350131126 0.0012937981143383002
3094 0.0017121799741748815 0.00013369889297669456 0.0032361123334814787
3095 0.0007968023600299122 -0.0013436499032788828 0.0019361425140472792
4386 1.214719259349634e-05 -0.0003310681498367697 0.00013256262941253275
4387 0.0010443614701421554 0.0008308750020615209 0.001344480158955358
4388 -0.00400173587813025 -0.0003032537532765918 0.0008484702926740017
1845 0.009796852175243297 -0.01960456847292145 -0.007760229942937295
1844 8.228256788033154e-05 0.000470598752212089 0.0013049583714430616
1820 -0.0005036098301705812 0.001816599278056126 -0.002473439121143774
1821 0.0015889286406700566 -0.01294315352730412 0.01619470317417442
1822 0.0011024748536004193 -0.011072591861242419 0.02562078452076753
1823 0.004252245707475043 -0.005000924214349371 0.016655514210515594
2002 0.002403006146812384 0.001596317881725476 0.007276762415285942
2262 -0.00016345506659084255 0.00022350220992945063 0.00019983038370520204
2263 -0.0014515482356712082 0.0006400519456544759 -0.0006173481708394059
2264 -0.00043291252380399023 -0.0018373177520740309 0.00010167775688677032
1346 0 0 0
1847 -0.010994622426100114 0.009544521101783549 -0.0059113345472821075
1846 -0.0012271752978823853 -0.001720337449184173 -0.004326609073375149
1837 -0.005526223304722032 -0.0016304289548285341 -0.0028326207187870556
1402 0 0 0
1843 -0.005498516152338021 0.001702714491628302 -0.008305937676722627
1842 0.023759725231287332 -0.030568807013959202 -0.007600904280993326
1836 0.0021503119048798293 0.00027062012704251156 0.00028595583508081023
1838 -0.006230226446447539 -0.0009479632552559184 0.007033855887994654
1839 0.016066826835029017 -0.01222033780291644 0.02795287422429123
1840 -0.0016758283199429793 0.0017546198003812997 0.0008997472165968486
1841 0.007074468284943717 -0.010279210703345483 -0.02373144871836274
2784 -0.006973685171651739 -0.007078308464127863 0.005751927842995907
2785 0.003029998504374479 -0.004540859451102263 -0.0019205224330121691
2786 -0.007661667665741428 0.00228249131306032 0.00618076986105438
3261 0.0002532128280030131 -7.070476364189365e-05 -0.00030410690736078417
3263 -0.0010997532936911454 0.00032950293944301943 0.003503727650000917
4017 0.006922385623579639 0.007044243006211078 -0.004803000707473696
4019 0.0026044435499760405 0.00946598360592804 0.0056226488141467475
3105 0.0003474960373710709 2.1587864798940926e-05 -0.0006749290931052115
3106 0.0010004617902188305 -0.0006270768094211095 -0.0017540832350712232
3107 0.00040059806132438817 -0.000491671307092348 0.0003002458455301526
4018 -0.0007185812630188703 0.007322983070398121 -0.006899087235557161
4196 -0.0034651902852888728 -0.0011128767529437107 -0.0030814306603680086
4783 0.001882304826868772 -0.0005750132082601362 -0.00044334461616326416
1458 0 0 0
4587 0.00010011628574987018 -9.742519116542095e-06 -0.0004959817343385324
4588 -0.0022275669974735897 -5.731256632866543e-05 0.002301719145841133
4589 -0.0016223997350721642 -2.1175034999015147e-05 0.001062737940137719
1514 0 0 0
3570 -0.0026454768183741604 0.004557607345752484 -0.0015479372112138633
3571 -0.001622409829718692 0.0007795998437658105 0.001139196480337708
3572 0.0016461801422656564 0.004782423496353649 0.0017108118274056724
1576 0 0 0
1812 -0.0008230133945721412 0.0007691876853604605 -0.0016348844999984253
1813 0.002508297717981077 0.00023091556300761193 0.011433083015020447
1815 0.004264143048449072 -0.011959111836853541 0.013195566222749824
4083 -0.0011029727839795807 0.0004010323678581881 0.0068584985172981784
4084 -0.0013097858227813135 2.9268116542991144e-05 0.009102787120909067
4085 -0.00043752917632803245 0.000898016803180581 0.006419604771925556
1570 0 0 0
1808 -0.0018150843451288294 0.0021868397346493985 -0.001917921484624153
1809 0.012442845134146169 -0.023172393001862187 0.0012480010447548221
1810 -0.007753186744758249 -0.011816328057263516 0.019457930730490857
1811 -0.0036933744240547186 -0.0031570277526356666 0.007914353774088778
1814 -0.0007922688549894932 -0.006160415345610188 0.023650716828134456
3615 -0.010615716470806546 -0.007827763607703517 -0.00801974849337681
3616 -0.0042186816749767 0.0015859078895823578 -0.008999299302022748
3617 -0.0007505317413889127 -0.001990220426075487 -0.0033037132931646707
3954 0.009740032377721797 0.006697270699715453 0.00830490213717288
3955 0.0080197755155618 0.010938241474828803 0.005203487006672403
3956 0.006425939122562174 0.003800555690158637 0.0066844799618748976
1626 0 0 0
1632 0 0 0
2238 0.0001696372959152703 1.8939816166104257e-05 0.00014936818161631667
2239 -0.0017382675234937283 0.0016298054345993218 0.0005388649020546494
2240 -7.659286859027242e-05 0.00020085026136801098 0.0001597748578343412
4516 -0.028324386121888572 0.03246744642183888 0.0006388383503984324
1688 0 0 0
2105 0.008780474945569898 0.006356604252228694 0.01761326779626134
3249 -6.544960496781902e-05 7.56979222659087e-05 -0.00039410390249701053
3250 -0.0013945445248891174 0.001979820394582176 0.005621410464813038
3251 -0.0012906683149834235 -0.0016433738216422686 0.0037654128537963293
3330 -0.00014269037005034687 -0.0001999593295817356 -0.00032204545385985033
3331 -0.00047478551541172814 -0.0001203865127886174 0.0013485682918019796
3332 0.0017703823285917415 -0.00014289118811793564 -0.00011041826148553408
4782 -0.0001275541927353109 -2.9581103931897387e-05 -8.279403045661076e-05
4784 0.0017632704366016044 0.00018332080390282257 0.0027624956539463647
1682 0 0 0
2550 0.00034208420286470224 7.617348276580644e-06 0.0002245007790747433
2551 -0.0009873406522208337 2.475412285965111e-05 0.0011361776129494192
2552 -0.0006931563253430276 -0.00045449127031480137 -0.0011081932950568164
3238 -0.0008124756384153761 -0.00032947743174267845 -0.0021844138890716298
4287 0.00010586571206089814 0.0002310695979019413 -0.0006701240917458172
4288 -0.0004672920290343653 -0.000939493752575422 0.006298500708819071
4289 -0.0007501942829254784 -0.00036200076124551185 0.009945956068462583
1738 0 0 0
1744 0 0 0
1828 -0.0001250206473922262 0.0008655150143946429 -0.0031478167840892413
1829 0.00018858566834223365 -0.001478714967100814 0.013467124829779976
1830 0.004330556259060173 -0.004138342969499332 0.01194077364424112
1831 -0.025054260648962556 -0.04890608433369786 0.028219846432051044
3237 -0.000256994736361272 -3.7313502724969265e-05 0.0016375334814845441
3239 -0.003025624575301992 -0.001780151268494745 0.003359903392512271
4485 0.0028945704731254207 -0.0002649088331462376 0.004916300719863941
4486 0.0026461771385842586 -0.000971750696972495 0.0029526953117086194
4487 0.004478901954408071 0.0010740799455694955 0.011151490982279376
3045 -0.00021236135892804993 -0.00012980394471074686 -0.00033742175616770004
3047 -0.0005577099288881798 -0.00042948017194271065 0.0016051127857739209
3216 0.0005362259585694748 6.204880201744574e-05 -0.0006361023833799523
3217 -0.0003282784698240623 -0.0002755469424903999 0.002207207400529224
4230 -6.155422473852111e-05 0.0002678268562975663 -0.00022820639301956348
4231 0.0005398397983346036 -0.0012039952972250506 0.002507866903188465
4232 0.000480845419002254 -0.0008546795871526949 0.0027659257158559104
1905 -0.00011983885423670633 9.862035549362605e-05 -0.00045523495197444914
1906 -0.0008086790658574958 -0.0021674168143945866 0.003617083615097677
1907 0.002490065501523447 -0.00030625805216639046 0.003058241672228023
1908 3.660115498209936e-05 0.00015834841003099776 -0.0002020060677643741
1910 -0.0017042515375141518 -0.0012086011230552174 0.0003685312527487081
3046 0.0034559874704607565 0.0017709034733793183 0.003743222837855282
4344 3.313648126843626e-05 0.0001588970701114983 -3.391010317395729e-05
4345 0.0004243236938102299 -0.00045817715505647936 -5.5221409961597464e-05
4346 6.52972609917419e-05 0.0010320898737992124 -0.00048757659053939845
1909 0.001100838136906524 0.0008473723192793006 0.0019472284702707274
2311 -0.001644357607983126 0.0014237199855506694 0.003841031978152321
4104 -0.002539952606081447 0.001397280699243409 -0.0014965945682482126
4105 0.005991910149833696 0.005031054392345903 0.004875632670267789
4106 0.0036400151096685845 -0.0006358744542670743 -0.0006157151717642095
4512 0.0020403937074888272 -0.001961415284147047 0.0005590332457588357
4513 0.0010446829590246586 0.004900696073232158 0.0032827336523247375
2205 6.850538072198714e-05 -5.019397570603275e-05 -0.0004510376370140305
2206 -0.0012536514966420716 0.00017504989062253352 0.003759074884588502
2207 -0.001159275689120662 -0.00015140029747436737 0.004023014016888578
2310 2.9601311999937286e-05 -0.009391494444422908 0.004737670147828172
2312 -0.002111291655801471 0.0024420664564662733 -0.0023164064082255064
3054 0.0004055966697534446 0.004747232302250092 -0.0018239758155822116
3948 -0.00025751930918968937 -0.0006350913114206355 -0.0005156914241469487
3950 0.00047206296687779797 0.003337902977484488 0.001969548522351898
4217 -0.0014069736713757679 -0.0013410583510026473 -0.0007218775057993903
2088 -0.0007030345263326781 -0.004622955798531667 0.01066792728928138
2089 -0.0014834849906553075 -0.003505344020211325 0.0056958911918723555
2090 0.003844849200667241 -0.004463771867988315 0.008605433959955158
2987 0.00015947871705499173 -0.002354731793785724 0.004115451999570405
3055 0.0009695457224397661 0.006726434772028417 0.0002614110491152207
3056 0.0014701655970454988 0.001855403522166949 -0.0005493413609160421
3279 -0.0012131057365335463 0.00045466337032804726 -0.00026583968995824334
4326 0.002400760121671271 0.003935963059110518 -0.011806657097389466
4327 -0.0057464567141527175 0.0005548752050017682 0.0015714052892400522
4328 -0.00577778246861244 0.006647019161247586 0.0004713450178069759
2985 2.0712986741608487e-05 -0.000766006630271406 0.0010852726383305193
2986 -0.0007883990023323845 1.1511968844858399e-05 0.0036616220798771516
3120 -0.00032153593625180885 -0.0002260517981673261 -3.665231727313244e-05
3121 -0.0013917978576359793 -0.0003312068841402446 0.0026696159712148687
3218 -0.0013461575105884892 -0.0007416679190203985 0.005639605514229518
3840 -6.45371692150685e-05 0.0003173142665540947 -0.00042275133012404737
3841 0.00041247160867498734 -0.002694379794326587 0.0019049047519278954
3842 0.00029274901932723396 -0.0013627981863559894 0.0034846140141221193
2853 -0.007639613942202935 -0.006314161029573945 -0.007763445826047121
2854 0.0014476137163834213 0.005251719515298947 -0.005839957537441142
2855 0.0005574990674788616 0.00457637846105469 -0.006705539652512577
3264 -3.9887086068526566e-05 -0.00019525206767189953 -0.00014354602269917922
3265 0.0020682877466502987 0.0011542424107766544 0.0017582951891005438
3266 -0.0026895211234245473 0.0012443636932967948 0.0002074356852076264
3526 0.0016493360297638688 -0.001468366322463047 0.0028588228573957312
3945 0.0072210172976063195 0.004981644233351701 0.008733375521074999
3946 0.0016714265864015286 0.008507401108659171 -0.00278045618734192
3947 0.0026836824337610203 0.0028495874062175394 -0.0027094276891808304
2355 -0.0004512860052054935 -9.663928638194124e-05 -0.0004266821138793191
2356 0.004585492277591758 0.000453089777467117 0.006117823676250143
2357 0.00467663614925651 -0.00018595662295956136 0.003732320585155234
4296 -0.0002023040609919595 -4.405882458069669e-05 -1.6422438952164543e-05
4298 0.0017862418614866234 -0.0004877697455203632 -0.0009150391387403779
2291 -0.0005180919278550975 -0.000774962707762893 0.0037676489792481294
4374 0.0001900791536277519 -9.168119151942386e-05 -0.00033241093991110505
4375 -0.0009445847937705426 -0.0006687280594807394 0.0015444818565758531
4491 0.00020029632447965892 7.075768240857649e-05 -0.00048052645524605147
4492 -0.0005889307860248445 -0.0005592343261803827 0.004212819099532263
4493 -0.002161574551586922 -0.00020420089761351217 0.0031410494124451864
2289 0.00010857122517460019 -7.244841265508179e-05 -0.000490085683875474
2290 -0.0007626006599531283 0.0011081538194644021 0.004503283171848367
3753 0.0001089947066902319 -0.0001720428380484687 -0.00041933595390448704
3754 -0.0007470835969351784 0.0008708894723380668 0.0027800567345359537
3755 0.0007171175973892007 0.0013466465754516524 0.0012041778482987766
2625 -7.492214098606642e-05 4.130407174871294e-05 0.00014195929001376782
2626 0.0002745909925170503 0.00017319395896104483 4.762129397948546e-05
2627 0.0012306655366737826 0.0005297855439224194 -0.0002062749590756969
3168 4.058984661776103e-05 -0.00021900968134340101 -2.6932093636839573e-05
3169 5.574476932960065e-05 0.0012355125362398444 0.001078702113722961
3280 0.000657882626318578 0.002815657873002483 0.002556878454105168
3281 0.0010977357916229073 0.001242237710153802 0.003040149812886753
3559 -0.0022902979030463475 0.0008633420865737828 0.001709109264208234
4396 0.0019362887430620472 0.0007072197292781463 0.00026766418755197024
1936 0.0010903679614867928 0.0022150976379446755 0.0029219592198479662
2844 -4.006766113816345e-05 -0.00010350517920939605 -1.7700297172477323e-05
2845 0.0007098374599450844 0.0008500795688908394 -0.00104121754619641
2846 -0.00011214788394342057 0.0008658289242908709 0.0010868040151422163
2185 -0.00020629078260557215 0.0002734996082981185 0.0004205205873788006
3621 -0.00027714614264968404 -0.00013926016663046487 0.0007873846709656958
3622 -0.0008053406172471957 0.0033378075007136185 -0.0008109228980033321
4560 -0.0010713889285085508 0.00041000001090338566 -0.0008210919353823147
4561 0.00020429132284690334 -0.0036848701287719096 0.004708847292258173
2928 9.288224917514738e-05 0.00013574128318830024 -8.959019467069928e-05
2929 -0.0014593773018262322 -0.00023885176212402138 0.00023292117735544828
2930 -0.0007810960639892265 -1.865597058682618e-05 1.5472408629263927e-05
2976 5.87685763251069e-05 -5.1072344849075675e-05 -2.625296158076022e-05
3581 0.002221075453082605 -0.00045474434961949355 -0.0005452747170391342
3867 -8.197668196402152e-05 -8.632907610487836e-05 -0.0005277118546401326
3868 -0.00012828112294726606 0.001193879497867772 0.003998670747636135
3869 -0.00017024346310594976 3.280397879231999e-05 0.003559281391461544
2670 0.00014968960124511795 -8.139144010032205e-05 -0.0005570390336529798
2671 -0.0037873444260302733 -0.0009887699433113767 0.0038834958281203347
2672 -0.0006073505589729003 0.0020671790617184864 0.003983569973424102
3450 5.83747431050033e-05 3.1903882168883694e-05 -0.0002773232422343533
3451 0.0026176485015335974 0.00040964598355479575 0.0012281586489391548
3452 -0.001505268032035032 -0.0012056912991949816 0.0019664376368428247
3858 -0.0012446842347690187 5.6936715246900307e-05 0.00013122703228887506
3860 0.0020469025545274576 0.002169496228799552 0.0029376960911698773
4376 -0.0008257068063719027 0.002067655481046379 0.004306687094487294
2265 0.0001699179742067471 -0.0003315379128392804 -0.0003455472933408382
3774 -0.0005755131081603344 0.000734775278054424 -0.0009031872256940797
3775 0.003345377522345253 -0.0011915688929703965 0.0012796818158798062
3776 0.0030515292010497145 -0.001704544661617245 0.002224559562488023
3859 0.0006543561504457488 -0.004349818993478311 -0.002836920127772895
4284 -2.5225399513931255e-05 0.0001934017161386932 -0.00010021970688437258
4285 0.00034765649748537175 -0.0008647658151334763 0.0017066099553260097
4286 0.0003675212293502485 0.0009502793104334598 0.00013179558203939358
4368 -3.2677211062155694e-05 -0.0002611687170556879 -0.00021849631072502488
4369 -0.0006690157209503022 0.001689220782311564 0.0016846180323526496
4370 0.0011234964886276224 0.002652191032725756 0.00045470700209560363
2338 -0.00011298638056737593 -0.0006126795903300985 -0.0003119620191809302
2340 -0.0001240060351006644 -4.6883029393042225e-05 -0.00012407863345367462
2341 3.5828752300883724e-06 -0.0017494182794030814 0.0008306574278910793
2342 0.0011836795268318947 0.0008246303631391276 0.0004373009050182535
3033 0.0006754957665688876 -0.0004900888005702264 0.00147376685119678
3035 0.0024612994560614513 0.0008562172194384345 -0.00016808936376583683
4838 -0.000501885229467049 0.0018082377501689717 0.0014342139905609637
4837 -0.0007639937092045113 -8.191238659388211e-05 0.0033026192394653418
4836 -1.5074151828126972e-05 -0.0001082055604899596 -0.0002642484838623848
4395 -0.0009233588703362375 0.00043802298581183715 -0.001564317500920635
4397 -0.002298615036089989 -0.002366901152823172 -0.0013154951184023097
2184 3.4363321027337955e-05 -2.548513826382223e-05 3.574245342403844e-05
2186 -0.0004632644220816183 0.00039212301321579014 0.0008849840326226608
2502 5.167404204123974e-05 -0.0001392019444829776 -5.759097340856067e-05
2503 0.0010321727032542335 0.0006633723075849945 0.0029117577611571786
2490 -0.00012723661577862956 -6.320066425114445e-05 -0.0003522444480324319
3925 -0.0003104248512881828 -0.0007143855257233416 0.001552679277313372
3926 -0.0005183136286483527 -0.0013070270637599466 0.0027269266475967668
4518 4.666193550933861e-05 5.142013218150148e-05 -4.9988817982383084e-05
3351 -0.00041655620553436877 -0.000246859993534878 -0.00030592293603304467
3352 0.0002533248545044202 -0.0013241558458449497 0.002052735585344306
3353 0.00033262594718290553 0.0015657309629258345 0.003435819575215053
3476 0.0015544347305876123 4.689112325648725e-06 -0.00257801435501271
4519 2.2488873595454757e-05 -0.00029822196201810747 0.0016452270923682562
4598 0.000542301766769693 0.0004544312719181099 0.002576085113331988
2267 -0.0017620440204131303 0.0028117251844592536 0.002492891849529451
2349 -0.00029025276501765335 0.00039230259757140466 -0.0002241691906607821
2351 0.0018346093509996884 -0.004168564842823093 0.0037764531004412256
2430 0.0009783918727334301 0.0002969110256769765 -0.000811123739892557
2431 0.0007609650857445556 -0.001312701514594859 0.0034676826776124585
2432 0.0017747480245598564 -0.0003751385194059546 0.00409022694832529
3474 -0.0010234176205253047 0.00023883599239718425 0.0002543248136834056
3475 -0.000428661647752234 -0.004681885662541817 0.0008829908517361298
3609 8.847884985882869e-05 0.0002518176939296768 -0.0003944887034647523
3610 -0.0008295261064509648 -0.0006994275765694945 0.002634593612916555
3611 -0.0010705490557631888 -0.0019440134298011303 0.002732495037039525
4483 0.0019745956986542738 0.0015437728042722758 0.0004858920002199685
4497 0.00017491550658711388 -0.00028527133408802203 -0.000513377971107957
4498 -0.0026410097059047064 0.0012666144308896559 0.00425663542381914
2266 -0.0014576264587948763 0.001147973149766851 0.0035372403921035667
2350 0.0015266698410022204 -0.0036374976749277785 0.0016915618014781485
2508 -0.0003699882023419766 5.0536397437406294e-05 -0.0005093130207924276
2510 0.0013572097453299241 0.0004340528033594227 0.0037596407789907806
2718 -0.00015844739549520116 -9.855256624373367e-05 -0.00014340259244914703
2720 -0.0010920711930255012 0.00048110516722217497 0.004241060180520602
1975 -0.0013416616956254009 0.00016344373578116369 0.002352584290808825
2076 4.113273025599246e-05 0.0001909680185723112 -9.901220899891483e-05
4542 9.799364162938654e-05 -0.00018392896165993162 -1.2462585268347638e-05
4668 -0.00697217916096817 -0.02271633419795384 -0.020065319879706917
4670 -0.006787429941999157 -0.03295260981302739 -0.008979940662794979
4776 0.003843142460016667 0.003153106521471621 -0.00908131126850923
4777 0.0068940824470606395 0.008109488772858196 0.0032596038686642766
4778 -0.01027788095062526 0.0037866655822122227 -0.005670536982448343
1974 -0.0008667209365209286 -0.0010186741318739267 0.0002662958244939572
2025 -9.380935448671472e-05 0.00016617309283605548 -0.0007514300021999381
2026 0.0006458090434828804 -0.0005988346160116003 0.005659928587832392
2027 0.0009111623389611908 -0.0007758944756672417 0.007962674159210757
2491 0.0012349582970252134 0.00033071707955504106 0.003096047596302998
2514 -0.0001973130784384662 -0.00023582417899899275 -0.00029259474270704254
2515 -0.00010027255081161152 -0.0007190509829435798 0.003990212705762312
2516 -0.00021657993643844507 0.0021683613491461444 0.0015727751438652316
2001 -0.00040580773724794433 -0.00019046113115073516 -0.0006424719045902591
2003 0.0017946824774096957 0.0019821550262227312 0.005459692171053705
2118 -0.00011888470983349906 0.0001765858893370352 8.246840803969644e-05
2120 9.746746201896641e-05 -0.0016348686800791508 -0.0005550584805222335
2279 0.00035487915512855405 -0.0004629999125101184 0.001059851462607167
2716 0.00262160162254749 -0.0015386116161200754 0.0025072582448637435
2717 -0.002033476912031053 0.0018595116163862226 0.003150293284470114
3144 3.8155971083470075e-05 -0.00022913553111148934 -0.00028985794484444246
3146 0.002274877494255058 -0.0003288655877689644 0.001188287566547878
3335 0.0004635949701800217 0.00018158827407685967 0.002214613144158711
2715 7.031407059700513e-05 -8.20721693323087e-05 -0.00046764320978164616
3333 -6.471688580995172e-05 -4.092152643758121e-05 -0.0001713012060882325
3334 -0.0011874643398808277 0.0012004976980975288 9.144246412461036e-06
4173 1.1431305955174325e-05 -0.00015370752935309778 -4.544435849096642e-05
4174 0.00021936988925650247 0.001929617610001751 -0.0004060399565863286
4175 -0.0009714374370882879 -3.377440533414149e-05 0.0019334070834355153
4820 0.001295560434217531 -0.0007674318381859525 0.0003562906714706519
4819 0.0008333455801696883 0.0009169622224774086 0.00015696307154027426
2157 -0.005861116437906215 0.007125558146917041 0.006445328075636205
2158 0.0008830949669619492 0.0029302269898596393 0.0013433883256837092
2159 -0.002589301974439329 0.005889364144989717 0.0015147074033486307
2316 0.005816885975342636 -0.008213439185753813 -0.007766114885808737
2317 0.0014050931999191247 0.002322706786758695 0.003866613188685608
2318 0.0008534854635457104 0.0021546606876604846 0.0033674693012435675
2364 0.00010107778861186172 0.00018450684200649185 0.0006579033789416477
2365 -0.0001692140199218783 0.0014135696044524225 0.0025537719896870166
2366 -0.0017390116782122374 0.000712572265927367 -0.000872682394272189
3932 -0.0001785125748537954 0.0013168462665760364 0.001866210311629854
4499 0.00023582648966846383 0.003302015027862524 0.0037836614258601364
2486 0.0007230005158898031 -0.0004101240116363416 9.143722638802122e-05
2509 0.0018687714498334118 -0.002791973763819305 0.0003469312948920133
3315 -0.002308811198678743 0.0039783324246426485 0.005942023245610233
3316 0.0002320349930551206 -0.0017333590892940059 0.0019119368625017353
3317 -0.001420520282819881 0.004858505373964322 0.003973622281926063
3930 -3.954400501489257e-05 -0.0002493678047871977 -0.00031336670011699485
3931 -0.0002528896515344004 0.003792106589735939 0.001376629347021069
4194 0.0021887070620989105 -0.004388897042865456 -0.00553181356912553
4195 0.001747411965684804 0.004953458897348272 0.0011621574054366413
2077 0.0008648091789512248 -0.0023141630803856536 0.0015608857501229825
2078 -0.0007835644232482827 0.0016483083384053049 0.004727029345335976
2211 -5.119346218589986e-05 6.854749263025906e-05 -0.0007081862964601937
2241 -0.00011128049740993412 -0.0003234732645103865 9.386066149168276e-05
2242 0.0013890378500152345 0.00027223727192488077 0.0008023645236566838
2243 -0.000789073006995901 0.0024651732484961522 0.001721881247920586
4543 0.0009409021673930532 0.00021182067340848765 0.0007754073750449492
1976 0.0003268778156058273 0.0010945801015055756 -0.0007327582861242329
2277 8.68551149338731e-05 9.387639940298785e-05 -0.0001495151184582905
2895 0.0001998751021748851 0.00012076045212903449 -0.00032041849092484537
2896 -0.0012331913408324623 -0.00026395048273615166 0.0027441439400057105
3145 -0.0009547030501249405 0.0022271741151769007 0.0034891176321539363
3162 0.0008198729399565913 0.0008757708559351746 -0.00036150757882277325
3163 0.0018616134458983619 0.0017202235920156287 -0.0001618916461756188
3164 0.00023262726058213674 0.0011684075051991904 0.00024840598244836874
2070 0.00020913227128593513 -0.0001411465723676984 -0.0003136522811808346
2071 -0.001285650411565663 -7.765594821952639e-05 0.002896463542236322
2072 -0.0004984721629312666 -0.0005339969180737055 0.0009814893547329432
2119 0.0009098142762217387 -0.000998593471078954 0.0017494584469734712
2406 -9.026694800731321e-05 3.576761042636857e-05 -0.00010921266912164223
2407 0.0009901446307665036 -0.0003959403917865792 -0.0006933258061441273
2408 -0.0003895724479725745 0.0011215626076284027 0.0009633937552737919
2505 2.4114227528865882e-05 0.00014404985370507147 -0.0005713330574636515
2506 0.0016479474545729289 0.0032629143007105728 0.0027528353080069515
2507 0.0005592290991259395 -0.002665422337072129 0.0024195791508374743
3892 -0.006413768882770816 0.00019065962367001088 -0.001873631899504109
3737 -0.0004276028563040167 0.0025077828533137583 0.003935293352552808
3777 -0.000132965983893165 0.00014086417919791092 -8.388805325248686e-05
4818 -4.3485814307452585e-05 -4.700941932575561e-05 6.924694958461817e-05
1941 1.6948562271214012e-05 0.00022495220703709667 -0.0005579704353082698
1942 -0.00038009268589019426 -0.0013764718412414693 0.0036203557891120054
1943 -7.951992386819674e-05 -0.001769446914109778 0.004562792802102661
3735 5.149395260044019e-05 -0.0003285314609930581 -0.0006080791419276134
3736 -0.0006998704367757122 0.0025636441321657197 0.0049160899101703594
4185 0.00012333446356709696 -9.210134140504045e-05 -0.0006357097067844695
4186 -0.0012361198962393344 0.0015120646267660833 0.004048016759445093
4187 -0.0011567474075810744 -0.00024207448347294758 0.005231963855549368
4515 -0.04563762913792352 0.033792382698289186 -0.0075686230162518705
4517 -0.04009489484491417 0.04925250481093292 -0.01051362386393522
1857 -5.8949087936429996e-05 0.00010837987131843 -0.00012269156985502774
1858 -6.116618090963135e-05 -0.00020087114082802235 0.0018441277018295755
1859 0.0006387128431686546 -0.0011864348751233417 -0.0004638084124247985
2103 0.04752426571054221 -0.04019411322685667 0.007087697546096372
2104 0.030711658158489644 0.014504916034934125 0.0007863522252851882
3456 8.844667930328806e-05 7.138353787291012e-05 -7.602702642214654e-05
3457 0.001409689434446253 -0.00037838582005093847 0.0007133706916610066
3458 -0.0011497975462634125 0.0005673491975339578 0.0009858879990499564
4215 -0.0022549936172200696 -0.0016609439461242883 0.0008653923093509182
4216 -0.0014638612233373977 -0.0018032438679711682 0.0034357060385673
2212 0.00037676395042028366 0.00045745528129973546 0.004241207605521688
2213 0.0005221613171668365 0.0007240893804742708 0.00606193976771421
2880 0.0014579479617749514 -0.0036650987173111006 0.0006757173102118703
2881 0.0034217945782746865 -0.0007550680598931076 0.00040006418522574083
2882 0.0016699744734458661 0.0035285497914369856 0.0003751714621092496
2897 -0.001573677453287562 -0.0015474742604380692 0.0020214942367700406
3600 0.00031151094803109425 0.0001421859835412791 -0.00011572214506248672
3601 -0.0035056900810461083 -0.0018532119859544875 0.001242054991649461
3602 -0.00268994482024026 0.002222671339182984 0.0017768782170045354
4164 7.101853873297865e-05 0.0002597140141460673 -0.00028929464029638026
4166 -0.0010325364253573862 -0.002594561474385852 0.0013101663718743672
3633 0.00026991070587603606 -0.00041152955753940364 -0.0003691514874048352
3634 -0.0028516342738075084 0.0033426420043818077 0.0038631331951298653
3635 -0.00051842902978652 0.0006514009347880888 0.003399458246197707
3891 0.00871462139580739 -0.014230425976263707 -0.012917929793774135
3893 0.002707606381312153 0.004388914504044939 -0.012491303784419462
4165 0.0010562000968090202 -0.00048603807008522733 0.00400591751606483
4509 -0.00028838472065188407 4.631443186163769e-06 -0.0006222753900506185
4510 0.0002677326425562523 0.0020395046169044773 0.003973443563808748
4511 0.002992964597217132 -0.0003533598924579604 0.004294141253734661
2007 -0.00017113240591452286 -0.00010013899969586845 -0.00012698434798715639
2008 0.0012892612242455322 0.0014207327592858164 0.000741908289842794
2009 0.0006872960597926869 -0.0005191134469114673 0.0023906625914134577
3522 0.00020282070388250937 -2.7676173979151707e-05 0.0003028157653770809
3523 0.00012163034982693742 0.002023014958628807 0.004089640770492422
3524 0.0011264729804071844 0.0002996834386324408 0.001308747295774402
3683 -0.002260812665495773 -0.0003188476396774294 0.004234028736822949
4470 -0.002635300936224846 -0.0005768997700228892 -0.000727723713750065
4471 9.496172565496815e-05 -0.005034793944932499 0.0030790342963052833
4472 0.00033932716385520035 0.004820600104164596 0.0009566349099297002
3738 0.0023123886821505885 0.0004783807235103521 0.00021933432488044458
3739 0.0013173638857529608 -0.0011481221066150598 0.000944052658670978
3740 0.0017760255813041338 -0.0019868676339352786 -0.0009195108746622249
4730 -0.0004261673792940888 0.0005452547133394779 -0.00048000253382932465
2826 0.00017948619820493358 -6.994408407763283e-05 -0.00026222009525574
2827 -0.00031148719412579383 0.002334773417468957 0.002650157769187951
2833 -0.002302192047576867 -0.006517372542476941 0.006907687253433945
3126 -0.00014609605355038252 -0.000457283183813378 9.323885859140291e-05
3127 -0.0011586918516685342 0.0025221202799211237 0.0009501733968804907
3128 0.0001308126209369603 -0.0009748638918035436 0.002788079417247592
4514 0.0006160883928115158 0.0035986085620565815 0.002327262692041029
2148 0.005418745709563548 -0.002494429334184 -0.0011162302558907183
2149 0.002229539994867887 -0.001512676976792548 0.0008126101074738947
2150 0.007430191442964562 -0.004679560317744714 0.0019546146251507627
2832 -0.006117610472865238 -0.002751457992032711 0.0007499489911370359
2834 -0.0011579341310646411 0.002985619790339873 -0.0008848524980048496
3177 0.001419667600601896 -0.0018374626644712948 0.0006154114846579825
3178 -0.0034224601607415117 -4.163677600559193e-05 0.0028753459457661924
3882 0.0005525780174018222 0.004734815532220831 -0.0014453141693554514
3949 0.004069409129182263 0.002341841626605245 0.001864128410431859
4458 -0.0002220229073152063 0.00011998591434389443 -0.0001905377818369472
4460 0.0030754228313875503 -0.00042408622581752544 -6.294973474106372e-05
2766 -3.972286418507465e-05 -0.00015609389534092382 -0.0005625776214514223
2767 1.877205731303679e-05 -0.0015493037041056919 -0.00020059539919424667
2768 0.0002647280458661847 -0.0014028002487971258 0.0024482365433452676
3462 -0.0023886743724262803 0.00494122979881236 -0.0031272070291948413
3463 -0.0017545018685224698 0.003391171183423073 0.0048693662625507025
3464 -0.0037873577367999864 0.006030005706112539 0.005609173112097482
1929 -0.0004621341479835377 -0.0008000604946062001 -0.0003038229327654184
1930 1.847159823055597e-05 0.0006587918860386422 0.003720008091746233
1931 -0.001592970559705188 0.003440209140149785 -0.0005602655394964671
2868 0.0002817484862628914 -5.382200635632615e-05 -0.0003213375260891273
3122 -0.004183038447949582 0.0031330958933450093 0.00040058653133779394
3444 5.727465186478505e-05 2.893397989631745e-05 -9.111259100379383e-05
3445 -5.196143740438298e-05 -0.0003969472855558499 -0.0006029662307291494
3446 -4.940846934485617e-05 -0.00028476407360275227 0.00047215835559350405
3681 0.0004723656168871217 0.0007781925038806513 -0.00029668124742993264
3682 0.004656243057776544 -0.00239044125335449 0.0009784079569951068
4768 -0.014011754847171034 0.005661707649243547 0.014677303684197587
3327 0.0005198331315426492 -5.850279244306075e-05 4.6068713752543194e-05
3328 0.0019112676817593232 -0.0009732058398607934 0.0019141284233400258
3329 0.0004352461799138975 0.000458862795036021 -0.0002211929450259269
3525 -0.0002797226109551048 3.7886348180373594e-05 -0.00030507796786744283
3527 0.001508202174802807 -0.0003443469436003334 0.0038943677249285466
3889 0.0015738507445198892 -0.0005927063765850894 0.0018060527572968557
4557 -0.0006053068680726177 -3.842434359876729e-05 -0.0002964762913518866
4558 -0.0004379448347574724 -0.001471088062410491 0.0015226991496743775
4559 -0.0009073214739271809 0.0022035199411429267 0.00024156823425442017
2559 -6.220802194184279e-05 6.179154550975495e-05 -0.00013320419292495698
2560 -0.0007086780559666858 -0.001876557210671456 0.0005043237033377757
2561 -0.00039832853746383904 5.044703119233163e-05 0.0012429328816461604
3821 -0.0013766211399795882 -0.0027582974658411897 0.002264892032942222
4149 -0.0005253425667188966 -0.00042269744494265134 0.0030145523436924384
4150 0.0008085243934629037 0.001274846849167908 0.003483654676574609
4151 0.0015894163482566867 0.0026696606462733954 0.0031585520756712525
4297 0.0020824684222723786 0.0007122298453104836 0.0014744932955496396
4665 0.00011303334181995 -8.23989741030849e-05 -0.004310810980698348
4667 0.0025018218448387653 -0.0003605025663423377 0.006191744989443223
4728 -0.00033365428092615215 -0.00010131606544792578 9.04396608634669e-05
4729 0.0009060912403976388 -0.0004003618470541432 0.000661748212485555
2526 0.0007680920929417818 -0.0005000761936899833 -0.0014012137633363608
2527 0.002596833217312506 0.0032951517266047166 -0.002718543687188138
2528 -0.0006029921956108801 0.00023307324759676035 0.002536207170957174
2556 0.00010063652294527257 -0.0003984554378209379 -0.00048542157032920263
2557 -0.0010359476020038074 0.0017191642396767234 0.0045659715727045845
2558 -0.002634737543227078 0.004302377649747656 0.004164427240624399
2890 0.0004164237733639503 0.0012398633224080244 0.003434825462989921
3484 -0.003138140736254281 -0.005185698388849118 0.0008042736919335653
3485 -0.00126033910243275 -0.004454072115101748 0.0034450687651023802
3819 0.00046323682907772353 0.0009920768234776374 6.36987439785154e-05
3820 -0.002567042308395653 -0.003835453917492798 -0.0009111050977951343
4666 0.0021033048245841664 -0.002369991817945974 0.003716126073780703
2889 -0.0011753438108334353 0.0022739087447069166 -0.0010052763508844502
2891 -0.0007836109472049056 -0.006756211244911706 0.005186906902762973
2925 9.821098181608207e-05 3.8744867076751104e-05 -0.00027605621186716194
2926 -0.003071589409632477 -0.0010643645451468872 0.0025752328652931923
2927 0.0031381640708993625 0.00046098342362483295 0.003155954526559796
3883 -0.0007167035163697916 0.005234325853420038 0.0047824650998761434
3884 -0.00044074081936781206 0.002986653006253591 0.00590665377664831
4045 0.00040552241170427143 -1.092301801208444e-05 0.0021444109303689323
3767 -0.0010806309933744538 0.0028596627798425397 0.0022802597761055914
4674 -0.00026498590025974563 -0.00013537307838649726 -8.0664657566676e-05
4676 -0.000400495532891877 0.0009980433552385932 -0.0011047376074266439
1935 0.0008814480737061526 -0.001365402838306534 -0.0013523849206064122
1937 0.0010276292145692493 0.0034064174725213273 0.0043188537636207345
2877 0.00014807598717532234 -1.0431818625253035e-05 2.9083031866751343e-05
2878 -0.001379118465013357 0.00011893627124803799 0.0004352895049147291
4341 0.000351196796305989 -0.000332951157693173 -4.671001910811622e-05
4342 -0.004183167725360175 0.0016332963861479856 0.002564208064348575
4343 -0.0006753685278830641 0.005104995932341092 0.0015345755027807674
4675 0.000754928331805859 0.001313792358844759 -0.000167851647682849
2595 0.0007244786071528316 6.65079612990682e-05 -5.9537779756632225e-05
2596 0.00253696338381498 -0.0006882623484041893 0.002142894787036702
2597 0.0019797511473169114 -0.002789158480819158 0.0036303881409263613
3849 -0.0011847030891383112 0.0004277320684149253 -0.0020210202578730234
3850 0.0009419870122828195 -0.00013993909295590377 0.004811835569441984
3888 0.000962840997526256 -0.0006552771032109852 0.0010867532661154031
4562 0.0013079025971795418 0.0011447008372453315 0.002886270492760174
2394 -3.9876178762483944e-05 -1.2773468090060962e-05 -0.0004889333831054282
2395 0.0009609411203390911 -0.0008901709061582918 0.003056216996081513
2396 0.0009320905320580351 1.9500497976152043e-05 0.003936159072313133
2961 -9.070537806093761e-05 2.4019454931814105e-05 -0.0004582988203770344
2962 0.0007153615462522242 -0.0010393778074756419 0.0029916162351087774
2963 0.0007205669373234169 0.0010171262312650806 0.0050897111728338195
3579 -0.00010307268658213559 4.45371737621824e-05 -4.407011085011869e-05
3580 0.0011262819900686959 0.0004958783816013232 0.0018383655228181041
3966 -0.0002504533979772222 3.471658006822449e-05 -0.0001075766076548098
3967 0.0007222639940175852 0.0003826925256762138 0.001435858738540889
3968 0.0007990365976743444 -0.0005601097593988443 0.0014502370800668742
1920 0.002696275145428399 0.004337196695391371 -0.00021448998892029654
1921 -0.0015155123694653575 0.004176594350915288 -0.0017243400666991854
1922 -0.000976735987256892 0.0019496917945344932 0.00026692268958916426
3483 -0.002390886676779937 -0.0041429601975867475 2.744415369149709e-05
3855 -1.8967095308093652e-05 -8.581051599371284e-05 -9.001558823754702e-05
3491 0.002477109553216525 0.001312681096878118 0.000680115583285359
3999 0.00015683035745370447 0.00020489894259384596 -0.0003946344133517916
4000 -0.001090001854431244 -0.0011729413885116025 0.003371078611792322
4001 -0.0013519015361776606 -0.0012471662272546587 0.004115762370114749
4044 0.0006695536529898071 -0.0004328118207185441 0.00047947668107934174
4046 0.00036299515048533667 0.0008252014823348704 -0.0005562591123970377
4063 -0.0015342258974971443 -0.0012462363139625072 -0.001711451526954789
2337 0.00040873374681546444 4.598848028579735e-06 0.00012565925838968709
2339 0.0009343247068262099 0.0007407142189006854 0.0005783804417003338
2463 0.0002009540670764352 -0.00025180610770235 -4.0998798518528626e-05
2464 -0.0006546612330912214 0.0001288107035918043 0.0017448802312796002
2465 -0.0017118381188921397 0.0025381969344318114 0.0005992547249649255
3034 0.0011761307523251228 0.0004050479453742861 0.001063926885537006
2121 1.5434952103984217e-05 -2.6894547949383225e-05 -9.575633910756642e-05
2122 0.00028889108728639095 0.0017102396855511578 0.0006193407726482261
2123 -0.0002820285967312567 -0.0011319077553628143 0.0014232406748065699
2879 -0.0013813197458521023 0.00017545526122677842 0.0008687050533912427
3851 0.0009624833442585395 0.0035914543443512567 0.004895611097175614
4425 -0.001021311217209357 0.0012172891565923848 0.00015758533352582901
4426 0.000935603840994972 -0.002321963591809179 0.0036901773932365195
4427 0.0018545149127012325 -0.0020734987781252222 0.004790594277464631
2178 -0.00016032328453021807 -0.00015506649572566062 -9.645077110107707e-05
2179 0.0012226062615506722 0.001898773831530647 -0.0004029213741752083
2180 0.0010836337143787652 0.001215445160041538 0.0018691574738462036
4520 -0.0020028676224987723 -0.00046371404885612433 0.0005012702888217904
1848 1.8049219478120204e-05 -0.0002071426807538122 -0.00024043823184907804
3756 -0.00010032965496293104 -0.00036183767606144483 -3.780573953936827e-05
3757 -0.0009896017707513203 0.001278541065005693 0.0015079085779608965
3758 -0.0031523356942657244 0.0024458390773118093 -0.0010750798752600186
3857 0.0002776264364563101 0.0008785242488377461 0.0001482703443241869
4137 -7.942992722601678e-05 0.00010116262059910667 -0.00021317760270249115
4138 0.002729795025038943 -0.00025615372015249483 0.00197717955283365
4139 -0.0007928413138988732 -0.0010321201853123753 0.0019658163639172323
1849 0.0030091250403328274 -6.336720580356709e-05 0.003817762970156394
1977 0.00012779180809480652 0.00011039867519815143 -0.00023114232728732432
1978 -0.0008394017139796207 -0.00175109655530648 0.0008041773432846384
1979 -0.0012065336068354878 -2.4296902220385406e-05 0.0025247487726021223
2301 -0.0001568784558536547 0.0002448891543225877 -0.00014315808209293488
2302 0.0011965858434232928 -0.0007001514794828809 0.0016279614528281953
3856 0.0002558550617726858 -0.0003709302091637671 0.001098652937178886
4061 -0.0007125375313975353 -0.0005068490230458521 0.0019180317098854013
4482 0.00026224687007194537 -1.4130103258837963e-05 -0.0001935978924444447
4484 -0.0007834212083646535 0.0005580207777546346 0.0023708582348842544
1992 2.652369995060824e-05 9.516907635876444e-05 -0.00014752915836090946
1993 0.0005651639200725544 0.0009119004750253359 0.0017813854878308058
1994 -0.0017669998454391976 -0.0005252248626720153 -2.2079758188209267e-05
4059 -4.499252989651997e-05 -0.00014016602723980018 -0.00010591270710605429
4060 2.4547435556816018e-05 0.0019947313076924622 -0.0004596973687464331
4062 0.00015303152330180652 0.00022971575766800838 -3.69637940544677e-05
4064 -0.0008819781849505812 -0.0006463177510557909 0.002402000298384654
4593 -0.00011332525954544762 -0.00021633397134825498 -0.00022064114844182813
4594 0.0013514676364336814 -5.670122018409215e-05 0.002355613185287586
4595 -0.0006243021686604934 0.0024160006896327023 -0.00016220783846646657
2112 -1.3951922597441983e-05 7.389129533772673e-05 -0.00031638953675466186
2113 0.00012014009430495225 -0.001704127153443037 0.0017975446760273137
2114 -9.944623517008606e-05 -0.0007303152398467294 0.002952445580987861
2616 0.0034379796473096814 0.021408585562281444 0.030287565961335597
2617 0.0034786674042576403 0.003621663641046928 0.004159948859124429
2618 0.004418841177926504 0.0005442830181234628 0.0016359845893005379
4669 -0.0027102056758786675 -0.011540184563542964 -0.012409037351377826
[truncated: 222,611 more chars]
