# Supplementary material for: Study of Ammonia Adsorption on Magnetite Surfaces with Molecular Dynamics Simulations
Source: Molecules. 2024 Jul 11;29(14):3276. doi: 10.3390/molecules29143276 (PMC11278949; doi:10.3390/molecules29143276)
Supplement: Supplementary file 1 [file molecules-29-03276-s001.zip › demo_m/in_data.lammps]

#Demo script to run for bulk magnetite.Charges are half +2 and half +3 on oct 
# Initialization
units              real
atom_style         full
boundary	       p p p

pair_style         lj/cut/coul/long 12.0
bond_style         harmonic
angle_style        harmonic
dihedral_style     fourier
improper_style     cvff
kspace_style       pppm 1.0e-6

pair_modify        mix arithmetic
special_bonds      amber
neighbor           2.0 bin
neigh_modify       every 1 delay 0 check yes

# System definition
variable q3 equal 1.575
variable q2 equal 1.050

variable cycles equal 10    # number of cycles
variable swaps  equal 100   # swaps in cycle

# initialize random number generator
variable rand equal round(random(0,1e7,452345)) 

read_data Fe3O4_all.data

# load force field parameters
kspace_style pppm 1.0e-6
include magnetite.parm 

# group all iron atoms in fe
group fe type 1 2
variable nfe equal count(fe)

# doi/10.1021/acs.jpclett.3c01290.
# include charge.lammps

thermo ${swaps}

group Fe3O4 type 1 2 3
group H2O type 4 5
group NH3 type 6 7

#load force field parameters
pair_coeff 1 4  0.0057 4.42
pair_coeff 2 4  0.0057 4.42
pair_coeff 3 4  0.0043 3.12
pair_coeff 1 6  0.007315 3.2507
pair_coeff 2 6  0.007315 3.2507
pair_coeff 3 6 0.0065 2.9512
pair_coeff 4 6 0.0093 2.985
pair_coeff 4 4 0.1521 3.1507
pair_coeff 5 5 0.0    1.0
pair_coeff 6 6 0.065 4.07
pair_coeff 7 7 0.013 1.098

bond_style zero
bond_coeff 1 0.9574
bond_coeff 2 1.0124  
angle_style zero
angle_coeff 1 104.52
angle_coeff 2 106.67 

# nvt 
fix     walls Fe3O4 setforce 0.0 0.0 0.0
fix		mynvt all nvt temp 293.0 293.0 $(100.0*dt)
fix 	myshk H2O shake 1.0e-4 200 0 b 1 a 1

timestep  0.5 	

dump 		dp1 all atom 1 magnetite_nvt.lammpstrj
thermo		100
run		5
write_data nvt.data pair ij

# Visualization
thermo 10
thermo_style custom step temp pe ke etotal press
dump mydmp all atom 1 magnetite.lammpstrj

# Run
#velocity Fe3O4 create 100.0 465135

fix mynpt all npt temp 293 293 1000.0 iso 89.0 89.0 1000.0 
timestep	   0.5
run 5
write_data magnetite.data pair ij
