# Supplementary material for: Study of Ammonia Adsorption on Magnetite Surfaces with Molecular Dynamics Simulations
Source: Molecules. 2024 Jul 11;29(14):3276. doi: 10.3390/molecules29143276 (PMC11278949; doi:10.3390/molecules29143276)
Supplement: Supplementary file 1 [file molecules-29-03276-s001.zip › demo_m/log.lammps]

LAMMPS (27 Jun 2024)
OMP_NUM_THREADS environment is not set. Defaulting to 1 thread. (src/comm.cpp:98)
  using 1 OpenMP thread(s) per MPI task
Loaded 1 plugins from C:\Users\Nikoleta\AppData\Local\LAMMPS 64-bit 27Jun2024\plugins
#Demo script to run for bulk magnetite.Charges are half +2 and half +3 on oct
# Initialization
units              real
atom_style         full
boundary	       p p p

pair_style         lj/cut/coul/long 12.0
bond_style         harmonic
angle_style        harmonic
dihedral_style     fourier
improper_style     cvff
kspace_style       pppm 1.0e-6

pair_modify        mix arithmetic
special_bonds      amber
neighbor           2.0 bin
neigh_modify       every 1 delay 0 check yes

# System definition
variable q3 equal 1.575
variable q2 equal 1.050

variable cycles equal 10    # number of cycles
variable swaps  equal 100   # swaps in cycle

# initialize random number generator
variable rand equal round(random(0,1e7,452345))

read_data Fe3O4_all.data
Reading data file ...
  orthogonal box = (-0.258417 -0.258417 -0.258417) to (33.661583 33.661583 70.661583)
  1 by 1 by 1 MPI processor grid
  reading atoms ...
  4812 atoms
  reading velocities ...
  4812 velocities
  scanning bonds ...
  3 = max bonds/atom
  scanning angles ...
  3 = max angles/atom
  orthogonal box = (-0.258417 -0.258417 -0.258417) to (33.661583 33.661583 70.661583)
  1 by 1 by 1 MPI processor grid
  reading bonds ...
  2017 bonds
  reading angles ...
  1025 angles
Finding 1-2 1-3 1-4 neighbors ...
  special bond factors lj:    0        0        0.5     
  special bond factors coul:  0        0        0.8333333333333334
     3 = max # of 1-2 neighbors
     2 = max # of 1-3 neighbors
     2 = max # of 1-4 neighbors
     3 = max # of special neighbors
  special bonds CPU = 0.002 seconds
  read_data CPU = 0.081 seconds

# load force field parameters
kspace_style pppm 1.0e-6
include magnetite.parm
mass  1   55.845   # fe3
mass  2   55.845   # fe2
mass  3   15.9994  # ob
mass  4   15.9994
mass  5   1.008


pair_coeff  1  1   9.0298e-07  4.90620  # fe3
pair_coeff  2  2   9.0298e-07  4.90620  # fe2
pair_coeff  3  3   0.1554      3.16554  # ob
pair_coeff  4  4   0.1521      3.1507   # oW
pair_coeff  5  5   0.0         1.0      # hW

# group all iron atoms in fe
group fe type 1 2
768 atoms in group fe
variable nfe equal count(fe)

# doi/10.1021/acs.jpclett.3c01290.
# include charge.lammps

thermo ${swaps}
thermo 100

group Fe3O4 type 1 2 3
1792 atoms in group Fe3O4
group H2O type 4 5
2976 atoms in group H2O
group NH3 type 6 7
44 atoms in group NH3

#load force field parameters
pair_coeff 1 4  0.0057 4.42
pair_coeff 2 4  0.0057 4.42
pair_coeff 3 4  0.0043 3.12
pair_coeff 1 6  0.007315 3.2507
pair_coeff 2 6  0.007315 3.2507
pair_coeff 3 6 0.0065 2.9512
pair_coeff 4 6 0.0093 2.985
pair_coeff 4 4 0.1521 3.1507
pair_coeff 5 5 0.0    1.0
pair_coeff 6 6 0.065 4.07
pair_coeff 7 7 0.013 1.098

bond_style zero
bond_coeff 1 0.9574
bond_coeff 2 1.0124
angle_style zero
angle_coeff 1 104.52
angle_coeff 2 106.67

# nvt
fix     walls Fe3O4 setforce 0.0 0.0 0.0
fix		mynvt all nvt temp 293.0 293.0 $(100.0*dt)
fix		mynvt all nvt temp 293.0 293.0 100
fix 	myshk H2O shake 1.0e-4 200 0 b 1 a 1
Finding SHAKE clusters ...
       0 = # of size 2 clusters
       0 = # of size 3 clusters
       0 = # of size 4 clusters
     992 = # of frozen angles
  find clusters CPU = 0.001 seconds

timestep  0.5

dump 		dp1 all atom 1 magnetite_nvt.lammpstrj
thermo		100
run		5

CITE-CITE-CITE-CITE-CITE-CITE-CITE-CITE-CITE-CITE-CITE-CITE-CITE

Your simulation uses code contributions which should be cited:

- Type Label Framework: https://doi.org/10.1021/acs.jpcb.3c08419

@Article{Gissinger24,
 author = {Jacob R. Gissinger, Ilia Nikiforov, Yaser Afshar, Brendon Waters, Moon-ki Choi, Daniel S. Karls, Alexander Stukowski, Wonpil Im, Hendrik Heinz, Axel Kohlmeyer, and Ellad B. Tadmor},
 title = {Type Label Framework for Bonded Force Fields in LAMMPS},
 journal = {J. Phys. Chem. B},
 year =    2024,
 volume =  128,
 number =  13,
 pages =   {3282–-3297}
}

CITE-CITE-CITE-CITE-CITE-CITE-CITE-CITE-CITE-CITE-CITE-CITE-CITE

PPPM initialization ...
  using 12-bit tables for long-range coulomb (src/kspace.cpp:342)
  G vector (1/distance) = 0.28548837
  grid = 45 45 80
  stencil order = 5
  estimated absolute RMS force accuracy = 0.00040755647
  estimated relative force accuracy = 1.2273442e-06
  using double precision FFTW3
  3d grid and FFT values/proc = 235248 162000
Generated 14 of 21 mixed pair_coeff terms from arithmetic mixing rule
Neighbor list info ...
  update: every = 1 steps, delay = 0 steps, check = yes
  max neighbors/atom: 2000, page size: 100000
  master list distance cutoff = 14
  ghost atom cutoff = 14
  binsize = 7, bins = 5 5 11
  1 neighbor lists, perpetual/occasional/extra = 1 0 0
  (1) pair lj/cut/coul/long, perpetual
      attributes: half, newton on
      pair build: half/bin/newton
      stencil: half/bin/3d
      bin: standard
Per MPI rank memory allocation (min/avg/max) = 46.62 | 46.62 | 46.62 Mbytes
   Step          Temp          E_pair         E_mol          TotEng         Press     
         0   67.38493      -309429.41      0             -308662.32      25886.484    
         5   356.17063     -312722.03      0             -308667.49      17208.268    
Loop time of 0.2626 on 1 procs for 5 steps with 4812 atoms

Performance: 0.823 ns/day, 29.178 hours/ns, 19.040 timesteps/s, 91.622 katom-step/s
83.3% CPU use with 1 MPI tasks x 1 OpenMP threads

MPI task timing breakdown:
Section |  min time  |  avg time  |  max time  |%varavg| %total
---------------------------------------------------------------
Pair    | 0.11996    | 0.11996    | 0.11996    |   0.0 | 45.68
Bond    | 2.2e-05    | 2.2e-05    | 2.2e-05    |   0.0 |  0.01
Kspace  | 0.10674    | 0.10674    | 0.10674    |   0.0 | 40.65
Neigh   | 0          | 0          | 0          |   0.0 |  0.00
Comm    | 0.000669   | 0.000669   | 0.000669   |   0.0 |  0.25
Output  | 0.033321   | 0.033321   | 0.033321   |   0.0 | 12.69
Modify  | 0.001682   | 0.001682   | 0.001682   |   0.0 |  0.64
Other   |            | 0.000207   |            |       |  0.08

Nlocal:           4812 ave        4812 max        4812 min
Histogram: 1 0 0 0 0 0 0 0 0 0
Nghost:          18607 ave       18607 max       18607 min
Histogram: 1 0 0 0 0 0 0 0 0 0
Neighs:    1.72139e+06 ave 1.72139e+06 max 1.72139e+06 min
Histogram: 1 0 0 0 0 0 0 0 0 0

Total # of neighbors = 1721386
Ave neighs/atom = 357.72776
Ave special neighs/atom = 1.2643392
Neighbor list builds = 0
Dangerous builds = 0
write_data nvt.data pair ij
System init for write_data ...
PPPM initialization ...
  using 12-bit tables for long-range coulomb (src/kspace.cpp:342)
  G vector (1/distance) = 0.28548837
  grid = 45 45 80
  stencil order = 5
  estimated absolute RMS force accuracy = 0.00040755647
  estimated relative force accuracy = 1.2273442e-06
  using double precision FFTW3
  3d grid and FFT values/proc = 235248 162000
Generated 14 of 21 mixed pair_coeff terms from arithmetic mixing rule

# Visualization
thermo 10
thermo_style custom step temp pe ke etotal press
dump mydmp all atom 1 magnetite.lammpstrj

# Run
#velocity Fe3O4 create 100.0 465135

fix mynpt all npt temp 293 293 1000.0 iso 89.0 89.0 1000.0
timestep	   0.5
run 5
PPPM initialization ...
  using 12-bit tables for long-range coulomb (src/kspace.cpp:342)
  G vector (1/distance) = 0.28548837
  grid = 45 45 80
  stencil order = 5
  estimated absolute RMS force accuracy = 0.00040755647
  estimated relative force accuracy = 1.2273442e-06
  using double precision FFTW3
  3d grid and FFT values/proc = 235248 162000
Generated 14 of 21 mixed pair_coeff terms from arithmetic mixing rule
WARNING: One or more atoms are time integrated more than once (src/modify.cpp:296)
Per MPI rank memory allocation (min/avg/max) = 47.8 | 47.8 | 47.8 Mbytes
   Step          Temp          PotEng         KinEng         TotEng         Press     
         5   356.17063     -312722.03      4054.5444     -308667.49      17208.274    
        10   1668.3101     -317513.46      18991.565     -298521.9      -92703.299    
Loop time of 0.574226 on 1 procs for 5 steps with 4812 atoms

Performance: 0.376 ns/day, 63.803 hours/ns, 8.707 timesteps/s, 41.900 katom-step/s
87.1% CPU use with 1 MPI tasks x 1 OpenMP threads

MPI task timing breakdown:
Section |  min time  |  avg time  |  max time  |%varavg| %total
---------------------------------------------------------------
Pair    | 0.12429    | 0.12429    | 0.12429    |   0.0 | 21.64
Bond    | 1.6e-05    | 1.6e-05    | 1.6e-05    |   0.0 |  0.00
Kspace  | 0.12205    | 0.12205    | 0.12205    |   0.0 | 21.26
Neigh   | 0          | 0          | 0          |   0.0 |  0.00
Comm    | 0.000878   | 0.000878   | 0.000878   |   0.0 |  0.15
Output  | 0.071707   | 0.071707   | 0.071707   |   0.0 | 12.49
Modify  | 0.25488    | 0.25488    | 0.25488    |   0.0 | 44.39
Other   |            | 0.000406   |            |       |  0.07

Nlocal:           4812 ave        4812 max        4812 min
Histogram: 1 0 0 0 0 0 0 0 0 0
Nghost:          18602 ave       18602 max       18602 min
Histogram: 1 0 0 0 0 0 0 0 0 0
Neighs:    1.72138e+06 ave 1.72138e+06 max 1.72138e+06 min
Histogram: 1 0 0 0 0 0 0 0 0 0

Total # of neighbors = 1721385
Ave neighs/atom = 357.72756
Ave special neighs/atom = 1.2643392
Neighbor list builds = 0
Dangerous builds = 0
write_data magnetite.data pair ij
System init for write_data ...
PPPM initialization ...
  using 12-bit tables for long-range coulomb (src/kspace.cpp:342)
  G vector (1/distance) = 0.28548736
  grid = 45 45 80
  stencil order = 5
  estimated absolute RMS force accuracy = 0.00040757923
  estimated relative force accuracy = 1.2274127e-06
  using double precision FFTW3
  3d grid and FFT values/proc = 235248 162000
Generated 14 of 21 mixed pair_coeff terms from arithmetic mixing rule
WARNING: One or more atoms are time integrated more than once (src/modify.cpp:296)
Total wall time: 0:00:01
