# Supplementary material for: Study of Ammonia Adsorption on Magnetite Surfaces with Molecular Dynamics Simulations
Source: Molecules. 2024 Jul 11;29(14):3276. doi: 10.3390/molecules29143276 (PMC11278949; doi:10.3390/molecules29143276)
Supplement: Supplementary file 1 [file molecules-29-03276-s001.zip › demo_m/magnetite.data]

LAMMPS data file via write_data, version 27 Jun 2024, timestep = 10, units = real

4812 atoms
7 atom types
2017 bonds
2 bond types
1025 angles
2 angle types

-0.2587603248736592 33.66192632487365 xlo xhi
-0.2587603248736592 33.66192632487365 ylo yhi
-0.2591348242936249 70.66230082429362 zlo zhi

Masses

1 55.845
2 55.845
3 15.9994
4 15.9994
5 1.008
6 14.0067
7 1.008

PairIJ Coeffs # lj/cut/coul/long

1 1 9.0298e-07 4.9062 12
1 2 9.0298e-07 4.9062 12
1 3 0.000374597 4.03587 12
1 4 0.0057 4.42 12
1 5 0 2.9531 12
1 6 0.007315 3.2507 12
1 7 0.000108345 3.0021 12
2 2 9.0298e-07 4.9062 12
2 3 0.000374597 4.03587 12
2 4 0.0057 4.42 12
2 5 0 2.9531 12
2 6 0.007315 3.2507 12
2 7 0.000108345 3.0021 12
3 3 0.1554 3.16554 12
3 4 0.0043 3.12 12
3 5 0 2.08277 12
3 6 0.0065 2.9512 12
3 7 0.0449466 2.13177 12
4 4 0.1521 3.1507 12
4 5 0 2.07535 12
4 6 0.0093 2.985 12
4 7 0.0444668 2.12435 12
5 5 0 1 12
5 6 0 2.535 12
5 7 0 1.049 12
6 6 0.065 4.07 12
6 7 0.0290689 2.584 12
7 7 0.013 1.098 12

Bond Coeffs # zero

1 0.9574
2 1.0124

Angle Coeffs # zero

1 104.52
2 106.67

Atoms # full

1 1 1 1.575 1.0596833641210315 1.0596833641210315 1.0593088647010658 0 0 0
7 1 1 1.575 5.299769195339443 5.299769195339443 1.0593088647010658 0 0 0
9 1 1 1.575 4.23974773753484 -0.0003380936835722381 -0.000712593103537773 0 0 0
10 1 2 1.05 2.1197048219256343 2.1197048219256343 4.239373238114877 0 0 0
13 1 1 1.575 2.1197048219256343 4.23974773753484 2.11933032250567 0 0 0
16 1 2 1.05 -0.0003380936835722381 4.23974773753484 -0.000712593103537773 0 0 0
17 1 2 1.05 4.23974773753484 2.1197048219256343 2.11933032250567 0 0 0
21 1 2 1.05 -0.0003380936835722381 -0.0003380936835722381 4.239373238114877 0 0 0
24 1 2 1.05 4.23974773753484 4.23974773753484 4.239373238114877 0 0 0
27 1 3 -1.05 4.202911991876131 2.156540567584344 4.202537492456168 0 0 0
30 1 3 -1.05 0.03649765197513777 4.276583483193549 2.0824945768469596 0 0 0
35 1 3 -1.05 4.202911991876131 4.202911991876131 2.1561660681643797 0 0 0
38 1 3 -1.05 2.0828690762669244 0.03649765197513777 4.276208983773587 0 0 0
43 1 3 -1.05 2.156540567584344 4.202911991876131 4.202537492456168 0 0 0
46 1 3 -1.05 4.276583483193549 2.0828690762669244 0.03612315255517207 0 0 0
49 1 3 -1.05 4.276583483193549 0.03649765197513777 2.0824945768469596 0 0 0
51 1 3 -1.05 0.03649765197513777 2.0828690762669244 4.276208983773587 0 0 0
53 1 3 -1.05 2.0828690762669244 4.276583483193549 0.03612315255517207 0 0 0
55 1 3 -1.05 2.156540567584344 2.156540567584344 2.1561660681643797 0 0 0
1593 29 3 -1.05 2.156540567584344 -0.03717383934227858 -0.03754833876224775 0 1 1
1097 20 3 -1.05 -0.03717383934227858 2.156540567584344 -0.03754833876224775 1 0 1
881 16 3 -1.05 -0.03717383934227858 -0.03717383934227858 2.1561660681643797 1 1 0
6 1 1 1.575 7.419812110948649 3.1797262797302377 3.1793517803102738 0 0 0
20 1 2 1.05 6.359790653144047 -0.0003380936835722381 2.11933032250567 0 0 0
22 1 1 1.575 6.359790653144047 2.1197048219256343 -0.000712593103537773 0 0 0
26 1 3 -1.05 6.322953907465092 0.03649765197513777 0.03612315255517207 0 0 0
40 1 3 -1.05 6.322953907465092 2.0828690762669244 2.0824945768469596 0 0 0
44 1 3 -1.05 6.322953907465092 4.276583483193549 4.276208983773587 0 0 0
950 17 3 -1.05 6.396626398802756 4.202911991876131 -0.03754833876224775 0 0 1
709 13 3 -1.05 6.396626398802756 -0.03717383934227858 4.202537492456168 0 1 0
4 1 1 1.575 3.1797262797302377 7.419812110948649 3.1793517803102738 0 0 0
14 1 2 1.05 -0.0003380936835722381 6.359790653144047 2.11933032250567 0 0 0
23 1 1 1.575 2.1197048219256343 6.359790653144047 -0.000712593103537773 0 0 0
28 1 3 -1.05 4.276583483193549 6.322953907465092 4.276208983773587 0 0 0
34 1 3 -1.05 0.03649765197513777 6.322953907465092 0.03612315255517207 0 0 0
48 1 3 -1.05 2.0828690762669244 6.322953907465092 2.0824945768469596 0 0 0
941 17 3 -1.05 4.202911991876131 6.396626398802756 -0.03754833876224775 0 0 1
220 4 3 -1.05 -0.03717383934227858 6.396626398802756 4.202537492456168 1 0 0
11 1 1 1.575 6.359790653144047 6.359790653144047 4.239373238114877 0 0 0
31 1 3 -1.05 6.396626398802756 6.396626398802756 2.1561660681643797 0 0 0
3 1 1 1.575 5.299769195339443 1.0596833641210315 5.299394695919481 0 0 0
5 1 1 1.575 1.0596833641210315 5.299769195339443 5.299394695919481 0 0 0
15 1 2 1.05 -0.0003380936835722381 2.1197048219256343 6.3594161537240845 0 0 0
19 1 1 1.575 2.1197048219256343 -0.0003380936835722381 6.3594161537240845 0 0 0
32 1 3 -1.05 2.0828690762669244 2.0828690762669244 6.322579408045134 0 0 0
36 1 3 -1.05 4.276583483193549 4.276583483193549 6.322579408045134 0 0 0
42 1 3 -1.05 0.03649765197513777 0.03649765197513777 6.322579408045134 0 0 0
722 13 3 -1.05 4.202911991876131 -0.03717383934227858 6.396251899382795 0 1 0
197 4 3 -1.05 -0.03717383934227858 4.202911991876131 6.396251899382795 1 0 0
12 1 1 1.575 6.359790653144047 4.23974773753484 6.3594161537240845 0 0 0
47 1 3 -1.05 6.396626398802756 2.156540567584344 6.396251899382795 0 0 0
18 1 2 1.05 4.23974773753484 6.359790653144047 6.3594161537240845 0 0 0
39 1 3 -1.05 2.156540567584344 6.396626398802756 6.396251899382795 0 0 0
56 1 3 -1.05 6.322953907465092 6.322953907465092 6.322579408045134 0 0 0
929 17 3 -1.05 8.442997823094545 2.156540567584344 -0.03754833876224775 0 0 1
713 13 3 -1.05 8.442997823094545 -0.03717383934227858 2.1561660681643797 0 1 0
57 2 1 1.575 9.53985502655786 1.0596833641210315 1.0593088647010658 0 0 0
66 2 2 1.05 10.59987648436246 2.1197048219256343 4.239373238114877 0 0 0
69 2 1 1.575 10.59987648436246 4.23974773753484 2.11933032250567 0 0 0
72 2 1 1.575 8.479833568753255 4.23974773753484 -0.000712593103537773 0 0 0
77 2 1 1.575 8.479833568753255 -0.0003380936835722381 4.239373238114877 0 0 0
86 2 3 -1.05 8.516669314411963 4.276583483193549 2.0824945768469596 0 0 0
94 2 3 -1.05 10.56304073870375 0.03649765197513777 4.276208983773587 0 0 0
99 2 3 -1.05 10.63671223002117 4.202911991876131 4.202537492456168 0 0 0
107 2 3 -1.05 8.516669314411963 2.0828690762669244 4.276208983773587 0 0 0
109 2 3 -1.05 10.56304073870375 4.276583483193549 0.03612315255517207 0 0 0
111 2 3 -1.05 10.63671223002117 2.156540567584344 2.1561660681643797 0 0 0
1649 30 3 -1.05 10.63671223002117 -0.03717383934227858 -0.03754833876224775 0 1 1
62 2 1 1.575 15.899983773385475 3.1797262797302377 3.1793517803102738 0 0 0
63 2 1 1.575 13.779940857776271 5.299769195339443 1.0593088647010658 0 0 0
65 2 1 1.575 12.719919399971667 -0.0003380936835722381 -0.000712593103537773 0 0 0
73 2 2 1.05 12.719919399971667 2.1197048219256343 2.11933032250567 0 0 0
76 2 2 1.05 14.839962315580872 -0.0003380936835722381 2.11933032250567 0 0 0
78 2 1 1.575 14.839962315580872 2.1197048219256343 -0.000712593103537773 0 0 0
80 2 2 1.05 12.719919399971667 4.23974773753484 4.239373238114877 0 0 0
82 2 3 -1.05 14.803125569901919 0.03649765197513777 0.03612315255517207 0 0 0
83 2 3 -1.05 12.683083654312956 2.156540567584344 4.202537492456168 0 0 0
91 2 3 -1.05 12.683083654312956 4.202911991876131 2.1561660681643797 0 0 0
96 2 3 -1.05 14.803125569901919 2.0828690762669244 2.0824945768469596 0 0 0
100 2 3 -1.05 14.803125569901919 4.276583483193549 4.276208983773587 0 0 0
102 2 3 -1.05 12.756755145630377 2.0828690762669244 0.03612315255517207 0 0 0
105 2 3 -1.05 12.756755145630377 0.03649765197513777 2.0824945768469596 0 0 0
1006 18 3 -1.05 14.876798061239581 4.202911991876131 -0.03754833876224775 0 0 1
765 14 3 -1.05 14.876798061239581 -0.03717383934227858 4.202537492456168 0 1 0
52 1 3 -1.05 8.442997823094545 6.396626398802756 4.202537492456168 0 0 0
70 2 1 1.575 8.479833568753255 6.359790653144047 2.11933032250567 0 0 0
79 2 2 1.05 10.59987648436246 6.359790653144047 -0.000712593103537773 0 0 0
90 2 3 -1.05 8.516669314411963 6.322953907465092 0.03612315255517207 0 0 0
104 2 3 -1.05 10.56304073870375 6.322953907465092 2.0824945768469596 0 0 0
60 2 1 1.575 11.659897942167063 7.419812110948649 3.1793517803102738 0 0 0
67 2 2 1.05 14.839962315580872 6.359790653144047 4.239373238114877 0 0 0
84 2 3 -1.05 12.756755145630377 6.322953907465092 4.276208983773587 0 0 0
87 2 3 -1.05 14.876798061239581 6.396626398802756 2.1561660681643797 0 0 0
997 18 3 -1.05 12.683083654312956 6.396626398802756 -0.03754833876224775 0 0 1
61 2 1 1.575 9.53985502655786 5.299769195339443 5.299394695919481 0 0 0
29 1 3 -1.05 8.442997823094545 4.202911991876131 6.396251899382795 0 0 0
71 2 1 1.575 8.479833568753255 2.1197048219256343 6.3594161537240845 0 0 0
75 2 2 1.05 10.59987648436246 -0.0003380936835722381 6.3594161537240845 0 0 0
88 2 3 -1.05 10.56304073870375 2.0828690762669244 6.322579408045134 0 0 0
98 2 3 -1.05 8.516669314411963 0.03649765197513777 6.322579408045134 0 0 0
59 2 1 1.575 13.779940857776271 1.0596833641210315 5.299394695919481 0 0 0
68 2 1 1.575 14.839962315580872 4.23974773753484 6.3594161537240845 0 0 0
92 2 3 -1.05 12.756755145630377 4.276583483193549 6.322579408045134 0 0 0
103 2 3 -1.05 14.876798061239581 2.156540567584344 6.396251899382795 0 0 0
778 14 3 -1.05 12.683083654312956 -0.03717383934227858 6.396251899382795 0 1 0
95 2 3 -1.05 10.63671223002117 6.396626398802756 6.396251899382795 0 0 0
74 2 2 1.05 12.719919399971667 6.359790653144047 6.3594161537240845 0 0 0
112 2 3 -1.05 14.803125569901919 6.322953907465092 6.322579408045134 0 0 0
985 18 3 -1.05 16.92316948553136 2.156540567584344 -0.03754833876224775 0 0 1
769 14 3 -1.05 16.92316948553136 -0.03717383934227858 2.1561660681643797 0 1 0
113 3 1 1.575 18.020026688994683 1.0596833641210315 1.0593088647010658 0 0 0
119 3 1 1.575 22.260112520213102 5.299769195339443 1.0593088647010658 0 0 0
121 3 2 1.05 21.20009106240849 -0.0003380936835722381 -0.000712593103537773 0 0 0
122 3 2 1.05 19.080048146799292 2.1197048219256343 4.239373238114877 0 0 0
125 3 1 1.575 19.080048146799292 4.23974773753484 2.11933032250567 0 0 0
128 3 2 1.05 16.960005231190085 4.23974773753484 -0.000712593103537773 0 0 0
129 3 1 1.575 21.20009106240849 2.1197048219256343 2.11933032250567 0 0 0
133 3 1 1.575 16.960005231190085 -0.0003380936835722381 4.239373238114877 0 0 0
136 3 2 1.05 21.20009106240849 4.23974773753484 4.239373238114877 0 0 0
139 3 3 -1.05 21.163255316749787 2.156540567584344 4.202537492456168 0 0 0
142 3 3 -1.05 16.996840976848787 4.276583483193549 2.0824945768469596 0 0 0
147 3 3 -1.05 21.163255316749787 4.202911991876131 2.1561660681643797 0 0 0
150 3 3 -1.05 19.04321240114058 0.03649765197513777 4.276208983773587 0 0 0
155 3 3 -1.05 19.116883892458002 4.202911991876131 4.202537492456168 0 0 0
158 3 3 -1.05 21.236926808067203 2.0828690762669244 0.03612315255517207 0 0 0
161 3 3 -1.05 21.236926808067203 0.03649765197513777 2.0824945768469596 0 0 0
163 3 3 -1.05 16.996840976848787 2.0828690762669244 4.276208983773587 0 0 0
165 3 3 -1.05 19.04321240114058 4.276583483193549 0.03612315255517207 0 0 0
167 3 3 -1.05 19.116883892458002 2.156540567584344 2.1561660681643797 0 0 0
1705 31 3 -1.05 19.116883892458002 -0.03717383934227858 -0.03754833876224775 0 1 1
118 3 1 1.575 24.380155435822306 3.1797262797302377 3.1793517803102738 0 0 0
132 3 1 1.575 23.3201339780177 -0.0003380936835722381 2.11933032250567 0 0 0
134 3 1 1.575 23.3201339780177 2.1197048219256343 -0.000712593103537773 0 0 0
138 3 3 -1.05 23.283297232338747 0.03649765197513777 0.03612315255517207 0 0 0
152 3 3 -1.05 23.283297232338747 2.0828690762669244 2.0824945768469596 0 0 0
156 3 3 -1.05 23.283297232338747 4.276583483193549 4.276208983773587 0 0 0
1062 19 3 -1.05 23.356969723676418 4.202911991876131 -0.03754833876224775 0 0 1
821 15 3 -1.05 23.356969723676418 -0.03717383934227858 4.202537492456168 0 1 0
108 2 3 -1.05 16.92316948553136 6.396626398802756 4.202537492456168 0 0 0
116 3 1 1.575 20.140069604603884 7.419812110948649 3.1793517803102738 0 0 0
126 3 2 1.05 16.960005231190085 6.359790653144047 2.11933032250567 0 0 0
135 3 2 1.05 19.080048146799292 6.359790653144047 -0.000712593103537773 0 0 0
140 3 3 -1.05 21.236926808067203 6.322953907465092 4.276208983773587 0 0 0
146 3 3 -1.05 16.996840976848787 6.322953907465092 0.03612315255517207 0 0 0
160 3 3 -1.05 19.04321240114058 6.322953907465092 2.0824945768469596 0 0 0
1053 19 3 -1.05 21.163255316749787 6.396626398802756 -0.03754833876224775 0 0 1
123 3 1 1.575 23.3201339780177 6.359790653144047 4.239373238114877 0 0 0
143 3 3 -1.05 23.356969723676418 6.396626398802756 2.1561660681643797 0 0 0
115 3 1 1.575 22.260112520213102 1.0596833641210315 5.299394695919481 0 0 0
117 3 1 1.575 18.020026688994683 5.299769195339443 5.299394695919481 0 0 0
85 2 3 -1.05 16.92316948553136 4.202911991876131 6.396251899382795 0 0 0
127 3 2 1.05 16.960005231190085 2.1197048219256343 6.3594161537240845 0 0 0
131 3 1 1.575 19.080048146799292 -0.0003380936835722381 6.3594161537240845 0 0 0
144 3 3 -1.05 19.04321240114058 2.0828690762669244 6.322579408045134 0 0 0
148 3 3 -1.05 21.236926808067203 4.276583483193549 6.322579408045134 0 0 0
154 3 3 -1.05 16.996840976848787 0.03649765197513777 6.322579408045134 0 0 0
834 15 3 -1.05 21.163255316749787 -0.03717383934227858 6.396251899382795 0 1 0
124 3 2 1.05 23.3201339780177 4.23974773753484 6.3594161537240845 0 0 0
159 3 3 -1.05 23.356969723676418 2.156540567584344 6.396251899382795 0 0 0
130 3 2 1.05 21.20009106240849 6.359790653144047 6.3594161537240845 0 0 0
151 3 3 -1.05 19.116883892458002 6.396626398802756 6.396251899382795 0 0 0
168 3 3 -1.05 23.283297232338747 6.322953907465092 6.322579408045134 0 0 0
1041 19 3 -1.05 25.403341147968195 2.156540567584344 -0.03754833876224775 0 0 1
825 15 3 -1.05 25.403341147968195 -0.03717383934227858 2.1561660681643797 0 1 0
169 4 1 1.575 26.50019835143151 1.0596833641210315 1.0593088647010658 0 0 0
178 4 1 1.575 27.56021980923612 2.1197048219256343 4.239373238114877 0 0 0
181 4 1 1.575 27.56021980923612 4.23974773753484 2.11933032250567 0 0 0
184 4 1 1.575 25.440176893626905 4.23974773753484 -0.000712593103537773 0 0 0
189 4 1 1.575 25.440176893626905 -0.0003380936835722381 4.239373238114877 0 0 0
198 4 3 -1.05 25.47701263928562 4.276583483193549 2.0824945768469596 0 0 0
206 4 3 -1.05 27.523384063577407 0.03649765197513777 4.276208983773587 0 0 0
211 4 3 -1.05 27.597055554894823 4.202911991876131 4.202537492456168 0 0 0
219 4 3 -1.05 25.47701263928562 2.0828690762669244 4.276208983773587 0 0 0
221 4 3 -1.05 27.523384063577407 4.276583483193549 0.03612315255517207 0 0 0
223 4 3 -1.05 27.597055554894823 2.156540567584344 2.1561660681643797 0 0 0
1761 32 3 -1.05 27.597055554894823 -0.03717383934227858 -0.03754833876224775 0 1 1
174 4 1 1.575 32.86032709825912 3.1797262797302377 3.1793517803102738 0 0 0
175 4 1 1.575 30.740284182649926 5.299769195339443 1.0593088647010658 0 0 0
177 4 1 1.575 29.680262724845317 -0.0003380936835722381 -0.000712593103537773 0 0 0
185 4 2 1.05 29.680262724845317 2.1197048219256343 2.11933032250567 0 0 0
188 4 2 1.05 31.80030564045452 -0.0003380936835722381 2.11933032250567 0 0 0
190 4 1 1.575 31.80030564045452 2.1197048219256343 -0.000712593103537773 0 0 0
192 4 2 1.05 29.680262724845317 4.23974773753484 4.239373238114877 0 0 0
194 4 3 -1.05 31.763468894775595 0.03649765197513777 0.03612315255517207 0 0 0
195 4 3 -1.05 29.643426979186618 2.156540567584344 4.202537492456168 0 0 0
203 4 3 -1.05 29.643426979186618 4.202911991876131 2.1561660681643797 0 0 0
208 4 3 -1.05 31.763468894775595 2.0828690762669244 2.0824945768469596 0 0 0
212 4 3 -1.05 31.763468894775595 4.276583483193549 4.276208983773587 0 0 0
214 4 3 -1.05 29.717098470504034 2.0828690762669244 0.03612315255517207 0 0 0
217 4 3 -1.05 29.717098470504034 0.03649765197513777 2.0824945768469596 0 0 0
1118 20 3 -1.05 31.837141386113228 4.202911991876131 -0.03754833876224775 0 0 1
877 16 3 -1.05 31.837141386113228 -0.03717383934227858 4.202537492456168 0 1 0
164 3 3 -1.05 25.403341147968195 6.396626398802756 4.202537492456168 0 0 0
182 4 1 1.575 25.440176893626905 6.359790653144047 2.11933032250567 0 0 0
191 4 1 1.575 27.56021980923612 6.359790653144047 -0.000712593103537773 0 0 0
202 4 3 -1.05 25.47701263928562 6.322953907465092 0.03612315255517207 0 0 0
216 4 3 -1.05 27.523384063577407 6.322953907465092 2.0824945768469596 0 0 0
172 4 1 1.575 28.62024126704071 7.419812110948649 3.1793517803102738 0 0 0
179 4 2 1.05 31.80030564045452 6.359790653144047 4.239373238114877 0 0 0
196 4 3 -1.05 29.717098470504034 6.322953907465092 4.276208983773587 0 0 0
199 4 3 -1.05 31.837141386113228 6.396626398802756 2.1561660681643797 0 0 0
1109 20 3 -1.05 29.643426979186618 6.396626398802756 -0.03754833876224775 0 0 1
173 4 1 1.575 26.50019835143151 5.299769195339443 5.299394695919481 0 0 0
141 3 3 -1.05 25.403341147968195 4.202911991876131 6.396251899382795 0 0 0
183 4 2 1.05 25.440176893626905 2.1197048219256343 6.3594161537240845 0 0 0
187 4 2 1.05 27.56021980923612 -0.0003380936835722381 6.3594161537240845 0 0 0
200 4 3 -1.05 27.523384063577407 2.0828690762669244 6.322579408045134 0 0 0
210 4 3 -1.05 25.47701263928562 0.03649765197513777 6.322579408045134 0 0 0
171 4 1 1.575 30.740284182649926 1.0596833641210315 5.299394695919481 0 0 0
180 4 2 1.05 31.80030564045452 4.23974773753484 6.3594161537240845 0 0 0
204 4 3 -1.05 29.717098470504034 4.276583483193549 6.322579408045134 0 0 0
215 4 3 -1.05 31.837141386113228 2.156540567584344 6.396251899382795 0 0 0
890 16 3 -1.05 29.643426979186618 -0.03717383934227858 6.396251899382795 0 1 0
207 4 3 -1.05 27.597055554894823 6.396626398802756 6.396251899382795 0 0 0
186 4 2 1.05 29.680262724845317 6.359790653144047 6.3594161537240845 0 0 0
224 4 3 -1.05 31.763468894775595 6.322953907465092 6.322579408045134 0 0 0
921 17 3 -1.05 2.156540567584344 8.442997823094545 -0.03754833876224775 0 0 1
225 5 1 1.575 1.0596833641210315 9.53985502655786 1.0593088647010658 0 0 0
233 5 1 1.575 4.23974773753484 8.479833568753255 -0.000712593103537773 0 0 0
234 5 2 1.05 2.1197048219256343 10.59987648436246 4.239373238114877 0 0 0
241 5 1 1.575 4.23974773753484 10.59987648436246 2.11933032250567 0 0 0
245 5 2 1.05 -0.0003380936835722381 8.479833568753255 4.239373238114877 0 0 0
251 5 3 -1.05 4.202911991876131 10.63671223002117 4.202537492456168 0 0 0
262 5 3 -1.05 2.0828690762669244 8.516669314411963 4.276208983773587 0 0 0
270 5 3 -1.05 4.276583483193549 10.56304073870375 0.03612315255517207 0 0 0
273 5 3 -1.05 4.276583483193549 8.516669314411963 2.0824945768469596 0 0 0
275 5 3 -1.05 0.03649765197513777 10.56304073870375 4.276208983773587 0 0 0
279 5 3 -1.05 2.156540567584344 10.63671223002117 2.1561660681643797 0 0 0
209 4 3 -1.05 -0.03717383934227858 8.442997823094545 2.1561660681643797 1 0 0
1321 24 3 -1.05 -0.03717383934227858 10.63671223002117 -0.03754833876224775 1 0 1
37 1 3 -1.05 6.396626398802756 8.442997823094545 4.202537492456168 0 0 0
244 5 2 1.05 6.359790653144047 8.479833568753255 2.11933032250567 0 0 0
246 5 1 1.575 6.359790653144047 10.59987648436246 -0.000712593103537773 0 0 0
250 5 3 -1.05 6.322953907465092 8.516669314411963 0.03612315255517207 0 0 0
264 5 3 -1.05 6.322953907465092 10.56304073870375 2.0824945768469596 0 0 0
228 5 1 1.575 3.1797262797302377 15.899983773385475 3.1793517803102738 0 0 0
231 5 1 1.575 5.299769195339443 13.779940857776271 1.0593088647010658 0 0 0
237 5 2 1.05 2.1197048219256343 12.719919399971667 2.11933032250567 0 0 0
238 5 2 1.05 -0.0003380936835722381 14.839962315580872 2.11933032250567 0 0 0
240 5 1 1.575 -0.0003380936835722381 12.719919399971667 -0.000712593103537773 0 0 0
247 5 2 1.05 2.1197048219256343 14.839962315580872 -0.000712593103537773 0 0 0
248 5 2 1.05 4.23974773753484 12.719919399971667 4.239373238114877 0 0 0
252 5 3 -1.05 4.276583483193549 14.803125569901919 4.276208983773587 0 0 0
254 5 3 -1.05 0.03649765197513777 12.756755145630377 2.0824945768469596 0 0 0
258 5 3 -1.05 0.03649765197513777 14.803125569901919 0.03612315255517207 0 0 0
259 5 3 -1.05 4.202911991876131 12.683083654312956 2.1561660681643797 0 0 0
267 5 3 -1.05 2.156540567584344 12.683083654312956 4.202537492456168 0 0 0
272 5 3 -1.05 2.0828690762669244 14.803125569901919 2.0824945768469596 0 0 0
277 5 3 -1.05 2.0828690762669244 12.756755145630377 0.03612315255517207 0 0 0
1165 21 3 -1.05 4.202911991876131 14.876798061239581 -0.03754833876224775 0 0 1
444 8 3 -1.05 -0.03717383934227858 14.876798061239581 4.202537492456168 1 0 0
230 5 1 1.575 7.419812110948649 11.659897942167063 3.1793517803102738 0 0 0
235 5 1 1.575 6.359790653144047 14.839962315580872 4.239373238114877 0 0 0
255 5 3 -1.05 6.396626398802756 14.876798061239581 2.1561660681643797 0 0 0
268 5 3 -1.05 6.322953907465092 12.756755145630377 4.276208983773587 0 0 0
1174 21 3 -1.05 6.396626398802756 12.683083654312956 -0.03754833876224775 0 0 1
227 5 1 1.575 5.299769195339443 9.53985502655786 5.299394695919481 0 0 0
50 1 3 -1.05 4.202911991876131 8.442997823094545 6.396251899382795 0 0 0
239 5 2 1.05 -0.0003380936835722381 10.59987648436246 6.3594161537240845 0 0 0
243 5 2 1.05 2.1197048219256343 8.479833568753255 6.3594161537240845 0 0 0
256 5 3 -1.05 2.0828690762669244 10.56304073870375 6.322579408045134 0 0 0
266 5 3 -1.05 0.03649765197513777 8.516669314411963 6.322579408045134 0 0 0
271 5 3 -1.05 6.396626398802756 10.63671223002117 6.396251899382795 0 0 0
229 5 1 1.575 1.0596833641210315 13.779940857776271 5.299394695919481 0 0 0
242 5 2 1.05 4.23974773753484 14.839962315580872 6.3594161537240845 0 0 0
260 5 3 -1.05 4.276583483193549 12.756755145630377 6.322579408045134 0 0 0
263 5 3 -1.05 2.156540567584344 14.876798061239581 6.396251899382795 0 0 0
421 8 3 -1.05 -0.03717383934227858 12.683083654312956 6.396251899382795 1 0 0
236 5 2 1.05 6.359790653144047 12.719919399971667 6.3594161537240845 0 0 0
280 5 3 -1.05 6.322953907465092 14.803125569901919 6.322579408045134 0 0 0
41 1 3 -1.05 8.442997823094545 8.442997823094545 2.1561660681643797 0 0 0
1153 21 3 -1.05 8.442997823094545 10.63671223002117 -0.03754833876224775 0 0 1
977 18 3 -1.05 10.63671223002117 8.442997823094545 -0.03754833876224775 0 0 1
281 6 1 1.575 9.53985502655786 9.53985502655786 1.0593088647010658 0 0 0
290 6 1 1.575 10.59987648436246 10.59987648436246 4.239373238114877 0 0 0
301 6 1 1.575 8.479833568753255 8.479833568753255 4.239373238114877 0 0 0
318 6 3 -1.05 10.56304073870375 8.516669314411963 4.276208983773587 0 0 0
331 6 3 -1.05 8.516669314411963 10.56304073870375 4.276208983773587 0 0 0
335 6 3 -1.05 10.63671223002117 10.63671223002117 2.1561660681643797 0 0 0
93 2 3 -1.05 14.876798061239581 8.442997823094545 4.202537492456168 0 0 0
289 6 1 1.575 12.719919399971667 8.479833568753255 -0.000712593103537773 0 0 0
297 6 2 1.05 12.719919399971667 10.59987648436246 2.11933032250567 0 0 0
300 6 1 1.575 14.839962315580872 8.479833568753255 2.11933032250567 0 0 0
302 6 2 1.05 14.839962315580872 10.59987648436246 -0.000712593103537773 0 0 0
306 6 3 -1.05 14.803125569901919 8.516669314411963 0.03612315255517207 0 0 0
307 6 3 -1.05 12.683083654312956 10.63671223002117 4.202537492456168 0 0 0
320 6 3 -1.05 14.803125569901919 10.56304073870375 2.0824945768469596 0 0 0
326 6 3 -1.05 12.756755145630377 10.56304073870375 0.03612315255517207 0 0 0
329 6 3 -1.05 12.756755145630377 8.516669314411963 2.0824945768469596 0 0 0
276 5 3 -1.05 8.442997823094545 14.876798061239581 4.202537492456168 0 0 0
293 6 1 1.575 10.59987648436246 12.719919399971667 2.11933032250567 0 0 0
294 6 2 1.05 8.479833568753255 14.839962315580872 2.11933032250567 0 0 0
296 6 2 1.05 8.479833568753255 12.719919399971667 -0.000712593103537773 0 0 0
303 6 1 1.575 10.59987648436246 14.839962315580872 -0.000712593103537773 0 0 0
310 6 3 -1.05 8.516669314411963 12.756755145630377 2.0824945768469596 0 0 0
314 6 3 -1.05 8.516669314411963 14.803125569901919 0.03612315255517207 0 0 0
323 6 3 -1.05 10.63671223002117 12.683083654312956 4.202537492456168 0 0 0
328 6 3 -1.05 10.56304073870375 14.803125569901919 2.0824945768469596 0 0 0
333 6 3 -1.05 10.56304073870375 12.756755145630377 0.03612315255517207 0 0 0
284 6 1 1.575 11.659897942167063 15.899983773385475 3.1793517803102738 0 0 0
286 6 1 1.575 15.899983773385475 11.659897942167063 3.1793517803102738 0 0 0
287 6 1 1.575 13.779940857776271 13.779940857776271 1.0593088647010658 0 0 0
291 6 1 1.575 14.839962315580872 14.839962315580872 4.239373238114877 0 0 0
304 6 1 1.575 12.719919399971667 12.719919399971667 4.239373238114877 0 0 0
308 6 3 -1.05 12.756755145630377 14.803125569901919 4.276208983773587 0 0 0
311 6 3 -1.05 14.876798061239581 14.876798061239581 2.1561660681643797 0 0 0
315 6 3 -1.05 12.683083654312956 12.683083654312956 2.1561660681643797 0 0 0
324 6 3 -1.05 14.803125569901919 12.756755145630377 4.276208983773587 0 0 0
1221 22 3 -1.05 12.683083654312956 14.876798061239581 -0.03754833876224775 0 0 1
1230 22 3 -1.05 14.876798061239581 12.683083654312956 -0.03754833876224775 0 0 1
295 6 1 1.575 8.479833568753255 10.59987648436246 6.3594161537240845 0 0 0
299 6 1 1.575 10.59987648436246 8.479833568753255 6.3594161537240845 0 0 0
312 6 3 -1.05 10.56304073870375 10.56304073870375 6.322579408045134 0 0 0
322 6 3 -1.05 8.516669314411963 8.516669314411963 6.322579408045134 0 0 0
283 6 1 1.575 13.779940857776271 9.53985502655786 5.299394695919481 0 0 0
106 2 3 -1.05 12.683083654312956 8.442997823094545 6.396251899382795 0 0 0
327 6 3 -1.05 14.876798061239581 10.63671223002117 6.396251899382795 0 0 0
285 6 1 1.575 9.53985502655786 13.779940857776271 5.299394695919481 0 0 0
253 5 3 -1.05 8.442997823094545 12.683083654312956 6.396251899382795 0 0 0
319 6 3 -1.05 10.63671223002117 14.876798061239581 6.396251899382795 0 0 0
292 6 2 1.05 14.839962315580872 12.719919399971667 6.3594161537240845 0 0 0
298 6 2 1.05 12.719919399971667 14.839962315580872 6.3594161537240845 0 0 0
316 6 3 -1.05 12.756755145630377 12.756755145630377 6.322579408045134 0 0 0
336 6 3 -1.05 14.803125569901919 14.803125569901919 6.322579408045134 0 0 0
97 2 3 -1.05 16.92316948553136 8.442997823094545 2.1561660681643797 0 0 0
1209 22 3 -1.05 16.92316948553136 10.63671223002117 -0.03754833876224775 0 0 1
1033 19 3 -1.05 19.116883892458002 8.442997823094545 -0.03754833876224775 0 0 1
337 7 1 1.575 18.020026688994683 9.53985502655786 1.0593088647010658 0 0 0
345 7 2 1.05 21.20009106240849 8.479833568753255 -0.000712593103537773 0 0 0
346 7 1 1.575 19.080048146799292 10.59987648436246 4.239373238114877 0 0 0
353 7 2 1.05 21.20009106240849 10.59987648436246 2.11933032250567 0 0 0
357 7 2 1.05 16.960005231190085 8.479833568753255 4.239373238114877 0 0 0
363 7 3 -1.05 21.163255316749787 10.63671223002117 4.202537492456168 0 0 0
374 7 3 -1.05 19.04321240114058 8.516669314411963 4.276208983773587 0 0 0
382 7 3 -1.05 21.236926808067203 10.56304073870375 0.03612315255517207 0 0 0
385 7 3 -1.05 21.236926808067203 8.516669314411963 2.0824945768469596 0 0 0
387 7 3 -1.05 16.996840976848787 10.56304073870375 4.276208983773587 0 0 0
391 7 3 -1.05 19.116883892458002 10.63671223002117 2.1561660681643797 0 0 0
149 3 3 -1.05 23.356969723676418 8.442997823094545 4.202537492456168 0 0 0
356 7 1 1.575 23.3201339780177 8.479833568753255 2.11933032250567 0 0 0
358 7 2 1.05 23.3201339780177 10.59987648436246 -0.000712593103537773 0 0 0
362 7 3 -1.05 23.283297232338747 8.516669314411963 0.03612315255517207 0 0 0
376 7 3 -1.05 23.283297232338747 10.56304073870375 2.0824945768469596 0 0 0
332 6 3 -1.05 16.92316948553136 14.876798061239581 4.202537492456168 0 0 0
340 7 1 1.575 20.140069604603884 15.899983773385475 3.1793517803102738 0 0 0
343 7 1 1.575 22.260112520213102 13.779940857776271 1.0593088647010658 0 0 0
349 7 1 1.575 19.080048146799292 12.719919399971667 2.11933032250567 0 0 0
350 7 2 1.05 16.960005231190085 14.839962315580872 2.11933032250567 0 0 0
352 7 1 1.575 16.960005231190085 12.719919399971667 -0.000712593103537773 0 0 0
359 7 1 1.575 19.080048146799292 14.839962315580872 -0.000712593103537773 0 0 0
360 7 2 1.05 21.20009106240849 12.719919399971667 4.239373238114877 0 0 0
364 7 3 -1.05 21.236926808067203 14.803125569901919 4.276208983773587 0 0 0
366 7 3 -1.05 16.996840976848787 12.756755145630377 2.0824945768469596 0 0 0
370 7 3 -1.05 16.996840976848787 14.803125569901919 0.03612315255517207 0 0 0
371 7 3 -1.05 21.163255316749787 12.683083654312956 2.1561660681643797 0 0 0
379 7 3 -1.05 19.116883892458002 12.683083654312956 4.202537492456168 0 0 0
384 7 3 -1.05 19.04321240114058 14.803125569901919 2.0824945768469596 0 0 0
389 7 3 -1.05 19.04321240114058 12.756755145630377 0.03612315255517207 0 0 0
1277 23 3 -1.05 21.163255316749787 14.876798061239581 -0.03754833876224775 0 0 1
342 7 1 1.575 24.380155435822306 11.659897942167063 3.1793517803102738 0 0 0
347 7 1 1.575 23.3201339780177 14.839962315580872 4.239373238114877 0 0 0
367 7 3 -1.05 23.356969723676418 14.876798061239581 2.1561660681643797 0 0 0
380 7 3 -1.05 23.283297232338747 12.756755145630377 4.276208983773587 0 0 0
1286 23 3 -1.05 23.356969723676418 12.683083654312956 -0.03754833876224775 0 0 1
339 7 1 1.575 22.260112520213102 9.53985502655786 5.299394695919481 0 0 0
162 3 3 -1.05 21.163255316749787 8.442997823094545 6.396251899382795 0 0 0
351 7 2 1.05 16.960005231190085 10.59987648436246 6.3594161537240845 0 0 0
355 7 1 1.575 19.080048146799292 8.479833568753255 6.3594161537240845 0 0 0
368 7 3 -1.05 19.04321240114058 10.56304073870375 6.322579408045134 0 0 0
378 7 3 -1.05 16.996840976848787 8.516669314411963 6.322579408045134 0 0 0
383 7 3 -1.05 23.356969723676418 10.63671223002117 6.396251899382795 0 0 0
341 7 1 1.575 18.020026688994683 13.779940857776271 5.299394695919481 0 0 0
309 6 3 -1.05 16.92316948553136 12.683083654312956 6.396251899382795 0 0 0
354 7 1 1.575 21.20009106240849 14.839962315580872 6.3594161537240845 0 0 0
372 7 3 -1.05 21.236926808067203 12.756755145630377 6.322579408045134 0 0 0
375 7 3 -1.05 19.116883892458002 14.876798061239581 6.396251899382795 0 0 0
348 7 1 1.575 23.3201339780177 12.719919399971667 6.3594161537240845 0 0 0
392 7 3 -1.05 23.283297232338747 14.803125569901919 6.322579408045134 0 0 0
153 3 3 -1.05 25.403341147968195 8.442997823094545 2.1561660681643797 0 0 0
1265 23 3 -1.05 25.403341147968195 10.63671223002117 -0.03754833876224775 0 0 1
1089 20 3 -1.05 27.597055554894823 8.442997823094545 -0.03754833876224775 0 0 1
393 8 1 1.575 26.50019835143151 9.53985502655786 1.0593088647010658 0 0 0
402 8 2 1.05 27.56021980923612 10.59987648436246 4.239373238114877 0 0 0
413 8 1 1.575 25.440176893626905 8.479833568753255 4.239373238114877 0 0 0
430 8 3 -1.05 27.523384063577407 8.516669314411963 4.276208983773587 0 0 0
443 8 3 -1.05 25.47701263928562 10.56304073870375 4.276208983773587 0 0 0
447 8 3 -1.05 27.597055554894823 10.63671223002117 2.1561660681643797 0 0 0
205 4 3 -1.05 31.837141386113228 8.442997823094545 4.202537492456168 0 0 0
401 8 1 1.575 29.680262724845317 8.479833568753255 -0.000712593103537773 0 0 0
409 8 1 1.575 29.680262724845317 10.59987648436246 2.11933032250567 0 0 0
412 8 2 1.05 31.80030564045452 8.479833568753255 2.11933032250567 0 0 0
414 8 2 1.05 31.80030564045452 10.59987648436246 -0.000712593103537773 0 0 0
418 8 3 -1.05 31.763468894775595 8.516669314411963 0.03612315255517207 0 0 0
419 8 3 -1.05 29.643426979186618 10.63671223002117 4.202537492456168 0 0 0
432 8 3 -1.05 31.763468894775595 10.56304073870375 2.0824945768469596 0 0 0
438 8 3 -1.05 29.717098470504034 10.56304073870375 0.03612315255517207 0 0 0
441 8 3 -1.05 29.717098470504034 8.516669314411963 2.0824945768469596 0 0 0
388 7 3 -1.05 25.403341147968195 14.876798061239581 4.202537492456168 0 0 0
405 8 1 1.575 27.56021980923612 12.719919399971667 2.11933032250567 0 0 0
406 8 1 1.575 25.440176893626905 14.839962315580872 2.11933032250567 0 0 0
408 8 1 1.575 25.440176893626905 12.719919399971667 -0.000712593103537773 0 0 0
415 8 1 1.575 27.56021980923612 14.839962315580872 -0.000712593103537773 0 0 0
422 8 3 -1.05 25.47701263928562 12.756755145630377 2.0824945768469596 0 0 0
426 8 3 -1.05 25.47701263928562 14.803125569901919 0.03612315255517207 0 0 0
435 8 3 -1.05 27.597055554894823 12.683083654312956 4.202537492456168 0 0 0
440 8 3 -1.05 27.523384063577407 14.803125569901919 2.0824945768469596 0 0 0
445 8 3 -1.05 27.523384063577407 12.756755145630377 0.03612315255517207 0 0 0
396 8 1 1.575 28.62024126704071 15.899983773385475 3.1793517803102738 0 0 0
398 8 1 1.575 32.86032709825912 11.659897942167063 3.1793517803102738 0 0 0
399 8 1 1.575 30.740284182649926 13.779940857776271 1.0593088647010658 0 0 0
403 8 1 1.575 31.80030564045452 14.839962315580872 4.239373238114877 0 0 0
416 8 1 1.575 29.680262724845317 12.719919399971667 4.239373238114877 0 0 0
420 8 3 -1.05 29.717098470504034 14.803125569901919 4.276208983773587 0 0 0
423 8 3 -1.05 31.837141386113228 14.876798061239581 2.1561660681643797 0 0 0
427 8 3 -1.05 29.643426979186618 12.683083654312956 2.1561660681643797 0 0 0
436 8 3 -1.05 31.763468894775595 12.756755145630377 4.276208983773587 0 0 0
1333 24 3 -1.05 29.643426979186618 14.876798061239581 -0.03754833876224775 0 0 1
1342 24 3 -1.05 31.837141386113228 12.683083654312956 -0.03754833876224775 0 0 1
407 8 2 1.05 25.440176893626905 10.59987648436246 6.3594161537240845 0 0 0
411 8 1 1.575 27.56021980923612 8.479833568753255 6.3594161537240845 0 0 0
424 8 3 -1.05 27.523384063577407 10.56304073870375 6.322579408045134 0 0 0
434 8 3 -1.05 25.47701263928562 8.516669314411963 6.322579408045134 0 0 0
395 8 1 1.575 30.740284182649926 9.53985502655786 5.299394695919481 0 0 0
218 4 3 -1.05 29.643426979186618 8.442997823094545 6.396251899382795 0 0 0
439 8 3 -1.05 31.837141386113228 10.63671223002117 6.396251899382795 0 0 0
397 8 1 1.575 26.50019835143151 13.779940857776271 5.299394695919481 0 0 0
365 7 3 -1.05 25.403341147968195 12.683083654312956 6.396251899382795 0 0 0
431 8 3 -1.05 27.597055554894823 14.876798061239581 6.396251899382795 0 0 0
404 8 2 1.05 31.80030564045452 12.719919399971667 6.3594161537240845 0 0 0
410 8 1 1.575 29.680262724845317 14.839962315580872 6.3594161537240845 0 0 0
428 8 3 -1.05 29.717098470504034 12.756755145630377 6.322579408045134 0 0 0
448 8 3 -1.05 31.763468894775595 14.803125569901919 6.322579408045134 0 0 0
1145 21 3 -1.05 2.156540567584344 16.92316948553136 -0.03754833876224775 0 0 1
449 9 1 1.575 1.0596833641210315 18.020026688994683 1.0593088647010658 0 0 0
455 9 1 1.575 5.299769195339443 22.260112520213102 1.0593088647010658 0 0 0
457 9 1 1.575 4.23974773753484 16.960005231190085 -0.000712593103537773 0 0 0
458 9 2 1.05 2.1197048219256343 19.080048146799292 4.239373238114877 0 0 0
461 9 2 1.05 2.1197048219256343 21.20009106240849 2.11933032250567 0 0 0
464 9 2 1.05 -0.0003380936835722381 21.20009106240849 -0.000712593103537773 0 0 0
465 9 2 1.05 4.23974773753484 19.080048146799292 2.11933032250567 0 0 0
469 9 2 1.05 -0.0003380936835722381 16.960005231190085 4.239373238114877 0 0 0
472 9 2 1.05 4.23974773753484 21.20009106240849 4.239373238114877 0 0 0
475 9 3 -1.05 4.202911991876131 19.116883892458002 4.202537492456168 0 0 0
478 9 3 -1.05 0.03649765197513777 21.236926808067203 2.0824945768469596 0 0 0
483 9 3 -1.05 4.202911991876131 21.163255316749787 2.1561660681643797 0 0 0
486 9 3 -1.05 2.0828690762669244 16.996840976848787 4.276208983773587 0 0 0
491 9 3 -1.05 2.156540567584344 21.163255316749787 4.202537492456168 0 0 0
494 9 3 -1.05 4.276583483193549 19.04321240114058 0.03612315255517207 0 0 0
497 9 3 -1.05 4.276583483193549 16.996840976848787 2.0824945768469596 0 0 0
499 9 3 -1.05 0.03649765197513777 19.04321240114058 4.276208983773587 0 0 0
501 9 3 -1.05 2.0828690762669244 21.236926808067203 0.03612315255517207 0 0 0
503 9 3 -1.05 2.156540567584344 19.116883892458002 2.1561660681643797 0 0 0
433 8 3 -1.05 -0.03717383934227858 16.92316948553136 2.1561660681643797 1 0 0
1545 28 3 -1.05 -0.03717383934227858 19.116883892458002 -0.03754833876224775 1 0 1
261 5 3 -1.05 6.396626398802756 16.92316948553136 4.202537492456168 0 0 0
454 9 1 1.575 7.419812110948649 20.140069604603884 3.1793517803102738 0 0 0
468 9 2 1.05 6.359790653144047 16.960005231190085 2.11933032250567 0 0 0
470 9 1 1.575 6.359790653144047 19.080048146799292 -0.000712593103537773 0 0 0
474 9 3 -1.05 6.322953907465092 16.996840976848787 0.03612315255517207 0 0 0
488 9 3 -1.05 6.322953907465092 19.04321240114058 2.0824945768469596 0 0 0
492 9 3 -1.05 6.322953907465092 21.236926808067203 4.276208983773587 0 0 0
1398 25 3 -1.05 6.396626398802756 21.163255316749787 -0.03754833876224775 0 0 1
452 9 1 1.575 3.1797262797302377 24.380155435822306 3.1793517803102738 0 0 0
462 9 2 1.05 -0.0003380936835722381 23.3201339780177 2.11933032250567 0 0 0
471 9 2 1.05 2.1197048219256343 23.3201339780177 -0.000712593103537773 0 0 0
476 9 3 -1.05 4.276583483193549 23.283297232338747 4.276208983773587 0 0 0
482 9 3 -1.05 0.03649765197513777 23.283297232338747 0.03612315255517207 0 0 0
496 9 3 -1.05 2.0828690762669244 23.283297232338747 2.0824945768469596 0 0 0
1389 25 3 -1.05 4.202911991876131 23.356969723676418 -0.03754833876224775 0 0 1
668 12 3 -1.05 -0.03717383934227858 23.356969723676418 4.202537492456168 1 0 0
459 9 1 1.575 6.359790653144047 23.3201339780177 4.239373238114877 0 0 0
479 9 3 -1.05 6.396626398802756 23.356969723676418 2.1561660681643797 0 0 0
451 9 1 1.575 5.299769195339443 18.020026688994683 5.299394695919481 0 0 0
453 9 1 1.575 1.0596833641210315 22.260112520213102 5.299394695919481 0 0 0
274 5 3 -1.05 4.202911991876131 16.92316948553136 6.396251899382795 0 0 0
463 9 1 1.575 -0.0003380936835722381 19.080048146799292 6.3594161537240845 0 0 0
467 9 2 1.05 2.1197048219256343 16.960005231190085 6.3594161537240845 0 0 0
480 9 3 -1.05 2.0828690762669244 19.04321240114058 6.322579408045134 0 0 0
484 9 3 -1.05 4.276583483193549 21.236926808067203 6.322579408045134 0 0 0
490 9 3 -1.05 0.03649765197513777 16.996840976848787 6.322579408045134 0 0 0
645 12 3 -1.05 -0.03717383934227858 21.163255316749787 6.396251899382795 1 0 0
460 9 2 1.05 6.359790653144047 21.20009106240849 6.3594161537240845 0 0 0
495 9 3 -1.05 6.396626398802756 19.116883892458002 6.396251899382795 0 0 0
466 9 2 1.05 4.23974773753484 23.3201339780177 6.3594161537240845 0 0 0
487 9 3 -1.05 2.156540567584344 23.356969723676418 6.396251899382795 0 0 0
504 9 3 -1.05 6.322953907465092 23.283297232338747 6.322579408045134 0 0 0
265 5 3 -1.05 8.442997823094545 16.92316948553136 2.1561660681643797 0 0 0
1377 25 3 -1.05 8.442997823094545 19.116883892458002 -0.03754833876224775 0 0 1
1201 22 3 -1.05 10.63671223002117 16.92316948553136 -0.03754833876224775 0 0 1
505 10 1 1.575 9.53985502655786 18.020026688994683 1.0593088647010658 0 0 0
514 10 1 1.575 10.59987648436246 19.080048146799292 4.239373238114877 0 0 0
517 10 2 1.05 10.59987648436246 21.20009106240849 2.11933032250567 0 0 0
520 10 2 1.05 8.479833568753255 21.20009106240849 -0.000712593103537773 0 0 0
525 10 1 1.575 8.479833568753255 16.960005231190085 4.239373238114877 0 0 0
534 10 3 -1.05 8.516669314411963 21.236926808067203 2.0824945768469596 0 0 0
542 10 3 -1.05 10.56304073870375 16.996840976848787 4.276208983773587 0 0 0
547 10 3 -1.05 10.63671223002117 21.163255316749787 4.202537492456168 0 0 0
555 10 3 -1.05 8.516669314411963 19.04321240114058 4.276208983773587 0 0 0
557 10 3 -1.05 10.56304073870375 21.236926808067203 0.03612315255517207 0 0 0
559 10 3 -1.05 10.63671223002117 19.116883892458002 2.1561660681643797 0 0 0
317 6 3 -1.05 14.876798061239581 16.92316948553136 4.202537492456168 0 0 0
510 10 1 1.575 15.899983773385475 20.140069604603884 3.1793517803102738 0 0 0
511 10 1 1.575 13.779940857776271 22.260112520213102 1.0593088647010658 0 0 0
513 10 2 1.05 12.719919399971667 16.960005231190085 -0.000712593103537773 0 0 0
521 10 1 1.575 12.719919399971667 19.080048146799292 2.11933032250567 0 0 0
524 10 1 1.575 14.839962315580872 16.960005231190085 2.11933032250567 0 0 0
526 10 2 1.05 14.839962315580872 19.080048146799292 -0.000712593103537773 0 0 0
528 10 2 1.05 12.719919399971667 21.20009106240849 4.239373238114877 0 0 0
530 10 3 -1.05 14.803125569901919 16.996840976848787 0.03612315255517207 0 0 0
531 10 3 -1.05 12.683083654312956 19.116883892458002 4.202537492456168 0 0 0
539 10 3 -1.05 12.683083654312956 21.163255316749787 2.1561660681643797 0 0 0
544 10 3 -1.05 14.803125569901919 19.04321240114058 2.0824945768469596 0 0 0
548 10 3 -1.05 14.803125569901919 21.236926808067203 4.276208983773587 0 0 0
550 10 3 -1.05 12.756755145630377 19.04321240114058 0.03612315255517207 0 0 0
553 10 3 -1.05 12.756755145630377 16.996840976848787 2.0824945768469596 0 0 0
1454 26 3 -1.05 14.876798061239581 21.163255316749787 -0.03754833876224775 0 0 1
500 9 3 -1.05 8.442997823094545 23.356969723676418 4.202537492456168 0 0 0
518 10 2 1.05 8.479833568753255 23.3201339780177 2.11933032250567 0 0 0
527 10 2 1.05 10.59987648436246 23.3201339780177 -0.000712593103537773 0 0 0
538 10 3 -1.05 8.516669314411963 23.283297232338747 0.03612315255517207 0 0 0
552 10 3 -1.05 10.56304073870375 23.283297232338747 2.0824945768469596 0 0 0
508 10 1 1.575 11.659897942167063 24.380155435822306 3.1793517803102738 0 0 0
515 10 1 1.575 14.839962315580872 23.3201339780177 4.239373238114877 0 0 0
532 10 3 -1.05 12.756755145630377 23.283297232338747 4.276208983773587 0 0 0
535 10 3 -1.05 14.876798061239581 23.356969723676418 2.1561660681643797 0 0 0
1445 26 3 -1.05 12.683083654312956 23.356969723676418 -0.03754833876224775 0 0 1
509 10 1 1.575 9.53985502655786 22.260112520213102 5.299394695919481 0 0 0
477 9 3 -1.05 8.442997823094545 21.163255316749787 6.396251899382795 0 0 0
519 10 1 1.575 8.479833568753255 19.080048146799292 6.3594161537240845 0 0 0
523 10 2 1.05 10.59987648436246 16.960005231190085 6.3594161537240845 0 0 0
536 10 3 -1.05 10.56304073870375 19.04321240114058 6.322579408045134 0 0 0
546 10 3 -1.05 8.516669314411963 16.996840976848787 6.322579408045134 0 0 0
507 10 1 1.575 13.779940857776271 18.020026688994683 5.299394695919481 0 0 0
330 6 3 -1.05 12.683083654312956 16.92316948553136 6.396251899382795 0 0 0
516 10 2 1.05 14.839962315580872 21.20009106240849 6.3594161537240845 0 0 0
540 10 3 -1.05 12.756755145630377 21.236926808067203 6.322579408045134 0 0 0
551 10 3 -1.05 14.876798061239581 19.116883892458002 6.396251899382795 0 0 0
543 10 3 -1.05 10.63671223002117 23.356969723676418 6.396251899382795 0 0 0
522 10 1 1.575 12.719919399971667 23.3201339780177 6.3594161537240845 0 0 0
560 10 3 -1.05 14.803125569901919 23.283297232338747 6.322579408045134 0 0 0
321 6 3 -1.05 16.92316948553136 16.92316948553136 2.1561660681643797 0 0 0
1433 26 3 -1.05 16.92316948553136 19.116883892458002 -0.03754833876224775 0 0 1
1257 23 3 -1.05 19.116883892458002 16.92316948553136 -0.03754833876224775 0 0 1
561 11 1 1.575 18.020026688994683 18.020026688994683 1.0593088647010658 0 0 0
567 11 1 1.575 22.260112520213102 22.260112520213102 1.0593088647010658 0 0 0
569 11 1 1.575 21.20009106240849 16.960005231190085 -0.000712593103537773 0 0 0
570 11 1 1.575 19.080048146799292 19.080048146799292 4.239373238114877 0 0 0
573 11 2 1.05 19.080048146799292 21.20009106240849 2.11933032250567 0 0 0
576 11 2 1.05 16.960005231190085 21.20009106240849 -0.000712593103537773 0 0 0
577 11 2 1.05 21.20009106240849 19.080048146799292 2.11933032250567 0 0 0
581 11 2 1.05 16.960005231190085 16.960005231190085 4.239373238114877 0 0 0
584 11 1 1.575 21.20009106240849 21.20009106240849 4.239373238114877 0 0 0
587 11 3 -1.05 21.163255316749787 19.116883892458002 4.202537492456168 0 0 0
590 11 3 -1.05 16.996840976848787 21.236926808067203 2.0824945768469596 0 0 0
595 11 3 -1.05 21.163255316749787 21.163255316749787 2.1561660681643797 0 0 0
598 11 3 -1.05 19.04321240114058 16.996840976848787 4.276208983773587 0 0 0
603 11 3 -1.05 19.116883892458002 21.163255316749787 4.202537492456168 0 0 0
606 11 3 -1.05 21.236926808067203 19.04321240114058 0.03612315255517207 0 0 0
609 11 3 -1.05 21.236926808067203 16.996840976848787 2.0824945768469596 0 0 0
611 11 3 -1.05 16.996840976848787 19.04321240114058 4.276208983773587 0 0 0
613 11 3 -1.05 19.04321240114058 21.236926808067203 0.03612315255517207 0 0 0
615 11 3 -1.05 19.116883892458002 19.116883892458002 2.1561660681643797 0 0 0
373 7 3 -1.05 23.356969723676418 16.92316948553136 4.202537492456168 0 0 0
566 11 1 1.575 24.380155435822306 20.140069604603884 3.1793517803102738 0 0 0
580 11 1 1.575 23.3201339780177 16.960005231190085 2.11933032250567 0 0 0
582 11 1 1.575 23.3201339780177 19.080048146799292 -0.000712593103537773 0 0 0
586 11 3 -1.05 23.283297232338747 16.996840976848787 0.03612315255517207 0 0 0
600 11 3 -1.05 23.283297232338747 19.04321240114058 2.0824945768469596 0 0 0
604 11 3 -1.05 23.283297232338747 21.236926808067203 4.276208983773587 0 0 0
1510 27 3 -1.05 23.356969723676418 21.163255316749787 -0.03754833876224775 0 0 1
556 10 3 -1.05 16.92316948553136 23.356969723676418 4.202537492456168 0 0 0
564 11 1 1.575 20.140069604603884 24.380155435822306 3.1793517803102738 0 0 0
574 11 2 1.05 16.960005231190085 23.3201339780177 2.11933032250567 0 0 0
583 11 1 1.575 19.080048146799292 23.3201339780177 -0.000712593103537773 0 0 0
588 11 3 -1.05 21.236926808067203 23.283297232338747 4.276208983773587 0 0 0
594 11 3 -1.05 16.996840976848787 23.283297232338747 0.03612315255517207 0 0 0
608 11 3 -1.05 19.04321240114058 23.283297232338747 2.0824945768469596 0 0 0
1501 27 3 -1.05 21.163255316749787 23.356969723676418 -0.03754833876224775 0 0 1
571 11 2 1.05 23.3201339780177 23.3201339780177 4.239373238114877 0 0 0
591 11 3 -1.05 23.356969723676418 23.356969723676418 2.1561660681643797 0 0 0
563 11 1 1.575 22.260112520213102 18.020026688994683 5.299394695919481 0 0 0
565 11 1 1.575 18.020026688994683 22.260112520213102 5.299394695919481 0 0 0
533 10 3 -1.05 16.92316948553136 21.163255316749787 6.396251899382795 0 0 0
386 7 3 -1.05 21.163255316749787 16.92316948553136 6.396251899382795 0 0 0
575 11 2 1.05 16.960005231190085 19.080048146799292 6.3594161537240845 0 0 0
579 11 2 1.05 19.080048146799292 16.960005231190085 6.3594161537240845 0 0 0
592 11 3 -1.05 19.04321240114058 19.04321240114058 6.322579408045134 0 0 0
596 11 3 -1.05 21.236926808067203 21.236926808067203 6.322579408045134 0 0 0
602 11 3 -1.05 16.996840976848787 16.996840976848787 6.322579408045134 0 0 0
572 11 2 1.05 23.3201339780177 21.20009106240849 6.3594161537240845 0 0 0
607 11 3 -1.05 23.356969723676418 19.116883892458002 6.396251899382795 0 0 0
578 11 1 1.575 21.20009106240849 23.3201339780177 6.3594161537240845 0 0 0
599 11 3 -1.05 19.116883892458002 23.356969723676418 6.396251899382795 0 0 0
616 11 3 -1.05 23.283297232338747 23.283297232338747 6.322579408045134 0 0 0
377 7 3 -1.05 25.403341147968195 16.92316948553136 2.1561660681643797 0 0 0
1489 27 3 -1.05 25.403341147968195 19.116883892458002 -0.03754833876224775 0 0 1
1313 24 3 -1.05 27.597055554894823 16.92316948553136 -0.03754833876224775 0 0 1
617 12 1 1.575 26.50019835143151 18.020026688994683 1.0593088647010658 0 0 0
626 12 1 1.575 27.56021980923612 19.080048146799292 4.239373238114877 0 0 0
629 12 1 1.575 27.56021980923612 21.20009106240849 2.11933032250567 0 0 0
632 12 2 1.05 25.440176893626905 21.20009106240849 -0.000712593103537773 0 0 0
637 12 1 1.575 25.440176893626905 16.960005231190085 4.239373238114877 0 0 0
646 12 3 -1.05 25.47701263928562 21.236926808067203 2.0824945768469596 0 0 0
654 12 3 -1.05 27.523384063577407 16.996840976848787 4.276208983773587 0 0 0
659 12 3 -1.05 27.597055554894823 21.163255316749787 4.202537492456168 0 0 0
667 12 3 -1.05 25.47701263928562 19.04321240114058 4.276208983773587 0 0 0
669 12 3 -1.05 27.523384063577407 21.236926808067203 0.03612315255517207 0 0 0
671 12 3 -1.05 27.597055554894823 19.116883892458002 2.1561660681643797 0 0 0
429 8 3 -1.05 31.837141386113228 16.92316948553136 4.202537492456168 0 0 0
622 12 1 1.575 32.86032709825912 20.140069604603884 3.1793517803102738 0 0 0
623 12 1 1.575 30.740284182649926 22.260112520213102 1.0593088647010658 0 0 0
625 12 1 1.575 29.680262724845317 16.960005231190085 -0.000712593103537773 0 0 0
633 12 2 1.05 29.680262724845317 19.080048146799292 2.11933032250567 0 0 0
636 12 2 1.05 31.80030564045452 16.960005231190085 2.11933032250567 0 0 0
638 12 2 1.05 31.80030564045452 19.080048146799292 -0.000712593103537773 0 0 0
640 12 2 1.05 29.680262724845317 21.20009106240849 4.239373238114877 0 0 0
642 12 3 -1.05 31.763468894775595 16.996840976848787 0.03612315255517207 0 0 0
643 12 3 -1.05 29.643426979186618 19.116883892458002 4.202537492456168 0 0 0
651 12 3 -1.05 29.643426979186618 21.163255316749787 2.1561660681643797 0 0 0
656 12 3 -1.05 31.763468894775595 19.04321240114058 2.0824945768469596 0 0 0
660 12 3 -1.05 31.763468894775595 21.236926808067203 4.276208983773587 0 0 0
662 12 3 -1.05 29.717098470504034 19.04321240114058 0.03612315255517207 0 0 0
665 12 3 -1.05 29.717098470504034 16.996840976848787 2.0824945768469596 0 0 0
1566 28 3 -1.05 31.837141386113228 21.163255316749787 -0.03754833876224775 0 0 1
612 11 3 -1.05 25.403341147968195 23.356969723676418 4.202537492456168 0 0 0
630 12 1 1.575 25.440176893626905 23.3201339780177 2.11933032250567 0 0 0
639 12 2 1.05 27.56021980923612 23.3201339780177 -0.000712593103537773 0 0 0
650 12 3 -1.05 25.47701263928562 23.283297232338747 0.03612315255517207 0 0 0
664 12 3 -1.05 27.523384063577407 23.283297232338747 2.0824945768469596 0 0 0
620 12 1 1.575 28.62024126704071 24.380155435822306 3.1793517803102738 0 0 0
627 12 1 1.575 31.80030564045452 23.3201339780177 4.239373238114877 0 0 0
644 12 3 -1.05 29.717098470504034 23.283297232338747 4.276208983773587 0 0 0
647 12 3 -1.05 31.837141386113228 23.356969723676418 2.1561660681643797 0 0 0
1557 28 3 -1.05 29.643426979186618 23.356969723676418 -0.03754833876224775 0 0 1
621 12 1 1.575 26.50019835143151 22.260112520213102 5.299394695919481 0 0 0
589 11 3 -1.05 25.403341147968195 21.163255316749787 6.396251899382795 0 0 0
631 12 2 1.05 25.440176893626905 19.080048146799292 6.3594161537240845 0 0 0
635 12 2 1.05 27.56021980923612 16.960005231190085 6.3594161537240845 0 0 0
648 12 3 -1.05 27.523384063577407 19.04321240114058 6.322579408045134 0 0 0
658 12 3 -1.05 25.47701263928562 16.996840976848787 6.322579408045134 0 0 0
619 12 1 1.575 30.740284182649926 18.020026688994683 5.299394695919481 0 0 0
442 8 3 -1.05 29.643426979186618 16.92316948553136 6.396251899382795 0 0 0
628 12 2 1.05 31.80030564045452 21.20009106240849 6.3594161537240845 0 0 0
652 12 3 -1.05 29.717098470504034 21.236926808067203 6.322579408045134 0 0 0
663 12 3 -1.05 31.837141386113228 19.116883892458002 6.396251899382795 0 0 0
655 12 3 -1.05 27.597055554894823 23.356969723676418 6.396251899382795 0 0 0
634 12 1 1.575 29.680262724845317 23.3201339780177 6.3594161537240845 0 0 0
672 12 3 -1.05 31.763468894775595 23.283297232338747 6.322579408045134 0 0 0
1369 25 3 -1.05 2.156540567584344 25.403341147968195 -0.03754833876224775 0 0 1
673 13 1 1.575 1.0596833641210315 26.50019835143151 1.0593088647010658 0 0 0
681 13 1 1.575 4.23974773753484 25.440176893626905 -0.000712593103537773 0 0 0
682 13 1 1.575 2.1197048219256343 27.56021980923612 4.239373238114877 0 0 0
689 13 1 1.575 4.23974773753484 27.56021980923612 2.11933032250567 0 0 0
693 13 1 1.575 -0.0003380936835722381 25.440176893626905 4.239373238114877 0 0 0
699 13 3 -1.05 4.202911991876131 27.597055554894823 4.202537492456168 0 0 0
710 13 3 -1.05 2.0828690762669244 25.47701263928562 4.276208983773587 0 0 0
718 13 3 -1.05 4.276583483193549 27.523384063577407 0.03612315255517207 0 0 0
721 13 3 -1.05 4.276583483193549 25.47701263928562 2.0824945768469596 0 0 0
723 13 3 -1.05 0.03649765197513777 27.523384063577407 4.276208983773587 0 0 0
727 13 3 -1.05 2.156540567584344 27.597055554894823 2.1561660681643797 0 0 0
657 12 3 -1.05 -0.03717383934227858 25.403341147968195 2.1561660681643797 1 0 0
1769 32 3 -1.05 -0.03717383934227858 27.597055554894823 -0.03754833876224775 1 0 1
485 9 3 -1.05 6.396626398802756 25.403341147968195 4.202537492456168 0 0 0
692 13 1 1.575 6.359790653144047 25.440176893626905 2.11933032250567 0 0 0
694 13 2 1.05 6.359790653144047 27.56021980923612 -0.000712593103537773 0 0 0
698 13 3 -1.05 6.322953907465092 25.47701263928562 0.03612315255517207 0 0 0
712 13 3 -1.05 6.322953907465092 27.523384063577407 2.0824945768469596 0 0 0
676 13 1 1.575 3.1797262797302377 32.86032709825912 3.1793517803102738 0 0 0
679 13 1 1.575 5.299769195339443 30.740284182649926 1.0593088647010658 0 0 0
685 13 1 1.575 2.1197048219256343 29.680262724845317 2.11933032250567 0 0 0
686 13 1 1.575 -0.0003380936835722381 31.80030564045452 2.11933032250567 0 0 0
688 13 2 1.05 -0.0003380936835722381 29.680262724845317 -0.000712593103537773 0 0 0
695 13 2 1.05 2.1197048219256343 31.80030564045452 -0.000712593103537773 0 0 0
696 13 2 1.05 4.23974773753484 29.680262724845317 4.239373238114877 0 0 0
700 13 3 -1.05 4.276583483193549 31.763468894775595 4.276208983773587 0 0 0
702 13 3 -1.05 0.03649765197513777 29.717098470504034 2.0824945768469596 0 0 0
706 13 3 -1.05 0.03649765197513777 31.763468894775595 0.03612315255517207 0 0 0
707 13 3 -1.05 4.202911991876131 29.643426979186618 2.1561660681643797 0 0 0
715 13 3 -1.05 2.156540567584344 29.643426979186618 4.202537492456168 0 0 0
720 13 3 -1.05 2.0828690762669244 31.763468894775595 2.0824945768469596 0 0 0
725 13 3 -1.05 2.0828690762669244 29.717098470504034 0.03612315255517207 0 0 0
1613 29 3 -1.05 4.202911991876131 31.837141386113228 -0.03754833876224775 0 0 1
892 16 3 -1.05 -0.03717383934227858 31.837141386113228 4.202537492456168 1 0 0
678 13 1 1.575 7.419812110948649 28.62024126704071 3.1793517803102738 0 0 0
683 13 2 1.05 6.359790653144047 31.80030564045452 4.239373238114877 0 0 0
703 13 3 -1.05 6.396626398802756 31.837141386113228 2.1561660681643797 0 0 0
716 13 3 -1.05 6.322953907465092 29.717098470504034 4.276208983773587 0 0 0
1622 29 3 -1.05 6.396626398802756 29.643426979186618 -0.03754833876224775 0 0 1
675 13 1 1.575 5.299769195339443 26.50019835143151 5.299394695919481 0 0 0
498 9 3 -1.05 4.202911991876131 25.403341147968195 6.396251899382795 0 0 0
687 13 1 1.575 -0.0003380936835722381 27.56021980923612 6.3594161537240845 0 0 0
691 13 2 1.05 2.1197048219256343 25.440176893626905 6.3594161537240845 0 0 0
704 13 3 -1.05 2.0828690762669244 27.523384063577407 6.322579408045134 0 0 0
714 13 3 -1.05 0.03649765197513777 25.47701263928562 6.322579408045134 0 0 0
719 13 3 -1.05 6.396626398802756 27.597055554894823 6.396251899382795 0 0 0
677 13 1 1.575 1.0596833641210315 30.740284182649926 5.299394695919481 0 0 0
690 13 1 1.575 4.23974773753484 31.80030564045452 6.3594161537240845 0 0 0
708 13 3 -1.05 4.276583483193549 29.717098470504034 6.322579408045134 0 0 0
711 13 3 -1.05 2.156540567584344 31.837141386113228 6.396251899382795 0 0 0
869 16 3 -1.05 -0.03717383934227858 29.643426979186618 6.396251899382795 1 0 0
684 13 1 1.575 6.359790653144047 29.680262724845317 6.3594161537240845 0 0 0
728 13 3 -1.05 6.322953907465092 31.763468894775595 6.322579408045134 0 0 0
489 9 3 -1.05 8.442997823094545 25.403341147968195 2.1561660681643797 0 0 0
1601 29 3 -1.05 8.442997823094545 27.597055554894823 -0.03754833876224775 0 0 1
1425 26 3 -1.05 10.63671223002117 25.403341147968195 -0.03754833876224775 0 0 1
729 14 1 1.575 9.53985502655786 26.50019835143151 1.0593088647010658 0 0 0
738 14 1 1.575 10.59987648436246 27.56021980923612 4.239373238114877 0 0 0
749 14 1 1.575 8.479833568753255 25.440176893626905 4.239373238114877 0 0 0
766 14 3 -1.05 10.56304073870375 25.47701263928562 4.276208983773587 0 0 0
779 14 3 -1.05 8.516669314411963 27.523384063577407 4.276208983773587 0 0 0
783 14 3 -1.05 10.63671223002117 27.597055554894823 2.1561660681643797 0 0 0
541 10 3 -1.05 14.876798061239581 25.403341147968195 4.202537492456168 0 0 0
737 14 2 1.05 12.719919399971667 25.440176893626905 -0.000712593103537773 0 0 0
745 14 1 1.575 12.719919399971667 27.56021980923612 2.11933032250567 0 0 0
748 14 2 1.05 14.839962315580872 25.440176893626905 2.11933032250567 0 0 0
750 14 1 1.575 14.839962315580872 27.56021980923612 -0.000712593103537773 0 0 0
754 14 3 -1.05 14.803125569901919 25.47701263928562 0.03612315255517207 0 0 0
755 14 3 -1.05 12.683083654312956 27.597055554894823 4.202537492456168 0 0 0
768 14 3 -1.05 14.803125569901919 27.523384063577407 2.0824945768469596 0 0 0
774 14 3 -1.05 12.756755145630377 27.523384063577407 0.03612315255517207 0 0 0
777 14 3 -1.05 12.756755145630377 25.47701263928562 2.0824945768469596 0 0 0
724 13 3 -1.05 8.442997823094545 31.837141386113228 4.202537492456168 0 0 0
741 14 2 1.05 10.59987648436246 29.680262724845317 2.11933032250567 0 0 0
742 14 1 1.575 8.479833568753255 31.80030564045452 2.11933032250567 0 0 0
744 14 2 1.05 8.479833568753255 29.680262724845317 -0.000712593103537773 0 0 0
751 14 2 1.05 10.59987648436246 31.80030564045452 -0.000712593103537773 0 0 0
758 14 3 -1.05 8.516669314411963 29.717098470504034 2.0824945768469596 0 0 0
762 14 3 -1.05 8.516669314411963 31.763468894775595 0.03612315255517207 0 0 0
771 14 3 -1.05 10.63671223002117 29.643426979186618 4.202537492456168 0 0 0
776 14 3 -1.05 10.56304073870375 31.763468894775595 2.0824945768469596 0 0 0
781 14 3 -1.05 10.56304073870375 29.717098470504034 0.03612315255517207 0 0 0
732 14 1 1.575 11.659897942167063 32.86032709825912 3.1793517803102738 0 0 0
734 14 1 1.575 15.899983773385475 28.62024126704071 3.1793517803102738 0 0 0
735 14 1 1.575 13.779940857776271 30.740284182649926 1.0593088647010658 0 0 0
739 14 1 1.575 14.839962315580872 31.80030564045452 4.239373238114877 0 0 0
752 14 1 1.575 12.719919399971667 29.680262724845317 4.239373238114877 0 0 0
756 14 3 -1.05 12.756755145630377 31.763468894775595 4.276208983773587 0 0 0
759 14 3 -1.05 14.876798061239581 31.837141386113228 2.1561660681643797 0 0 0
763 14 3 -1.05 12.683083654312956 29.643426979186618 2.1561660681643797 0 0 0
772 14 3 -1.05 14.803125569901919 29.717098470504034 4.276208983773587 0 0 0
1669 30 3 -1.05 12.683083654312956 31.837141386113228 -0.03754833876224775 0 0 1
1678 30 3 -1.05 14.876798061239581 29.643426979186618 -0.03754833876224775 0 0 1
743 14 2 1.05 8.479833568753255 27.56021980923612 6.3594161537240845 0 0 0
747 14 2 1.05 10.59987648436246 25.440176893626905 6.3594161537240845 0 0 0
760 14 3 -1.05 10.56304073870375 27.523384063577407 6.322579408045134 0 0 0
770 14 3 -1.05 8.516669314411963 25.47701263928562 6.322579408045134 0 0 0
731 14 1 1.575 13.779940857776271 26.50019835143151 5.299394695919481 0 0 0
554 10 3 -1.05 12.683083654312956 25.403341147968195 6.396251899382795 0 0 0
775 14 3 -1.05 14.876798061239581 27.597055554894823 6.396251899382795 0 0 0
733 14 1 1.575 9.53985502655786 30.740284182649926 5.299394695919481 0 0 0
701 13 3 -1.05 8.442997823094545 29.643426979186618 6.396251899382795 0 0 0
767 14 3 -1.05 10.63671223002117 31.837141386113228 6.396251899382795 0 0 0
740 14 2 1.05 14.839962315580872 29.680262724845317 6.3594161537240845 0 0 0
746 14 2 1.05 12.719919399971667 31.80030564045452 6.3594161537240845 0 0 0
764 14 3 -1.05 12.756755145630377 29.717098470504034 6.322579408045134 0 0 0
784 14 3 -1.05 14.803125569901919 31.763468894775595 6.322579408045134 0 0 0
545 10 3 -1.05 16.92316948553136 25.403341147968195 2.1561660681643797 0 0 0
1657 30 3 -1.05 16.92316948553136 27.597055554894823 -0.03754833876224775 0 0 1
1481 27 3 -1.05 19.116883892458002 25.403341147968195 -0.03754833876224775 0 0 1
785 15 1 1.575 18.020026688994683 26.50019835143151 1.0593088647010658 0 0 0
793 15 2 1.05 21.20009106240849 25.440176893626905 -0.000712593103537773 0 0 0
794 15 2 1.05 19.080048146799292 27.56021980923612 4.239373238114877 0 0 0
801 15 1 1.575 21.20009106240849 27.56021980923612 2.11933032250567 0 0 0
805 15 1 1.575 16.960005231190085 25.440176893626905 4.239373238114877 0 0 0
811 15 3 -1.05 21.163255316749787 27.597055554894823 4.202537492456168 0 0 0
822 15 3 -1.05 19.04321240114058 25.47701263928562 4.276208983773587 0 0 0
830 15 3 -1.05 21.236926808067203 27.523384063577407 0.03612315255517207 0 0 0
833 15 3 -1.05 21.236926808067203 25.47701263928562 2.0824945768469596 0 0 0
835 15 3 -1.05 16.996840976848787 27.523384063577407 4.276208983773587 0 0 0
839 15 3 -1.05 19.116883892458002 27.597055554894823 2.1561660681643797 0 0 0
597 11 3 -1.05 23.356969723676418 25.403341147968195 4.202537492456168 0 0 0
804 15 1 1.575 23.3201339780177 25.440176893626905 2.11933032250567 0 0 0
806 15 2 1.05 23.3201339780177 27.56021980923612 -0.000712593103537773 0 0 0
810 15 3 -1.05 23.283297232338747 25.47701263928562 0.03612315255517207 0 0 0
824 15 3 -1.05 23.283297232338747 27.523384063577407 2.0824945768469596 0 0 0
780 14 3 -1.05 16.92316948553136 31.837141386113228 4.202537492456168 0 0 0
788 15 1 1.575 20.140069604603884 32.86032709825912 3.1793517803102738 0 0 0
791 15 1 1.575 22.260112520213102 30.740284182649926 1.0593088647010658 0 0 0
797 15 1 1.575 19.080048146799292 29.680262724845317 2.11933032250567 0 0 0
798 15 1 1.575 16.960005231190085 31.80030564045452 2.11933032250567 0 0 0
800 15 2 1.05 16.960005231190085 29.680262724845317 -0.000712593103537773 0 0 0
807 15 1 1.575 19.080048146799292 31.80030564045452 -0.000712593103537773 0 0 0
808 15 2 1.05 21.20009106240849 29.680262724845317 4.239373238114877 0 0 0
812 15 3 -1.05 21.236926808067203 31.763468894775595 4.276208983773587 0 0 0
814 15 3 -1.05 16.996840976848787 29.717098470504034 2.0824945768469596 0 0 0
818 15 3 -1.05 16.996840976848787 31.763468894775595 0.03612315255517207 0 0 0
819 15 3 -1.05 21.163255316749787 29.643426979186618 2.1561660681643797 0 0 0
827 15 3 -1.05 19.116883892458002 29.643426979186618 4.202537492456168 0 0 0
832 15 3 -1.05 19.04321240114058 31.763468894775595 2.0824945768469596 0 0 0
837 15 3 -1.05 19.04321240114058 29.717098470504034 0.03612315255517207 0 0 0
1725 31 3 -1.05 21.163255316749787 31.837141386113228 -0.03754833876224775 0 0 1
790 15 1 1.575 24.380155435822306 28.62024126704071 3.1793517803102738 0 0 0
795 15 2 1.05 23.3201339780177 31.80030564045452 4.239373238114877 0 0 0
815 15 3 -1.05 23.356969723676418 31.837141386113228 2.1561660681643797 0 0 0
828 15 3 -1.05 23.283297232338747 29.717098470504034 4.276208983773587 0 0 0
1734 31 3 -1.05 23.356969723676418 29.643426979186618 -0.03754833876224775 0 0 1
787 15 1 1.575 22.260112520213102 26.50019835143151 5.299394695919481 0 0 0
610 11 3 -1.05 21.163255316749787 25.403341147968195 6.396251899382795 0 0 0
799 15 1 1.575 16.960005231190085 27.56021980923612 6.3594161537240845 0 0 0
803 15 1 1.575 19.080048146799292 25.440176893626905 6.3594161537240845 0 0 0
816 15 3 -1.05 19.04321240114058 27.523384063577407 6.322579408045134 0 0 0
826 15 3 -1.05 16.996840976848787 25.47701263928562 6.322579408045134 0 0 0
831 15 3 -1.05 23.356969723676418 27.597055554894823 6.396251899382795 0 0 0
789 15 1 1.575 18.020026688994683 30.740284182649926 5.299394695919481 0 0 0
757 14 3 -1.05 16.92316948553136 29.643426979186618 6.396251899382795 0 0 0
802 15 2 1.05 21.20009106240849 31.80030564045452 6.3594161537240845 0 0 0
820 15 3 -1.05 21.236926808067203 29.717098470504034 6.322579408045134 0 0 0
823 15 3 -1.05 19.116883892458002 31.837141386113228 6.396251899382795 0 0 0
796 15 1 1.575 23.3201339780177 29.680262724845317 6.3594161537240845 0 0 0
840 15 3 -1.05 23.283297232338747 31.763468894775595 6.322579408045134 0 0 0
601 11 3 -1.05 25.403341147968195 25.403341147968195 2.1561660681643797 0 0 0
1713 31 3 -1.05 25.403341147968195 27.597055554894823 -0.03754833876224775 0 0 1
1537 28 3 -1.05 27.597055554894823 25.403341147968195 -0.03754833876224775 0 0 1
841 16 1 1.575 26.50019835143151 26.50019835143151 1.0593088647010658 0 0 0
850 16 1 1.575 27.56021980923612 27.56021980923612 4.239373238114877 0 0 0
861 16 1 1.575 25.440176893626905 25.440176893626905 4.239373238114877 0 0 0
878 16 3 -1.05 27.523384063577407 25.47701263928562 4.276208983773587 0 0 0
891 16 3 -1.05 25.47701263928562 27.523384063577407 4.276208983773587 0 0 0
895 16 3 -1.05 27.597055554894823 27.597055554894823 2.1561660681643797 0 0 0
653 12 3 -1.05 31.837141386113228 25.403341147968195 4.202537492456168 0 0 0
849 16 2 1.05 29.680262724845317 25.440176893626905 -0.000712593103537773 0 0 0
857 16 1 1.575 29.680262724845317 27.56021980923612 2.11933032250567 0 0 0
860 16 2 1.05 31.80030564045452 25.440176893626905 2.11933032250567 0 0 0
862 16 1 1.575 31.80030564045452 27.56021980923612 -0.000712593103537773 0 0 0
866 16 3 -1.05 31.763468894775595 25.47701263928562 0.03612315255517207 0 0 0
867 16 3 -1.05 29.643426979186618 27.597055554894823 4.202537492456168 0 0 0
880 16 3 -1.05 31.763468894775595 27.523384063577407 2.0824945768469596 0 0 0
886 16 3 -1.05 29.717098470504034 27.523384063577407 0.03612315255517207 0 0 0
889 16 3 -1.05 29.717098470504034 25.47701263928562 2.0824945768469596 0 0 0
836 15 3 -1.05 25.403341147968195 31.837141386113228 4.202537492456168 0 0 0
853 16 1 1.575 27.56021980923612 29.680262724845317 2.11933032250567 0 0 0
854 16 2 1.05 25.440176893626905 31.80030564045452 2.11933032250567 0 0 0
856 16 1 1.575 25.440176893626905 29.680262724845317 -0.000712593103537773 0 0 0
863 16 2 1.05 27.56021980923612 31.80030564045452 -0.000712593103537773 0 0 0
870 16 3 -1.05 25.47701263928562 29.717098470504034 2.0824945768469596 0 0 0
874 16 3 -1.05 25.47701263928562 31.763468894775595 0.03612315255517207 0 0 0
883 16 3 -1.05 27.597055554894823 29.643426979186618 4.202537492456168 0 0 0
888 16 3 -1.05 27.523384063577407 31.763468894775595 2.0824945768469596 0 0 0
893 16 3 -1.05 27.523384063577407 29.717098470504034 0.03612315255517207 0 0 0
844 16 1 1.575 28.62024126704071 32.86032709825912 3.1793517803102738 0 0 0
846 16 1 1.575 32.86032709825912 28.62024126704071 3.1793517803102738 0 0 0
847 16 1 1.575 30.740284182649926 30.740284182649926 1.0593088647010658 0 0 0
851 16 2 1.05 31.80030564045452 31.80030564045452 4.239373238114877 0 0 0
864 16 2 1.05 29.680262724845317 29.680262724845317 4.239373238114877 0 0 0
868 16 3 -1.05 29.717098470504034 31.763468894775595 4.276208983773587 0 0 0
871 16 3 -1.05 31.837141386113228 31.837141386113228 2.1561660681643797 0 0 0
875 16 3 -1.05 29.643426979186618 29.643426979186618 2.1561660681643797 0 0 0
884 16 3 -1.05 31.763468894775595 29.717098470504034 4.276208983773587 0 0 0
1781 32 3 -1.05 29.643426979186618 31.837141386113228 -0.03754833876224775 0 0 1
1790 32 3 -1.05 31.837141386113228 29.643426979186618 -0.03754833876224775 0 0 1
855 16 2 1.05 25.440176893626905 27.56021980923612 6.3594161537240845 0 0 0
859 16 2 1.05 27.56021980923612 25.440176893626905 6.3594161537240845 0 0 0
872 16 3 -1.05 27.523384063577407 27.523384063577407 6.322579408045134 0 0 0
882 16 3 -1.05 25.47701263928562 25.47701263928562 6.322579408045134 0 0 0
843 16 1 1.575 30.740284182649926 26.50019835143151 5.299394695919481 0 0 0
666 12 3 -1.05 29.643426979186618 25.403341147968195 6.396251899382795 0 0 0
887 16 3 -1.05 31.837141386113228 27.597055554894823 6.396251899382795 0 0 0
845 16 1 1.575 26.50019835143151 30.740284182649926 5.299394695919481 0 0 0
813 15 3 -1.05 25.403341147968195 29.643426979186618 6.396251899382795 0 0 0
879 16 3 -1.05 27.597055554894823 31.837141386113228 6.396251899382795 0 0 0
852 16 1 1.575 31.80030564045452 29.680262724845317 6.3594161537240845 0 0 0
858 16 2 1.05 29.680262724845317 31.80030564045452 6.3594161537240845 0 0 0
876 16 3 -1.05 29.717098470504034 29.717098470504034 6.322579408045134 0 0 0
896 16 3 -1.05 31.763468894775595 31.763468894775595 6.322579408045134 0 0 0
8 1 1 1.575 3.1797262797302377 3.1797262797302377 7.4194376115286875 0 0 0
897 17 1 1.575 1.0596833641210315 1.0596833641210315 9.539480527137895 0 0 0
903 17 1 1.575 5.299769195339443 5.299769195339443 9.539480527137895 0 0 0
905 17 1 1.575 4.23974773753484 -0.0003380936835722381 8.479459069333293 0 0 0
912 17 1 1.575 -0.0003380936835722381 4.23974773753484 8.479459069333293 0 0 0
942 17 3 -1.05 4.276583483193549 2.0828690762669244 8.516294814992001 0 0 0
949 17 3 -1.05 2.0828690762669244 4.276583483193549 8.516294814992001 0 0 0
697 13 3 -1.05 2.156540567584344 -0.03717383934227858 8.44262332367458 0 1 0
201 4 3 -1.05 -0.03717383934227858 2.156540567584344 8.44262332367458 1 0 0
54 1 3 -1.05 6.396626398802756 4.202911991876131 8.44262332367458 0 0 0
918 17 1 1.575 6.359790653144047 2.1197048219256343 8.479459069333293 0 0 0
922 17 3 -1.05 6.322953907465092 0.03649765197513777 8.516294814992001 0 0 0
45 1 3 -1.05 4.202911991876131 6.396626398802756 8.44262332367458 0 0 0
919 17 1 1.575 2.1197048219256343 6.359790653144047 8.479459069333293 0 0 0
930 17 3 -1.05 0.03649765197513777 6.322953907465092 8.516294814992001 0 0 0
2 1 1 1.575 7.419812110948649 7.419812110948649 7.4194376115286875 0 0 0
909 17 1 1.575 2.1197048219256343 4.23974773753484 10.599501984942503 0 0 0
913 17 2 1.05 4.23974773753484 2.1197048219256343 10.599501984942503 0 0 0
926 17 3 -1.05 0.03649765197513777 4.276583483193549 10.56266623928379 0 0 0
931 17 3 -1.05 4.202911991876131 4.202911991876131 10.636337730601213 0 0 0
945 17 3 -1.05 4.276583483193549 0.03649765197513777 10.56266623928379 0 0 0
951 17 3 -1.05 2.156540567584344 2.156540567584344 10.636337730601213 0 0 0
1777 32 3 -1.05 -0.03717383934227858 -0.03717383934227858 10.636337730601213 1 1 0
899 17 1 1.575 5.299769195339443 1.0596833641210315 13.77956635835631 0 0 0
901 17 1 1.575 1.0596833641210315 5.299769195339443 13.77956635835631 0 0 0
906 17 2 1.05 2.1197048219256343 2.1197048219256343 12.719544900551707 0 0 0
917 17 1 1.575 -0.0003380936835722381 -0.0003380936835722381 12.719544900551707 0 0 0
920 17 2 1.05 4.23974773753484 4.23974773753484 12.719544900551707 0 0 0
923 17 3 -1.05 4.202911991876131 2.156540567584344 12.682709154892997 0 0 0
934 17 3 -1.05 2.0828690762669244 0.03649765197513777 12.756380646210419 0 0 0
939 17 3 -1.05 2.156540567584344 4.202911991876131 12.682709154892997 0 0 0
947 17 3 -1.05 0.03649765197513777 2.0828690762669244 12.756380646210419 0 0 0
902 17 1 1.575 7.419812110948649 3.1797262797302377 11.659523442747103 0 0 0
916 17 1 1.575 6.359790653144047 -0.0003380936835722381 10.599501984942503 0 0 0
936 17 3 -1.05 6.322953907465092 2.0828690762669244 10.56266623928379 0 0 0
940 17 3 -1.05 6.322953907465092 4.276583483193549 12.756380646210419 0 0 0
1605 29 3 -1.05 6.396626398802756 -0.03717383934227858 12.682709154892997 0 1 0
900 17 1 1.575 3.1797262797302377 7.419812110948649 11.659523442747103 0 0 0
910 17 2 1.05 -0.0003380936835722381 6.359790653144047 10.599501984942503 0 0 0
944 17 3 -1.05 2.0828690762669244 6.322953907465092 10.56266623928379 0 0 0
924 17 3 -1.05 4.276583483193549 6.322953907465092 12.756380646210419 0 0 0
1116 20 3 -1.05 -0.03717383934227858 6.396626398802756 12.682709154892997 1 0 0
927 17 3 -1.05 6.396626398802756 6.396626398802756 10.636337730601213 0 0 0
907 17 1 1.575 6.359790653144047 6.359790653144047 12.719544900551707 0 0 0
33 1 3 -1.05 8.442997823094545 2.156540567584344 8.44262332367458 0 0 0
953 18 1 1.575 9.53985502655786 1.0596833641210315 9.539480527137895 0 0 0
968 18 1 1.575 8.479833568753255 4.23974773753484 8.479459069333293 0 0 0
1005 18 3 -1.05 10.56304073870375 4.276583483193549 8.516294814992001 0 0 0
753 14 3 -1.05 10.63671223002117 -0.03717383934227858 8.44262332367458 0 1 0
64 2 1 1.575 11.659897942167063 3.1797262797302377 7.4194376115286875 0 0 0
110 2 3 -1.05 14.876798061239581 4.202911991876131 8.44262332367458 0 0 0
959 18 1 1.575 13.779940857776271 5.299769195339443 9.539480527137895 0 0 0
961 18 2 1.05 12.719919399971667 -0.0003380936835722381 8.479459069333293 0 0 0
974 18 2 1.05 14.839962315580872 2.1197048219256343 8.479459069333293 0 0 0
978 18 3 -1.05 14.803125569901919 0.03649765197513777 8.516294814992001 0 0 0
998 18 3 -1.05 12.756755145630377 2.0828690762669244 8.516294814992001 0 0 0
975 18 2 1.05 10.59987648436246 6.359790653144047 8.479459069333293 0 0 0
986 18 3 -1.05 8.516669314411963 6.322953907465092 8.516294814992001 0 0 0
58 2 1 1.575 15.899983773385475 7.419812110948649 7.4194376115286875 0 0 0
101 2 3 -1.05 12.683083654312956 6.396626398802756 8.44262332367458 0 0 0
1609 29 3 -1.05 8.442997823094545 -0.03717383934227858 10.636337730601213 0 1 0
965 18 1 1.575 10.59987648436246 4.23974773753484 10.599501984942503 0 0 0
982 18 3 -1.05 8.516669314411963 4.276583483193549 10.56266623928379 0 0 0
1007 18 3 -1.05 10.63671223002117 2.156540567584344 10.636337730601213 0 0 0
957 18 1 1.575 9.53985502655786 5.299769195339443 13.77956635835631 0 0 0
962 18 1 1.575 10.59987648436246 2.1197048219256343 12.719544900551707 0 0 0
973 18 1 1.575 8.479833568753255 -0.0003380936835722381 12.719544900551707 0 0 0
990 18 3 -1.05 10.56304073870375 0.03649765197513777 12.756380646210419 0 0 0
995 18 3 -1.05 10.63671223002117 4.202911991876131 12.682709154892997 0 0 0
1003 18 3 -1.05 8.516669314411963 2.0828690762669244 12.756380646210419 0 0 0
958 18 1 1.575 15.899983773385475 3.1797262797302377 11.659523442747103 0 0 0
969 18 1 1.575 12.719919399971667 2.1197048219256343 10.599501984942503 0 0 0
972 18 2 1.05 14.839962315580872 -0.0003380936835722381 10.599501984942503 0 0 0
987 18 3 -1.05 12.683083654312956 4.202911991876131 10.636337730601213 0 0 0
992 18 3 -1.05 14.803125569901919 2.0828690762669244 10.56266623928379 0 0 0
1001 18 3 -1.05 12.756755145630377 0.03649765197513777 10.56266623928379 0 0 0
955 18 1 1.575 13.779940857776271 1.0596833641210315 13.77956635835631 0 0 0
976 18 1 1.575 12.719919399971667 4.23974773753484 12.719544900551707 0 0 0
979 18 3 -1.05 12.683083654312956 2.156540567584344 12.682709154892997 0 0 0
996 18 3 -1.05 14.803125569901919 4.276583483193549 12.756380646210419 0 0 0
1661 30 3 -1.05 14.876798061239581 -0.03717383934227858 12.682709154892997 0 1 0
966 18 2 1.05 8.479833568753255 6.359790653144047 10.599501984942503 0 0 0
1000 18 3 -1.05 10.56304073870375 6.322953907465092 10.56266623928379 0 0 0
948 17 3 -1.05 8.442997823094545 6.396626398802756 12.682709154892997 0 0 0
956 18 1 1.575 11.659897942167063 7.419812110948649 11.659523442747103 0 0 0
983 18 3 -1.05 14.876798061239581 6.396626398802756 10.636337730601213 0 0 0
963 18 2 1.05 14.839962315580872 6.359790653144047 12.719544900551707 0 0 0
980 18 3 -1.05 12.756755145630377 6.322953907465092 12.756380646210419 0 0 0
120 3 1 1.575 20.140069604603884 3.1797262797302377 7.4194376115286875 0 0 0
89 2 3 -1.05 16.92316948553136 2.156540567584344 8.44262332367458 0 0 0
1009 19 1 1.575 18.020026688994683 1.0596833641210315 9.539480527137895 0 0 0
1015 19 1 1.575 22.260112520213102 5.299769195339443 9.539480527137895 0 0 0
1017 19 1 1.575 21.20009106240849 -0.0003380936835722381 8.479459069333293 0 0 0
1024 19 2 1.05 16.960005231190085 4.23974773753484 8.479459069333293 0 0 0
1054 19 3 -1.05 21.236926808067203 2.0828690762669244 8.516294814992001 0 0 0
1061 19 3 -1.05 19.04321240114058 4.276583483193549 8.516294814992001 0 0 0
809 15 3 -1.05 19.116883892458002 -0.03717383934227858 8.44262332367458 0 1 0
166 3 3 -1.05 23.356969723676418 4.202911991876131 8.44262332367458 0 0 0
1030 19 1 1.575 23.3201339780177 2.1197048219256343 8.479459069333293 0 0 0
1034 19 3 -1.05 23.283297232338747 0.03649765197513777 8.516294814992001 0 0 0
157 3 3 -1.05 21.163255316749787 6.396626398802756 8.44262332367458 0 0 0
1031 19 1 1.575 19.080048146799292 6.359790653144047 8.479459069333293 0 0 0
1042 19 3 -1.05 16.996840976848787 6.322953907465092 8.516294814992001 0 0 0
114 3 1 1.575 24.380155435822306 7.419812110948649 7.4194376115286875 0 0 0
1665 30 3 -1.05 16.92316948553136 -0.03717383934227858 10.636337730601213 0 1 0
1021 19 2 1.05 19.080048146799292 4.23974773753484 10.599501984942503 0 0 0
1025 19 1 1.575 21.20009106240849 2.1197048219256343 10.599501984942503 0 0 0
1038 19 3 -1.05 16.996840976848787 4.276583483193549 10.56266623928379 0 0 0
1043 19 3 -1.05 21.163255316749787 4.202911991876131 10.636337730601213 0 0 0
1057 19 3 -1.05 21.236926808067203 0.03649765197513777 10.56266623928379 0 0 0
1063 19 3 -1.05 19.116883892458002 2.156540567584344 10.636337730601213 0 0 0
1011 19 1 1.575 22.260112520213102 1.0596833641210315 13.77956635835631 0 0 0
1013 19 1 1.575 18.020026688994683 5.299769195339443 13.77956635835631 0 0 0
1018 19 2 1.05 19.080048146799292 2.1197048219256343 12.719544900551707 0 0 0
1029 19 2 1.05 16.960005231190085 -0.0003380936835722381 12.719544900551707 0 0 0
1032 19 2 1.05 21.20009106240849 4.23974773753484 12.719544900551707 0 0 0
1035 19 3 -1.05 21.163255316749787 2.156540567584344 12.682709154892997 0 0 0
1046 19 3 -1.05 19.04321240114058 0.03649765197513777 12.756380646210419 0 0 0
1051 19 3 -1.05 19.116883892458002 4.202911991876131 12.682709154892997 0 0 0
1059 19 3 -1.05 16.996840976848787 2.0828690762669244 12.756380646210419 0 0 0
1014 19 1 1.575 24.380155435822306 3.1797262797302377 11.659523442747103 0 0 0
1028 19 1 1.575 23.3201339780177 -0.0003380936835722381 10.599501984942503 0 0 0
1048 19 3 -1.05 23.283297232338747 2.0828690762669244 10.56266623928379 0 0 0
1052 19 3 -1.05 23.283297232338747 4.276583483193549 12.756380646210419 0 0 0
1717 31 3 -1.05 23.356969723676418 -0.03717383934227858 12.682709154892997 0 1 0
1012 19 1 1.575 20.140069604603884 7.419812110948649 11.659523442747103 0 0 0
1022 19 2 1.05 16.960005231190085 6.359790653144047 10.599501984942503 0 0 0
1056 19 3 -1.05 19.04321240114058 6.322953907465092 10.56266623928379 0 0 0
1004 18 3 -1.05 16.92316948553136 6.396626398802756 12.682709154892997 0 0 0
1036 19 3 -1.05 21.236926808067203 6.322953907465092 12.756380646210419 0 0 0
1039 19 3 -1.05 23.356969723676418 6.396626398802756 10.636337730601213 0 0 0
1019 19 1 1.575 23.3201339780177 6.359790653144047 12.719544900551707 0 0 0
145 3 3 -1.05 25.403341147968195 2.156540567584344 8.44262332367458 0 0 0
1065 20 1 1.575 26.50019835143151 1.0596833641210315 9.539480527137895 0 0 0
1080 20 2 1.05 25.440176893626905 4.23974773753484 8.479459069333293 0 0 0
1117 20 3 -1.05 27.523384063577407 4.276583483193549 8.516294814992001 0 0 0
865 16 3 -1.05 27.597055554894823 -0.03717383934227858 8.44262332367458 0 1 0
176 4 1 1.575 28.62024126704071 3.1797262797302377 7.4194376115286875 0 0 0
222 4 3 -1.05 31.837141386113228 4.202911991876131 8.44262332367458 0 0 0
1071 20 1 1.575 30.740284182649926 5.299769195339443 9.539480527137895 0 0 0
1073 20 1 1.575 29.680262724845317 -0.0003380936835722381 8.479459069333293 0 0 0
1086 20 1 1.575 31.80030564045452 2.1197048219256343 8.479459069333293 0 0 0
1090 20 3 -1.05 31.763468894775595 0.03649765197513777 8.516294814992001 0 0 0
1110 20 3 -1.05 29.717098470504034 2.0828690762669244 8.516294814992001 0 0 0
1087 20 2 1.05 27.56021980923612 6.359790653144047 8.479459069333293 0 0 0
1098 20 3 -1.05 25.47701263928562 6.322953907465092 8.516294814992001 0 0 0
170 4 1 1.575 32.86032709825912 7.419812110948649 7.4194376115286875 0 0 0
213 4 3 -1.05 29.643426979186618 6.396626398802756 8.44262332367458 0 0 0
1721 31 3 -1.05 25.403341147968195 -0.03717383934227858 10.636337730601213 0 1 0
1077 20 2 1.05 27.56021980923612 4.23974773753484 10.599501984942503 0 0 0
1094 20 3 -1.05 25.47701263928562 4.276583483193549 10.56266623928379 0 0 0
1119 20 3 -1.05 27.597055554894823 2.156540567584344 10.636337730601213 0 0 0
1069 20 1 1.575 26.50019835143151 5.299769195339443 13.77956635835631 0 0 0
1074 20 1 1.575 27.56021980923612 2.1197048219256343 12.719544900551707 0 0 0
1085 20 1 1.575 25.440176893626905 -0.0003380936835722381 12.719544900551707 0 0 0
1102 20 3 -1.05 27.523384063577407 0.03649765197513777 12.756380646210419 0 0 0
1107 20 3 -1.05 27.597055554894823 4.202911991876131 12.682709154892997 0 0 0
1115 20 3 -1.05 25.47701263928562 2.0828690762669244 12.756380646210419 0 0 0
1070 20 1 1.575 32.86032709825912 3.1797262797302377 11.659523442747103 0 0 0
1081 20 2 1.05 29.680262724845317 2.1197048219256343 10.599501984942503 0 0 0
1084 20 1 1.575 31.80030564045452 -0.0003380936835722381 10.599501984942503 0 0 0
1099 20 3 -1.05 29.643426979186618 4.202911991876131 10.636337730601213 0 0 0
1104 20 3 -1.05 31.763468894775595 2.0828690762669244 10.56266623928379 0 0 0
1113 20 3 -1.05 29.717098470504034 0.03649765197513777 10.56266623928379 0 0 0
1067 20 1 1.575 30.740284182649926 1.0596833641210315 13.77956635835631 0 0 0
1088 20 1 1.575 29.680262724845317 4.23974773753484 12.719544900551707 0 0 0
1091 20 3 -1.05 29.643426979186618 2.156540567584344 12.682709154892997 0 0 0
1108 20 3 -1.05 31.763468894775595 4.276583483193549 12.756380646210419 0 0 0
1773 32 3 -1.05 31.837141386113228 -0.03717383934227858 12.682709154892997 0 1 0
1078 20 1 1.575 25.440176893626905 6.359790653144047 10.599501984942503 0 0 0
1112 20 3 -1.05 27.523384063577407 6.322953907465092 10.56266623928379 0 0 0
1060 19 3 -1.05 25.403341147968195 6.396626398802756 12.682709154892997 0 0 0
1068 20 1 1.575 28.62024126704071 7.419812110948649 11.659523442747103 0 0 0
1095 20 3 -1.05 31.837141386113228 6.396626398802756 10.636337730601213 0 0 0
1075 20 1 1.575 31.80030564045452 6.359790653144047 12.719544900551707 0 0 0
1092 20 3 -1.05 29.717098470504034 6.322953907465092 12.756380646210419 0 0 0
25 1 3 -1.05 2.156540567584344 8.442997823094545 8.44262332367458 0 0 0
1121 21 1 1.575 1.0596833641210315 9.53985502655786 9.539480527137895 0 0 0
1129 21 1 1.575 4.23974773753484 8.479833568753255 8.479459069333293 0 0 0
1166 21 3 -1.05 4.276583483193549 10.56304073870375 8.516294814992001 0 0 0
425 8 3 -1.05 -0.03717383934227858 10.63671223002117 8.44262332367458 1 0 0
1142 21 1 1.575 6.359790653144047 10.59987648436246 8.479459069333293 0 0 0
1146 21 3 -1.05 6.322953907465092 8.516669314411963 8.516294814992001 0 0 0
232 5 1 1.575 3.1797262797302377 11.659897942167063 7.4194376115286875 0 0 0
269 5 3 -1.05 4.202911991876131 14.876798061239581 8.44262332367458 0 0 0
1127 21 1 1.575 5.299769195339443 13.779940857776271 9.539480527137895 0 0 0
1136 21 2 1.05 -0.0003380936835722381 12.719919399971667 8.479459069333293 0 0 0
1143 21 2 1.05 2.1197048219256343 14.839962315580872 8.479459069333293 0 0 0
1154 21 3 -1.05 0.03649765197513777 14.803125569901919 8.516294814992001 0 0 0
1173 21 3 -1.05 2.0828690762669244 12.756755145630377 8.516294814992001 0 0 0
226 5 1 1.575 7.419812110948649 15.899983773385475 7.4194376115286875 0 0 0
278 5 3 -1.05 6.396626398802756 12.683083654312956 8.44262332367458 0 0 0
1137 21 2 1.05 4.23974773753484 10.59987648436246 10.599501984942503 0 0 0
1169 21 3 -1.05 4.276583483193549 8.516669314411963 10.56266623928379 0 0 0
1175 21 3 -1.05 2.156540567584344 10.63671223002117 10.636337730601213 0 0 0
1105 20 3 -1.05 -0.03717383934227858 8.442997823094545 10.636337730601213 1 0 0
1123 21 1 1.575 5.299769195339443 9.53985502655786 13.77956635835631 0 0 0
1130 21 1 1.575 2.1197048219256343 10.59987648436246 12.719544900551707 0 0 0
1141 21 2 1.05 -0.0003380936835722381 8.479833568753255 12.719544900551707 0 0 0
1147 21 3 -1.05 4.202911991876131 10.63671223002117 12.682709154892997 0 0 0
1158 21 3 -1.05 2.0828690762669244 8.516669314411963 12.756380646210419 0 0 0
1171 21 3 -1.05 0.03649765197513777 10.56304073870375 12.756380646210419 0 0 0
1140 21 2 1.05 6.359790653144047 8.479833568753255 10.599501984942503 0 0 0
1160 21 3 -1.05 6.322953907465092 10.56304073870375 10.56266623928379 0 0 0
933 17 3 -1.05 6.396626398802756 8.442997823094545 12.682709154892997 0 0 0
1124 21 1 1.575 3.1797262797302377 15.899983773385475 11.659523442747103 0 0 0
1133 21 2 1.05 2.1197048219256343 12.719919399971667 10.599501984942503 0 0 0
1134 21 1 1.575 -0.0003380936835722381 14.839962315580872 10.599501984942503 0 0 0
1150 21 3 -1.05 0.03649765197513777 12.756755145630377 10.56266623928379 0 0 0
1155 21 3 -1.05 4.202911991876131 12.683083654312956 10.636337730601213 0 0 0
1168 21 3 -1.05 2.0828690762669244 14.803125569901919 10.56266623928379 0 0 0
1125 21 1 1.575 1.0596833641210315 13.779940857776271 13.77956635835631 0 0 0
1144 21 2 1.05 4.23974773753484 12.719919399971667 12.719544900551707 0 0 0
1148 21 3 -1.05 4.276583483193549 14.803125569901919 12.756380646210419 0 0 0
1163 21 3 -1.05 2.156540567584344 12.683083654312956 12.682709154892997 0 0 0
1340 24 3 -1.05 -0.03717383934227858 14.876798061239581 12.682709154892997 1 0 0
1126 21 1 1.575 7.419812110948649 11.659897942167063 11.659523442747103 0 0 0
1151 21 3 -1.05 6.396626398802756 14.876798061239581 10.636337730601213 0 0 0
1131 21 2 1.05 6.359790653144047 14.839962315580872 12.719544900551707 0 0 0
1164 21 3 -1.05 6.322953907465092 12.756755145630377 12.756380646210419 0 0 0
257 5 3 -1.05 8.442997823094545 10.63671223002117 8.44262332367458 0 0 0
81 2 3 -1.05 10.63671223002117 8.442997823094545 8.44262332367458 0 0 0
1177 22 1 1.575 9.53985502655786 9.53985502655786 9.539480527137895 0 0 0
1185 22 2 1.05 12.719919399971667 8.479833568753255 8.479459069333293 0 0 0
1198 22 1 1.575 14.839962315580872 10.59987648436246 8.479459069333293 0 0 0
1202 22 3 -1.05 14.803125569901919 8.516669314411963 8.516294814992001 0 0 0
1222 22 3 -1.05 12.756755145630377 10.56304073870375 8.516294814992001 0 0 0
1192 22 1 1.575 8.479833568753255 12.719919399971667 8.479459069333293 0 0 0
1199 22 2 1.05 10.59987648436246 14.839962315580872 8.479459069333293 0 0 0
1210 22 3 -1.05 8.516669314411963 14.803125569901919 8.516294814992001 0 0 0
1229 22 3 -1.05 10.56304073870375 12.756755145630377 8.516294814992001 0 0 0
282 6 1 1.575 15.899983773385475 15.899983773385475 7.4194376115286875 0 0 0
288 6 1 1.575 11.659897942167063 11.659897942167063 7.4194376115286875 0 0 0
325 6 3 -1.05 12.683083654312956 14.876798061239581 8.44262332367458 0 0 0
334 6 3 -1.05 14.876798061239581 12.683083654312956 8.44262332367458 0 0 0
1183 22 1 1.575 13.779940857776271 13.779940857776271 9.539480527137895 0 0 0
937 17 3 -1.05 8.442997823094545 8.442997823094545 10.636337730601213 0 0 0
1231 22 3 -1.05 10.63671223002117 10.63671223002117 10.636337730601213 0 0 0
1186 22 1 1.575 10.59987648436246 10.59987648436246 12.719544900551707 0 0 0
1197 22 2 1.05 8.479833568753255 8.479833568753255 12.719544900551707 0 0 0
1214 22 3 -1.05 10.56304073870375 8.516669314411963 12.756380646210419 0 0 0
1227 22 3 -1.05 8.516669314411963 10.56304073870375 12.756380646210419 0 0 0
1193 22 1 1.575 12.719919399971667 10.59987648436246 10.599501984942503 0 0 0
1196 22 1 1.575 14.839962315580872 8.479833568753255 10.599501984942503 0 0 0
1216 22 3 -1.05 14.803125569901919 10.56304073870375 10.56266623928379 0 0 0
1225 22 3 -1.05 12.756755145630377 8.516669314411963 10.56266623928379 0 0 0
989 18 3 -1.05 14.876798061239581 8.442997823094545 12.682709154892997 0 0 0
1179 22 1 1.575 13.779940857776271 9.53985502655786 13.77956635835631 0 0 0
1203 22 3 -1.05 12.683083654312956 10.63671223002117 12.682709154892997 0 0 0
1189 22 2 1.05 10.59987648436246 12.719919399971667 10.599501984942503 0 0 0
1190 22 1 1.575 8.479833568753255 14.839962315580872 10.599501984942503 0 0 0
1206 22 3 -1.05 8.516669314411963 12.756755145630377 10.56266623928379 0 0 0
1224 22 3 -1.05 10.56304073870375 14.803125569901919 10.56266623928379 0 0 0
1172 21 3 -1.05 8.442997823094545 14.876798061239581 12.682709154892997 0 0 0
1181 22 1 1.575 9.53985502655786 13.779940857776271 13.77956635835631 0 0 0
1219 22 3 -1.05 10.63671223002117 12.683083654312956 12.682709154892997 0 0 0
1180 22 1 1.575 11.659897942167063 15.899983773385475 11.659523442747103 0 0 0
1182 22 1 1.575 15.899983773385475 11.659897942167063 11.659523442747103 0 0 0
1207 22 3 -1.05 14.876798061239581 14.876798061239581 10.636337730601213 0 0 0
1211 22 3 -1.05 12.683083654312956 12.683083654312956 10.636337730601213 0 0 0
1187 22 2 1.05 14.839962315580872 14.839962315580872 12.719544900551707 0 0 0
1200 22 1 1.575 12.719919399971667 12.719919399971667 12.719544900551707 0 0 0
1204 22 3 -1.05 12.756755145630377 14.803125569901919 12.756380646210419 0 0 0
1220 22 3 -1.05 14.803125569901919 12.756755145630377 12.756380646210419 0 0 0
313 6 3 -1.05 16.92316948553136 10.63671223002117 8.44262332367458 0 0 0
137 3 3 -1.05 19.116883892458002 8.442997823094545 8.44262332367458 0 0 0
1233 23 1 1.575 18.020026688994683 9.53985502655786 9.539480527137895 0 0 0
1241 23 1 1.575 21.20009106240849 8.479833568753255 8.479459069333293 0 0 0
1278 23 3 -1.05 21.236926808067203 10.56304073870375 8.516294814992001 0 0 0
1254 23 1 1.575 23.3201339780177 10.59987648436246 8.479459069333293 0 0 0
1258 23 3 -1.05 23.283297232338747 8.516669314411963 8.516294814992001 0 0 0
344 7 1 1.575 20.140069604603884 11.659897942167063 7.4194376115286875 0 0 0
381 7 3 -1.05 21.163255316749787 14.876798061239581 8.44262332367458 0 0 0
1239 23 1 1.575 22.260112520213102 13.779940857776271 9.539480527137895 0 0 0
1248 23 1 1.575 16.960005231190085 12.719919399971667 8.479459069333293 0 0 0
1255 23 2 1.05 19.080048146799292 14.839962315580872 8.479459069333293 0 0 0
1266 23 3 -1.05 16.996840976848787 14.803125569901919 8.516294814992001 0 0 0
1285 23 3 -1.05 19.04321240114058 12.756755145630377 8.516294814992001 0 0 0
338 7 1 1.575 24.380155435822306 15.899983773385475 7.4194376115286875 0 0 0
390 7 3 -1.05 23.356969723676418 12.683083654312956 8.44262332367458 0 0 0
993 18 3 -1.05 16.92316948553136 8.442997823094545 10.636337730601213 0 0 0
1249 23 1 1.575 21.20009106240849 10.59987648436246 10.599501984942503 0 0 0
1281 23 3 -1.05 21.236926808067203 8.516669314411963 10.56266623928379 0 0 0
1287 23 3 -1.05 19.116883892458002 10.63671223002117 10.636337730601213 0 0 0
1235 23 1 1.575 22.260112520213102 9.53985502655786 13.77956635835631 0 0 0
1242 23 1 1.575 19.080048146799292 10.59987648436246 12.719544900551707 0 0 0
1253 23 2 1.05 16.960005231190085 8.479833568753255 12.719544900551707 0 0 0
1259 23 3 -1.05 21.163255316749787 10.63671223002117 12.682709154892997 0 0 0
1270 23 3 -1.05 19.04321240114058 8.516669314411963 12.756380646210419 0 0 0
1283 23 3 -1.05 16.996840976848787 10.56304073870375 12.756380646210419 0 0 0
1252 23 1 1.575 23.3201339780177 8.479833568753255 10.599501984942503 0 0 0
1272 23 3 -1.05 23.283297232338747 10.56304073870375 10.56266623928379 0 0 0
1045 19 3 -1.05 23.356969723676418 8.442997823094545 12.682709154892997 0 0 0
1236 23 1 1.575 20.140069604603884 15.899983773385475 11.659523442747103 0 0 0
1245 23 2 1.05 19.080048146799292 12.719919399971667 10.599501984942503 0 0 0
1246 23 1 1.575 16.960005231190085 14.839962315580872 10.599501984942503 0 0 0
1262 23 3 -1.05 16.996840976848787 12.756755145630377 10.56266623928379 0 0 0
1267 23 3 -1.05 21.163255316749787 12.683083654312956 10.636337730601213 0 0 0
1280 23 3 -1.05 19.04321240114058 14.803125569901919 10.56266623928379 0 0 0
1228 22 3 -1.05 16.92316948553136 14.876798061239581 12.682709154892997 0 0 0
1237 23 1 1.575 18.020026688994683 13.779940857776271 13.77956635835631 0 0 0
1256 23 2 1.05 21.20009106240849 12.719919399971667 12.719544900551707 0 0 0
1260 23 3 -1.05 21.236926808067203 14.803125569901919 12.756380646210419 0 0 0
1275 23 3 -1.05 19.116883892458002 12.683083654312956 12.682709154892997 0 0 0
1238 23 1 1.575 24.380155435822306 11.659897942167063 11.659523442747103 0 0 0
1263 23 3 -1.05 23.356969723676418 14.876798061239581 10.636337730601213 0 0 0
1243 23 1 1.575 23.3201339780177 14.839962315580872 12.719544900551707 0 0 0
1276 23 3 -1.05 23.283297232338747 12.756755145630377 12.756380646210419 0 0 0
369 7 3 -1.05 25.403341147968195 10.63671223002117 8.44262332367458 0 0 0
193 4 3 -1.05 27.597055554894823 8.442997823094545 8.44262332367458 0 0 0
1289 24 1 1.575 26.50019835143151 9.53985502655786 9.539480527137895 0 0 0
1297 24 1 1.575 29.680262724845317 8.479833568753255 8.479459069333293 0 0 0
1310 24 1 1.575 31.80030564045452 10.59987648436246 8.479459069333293 0 0 0
1314 24 3 -1.05 31.763468894775595 8.516669314411963 8.516294814992001 0 0 0
1334 24 3 -1.05 29.717098470504034 10.56304073870375 8.516294814992001 0 0 0
1304 24 2 1.05 25.440176893626905 12.719919399971667 8.479459069333293 0 0 0
1311 24 2 1.05 27.56021980923612 14.839962315580872 8.479459069333293 0 0 0
1322 24 3 -1.05 25.47701263928562 14.803125569901919 8.516294814992001 0 0 0
1341 24 3 -1.05 27.523384063577407 12.756755145630377 8.516294814992001 0 0 0
394 8 1 1.575 32.86032709825912 15.899983773385475 7.4194376115286875 0 0 0
400 8 1 1.575 28.62024126704071 11.659897942167063 7.4194376115286875 0 0 0
437 8 3 -1.05 29.643426979186618 14.876798061239581 8.44262332367458 0 0 0
446 8 3 -1.05 31.837141386113228 12.683083654312956 8.44262332367458 0 0 0
1295 24 1 1.575 30.740284182649926 13.779940857776271 9.539480527137895 0 0 0
1049 19 3 -1.05 25.403341147968195 8.442997823094545 10.636337730601213 0 0 0
1343 24 3 -1.05 27.597055554894823 10.63671223002117 10.636337730601213 0 0 0
1298 24 1 1.575 27.56021980923612 10.59987648436246 12.719544900551707 0 0 0
1309 24 1 1.575 25.440176893626905 8.479833568753255 12.719544900551707 0 0 0
1326 24 3 -1.05 27.523384063577407 8.516669314411963 12.756380646210419 0 0 0
1339 24 3 -1.05 25.47701263928562 10.56304073870375 12.756380646210419 0 0 0
1305 24 1 1.575 29.680262724845317 10.59987648436246 10.599501984942503 0 0 0
1308 24 2 1.05 31.80030564045452 8.479833568753255 10.599501984942503 0 0 0
1328 24 3 -1.05 31.763468894775595 10.56304073870375 10.56266623928379 0 0 0
1337 24 3 -1.05 29.717098470504034 8.516669314411963 10.56266623928379 0 0 0
1101 20 3 -1.05 31.837141386113228 8.442997823094545 12.682709154892997 0 0 0
1291 24 1 1.575 30.740284182649926 9.53985502655786 13.77956635835631 0 0 0
1315 24 3 -1.05 29.643426979186618 10.63671223002117 12.682709154892997 0 0 0
1301 24 1 1.575 27.56021980923612 12.719919399971667 10.599501984942503 0 0 0
1302 24 2 1.05 25.440176893626905 14.839962315580872 10.599501984942503 0 0 0
1318 24 3 -1.05 25.47701263928562 12.756755145630377 10.56266623928379 0 0 0
1336 24 3 -1.05 27.523384063577407 14.803125569901919 10.56266623928379 0 0 0
1284 23 3 -1.05 25.403341147968195 14.876798061239581 12.682709154892997 0 0 0
1293 24 1 1.575 26.50019835143151 13.779940857776271 13.77956635835631 0 0 0
1331 24 3 -1.05 27.597055554894823 12.683083654312956 12.682709154892997 0 0 0
1292 24 1 1.575 28.62024126704071 15.899983773385475 11.659523442747103 0 0 0
1294 24 1 1.575 32.86032709825912 11.659897942167063 11.659523442747103 0 0 0
1319 24 3 -1.05 31.837141386113228 14.876798061239581 10.636337730601213 0 0 0
1323 24 3 -1.05 29.643426979186618 12.683083654312956 10.636337730601213 0 0 0
1299 24 1 1.575 31.80030564045452 14.839962315580872 12.719544900551707 0 0 0
1312 24 2 1.05 29.680262724845317 12.719919399971667 12.719544900551707 0 0 0
1316 24 3 -1.05 29.717098470504034 14.803125569901919 12.756380646210419 0 0 0
1332 24 3 -1.05 31.763468894775595 12.756755145630377 12.756380646210419 0 0 0
456 9 1 1.575 3.1797262797302377 20.140069604603884 7.4194376115286875 0 0 0
249 5 3 -1.05 2.156540567584344 16.92316948553136 8.44262332367458 0 0 0
1345 25 1 1.575 1.0596833641210315 18.020026688994683 9.539480527137895 0 0 0
1351 25 1 1.575 5.299769195339443 22.260112520213102 9.539480527137895 0 0 0
1353 25 1 1.575 4.23974773753484 16.960005231190085 8.479459069333293 0 0 0
1360 25 2 1.05 -0.0003380936835722381 21.20009106240849 8.479459069333293 0 0 0
1390 25 3 -1.05 4.276583483193549 19.04321240114058 8.516294814992001 0 0 0
1397 25 3 -1.05 2.0828690762669244 21.236926808067203 8.516294814992001 0 0 0
649 12 3 -1.05 -0.03717383934227858 19.116883892458002 8.44262332367458 1 0 0
502 9 3 -1.05 6.396626398802756 21.163255316749787 8.44262332367458 0 0 0
1366 25 2 1.05 6.359790653144047 19.080048146799292 8.479459069333293 0 0 0
1370 25 3 -1.05 6.322953907465092 16.996840976848787 8.516294814992001 0 0 0
493 9 3 -1.05 4.202911991876131 23.356969723676418 8.44262332367458 0 0 0
1367 25 2 1.05 2.1197048219256343 23.3201339780177 8.479459069333293 0 0 0
1378 25 3 -1.05 0.03649765197513777 23.283297232338747 8.516294814992001 0 0 0
450 9 1 1.575 7.419812110948649 24.380155435822306 7.4194376115286875 0 0 0
1357 25 2 1.05 2.1197048219256343 21.20009106240849 10.599501984942503 0 0 0
1361 25 1 1.575 4.23974773753484 19.080048146799292 10.599501984942503 0 0 0
1374 25 3 -1.05 0.03649765197513777 21.236926808067203 10.56266623928379 0 0 0
1379 25 3 -1.05 4.202911991876131 21.163255316749787 10.636337730601213 0 0 0
1393 25 3 -1.05 4.276583483193549 16.996840976848787 10.56266623928379 0 0 0
1399 25 3 -1.05 2.156540567584344 19.116883892458002 10.636337730601213 0 0 0
1329 24 3 -1.05 -0.03717383934227858 16.92316948553136 10.636337730601213 1 0 0
1347 25 1 1.575 5.299769195339443 18.020026688994683 13.77956635835631 0 0 0
1349 25 1 1.575 1.0596833641210315 22.260112520213102 13.77956635835631 0 0 0
1354 25 2 1.05 2.1197048219256343 19.080048146799292 12.719544900551707 0 0 0
1365 25 2 1.05 -0.0003380936835722381 16.960005231190085 12.719544900551707 0 0 0
1368 25 2 1.05 4.23974773753484 21.20009106240849 12.719544900551707 0 0 0
1371 25 3 -1.05 4.202911991876131 19.116883892458002 12.682709154892997 0 0 0
1382 25 3 -1.05 2.0828690762669244 16.996840976848787 12.756380646210419 0 0 0
1387 25 3 -1.05 2.156540567584344 21.163255316749787 12.682709154892997 0 0 0
1395 25 3 -1.05 0.03649765197513777 19.04321240114058 12.756380646210419 0 0 0
1350 25 1 1.575 7.419812110948649 20.140069604603884 11.659523442747103 0 0 0
1364 25 1 1.575 6.359790653144047 16.960005231190085 10.599501984942503 0 0 0
1384 25 3 -1.05 6.322953907465092 19.04321240114058 10.56266623928379 0 0 0
1157 21 3 -1.05 6.396626398802756 16.92316948553136 12.682709154892997 0 0 0
1388 25 3 -1.05 6.322953907465092 21.236926808067203 12.756380646210419 0 0 0
1348 25 1 1.575 3.1797262797302377 24.380155435822306 11.659523442747103 0 0 0
1358 25 2 1.05 -0.0003380936835722381 23.3201339780177 10.599501984942503 0 0 0
1392 25 3 -1.05 2.0828690762669244 23.283297232338747 10.56266623928379 0 0 0
1372 25 3 -1.05 4.276583483193549 23.283297232338747 12.756380646210419 0 0 0
1564 28 3 -1.05 -0.03717383934227858 23.356969723676418 12.682709154892997 1 0 0
1375 25 3 -1.05 6.396626398802756 23.356969723676418 10.636337730601213 0 0 0
1355 25 2 1.05 6.359790653144047 23.3201339780177 12.719544900551707 0 0 0
481 9 3 -1.05 8.442997823094545 19.116883892458002 8.44262332367458 0 0 0
305 6 3 -1.05 10.63671223002117 16.92316948553136 8.44262332367458 0 0 0
1401 26 1 1.575 9.53985502655786 18.020026688994683 9.539480527137895 0 0 0
1416 26 2 1.05 8.479833568753255 21.20009106240849 8.479459069333293 0 0 0
1453 26 3 -1.05 10.56304073870375 21.236926808067203 8.516294814992001 0 0 0
512 10 1 1.575 11.659897942167063 20.140069604603884 7.4194376115286875 0 0 0
558 10 3 -1.05 14.876798061239581 21.163255316749787 8.44262332367458 0 0 0
1407 26 1 1.575 13.779940857776271 22.260112520213102 9.539480527137895 0 0 0
1409 26 1 1.575 12.719919399971667 16.960005231190085 8.479459069333293 0 0 0
1422 26 1 1.575 14.839962315580872 19.080048146799292 8.479459069333293 0 0 0
1426 26 3 -1.05 14.803125569901919 16.996840976848787 8.516294814992001 0 0 0
1446 26 3 -1.05 12.756755145630377 19.04321240114058 8.516294814992001 0 0 0
1423 26 1 1.575 10.59987648436246 23.3201339780177 8.479459069333293 0 0 0
1434 26 3 -1.05 8.516669314411963 23.283297232338747 8.516294814992001 0 0 0
506 10 1 1.575 15.899983773385475 24.380155435822306 7.4194376115286875 0 0 0
549 10 3 -1.05 12.683083654312956 23.356969723676418 8.44262332367458 0 0 0
1161 21 3 -1.05 8.442997823094545 16.92316948553136 10.636337730601213 0 0 0
1413 26 2 1.05 10.59987648436246 21.20009106240849 10.599501984942503 0 0 0
1430 26 3 -1.05 8.516669314411963 21.236926808067203 10.56266623928379 0 0 0
1455 26 3 -1.05 10.63671223002117 19.116883892458002 10.636337730601213 0 0 0
1405 26 1 1.575 9.53985502655786 22.260112520213102 13.77956635835631 0 0 0
1410 26 1 1.575 10.59987648436246 19.080048146799292 12.719544900551707 0 0 0
1421 26 2 1.05 8.479833568753255 16.960005231190085 12.719544900551707 0 0 0
1438 26 3 -1.05 10.56304073870375 16.996840976848787 12.756380646210419 0 0 0
1443 26 3 -1.05 10.63671223002117 21.163255316749787 12.682709154892997 0 0 0
1451 26 3 -1.05 8.516669314411963 19.04321240114058 12.756380646210419 0 0 0
1406 26 1 1.575 15.899983773385475 20.140069604603884 11.659523442747103 0 0 0
1417 26 2 1.05 12.719919399971667 19.080048146799292 10.599501984942503 0 0 0
1420 26 1 1.575 14.839962315580872 16.960005231190085 10.599501984942503 0 0 0
1435 26 3 -1.05 12.683083654312956 21.163255316749787 10.636337730601213 0 0 0
1440 26 3 -1.05 14.803125569901919 19.04321240114058 10.56266623928379 0 0 0
1449 26 3 -1.05 12.756755145630377 16.996840976848787 10.56266623928379 0 0 0
1213 22 3 -1.05 14.876798061239581 16.92316948553136 12.682709154892997 0 0 0
1403 26 1 1.575 13.779940857776271 18.020026688994683 13.77956635835631 0 0 0
1424 26 1 1.575 12.719919399971667 21.20009106240849 12.719544900551707 0 0 0
1427 26 3 -1.05 12.683083654312956 19.116883892458002 12.682709154892997 0 0 0
1444 26 3 -1.05 14.803125569901919 21.236926808067203 12.756380646210419 0 0 0
1414 26 1 1.575 8.479833568753255 23.3201339780177 10.599501984942503 0 0 0
1448 26 3 -1.05 10.56304073870375 23.283297232338747 10.56266623928379 0 0 0
1396 25 3 -1.05 8.442997823094545 23.356969723676418 12.682709154892997 0 0 0
1404 26 1 1.575 11.659897942167063 24.380155435822306 11.659523442747103 0 0 0
1431 26 3 -1.05 14.876798061239581 23.356969723676418 10.636337730601213 0 0 0
1411 26 1 1.575 14.839962315580872 23.3201339780177 12.719544900551707 0 0 0
1428 26 3 -1.05 12.756755145630377 23.283297232338747 12.756380646210419 0 0 0
568 11 1 1.575 20.140069604603884 20.140069604603884 7.4194376115286875 0 0 0
537 10 3 -1.05 16.92316948553136 19.116883892458002 8.44262332367458 0 0 0
361 7 3 -1.05 19.116883892458002 16.92316948553136 8.44262332367458 0 0 0
1457 27 1 1.575 18.020026688994683 18.020026688994683 9.539480527137895 0 0 0
1463 27 1 1.575 22.260112520213102 22.260112520213102 9.539480527137895 0 0 0
1465 27 1 1.575 21.20009106240849 16.960005231190085 8.479459069333293 0 0 0
1472 27 1 1.575 16.960005231190085 21.20009106240849 8.479459069333293 0 0 0
1502 27 3 -1.05 21.236926808067203 19.04321240114058 8.516294814992001 0 0 0
1509 27 3 -1.05 19.04321240114058 21.236926808067203 8.516294814992001 0 0 0
614 11 3 -1.05 23.356969723676418 21.163255316749787 8.44262332367458 0 0 0
1478 27 2 1.05 23.3201339780177 19.080048146799292 8.479459069333293 0 0 0
1482 27 3 -1.05 23.283297232338747 16.996840976848787 8.516294814992001 0 0 0
605 11 3 -1.05 21.163255316749787 23.356969723676418 8.44262332367458 0 0 0
1479 27 1 1.575 19.080048146799292 23.3201339780177 8.479459069333293 0 0 0
1490 27 3 -1.05 16.996840976848787 23.283297232338747 8.516294814992001 0 0 0
562 11 1 1.575 24.380155435822306 24.380155435822306 7.4194376115286875 0 0 0
1217 22 3 -1.05 16.92316948553136 16.92316948553136 10.636337730601213 0 0 0
1469 27 2 1.05 19.080048146799292 21.20009106240849 10.599501984942503 0 0 0
1473 27 2 1.05 21.20009106240849 19.080048146799292 10.599501984942503 0 0 0
1486 27 3 -1.05 16.996840976848787 21.236926808067203 10.56266623928379 0 0 0
1491 27 3 -1.05 21.163255316749787 21.163255316749787 10.636337730601213 0 0 0
1505 27 3 -1.05 21.236926808067203 16.996840976848787 10.56266623928379 0 0 0
1511 27 3 -1.05 19.116883892458002 19.116883892458002 10.636337730601213 0 0 0
1459 27 1 1.575 22.260112520213102 18.020026688994683 13.77956635835631 0 0 0
1461 27 1 1.575 18.020026688994683 22.260112520213102 13.77956635835631 0 0 0
1466 27 1 1.575 19.080048146799292 19.080048146799292 12.719544900551707 0 0 0
1477 27 2 1.05 16.960005231190085 16.960005231190085 12.719544900551707 0 0 0
1480 27 2 1.05 21.20009106240849 21.20009106240849 12.719544900551707 0 0 0
1483 27 3 -1.05 21.163255316749787 19.116883892458002 12.682709154892997 0 0 0
1494 27 3 -1.05 19.04321240114058 16.996840976848787 12.756380646210419 0 0 0
1499 27 3 -1.05 19.116883892458002 21.163255316749787 12.682709154892997 0 0 0
1507 27 3 -1.05 16.996840976848787 19.04321240114058 12.756380646210419 0 0 0
1462 27 1 1.575 24.380155435822306 20.140069604603884 11.659523442747103 0 0 0
1476 27 2 1.05 23.3201339780177 16.960005231190085 10.599501984942503 0 0 0
1496 27 3 -1.05 23.283297232338747 19.04321240114058 10.56266623928379 0 0 0
1269 23 3 -1.05 23.356969723676418 16.92316948553136 12.682709154892997 0 0 0
1500 27 3 -1.05 23.283297232338747 21.236926808067203 12.756380646210419 0 0 0
1460 27 1 1.575 20.140069604603884 24.380155435822306 11.659523442747103 0 0 0
1470 27 1 1.575 16.960005231190085 23.3201339780177 10.599501984942503 0 0 0
1504 27 3 -1.05 19.04321240114058 23.283297232338747 10.56266623928379 0 0 0
1452 26 3 -1.05 16.92316948553136 23.356969723676418 12.682709154892997 0 0 0
1484 27 3 -1.05 21.236926808067203 23.283297232338747 12.756380646210419 0 0 0
1487 27 3 -1.05 23.356969723676418 23.356969723676418 10.636337730601213 0 0 0
1467 27 2 1.05 23.3201339780177 23.3201339780177 12.719544900551707 0 0 0
593 11 3 -1.05 25.403341147968195 19.116883892458002 8.44262332367458 0 0 0
417 8 3 -1.05 27.597055554894823 16.92316948553136 8.44262332367458 0 0 0
1513 28 1 1.575 26.50019835143151 18.020026688994683 9.539480527137895 0 0 0
1528 28 2 1.05 25.440176893626905 21.20009106240849 8.479459069333293 0 0 0
1565 28 3 -1.05 27.523384063577407 21.236926808067203 8.516294814992001 0 0 0
624 12 1 1.575 28.62024126704071 20.140069604603884 7.4194376115286875 0 0 0
670 12 3 -1.05 31.837141386113228 21.163255316749787 8.44262332367458 0 0 0
1519 28 1 1.575 30.740284182649926 22.260112520213102 9.539480527137895 0 0 0
1521 28 2 1.05 29.680262724845317 16.960005231190085 8.479459069333293 0 0 0
1534 28 1 1.575 31.80030564045452 19.080048146799292 8.479459069333293 0 0 0
1538 28 3 -1.05 31.763468894775595 16.996840976848787 8.516294814992001 0 0 0
1558 28 3 -1.05 29.717098470504034 19.04321240114058 8.516294814992001 0 0 0
1535 28 2 1.05 27.56021980923612 23.3201339780177 8.479459069333293 0 0 0
1546 28 3 -1.05 25.47701263928562 23.283297232338747 8.516294814992001 0 0 0
618 12 1 1.575 32.86032709825912 24.380155435822306 7.4194376115286875 0 0 0
661 12 3 -1.05 29.643426979186618 23.356969723676418 8.44262332367458 0 0 0
1273 23 3 -1.05 25.403341147968195 16.92316948553136 10.636337730601213 0 0 0
1525 28 2 1.05 27.56021980923612 21.20009106240849 10.599501984942503 0 0 0
1542 28 3 -1.05 25.47701263928562 21.236926808067203 10.56266623928379 0 0 0
1567 28 3 -1.05 27.597055554894823 19.116883892458002 10.636337730601213 0 0 0
1517 28 1 1.575 26.50019835143151 22.260112520213102 13.77956635835631 0 0 0
1522 28 1 1.575 27.56021980923612 19.080048146799292 12.719544900551707 0 0 0
1533 28 2 1.05 25.440176893626905 16.960005231190085 12.719544900551707 0 0 0
1550 28 3 -1.05 27.523384063577407 16.996840976848787 12.756380646210419 0 0 0
1555 28 3 -1.05 27.597055554894823 21.163255316749787 12.682709154892997 0 0 0
1563 28 3 -1.05 25.47701263928562 19.04321240114058 12.756380646210419 0 0 0
1518 28 1 1.575 32.86032709825912 20.140069604603884 11.659523442747103 0 0 0
1529 28 2 1.05 29.680262724845317 19.080048146799292 10.599501984942503 0 0 0
1532 28 2 1.05 31.80030564045452 16.960005231190085 10.599501984942503 0 0 0
1547 28 3 -1.05 29.643426979186618 21.163255316749787 10.636337730601213 0 0 0
1552 28 3 -1.05 31.763468894775595 19.04321240114058 10.56266623928379 0 0 0
1561 28 3 -1.05 29.717098470504034 16.996840976848787 10.56266623928379 0 0 0
1325 24 3 -1.05 31.837141386113228 16.92316948553136 12.682709154892997 0 0 0
1515 28 1 1.575 30.740284182649926 18.020026688994683 13.77956635835631 0 0 0
1536 28 2 1.05 29.680262724845317 21.20009106240849 12.719544900551707 0 0 0
1539 28 3 -1.05 29.643426979186618 19.116883892458002 12.682709154892997 0 0 0
1556 28 3 -1.05 31.763468894775595 21.236926808067203 12.756380646210419 0 0 0
1526 28 2 1.05 25.440176893626905 23.3201339780177 10.599501984942503 0 0 0
1560 28 3 -1.05 27.523384063577407 23.283297232338747 10.56266623928379 0 0 0
1508 27 3 -1.05 25.403341147968195 23.356969723676418 12.682709154892997 0 0 0
1516 28 1 1.575 28.62024126704071 24.380155435822306 11.659523442747103 0 0 0
1543 28 3 -1.05 31.837141386113228 23.356969723676418 10.636337730601213 0 0 0
1523 28 1 1.575 31.80030564045452 23.3201339780177 12.719544900551707 0 0 0
1540 28 3 -1.05 29.717098470504034 23.283297232338747 12.756380646210419 0 0 0
473 9 3 -1.05 2.156540567584344 25.403341147968195 8.44262332367458 0 0 0
1569 29 1 1.575 1.0596833641210315 26.50019835143151 9.539480527137895 0 0 0
1577 29 2 1.05 4.23974773753484 25.440176893626905 8.479459069333293 0 0 0
1614 29 3 -1.05 4.276583483193549 27.523384063577407 8.516294814992001 0 0 0
873 16 3 -1.05 -0.03717383934227858 27.597055554894823 8.44262332367458 1 0 0
1590 29 1 1.575 6.359790653144047 27.56021980923612 8.479459069333293 0 0 0
1594 29 3 -1.05 6.322953907465092 25.47701263928562 8.516294814992001 0 0 0
680 13 1 1.575 3.1797262797302377 28.62024126704071 7.4194376115286875 0 0 0
717 13 3 -1.05 4.202911991876131 31.837141386113228 8.44262332367458 0 0 0
1575 29 1 1.575 5.299769195339443 30.740284182649926 9.539480527137895 0 0 0
1584 29 1 1.575 -0.0003380936835722381 29.680262724845317 8.479459069333293 0 0 0
1591 29 1 1.575 2.1197048219256343 31.80030564045452 8.479459069333293 0 0 0
1602 29 3 -1.05 0.03649765197513777 31.763468894775595 8.516294814992001 0 0 0
1621 29 3 -1.05 2.0828690762669244 29.717098470504034 8.516294814992001 0 0 0
674 13 1 1.575 7.419812110948649 32.86032709825912 7.4194376115286875 0 0 0
726 13 3 -1.05 6.396626398802756 29.643426979186618 8.44262332367458 0 0 0
1585 29 1 1.575 4.23974773753484 27.56021980923612 10.599501984942503 0 0 0
1617 29 3 -1.05 4.276583483193549 25.47701263928562 10.56266623928379 0 0 0
1623 29 3 -1.05 2.156540567584344 27.597055554894823 10.636337730601213 0 0 0
1553 28 3 -1.05 -0.03717383934227858 25.403341147968195 10.636337730601213 1 0 0
1571 29 1 1.575 5.299769195339443 26.50019835143151 13.77956635835631 0 0 0
1578 29 2 1.05 2.1197048219256343 27.56021980923612 12.719544900551707 0 0 0
1589 29 1 1.575 -0.0003380936835722381 25.440176893626905 12.719544900551707 0 0 0
1595 29 3 -1.05 4.202911991876131 27.597055554894823 12.682709154892997 0 0 0
1606 29 3 -1.05 2.0828690762669244 25.47701263928562 12.756380646210419 0 0 0
1619 29 3 -1.05 0.03649765197513777 27.523384063577407 12.756380646210419 0 0 0
1588 29 1 1.575 6.359790653144047 25.440176893626905 10.599501984942503 0 0 0
1608 29 3 -1.05 6.322953907465092 27.523384063577407 10.56266623928379 0 0 0
1381 25 3 -1.05 6.396626398802756 25.403341147968195 12.682709154892997 0 0 0
1572 29 1 1.575 3.1797262797302377 32.86032709825912 11.659523442747103 0 0 0
1581 29 1 1.575 2.1197048219256343 29.680262724845317 10.599501984942503 0 0 0
1582 29 2 1.05 -0.0003380936835722381 31.80030564045452 10.599501984942503 0 0 0
1598 29 3 -1.05 0.03649765197513777 29.717098470504034 10.56266623928379 0 0 0
1603 29 3 -1.05 4.202911991876131 29.643426979186618 10.636337730601213 0 0 0
1616 29 3 -1.05 2.0828690762669244 31.763468894775595 10.56266623928379 0 0 0
1573 29 1 1.575 1.0596833641210315 30.740284182649926 13.77956635835631 0 0 0
1592 29 2 1.05 4.23974773753484 29.680262724845317 12.719544900551707 0 0 0
1596 29 3 -1.05 4.276583483193549 31.763468894775595 12.756380646210419 0 0 0
1611 29 3 -1.05 2.156540567584344 29.643426979186618 12.682709154892997 0 0 0
1788 32 3 -1.05 -0.03717383934227858 31.837141386113228 12.682709154892997 1 0 0
1574 29 1 1.575 7.419812110948649 28.62024126704071 11.659523442747103 0 0 0
1599 29 3 -1.05 6.396626398802756 31.837141386113228 10.636337730601213 0 0 0
1579 29 1 1.575 6.359790653144047 31.80030564045452 12.719544900551707 0 0 0
1612 29 3 -1.05 6.322953907465092 29.717098470504034 12.756380646210419 0 0 0
705 13 3 -1.05 8.442997823094545 27.597055554894823 8.44262332367458 0 0 0
529 10 3 -1.05 10.63671223002117 25.403341147968195 8.44262332367458 0 0 0
1625 30 1 1.575 9.53985502655786 26.50019835143151 9.539480527137895 0 0 0
1633 30 2 1.05 12.719919399971667 25.440176893626905 8.479459069333293 0 0 0
1646 30 1 1.575 14.839962315580872 27.56021980923612 8.479459069333293 0 0 0
1650 30 3 -1.05 14.803125569901919 25.47701263928562 8.516294814992001 0 0 0
1670 30 3 -1.05 12.756755145630377 27.523384063577407 8.516294814992001 0 0 0
1640 30 2 1.05 8.479833568753255 29.680262724845317 8.479459069333293 0 0 0
1647 30 2 1.05 10.59987648436246 31.80030564045452 8.479459069333293 0 0 0
1658 30 3 -1.05 8.516669314411963 31.763468894775595 8.516294814992001 0 0 0
1677 30 3 -1.05 10.56304073870375 29.717098470504034 8.516294814992001 0 0 0
730 14 1 1.575 15.899983773385475 32.86032709825912 7.4194376115286875 0 0 0
736 14 1 1.575 11.659897942167063 28.62024126704071 7.4194376115286875 0 0 0
773 14 3 -1.05 12.683083654312956 31.837141386113228 8.44262332367458 0 0 0
782 14 3 -1.05 14.876798061239581 29.643426979186618 8.44262332367458 0 0 0
1631 30 1 1.575 13.779940857776271 30.740284182649926 9.539480527137895 0 0 0
1385 25 3 -1.05 8.442997823094545 25.403341147968195 10.636337730601213 0 0 0
1679 30 3 -1.05 10.63671223002117 27.597055554894823 10.636337730601213 0 0 0
1634 30 1 1.575 10.59987648436246 27.56021980923612 12.719544900551707 0 0 0
1645 30 1 1.575 8.479833568753255 25.440176893626905 12.719544900551707 0 0 0
1662 30 3 -1.05 10.56304073870375 25.47701263928562 12.756380646210419 0 0 0
1675 30 3 -1.05 8.516669314411963 27.523384063577407 12.756380646210419 0 0 0
1641 30 1 1.575 12.719919399971667 27.56021980923612 10.599501984942503 0 0 0
1644 30 2 1.05 14.839962315580872 25.440176893626905 10.599501984942503 0 0 0
1664 30 3 -1.05 14.803125569901919 27.523384063577407 10.56266623928379 0 0 0
1673 30 3 -1.05 12.756755145630377 25.47701263928562 10.56266623928379 0 0 0
1437 26 3 -1.05 14.876798061239581 25.403341147968195 12.682709154892997 0 0 0
1627 30 1 1.575 13.779940857776271 26.50019835143151 13.77956635835631 0 0 0
1651 30 3 -1.05 12.683083654312956 27.597055554894823 12.682709154892997 0 0 0
1637 30 2 1.05 10.59987648436246 29.680262724845317 10.599501984942503 0 0 0
1638 30 2 1.05 8.479833568753255 31.80030564045452 10.599501984942503 0 0 0
1654 30 3 -1.05 8.516669314411963 29.717098470504034 10.56266623928379 0 0 0
1672 30 3 -1.05 10.56304073870375 31.763468894775595 10.56266623928379 0 0 0
1620 29 3 -1.05 8.442997823094545 31.837141386113228 12.682709154892997 0 0 0
1629 30 1 1.575 9.53985502655786 30.740284182649926 13.77956635835631 0 0 0
1667 30 3 -1.05 10.63671223002117 29.643426979186618 12.682709154892997 0 0 0
1628 30 1 1.575 11.659897942167063 32.86032709825912 11.659523442747103 0 0 0
1630 30 1 1.575 15.899983773385475 28.62024126704071 11.659523442747103 0 0 0
1655 30 3 -1.05 14.876798061239581 31.837141386113228 10.636337730601213 0 0 0
1659 30 3 -1.05 12.683083654312956 29.643426979186618 10.636337730601213 0 0 0
1635 30 2 1.05 14.839962315580872 31.80030564045452 12.719544900551707 0 0 0
1648 30 2 1.05 12.719919399971667 29.680262724845317 12.719544900551707 0 0 0
1652 30 3 -1.05 12.756755145630377 31.763468894775595 12.756380646210419 0 0 0
1668 30 3 -1.05 14.803125569901919 29.717098470504034 12.756380646210419 0 0 0
761 14 3 -1.05 16.92316948553136 27.597055554894823 8.44262332367458 0 0 0
585 11 3 -1.05 19.116883892458002 25.403341147968195 8.44262332367458 0 0 0
1681 31 1 1.575 18.020026688994683 26.50019835143151 9.539480527137895 0 0 0
1689 31 1 1.575 21.20009106240849 25.440176893626905 8.479459069333293 0 0 0
1726 31 3 -1.05 21.236926808067203 27.523384063577407 8.516294814992001 0 0 0
1702 31 1 1.575 23.3201339780177 27.56021980923612 8.479459069333293 0 0 0
1706 31 3 -1.05 23.283297232338747 25.47701263928562 8.516294814992001 0 0 0
792 15 1 1.575 20.140069604603884 28.62024126704071 7.4194376115286875 0 0 0
829 15 3 -1.05 21.163255316749787 31.837141386113228 8.44262332367458 0 0 0
1687 31 1 1.575 22.260112520213102 30.740284182649926 9.539480527137895 0 0 0
1696 31 1 1.575 16.960005231190085 29.680262724845317 8.479459069333293 0 0 0
1703 31 2 1.05 19.080048146799292 31.80030564045452 8.479459069333293 0 0 0
1714 31 3 -1.05 16.996840976848787 31.763468894775595 8.516294814992001 0 0 0
1733 31 3 -1.05 19.04321240114058 29.717098470504034 8.516294814992001 0 0 0
786 15 1 1.575 24.380155435822306 32.86032709825912 7.4194376115286875 0 0 0
838 15 3 -1.05 23.356969723676418 29.643426979186618 8.44262332367458 0 0 0
1441 26 3 -1.05 16.92316948553136 25.403341147968195 10.636337730601213 0 0 0
1697 31 1 1.575 21.20009106240849 27.56021980923612 10.599501984942503 0 0 0
1729 31 3 -1.05 21.236926808067203 25.47701263928562 10.56266623928379 0 0 0
1735 31 3 -1.05 19.116883892458002 27.597055554894823 10.636337730601213 0 0 0
1683 31 1 1.575 22.260112520213102 26.50019835143151 13.77956635835631 0 0 0
1690 31 2 1.05 19.080048146799292 27.56021980923612 12.719544900551707 0 0 0
1701 31 2 1.05 16.960005231190085 25.440176893626905 12.719544900551707 0 0 0
1707 31 3 -1.05 21.163255316749787 27.597055554894823 12.682709154892997 0 0 0
1718 31 3 -1.05 19.04321240114058 25.47701263928562 12.756380646210419 0 0 0
1731 31 3 -1.05 16.996840976848787 27.523384063577407 12.756380646210419 0 0 0
1700 31 1 1.575 23.3201339780177 25.440176893626905 10.599501984942503 0 0 0
1720 31 3 -1.05 23.283297232338747 27.523384063577407 10.56266623928379 0 0 0
1493 27 3 -1.05 23.356969723676418 25.403341147968195 12.682709154892997 0 0 0
1684 31 1 1.575 20.140069604603884 32.86032709825912 11.659523442747103 0 0 0
1693 31 2 1.05 19.080048146799292 29.680262724845317 10.599501984942503 0 0 0
1694 31 2 1.05 16.960005231190085 31.80030564045452 10.599501984942503 0 0 0
1710 31 3 -1.05 16.996840976848787 29.717098470504034 10.56266623928379 0 0 0
1715 31 3 -1.05 21.163255316749787 29.643426979186618 10.636337730601213 0 0 0
1728 31 3 -1.05 19.04321240114058 31.763468894775595 10.56266623928379 0 0 0
1676 30 3 -1.05 16.92316948553136 31.837141386113228 12.682709154892997 0 0 0
1685 31 1 1.575 18.020026688994683 30.740284182649926 13.77956635835631 0 0 0
1704 31 2 1.05 21.20009106240849 29.680262724845317 12.719544900551707 0 0 0
1708 31 3 -1.05 21.236926808067203 31.763468894775595 12.756380646210419 0 0 0
1723 31 3 -1.05 19.116883892458002 29.643426979186618 12.682709154892997 0 0 0
1686 31 1 1.575 24.380155435822306 28.62024126704071 11.659523442747103 0 0 0
1711 31 3 -1.05 23.356969723676418 31.837141386113228 10.636337730601213 0 0 0
1691 31 1 1.575 23.3201339780177 31.80030564045452 12.719544900551707 0 0 0
1724 31 3 -1.05 23.283297232338747 29.717098470504034 12.756380646210419 0 0 0
817 15 3 -1.05 25.403341147968195 27.597055554894823 8.44262332367458 0 0 0
641 12 3 -1.05 27.597055554894823 25.403341147968195 8.44262332367458 0 0 0
1737 32 1 1.575 26.50019835143151 26.50019835143151 9.539480527137895 0 0 0
1745 32 1 1.575 29.680262724845317 25.440176893626905 8.479459069333293 0 0 0
1758 32 2 1.05 31.80030564045452 27.56021980923612 8.479459069333293 0 0 0
1762 32 3 -1.05 31.763468894775595 25.47701263928562 8.516294814992001 0 0 0
1782 32 3 -1.05 29.717098470504034 27.523384063577407 8.516294814992001 0 0 0
1752 32 1 1.575 25.440176893626905 29.680262724845317 8.479459069333293 0 0 0
1759 32 2 1.05 27.56021980923612 31.80030564045452 8.479459069333293 0 0 0
1770 32 3 -1.05 25.47701263928562 31.763468894775595 8.516294814992001 0 0 0
1789 32 3 -1.05 27.523384063577407 29.717098470504034 8.516294814992001 0 0 0
842 16 1 1.575 32.86032709825912 32.86032709825912 7.4194376115286875 0 0 0
848 16 1 1.575 28.62024126704071 28.62024126704071 7.4194376115286875 0 0 0
885 16 3 -1.05 29.643426979186618 31.837141386113228 8.44262332367458 0 0 0
894 16 3 -1.05 31.837141386113228 29.643426979186618 8.44262332367458 0 0 0
1743 32 1 1.575 30.740284182649926 30.740284182649926 9.539480527137895 0 0 0
1497 27 3 -1.05 25.403341147968195 25.403341147968195 10.636337730601213 0 0 0
1791 32 3 -1.05 27.597055554894823 27.597055554894823 10.636337730601213 0 0 0
1746 32 1 1.575 27.56021980923612 27.56021980923612 12.719544900551707 0 0 0
1757 32 1 1.575 25.440176893626905 25.440176893626905 12.719544900551707 0 0 0
1774 32 3 -1.05 27.523384063577407 25.47701263928562 12.756380646210419 0 0 0
1787 32 3 -1.05 25.47701263928562 27.523384063577407 12.756380646210419 0 0 0
1753 32 1 1.575 29.680262724845317 27.56021980923612 10.599501984942503 0 0 0
1756 32 2 1.05 31.80030564045452 25.440176893626905 10.599501984942503 0 0 0
1776 32 3 -1.05 31.763468894775595 27.523384063577407 10.56266623928379 0 0 0
1785 32 3 -1.05 29.717098470504034 25.47701263928562 10.56266623928379 0 0 0
1549 28 3 -1.05 31.837141386113228 25.403341147968195 12.682709154892997 0 0 0
1739 32 1 1.575 30.740284182649926 26.50019835143151 13.77956635835631 0 0 0
1763 32 3 -1.05 29.643426979186618 27.597055554894823 12.682709154892997 0 0 0
1749 32 2 1.05 27.56021980923612 29.680262724845317 10.599501984942503 0 0 0
1750 32 2 1.05 25.440176893626905 31.80030564045452 10.599501984942503 0 0 0
1766 32 3 -1.05 25.47701263928562 29.717098470504034 10.56266623928379 0 0 0
1784 32 3 -1.05 27.523384063577407 31.763468894775595 10.56266623928379 0 0 0
1732 31 3 -1.05 25.403341147968195 31.837141386113228 12.682709154892997 0 0 0
1741 32 1 1.575 26.50019835143151 30.740284182649926 13.77956635835631 0 0 0
1779 32 3 -1.05 27.597055554894823 29.643426979186618 12.682709154892997 0 0 0
1740 32 1 1.575 28.62024126704071 32.86032709825912 11.659523442747103 0 0 0
1742 32 1 1.575 32.86032709825912 28.62024126704071 11.659523442747103 0 0 0
1767 32 3 -1.05 31.837141386113228 31.837141386113228 10.636337730601213 0 0 0
1771 32 3 -1.05 29.643426979186618 29.643426979186618 10.636337730601213 0 0 0
1747 32 1 1.575 31.80030564045452 31.80030564045452 12.719544900551707 0 0 0
1760 32 1 1.575 29.680262724845317 29.680262724845317 12.719544900551707 0 0 0
1764 32 3 -1.05 29.717098470504034 31.763468894775595 12.756380646210419 0 0 0
1780 32 3 -1.05 31.763468894775595 29.717098470504034 12.756380646210419 0 0 0
911 17 1 1.575 -0.0003380936835722381 2.1197048219256343 14.839587816160913 0 0 0
915 17 2 1.05 2.1197048219256343 -0.0003380936835722381 14.839587816160913 0 0 0
928 17 3 -1.05 2.0828690762669244 2.0828690762669244 14.802751070481959 0 0 0
932 17 3 -1.05 4.276583483193549 4.276583483193549 14.802751070481959 0 0 0
938 17 3 -1.05 0.03649765197513777 0.03649765197513777 14.802751070481959 0 0 0
1618 29 3 -1.05 4.202911991876131 -0.03717383934227858 14.876423561819625 0 1 0
1093 20 3 -1.05 -0.03717383934227858 4.202911991876131 14.876423561819625 1 0 0
908 17 1 1.575 6.359790653144047 4.23974773753484 14.839587816160913 0 0 0
943 17 3 -1.05 6.396626398802756 2.156540567584344 14.876423561819625 0 0 0
914 17 1 1.575 4.23974773753484 6.359790653144047 14.839587816160913 0 0 0
935 17 3 -1.05 2.156540567584344 6.396626398802756 14.876423561819625 0 0 0
952 17 3 -1.05 6.322953907465092 6.322953907465092 14.802751070481959 0 0 0
904 17 1 1.575 3.1797262797302377 3.1797262797302377 15.899609273965517 0 0 0
1805 37 4 -0.834 2.3160859598720167 5.503351585372378 16.97800135364351 0 0 0
2721 339 4 -0.834 0.06542345336313321 4.183501835873213 18.94834744705546 0 0 0
2722 339 5 0.417 0.003472606050854976 5.134873180500283 19.065325910274822 0 0 0
4551 949 4 -0.834 -0.19600087054493298 0.6595708774190585 19.029061589905798 1 0 0
4552 949 5 0.417 0.36431574195824235 1.4259550945418036 19.16539116735753 1 0 0
1806 37 5 0.417 3.1472284117723732 5.936051681457368 16.72213216186437 0 0 0
1807 37 5 0.417 1.6394403199978846 6.250924333212406 16.729388322758574 0 0 0
898 17 1 1.575 7.419812110948649 7.419812110948649 15.899609273965517 0 0 0
2714 336 5 0.417 7.628194528406832 5.60924922639708 18.396294604238893 0 0 0
4230 842 4 -0.834 2.6197187526818206 0.7887841475923829 20.17029738584623 0 0 0
4231 842 5 0.417 3.287863382806645 1.4077775027429544 20.47964362718355 0 0 0
4232 842 5 0.417 1.8033597068897609 1.1189083439162442 20.55791050094677 0 0 0
1905 67 4 -0.834 6.22824386788148 1.6254328621044598 20.932594458162853 0 0 0
1906 67 5 0.417 5.878228001960696 0.7879492696006163 20.596306177285932 0 0 0
2855 383 5 0.417 3.572215275554733 6.909383629204503 20.651293574599922 0 0 0
925 17 3 -1.05 8.442997823094545 4.202911991876131 14.876423561819625 0 0 0
967 18 2 1.05 8.479833568753255 2.1197048219256343 14.839587816160913 0 0 0
971 18 1 1.575 10.59987648436246 -0.0003380936835722381 14.839587816160913 0 0 0
984 18 3 -1.05 10.56304073870375 2.0828690762669244 14.802751070481959 0 0 0
994 18 3 -1.05 8.516669314411963 0.03649765197513777 14.802751070481959 0 0 0
964 18 2 1.05 14.839962315580872 4.23974773753484 14.839587816160913 0 0 0
988 18 3 -1.05 12.756755145630377 4.276583483193549 14.802751070481959 0 0 0
999 18 3 -1.05 14.876798061239581 2.156540567584344 14.876423561819625 0 0 0
1674 30 3 -1.05 12.683083654312956 -0.03717383934227858 14.876423561819625 0 1 0
991 18 3 -1.05 10.63671223002117 6.396626398802756 14.876423561819625 0 0 0
970 18 2 1.05 12.719919399971667 6.359790653144047 14.839587816160913 0 0 0
1008 18 3 -1.05 14.803125569901919 6.322953907465092 14.802751070481959 0 0 0
2529 275 4 -0.834 9.364022292325705 2.0415617339745027 18.75428859367981 0 0 0
2530 275 5 0.417 9.970540679455622 1.7882879532155056 19.45222178335234 0 0 0
2531 275 5 0.417 8.590051532763187 2.370325783987879 19.21998874524381 0 0 0
2712 336 4 -0.834 8.415672805332253 5.073348822632963 18.195738229301348 0 0 0
960 18 1 1.575 11.659897942167063 3.1797262797302377 15.899609273965517 0 0 0
2564 286 5 0.417 16.0423990445701 2.7153757228516273 19.14067328719776 0 0 0
2769 355 4 -0.834 13.525734193936584 1.4129267526708702 17.01033642739237 0 0 0
2770 355 5 0.417 14.408459849207812 1.84523372031307 16.990384228020105 0 0 0
2771 355 5 0.417 12.939372669850076 2.02952573957722 17.478405295981663 0 0 0
4133 809 5 0.417 13.541031538072712 5.187645842282693 17.30603807651874 0 0 0
2713 336 5 0.417 9.145008070513452 5.676140147353673 18.358132791434166 0 0 0
954 18 1 1.575 15.899983773385475 7.419812110948649 15.899609273965517 0 0 0
2073 123 4 -0.834 15.904294154816128 6.644530181350458 19.565899366128303 0 0 0
2075 123 5 0.417 15.25127066434513 7.263670625083574 19.941343392043954 0 0 0
4131 809 4 -0.834 12.642593349184418 5.65589926922759 17.282299717633045 0 0 0
4132 809 5 0.417 12.956636011690808 6.5815609833537305 17.085682478035807 0 0 0
4493 929 5 0.417 11.4829190028687 5.95180633991278 20.827249676714384 0 0 0
981 18 3 -1.05 16.92316948553136 4.202911991876131 14.876423561819625 0 0 0
1023 19 1 1.575 16.960005231190085 2.1197048219256343 14.839587816160913 0 0 0
1027 19 2 1.05 19.080048146799292 -0.0003380936835722381 14.839587816160913 0 0 0
1040 19 3 -1.05 19.04321240114058 2.0828690762669244 14.802751070481959 0 0 0
1044 19 3 -1.05 21.236926808067203 4.276583483193549 14.802751070481959 0 0 0
1050 19 3 -1.05 16.996840976848787 0.03649765197513777 14.802751070481959 0 0 0
1730 31 3 -1.05 21.163255316749787 -0.03717383934227858 14.876423561819625 0 1 0
1020 19 1 1.575 23.3201339780177 4.23974773753484 14.839587816160913 0 0 0
1055 19 3 -1.05 23.356969723676418 2.156540567584344 14.876423561819625 0 0 0
1026 19 1 1.575 21.20009106240849 6.359790653144047 14.839587816160913 0 0 0
1047 19 3 -1.05 19.116883892458002 6.396626398802756 14.876423561819625 0 0 0
1064 19 3 -1.05 23.283297232338747 6.322953907465092 14.802751070481959 0 0 0
1016 19 1 1.575 20.140069604603884 3.1797262797302377 15.899609273965517 0 0 0
2562 286 4 -0.834 16.864626462094616 3.1737107815048966 19.45526416860202 0 0 0
2563 286 5 0.417 17.425231656874928 3.128031406332906 18.65617626573948 0 0 0
2949 415 4 -0.834 17.93249258123707 4.462990000103334 16.9999354584348 0 0 0
2950 415 5 0.417 18.60482686367261 5.182894063574905 16.9415492744914 0 0 0
2951 415 5 0.417 17.10259833995139 4.914918446288892 16.6511490386771 0 0 0
4647 981 4 -0.834 21.793159297389316 3.1452773498916287 18.67450309223227 0 0 0
4648 981 5 0.417 21.40691715395292 3.3809099761721964 17.82595529665271 0 0 0
4649 981 5 0.417 21.275493560331196 2.3849862222680773 18.965008238010196 0 0 0
2116 137 5 0.417 23.792035582643596 4.724997225039174 18.835630173121057 0 0 0
2074 123 5 0.417 16.745479932129633 7.02801304378903 19.868999124182224 0 0 0
2220 172 4 -0.834 18.94063999649188 7.621037633160543 18.53536281912489 0 0 0
2221 172 5 0.417 19.75230300781228 8.129907706064587 18.50932720177939 0 0 0
1010 19 1 1.575 24.380155435822306 7.419812110948649 15.899609273965517 0 0 0
2115 137 4 -0.834 24.11247585842361 5.616593854093497 19.10807010554415 0 0 0
2117 137 5 0.417 23.330312531322825 5.9732925594326804 19.563951792899474 0 0 0
2310 202 4 -0.834 16.83684319935742 0.8820568167260048 20.68560731508176 0 0 0
1037 19 3 -1.05 25.403341147968195 4.202911991876131 14.876423561819625 0 0 0
1079 20 1 1.575 25.440176893626905 2.1197048219256343 14.839587816160913 0 0 0
1083 20 1 1.575 27.56021980923612 -0.0003380936835722381 14.839587816160913 0 0 0
1096 20 3 -1.05 27.523384063577407 2.0828690762669244 14.802751070481959 0 0 0
1106 20 3 -1.05 25.47701263928562 0.03649765197513777 14.802751070481959 0 0 0
1076 20 2 1.05 31.80030564045452 4.23974773753484 14.839587816160913 0 0 0
1100 20 3 -1.05 29.717098470504034 4.276583483193549 14.802751070481959 0 0 0
1111 20 3 -1.05 31.837141386113228 2.156540567584344 14.876423561819625 0 0 0
1786 32 3 -1.05 29.643426979186618 -0.03717383934227858 14.876423561819625 0 1 0
1103 20 3 -1.05 27.597055554894823 6.396626398802756 14.876423561819625 0 0 0
1082 20 1 1.575 29.680262724845317 6.359790653144047 14.839587816160913 0 0 0
1120 20 3 -1.05 31.763468894775595 6.322953907465092 14.802751070481959 0 0 0
1072 20 1 1.575 28.62024126704071 3.1797262797302377 15.899609273965517 0 0 0
2723 339 5 0.417 33.469257167563555 4.004621184109523 18.16091027638039 -1 0 0
4074 790 4 -0.834 31.43424862644138 1.556617152896387 18.899407687306592 0 0 0
4075 790 5 0.417 31.19551859829513 2.0430148491444005 19.69580609938443 0 0 0
4076 790 5 0.417 30.589117159881756 1.3135570374684116 18.51230001716842 0 0 0
4329 875 4 -0.834 28.2012456680457 1.4012629497879214 18.42515463410872 0 0 0
4330 875 5 0.417 28.770742750077986 2.2293269849567814 18.480675694082265 0 0 0
4331 875 5 0.417 28.86873226844704 0.7037304994321577 18.51386679125653 0 0 0
4553 949 5 0.417 32.82837068687596 0.9823726014114798 19.2042269657119 0 0 0
3170 488 5 0.417 26.950675688702308 7.134511025570164 19.60035991256064 0 0 0
1066 20 1 1.575 32.86032709825912 7.419812110948649 15.899609273965517 0 0 0
2987 427 5 0.417 27.342128366193567 0.41740217859573947 20.9295425937639 0 0 0
2985 427 4 -0.834 28.223489208717034 0.17729425749358457 20.625324045931837 0 0 0
2986 427 5 0.417 28.70916340609278 1.0068568071415769 20.64201571628951 0 0 0
3168 488 4 -0.834 26.797155882700185 7.153423574245476 20.546140504920015 0 0 0
3169 488 5 0.417 25.84240121883899 7.17602917517746 20.633046906760594 0 0 0
946 17 3 -1.05 4.202911991876131 8.442997823094545 14.876423561819625 0 0 0
1135 21 2 1.05 -0.0003380936835722381 10.59987648436246 14.839587816160913 0 0 0
1139 21 1 1.575 2.1197048219256343 8.479833568753255 14.839587816160913 0 0 0
1152 21 3 -1.05 2.0828690762669244 10.56304073870375 14.802751070481959 0 0 0
1162 21 3 -1.05 0.03649765197513777 8.516669314411963 14.802751070481959 0 0 0
1167 21 3 -1.05 6.396626398802756 10.63671223002117 14.876423561819625 0 0 0
1138 21 2 1.05 4.23974773753484 14.839962315580872 14.839587816160913 0 0 0
1156 21 3 -1.05 4.276583483193549 12.756755145630377 14.802751070481959 0 0 0
1159 21 3 -1.05 2.156540567584344 14.876798061239581 14.876423561819625 0 0 0
1317 24 3 -1.05 -0.03717383934227858 12.683083654312956 14.876423561819625 1 0 0
1132 21 2 1.05 6.359790653144047 12.719919399971667 14.839587816160913 0 0 0
1176 21 3 -1.05 6.322953907465092 14.803125569901919 14.802751070481959 0 0 0
4008 768 4 -0.834 3.3168154638302862 9.183284655938131 17.5343742424913 0 0 0
4009 768 5 0.417 2.6654673823670576 8.6766612700639 17.044590170515576 0 0 0
4010 768 5 0.417 3.1021309734850124 9.022446098814143 18.45807097305542 0 0 0
4071 789 4 -0.834 0.025418868168505027 9.718476123751234 18.328032881451936 0 0 0
4072 789 5 0.417 0.06380442619474119 10.327359992521316 17.584772593644008 0 0 0
4073 789 5 0.417 -0.09814601357114583 8.857412530578122 17.923837600846188 0 0 0
1128 21 1 1.575 3.1797262797302377 11.659897942167063 15.899609273965517 0 0 0
2982 426 4 -0.834 -0.03205382194415621 14.019594154909054 18.709689840575876 0 0 0
2983 426 5 0.417 0.2788503645460123 13.851356093935934 19.601536078076176 0 0 0
3060 452 4 -0.834 4.891850817424322 12.112141123952668 18.555888063127494 0 0 0
3062 452 5 0.417 4.053158185605616 12.57365185389748 18.480640572969786 0 0 0
3623 639 5 0.417 1.2179206316163727 15.39630959768627 19.841148567382692 0 0 0
3813 703 4 -0.834 1.3715802713266538 16.597433121721185 17.642313118075773 0 0 0
1122 21 1 1.575 7.419812110948649 15.899983773385475 15.899609273965517 0 0 0
2978 424 5 0.417 7.271457444962566 12.197375356588367 20.00221018080985 0 0 0
3061 452 5 0.417 5.477844708356439 12.749019274191436 18.968159518102997 0 0 0
2185 160 5 0.417 -0.17404842851453628 11.7138281180545 20.876744773700686 1 0 0
3621 639 4 -0.834 0.9562847667038943 16.25680611167888 20.204482183072233 0 0 0
3622 639 5 0.417 1.790071410023891 16.6535082012857 20.48074019029388 0 0 0
2976 424 4 -0.834 7.638380466378422 11.315973098028067 20.07785564203775 0 0 0
1191 22 1 1.575 8.479833568753255 10.59987648436246 14.839587816160913 0 0 0
1195 22 1 1.575 10.59987648436246 8.479833568753255 14.839587816160913 0 0 0
1208 22 3 -1.05 10.56304073870375 10.56304073870375 14.802751070481959 0 0 0
1218 22 3 -1.05 8.516669314411963 8.516669314411963 14.802751070481959 0 0 0
1002 18 3 -1.05 12.683083654312956 8.442997823094545 14.876423561819625 0 0 0
1223 22 3 -1.05 14.876798061239581 10.63671223002117 14.876423561819625 0 0 0
1149 21 3 -1.05 8.442997823094545 12.683083654312956 14.876423561819625 0 0 0
1215 22 3 -1.05 10.63671223002117 14.876798061239581 14.876423561819625 0 0 0
1188 22 1 1.575 14.839962315580872 12.719919399971667 14.839587816160913 0 0 0
1194 22 2 1.05 12.719919399971667 14.839962315580872 14.839587816160913 0 0 0
1212 22 3 -1.05 12.756755145630377 12.756755145630377 14.802751070481959 0 0 0
1232 22 3 -1.05 14.803125569901919 14.803125569901919 14.802751070481959 0 0 0
2977 424 5 0.417 8.452932840532075 11.351169016323192 19.573602677453252 0 0 0
4597 964 5 0.417 10.674651560262623 16.699172269895715 19.82601087237456 0 0 0
1178 22 1 1.575 15.899983773385475 15.899983773385475 15.899609273965517 0 0 0
1184 22 1 1.575 11.659897942167063 11.659897942167063 15.899609273965517 0 0 0
2412 236 4 -0.834 12.954306479310468 15.090361502025424 17.53988105206823 0 0 0
2413 236 5 0.417 13.856493408710266 14.996811342640889 17.859716125681164 0 0 0
2414 236 5 0.417 12.866836564677563 16.02308069764176 17.325222012693416 0 0 0
2672 322 5 0.417 11.85754439412833 12.68221073191734 20.757477985016017 0 0 0
3450 582 4 -0.834 14.891403517253597 12.59402109929995 20.827364926058284 0 0 0
3452 582 5 0.417 14.243014576625832 12.152807826960048 20.27094215187065 0 0 0
1058 19 3 -1.05 21.163255316749787 8.442997823094545 14.876423561819625 0 0 0
1247 23 2 1.05 16.960005231190085 10.59987648436246 14.839587816160913 0 0 0
1251 23 2 1.05 19.080048146799292 8.479833568753255 14.839587816160913 0 0 0
1264 23 3 -1.05 19.04321240114058 10.56304073870375 14.802751070481959 0 0 0
1274 23 3 -1.05 16.996840976848787 8.516669314411963 14.802751070481959 0 0 0
1279 23 3 -1.05 23.356969723676418 10.63671223002117 14.876423561819625 0 0 0
1205 22 3 -1.05 16.92316948553136 12.683083654312956 14.876423561819625 0 0 0
1250 23 2 1.05 21.20009106240849 14.839962315580872 14.839587816160913 0 0 0
1268 23 3 -1.05 21.236926808067203 12.756755145630377 14.802751070481959 0 0 0
1271 23 3 -1.05 19.116883892458002 14.876798061239581 14.876423561819625 0 0 0
1244 23 2 1.05 23.3201339780177 12.719919399971667 14.839587816160913 0 0 0
1288 23 3 -1.05 23.283297232338747 14.803125569901919 14.802751070481959 0 0 0
1832 44 6 -1.026 20.282098342137928 9.500444547391329 17.098811117799716 0 0 0
1833 44 7 0.342 20.08340194839599 9.84875258548371 18.14014016960555 0 0 0
1834 44 7 0.342 20.720905255778472 9.464321469889352 16.56695140360528 0 0 0
1835 44 7 0.342 19.49132156422639 8.988204120721381 16.714945249920902 0 0 0
2222 172 5 0.417 18.263434711801892 8.259364191613859 18.772872965198854 0 0 0
3558 618 4 -0.834 22.80353369600238 9.916645053013085 19.771690804548136 0 0 0
3560 618 5 0.417 22.793032273891153 10.879493533650823 19.90679013686636 0 0 0
1240 23 1 1.575 20.140069604603884 11.659897942167063 15.899609273965517 0 0 0
1816 40 6 -1.026 17.741182371523337 14.761399831404788 16.62886589975773 0 0 0
1817 40 7 0.342 18.35051534070587 15.062443927749388 17.27166228671303 0 0 0
1818 40 7 0.342 17.774245164290463 14.454887104630851 16.853857514610958 0 0 0
1819 40 7 0.342 17.811113614729695 13.768998791815992 16.13448388894824 0 0 0
2052 116 4 -0.834 21.432388287341105 16.358112539650197 18.118550168750577 0 0 0
4155 817 4 -0.834 19.183758312348715 12.808301003464212 18.59766142071834 0 0 0
4156 817 5 0.417 18.9899941865535 11.960487622495203 19.016159493512575 0 0 0
4157 817 5 0.417 18.509241640332647 12.871666601683348 17.905102334389337 0 0 0
1234 23 1 1.575 24.380155435822306 15.899983773385475 15.899609273965517 0 0 0
3559 618 5 0.417 23.118471803475664 9.580220067687941 20.617368447413376 0 0 0
4284 860 4 -0.834 21.406148166118502 12.212249336397702 20.82676837634398 0 0 0
4286 860 5 0.417 20.572474954530144 12.68362107025304 20.812463428131768 0 0 0
4838 1044 5 0.417 22.683043769782277 15.2490093154148 20.566091498876226 0 0 0
1303 24 1 1.575 25.440176893626905 10.59987648436246 14.839587816160913 0 0 0
1307 24 1 1.575 27.56021980923612 8.479833568753255 14.839587816160913 0 0 0
1320 24 3 -1.05 27.523384063577407 10.56304073870375 14.802751070481959 0 0 0
1330 24 3 -1.05 25.47701263928562 8.516669314411963 14.802751070481959 0 0 0
1114 20 3 -1.05 29.643426979186618 8.442997823094545 14.876423561819625 0 0 0
1335 24 3 -1.05 31.837141386113228 10.63671223002117 14.876423561819625 0 0 0
1261 23 3 -1.05 25.403341147968195 12.683083654312956 14.876423561819625 0 0 0
1327 24 3 -1.05 27.597055554894823 14.876798061239581 14.876423561819625 0 0 0
1300 24 2 1.05 31.80030564045452 12.719919399971667 14.839587816160913 0 0 0
1306 24 1 1.575 29.680262724845317 14.839962315580872 14.839587816160913 0 0 0
1324 24 3 -1.05 29.717098470504034 12.756755145630377 14.802751070481959 0 0 0
1344 24 3 -1.05 31.763468894775595 14.803125569901919 14.802751070481959 0 0 0
1799 35 4 -0.834 26.779535720816156 16.339262452105377 17.04042253512988 0 0 0
1800 35 5 0.417 26.215986533820878 16.18234749683674 17.894165300133604 0 0 0
1801 35 5 0.417 27.307358464911243 15.533161794290045 16.918899665411306 0 0 0
2898 398 4 -0.834 26.90124487616099 14.96482211238549 18.88735293640606 0 0 0
2899 398 5 0.417 26.71320105751459 15.369243681168046 19.74619570299608 0 0 0
2900 398 5 0.417 27.74240735480999 14.508102241633857 19.03946395231842 0 0 0
1290 24 1 1.575 32.86032709825912 15.899983773385475 15.899609273965517 0 0 0
1296 24 1 1.575 28.62024126704071 11.659897942167063 15.899609273965517 0 0 0
2504 266 5 0.417 29.05247521152537 12.50671482491549 19.163493632511184 0 0 0
2756 350 5 0.417 29.34056090579008 16.704775840143437 19.471162092592046 0 0 0
2984 426 5 0.417 33.53405999188871 14.91497562826592 18.74290927838596 -1 0 0
3180 492 4 -0.834 30.43232877939603 11.051071705638522 17.49418882967329 0 0 0
3181 492 5 0.417 31.03908707634933 11.79647026876841 17.54651814220052 0 0 0
3182 492 5 0.417 29.727724609701873 11.249928504611368 18.194635049418064 0 0 0
2184 160 4 -0.834 32.919362693213316 11.279256336272924 20.66751721242735 0 0 0
2186 160 5 0.417 32.44544048589135 11.913480179829408 20.128123311873445 0 0 0
2502 266 4 -0.834 29.198879184825557 12.169531669450656 20.059785808354576 0 0 0
2503 266 5 0.417 28.329202877098567 12.208717060970521 20.46980759374948 0 0 0
1170 21 3 -1.05 4.202911991876131 16.92316948553136 14.876423561819625 0 0 0
1359 25 1 1.575 -0.0003380936835722381 19.080048146799292 14.839587816160913 0 0 0
1363 25 1 1.575 2.1197048219256343 16.960005231190085 14.839587816160913 0 0 0
1376 25 3 -1.05 2.0828690762669244 19.04321240114058 14.802751070481959 0 0 0
1380 25 3 -1.05 4.276583483193549 21.236926808067203 14.802751070481959 0 0 0
1386 25 3 -1.05 0.03649765197513777 16.996840976848787 14.802751070481959 0 0 0
1541 28 3 -1.05 -0.03717383934227858 21.163255316749787 14.876423561819625 1 0 0
1356 25 2 1.05 6.359790653144047 21.20009106240849 14.839587816160913 0 0 0
1391 25 3 -1.05 6.396626398802756 19.116883892458002 14.876423561819625 0 0 0
1362 25 2 1.05 4.23974773753484 23.3201339780177 14.839587816160913 0 0 0
1383 25 3 -1.05 2.156540567584344 23.356969723676418 14.876423561819625 0 0 0
1400 25 3 -1.05 6.322953907465092 23.283297232338747 14.802751070481959 0 0 0
1352 25 1 1.575 3.1797262797302377 20.140069604603884 15.899609273965517 0 0 0
3294 530 4 -0.834 3.9943260291003373 17.030850634164562 17.27589367733284 0 0 0
3295 530 5 0.417 4.952855473181344 17.135407643090034 17.188364812290544 0 0 0
3296 530 5 0.417 3.7018172774788374 17.288137351341433 16.305384450853524 0 0 0
3814 703 5 0.417 2.0512909388675284 17.233028058164457 17.962474944588497 0 0 0
3815 703 5 0.417 0.5533116984852344 17.139339331350886 17.6115426262923 0 0 0
3924 740 4 -0.834 3.0786980806215962 18.47730010014453 19.8180422586841 0 0 0
2283 193 4 -0.834 6.107551455137884 21.550522396876477 17.47379199613378 0 0 0
2284 193 5 0.417 6.761606662622895 21.63463232865553 18.168036277266282 0 0 0
2285 193 5 0.417 5.569458151712728 22.338943440263357 17.55381932427805 0 0 0
2262 186 4 -0.834 3.9746457697016053 24.13058353166029 17.970233097455473 0 0 0
2263 186 5 0.417 4.101858967613177 23.44093068527172 17.31673926426448 0 0 0
2264 186 5 0.417 4.625882340621759 23.94135058972809 18.64891616512148 0 0 0
1346 25 1 1.575 7.419812110948649 24.380155435822306 15.899609273965517 0 0 0
3925 740 5 0.417 4.001825284196513 18.5022956019659 20.077509101956508 0 0 0
3926 740 5 0.417 2.6892788785187483 19.23453096439192 20.266617750775573 0 0 0
1373 25 3 -1.05 8.442997823094545 21.163255316749787 14.876423561819625 0 0 0
1415 26 2 1.05 8.479833568753255 19.080048146799292 14.839587816160913 0 0 0
1419 26 1 1.575 10.59987648436246 16.960005231190085 14.839587816160913 0 0 0
1432 26 3 -1.05 10.56304073870375 19.04321240114058 14.802751070481959 0 0 0
1442 26 3 -1.05 8.516669314411963 16.996840976848787 14.802751070481959 0 0 0
1226 22 3 -1.05 12.683083654312956 16.92316948553136 14.876423561819625 0 0 0
1412 26 1 1.575 14.839962315580872 21.20009106240849 14.839587816160913 0 0 0
1436 26 3 -1.05 12.756755145630377 21.236926808067203 14.802751070481959 0 0 0
1447 26 3 -1.05 14.876798061239581 19.116883892458002 14.876423561819625 0 0 0
1439 26 3 -1.05 10.63671223002117 23.356969723676418 14.876423561819625 0 0 0
1418 26 1 1.575 12.719919399971667 23.3201339780177 14.839587816160913 0 0 0
1456 26 3 -1.05 14.803125569901919 23.283297232338747 14.802751070481959 0 0 0
1796 34 4 -0.834 10.81585386422079 18.11572788007876 17.292524002264688 0 0 0
1798 34 5 0.417 10.10307256013338 18.741367035976406 17.55913104142473 0 0 0
4596 964 4 -0.834 10.150966401824117 17.50136256231256 19.802728976365135 0 0 0
1408 26 1 1.575 11.659897942167063 20.140069604603884 15.899609273965517 0 0 0
1797 34 5 0.417 11.582381983688355 18.533719342453406 17.897402432183544 0 0 0
1824 42 6 -1.026 15.543129497449018 17.756353621807527 16.90143137437661 0 0 0
1825 42 7 0.342 15.868307688896493 17.849250184362884 18.026346526844716 0 0 0
1826 42 7 0.342 16.61356310179376 17.936649416743375 16.51140082116704 0 0 0
1827 42 7 0.342 15.097427823975469 18.750653903782094 16.567831445229192 0 0 0
3262 519 5 0.417 11.903393392811555 22.023580492963205 19.236072079512176 0 0 0
1837 45 7 0.342 10.66687069179874 23.729902409641966 17.06928520823798 0 0 0
1402 26 1 1.575 15.899983773385475 24.380155435822306 15.899609273965517 0 0 0
1836 45 6 -1.026 11.551041403735757 24.238842098601992 16.60673918425358 0 0 0
1838 45 7 0.342 12.187248735189975 24.46163297731041 17.154841769483767 0 0 0
1839 45 7 0.342 11.489823474112 24.889838787088582 16.513456063973337 0 0 0
2786 360 5 0.417 14.100673574187443 25.225872919264564 18.581439111796104 0 0 0
3261 519 4 -0.834 11.127807222432365 22.404944458408565 18.810511633975672 0 0 0
3263 519 5 0.417 11.261054512675768 23.355656909297597 18.90992829205167 0 0 0
3476 590 5 0.417 10.897123060412122 20.912357694417892 20.641320012762986 0 0 0
4598 964 5 0.417 9.306740431479922 17.24390773002273 20.182172803012268 0 0 0
2430 242 4 -0.834 13.860656636820053 20.16844056507078 20.878519125447056 0 0 0
2431 242 5 0.417 14.800289492769036 19.99143214964304 21.01976184762314 0 0 0
3475 590 5 0.417 12.255844628458764 20.27348829192553 20.90600190774095 0 0 0
3609 635 4 -0.834 15.056372332978412 16.86593512665212 20.660535548154364 0 0 0
3611 635 5 0.417 14.343089907962453 17.438674755236804 20.965920213327024 0 0 0
2318 204 5 0.417 15.267366924435828 23.811522828170204 20.984515351139773 0 0 0
2784 360 4 -0.834 15.067661962954487 25.057340146367597 18.671483776214757 0 0 0
1429 26 3 -1.05 16.92316948553136 21.163255316749787 14.876423561819625 0 0 0
1282 23 3 -1.05 21.163255316749787 16.92316948553136 14.876423561819625 0 0 0
1471 27 1 1.575 16.960005231190085 19.080048146799292 14.839587816160913 0 0 0
1475 27 2 1.05 19.080048146799292 16.960005231190085 14.839587816160913 0 0 0
1488 27 3 -1.05 19.04321240114058 19.04321240114058 14.802751070481959 0 0 0
1492 27 3 -1.05 21.236926808067203 21.236926808067203 14.802751070481959 0 0 0
1498 27 3 -1.05 16.996840976848787 16.996840976848787 14.802751070481959 0 0 0
1468 27 2 1.05 23.3201339780177 21.20009106240849 14.839587816160913 0 0 0
1503 27 3 -1.05 23.356969723676418 19.116883892458002 14.876423561819625 0 0 0
1474 27 2 1.05 21.20009106240849 23.3201339780177 14.839587816160913 0 0 0
1495 27 3 -1.05 19.116883892458002 23.356969723676418 14.876423561819625 0 0 0
1512 27 3 -1.05 23.283297232338747 23.283297232338747 14.802751070481959 0 0 0
1464 27 1 1.575 20.140069604603884 20.140069604603884 15.899609273965517 0 0 0
2053 116 5 0.417 22.177542941400755 16.952806345731837 17.959860076932152 0 0 0
2054 116 5 0.417 20.72744064634307 16.94634100868626 18.40868808113335 0 0 0
2127 141 4 -0.834 19.000708090017447 20.73537422965645 19.131707974336134 0 0 0
2128 141 5 0.417 19.636792093033947 20.292676412358333 19.697002168738855 0 0 0
2129 141 5 0.417 19.08186860219281 21.661663155172906 19.362047932358866 0 0 0
2719 338 5 0.417 21.541489738282753 18.29450304989778 19.542378086705877 0 0 0
3222 506 4 -0.834 17.950202002515052 18.33869465562154 18.100408082093306 0 0 0
3223 506 5 0.417 17.988929320547996 17.58817667874586 18.69901508443003 0 0 0
3224 506 5 0.417 18.03274867366708 19.103161293513296 18.6782277977831 0 0 0
3105 467 4 -0.834 21.530573280511394 24.1821266374284 18.638505629602488 0 0 0
3106 467 5 0.417 21.175943034353075 24.798165601400452 17.995784530799508 0 0 0
3107 467 5 0.417 21.406045973742 23.32003297640262 18.23952736265245 0 0 0
4196 830 5 0.417 19.602987196206183 24.75390603790392 19.76578914537902 0 0 0
1458 27 1 1.575 24.380155435822306 24.380155435822306 15.899609273965517 0 0 0
4588 961 5 0.417 24.95211330308916 24.854969244348517 19.45528615494096 0 0 0
2508 268 4 -0.834 21.48184845126821 21.807336049348283 20.93424838769533 0 0 0
2718 338 4 -0.834 21.454289806979162 18.420116155130952 20.496960407408775 0 0 0
2720 338 5 0.417 22.153637183187058 19.047963054467377 20.723703726283397 0 0 0
4194 830 4 -0.834 20.049553361841486 24.500343985878956 20.595263631994595 0 0 0
1485 27 3 -1.05 25.403341147968195 21.163255316749787 14.876423561819625 0 0 0
1527 28 1 1.575 25.440176893626905 19.080048146799292 14.839587816160913 0 0 0
1531 28 1 1.575 27.56021980923612 16.960005231190085 14.839587816160913 0 0 0
1544 28 3 -1.05 27.523384063577407 19.04321240114058 14.802751070481959 0 0 0
1554 28 3 -1.05 25.47701263928562 16.996840976848787 14.802751070481959 0 0 0
1338 24 3 -1.05 29.643426979186618 16.92316948553136 14.876423561819625 0 0 0
1524 28 2 1.05 31.80030564045452 21.20009106240849 14.839587816160913 0 0 0
1548 28 3 -1.05 29.717098470504034 21.236926808067203 14.802751070481959 0 0 0
1559 28 3 -1.05 31.837141386113228 19.116883892458002 14.876423561819625 0 0 0
1551 28 3 -1.05 27.597055554894823 23.356969723676418 14.876423561819625 0 0 0
1530 28 2 1.05 29.680262724845317 23.3201339780177 14.839587816160913 0 0 0
1568 28 3 -1.05 31.763468894775595 23.283297232338747 14.802751070481959 0 0 0
3564 620 4 -0.834 26.839019259499747 20.416923561938244 18.397258369444586 0 0 0
3565 620 5 0.417 26.738379771589955 21.37286678440796 18.469545260844587 0 0 0
3566 620 5 0.417 26.761784262590712 20.225568404906316 17.454168185328125 0 0 0
4544 946 5 0.417 25.807659066842756 21.094467709751143 19.945351664255433 0 0 0
1520 28 1 1.575 28.62024126704071 20.140069604603884 15.899609273965517 0 0 0
2754 350 4 -0.834 30.059484245011074 17.269613073168365 19.158844436331638 0 0 0
2755 350 5 0.417 29.801842005065545 17.47235753260765 18.248283088923802 0 0 0
3093 463 4 -0.834 30.45984208559193 21.363284677626 18.984206256968616 0 0 0
3094 463 5 0.417 31.354997625947206 21.710881072131865 18.86458596718904 0 0 0
3095 463 5 0.417 30.3886225552283 21.24804544640139 19.936798748206225 0 0 0
4386 894 4 -0.834 30.94783866422932 19.40995182715042 17.41330554034502 0 0 0
4387 894 5 0.417 31.46206224500621 18.688216469579654 17.780572817230453 0 0 0
4388 894 5 0.417 30.931984206352816 20.07607629326014 18.11164692927148 0 0 0
1514 28 1 1.575 32.86032709825912 24.380155435822306 15.899609273965517 0 0 0
3570 622 4 -0.834 29.374109332836223 23.538038463860513 18.33850142752879 0 0 0
3571 622 5 0.417 30.316205318556328 23.472871750991594 18.13540896973968 0 0 0
3572 622 5 0.417 29.27506134378283 24.441878340947383 18.674344313685626 0 0 0
4542 946 4 -0.834 25.777707356504507 21.623545978451464 20.743530299937394 0 0 0
2516 270 5 0.417 28.002809651835257 19.897170945918358 20.763987520622447 0 0 0
4543 946 5 0.417 25.7073409061052 22.526212142660118 20.43006421465378 0 0 0
1394 25 3 -1.05 4.202911991876131 25.403341147968195 14.876423561819625 0 0 0
1583 29 1 1.575 -0.0003380936835722381 27.56021980923612 14.839587816160913 0 0 0
1587 29 1 1.575 2.1197048219256343 25.440176893626905 14.839587816160913 0 0 0
1600 29 3 -1.05 2.0828690762669244 27.523384063577407 14.802751070481959 0 0 0
1610 29 3 -1.05 0.03649765197513777 25.47701263928562 14.802751070481959 0 0 0
1615 29 3 -1.05 6.396626398802756 27.597055554894823 14.876423561819625 0 0 0
1586 29 1 1.575 4.23974773753484 31.80030564045452 14.839587816160913 0 0 0
1604 29 3 -1.05 4.276583483193549 29.717098470504034 14.802751070481959 0 0 0
1607 29 3 -1.05 2.156540567584344 31.837141386113228 14.876423561819625 0 0 0
1765 32 3 -1.05 -0.03717383934227858 29.643426979186618 14.876423561819625 1 0 0
1580 29 2 1.05 6.359790653144047 29.680262724845317 14.839587816160913 0 0 0
1624 29 3 -1.05 6.322953907465092 31.763468894775595 14.802751070481959 0 0 0
1845 47 7 0.342 4.544109035448267 26.227315503866254 16.10325230031673 0 0 0
1844 47 6 -1.026 5.2365674612854 26.44582973936693 16.861608607992093 0 0 0
1820 41 6 -1.026 1.324886679730306 26.250614041153078 16.641881912997142 0 0 0
1821 41 7 0.342 2.1657322387645666 25.95885971555764 17.589012662982583 0 0 0
1822 41 7 0.342 1.4197919609149043 26.891931121657557 16.453799632587256 0 0 0
1823 41 7 0.342 0.5145909248714237 26.044854790336533 17.335496377439444 0 0 0
2002 99 5 0.417 1.5966354854396443 26.65463920455765 20.061569129465116 0 0 0
1847 47 7 0.342 5.707663795563909 26.446700258625587 15.914546169131395 0 0 0
1846 47 7 0.342 5.544183069226295 27.227693426069617 17.175756031794656 0 0 0
1576 29 1 1.575 3.1797262797302377 28.62024126704071 15.899609273965517 0 0 0
1812 39 6 -1.026 5.208396158567195 29.887938311525954 16.774140175290942 0 0 0
1813 39 7 0.342 5.2574157045358865 29.926739749744133 18.052518508844955 0 0 0
1815 39 7 0.342 4.954905129860156 30.500632823785175 16.536907683545838 0 0 0
4083 793 4 -0.834 2.8162090199487606 28.86181589369676 18.351945314585972 0 0 0
4084 793 5 0.417 2.014740640085387 28.335191152515453 18.296901007424964 0 0 0
4085 793 5 0.417 3.489147614904909 28.244702176454673 18.64099611980479 0 0 0
1570 29 1 1.575 7.419812110948649 32.86032709825912 15.899609273965517 0 0 0
1814 39 7 0.342 6.168371080420883 29.611528491733296 16.906599581322993 0 0 0
3615 637 4 -0.834 6.470092233491892 31.12802238743856 18.204097001061378 0 0 0
3616 637 5 0.417 6.698153564159034 31.182131704615777 17.240381171797406 0 0 0
3617 637 5 0.417 6.180244519278298 32.06593736926098 18.370630536984294 0 0 0
3954 750 4 -0.834 8.272700772075074 32.41792094051853 19.706548502909982 0 0 0
3956 750 5 0.417 7.5816817552618705 33.0861765059648 19.745702002565867 0 0 0
2001 99 4 -0.834 0.8494235030095083 26.002929573333184 20.12024045860209 0 0 0
2003 99 5 0.417 0.1334300014937102 26.584799331419784 20.45018837487877 0 0 0
2408 234 5 0.417 -0.07620080554675754 32.3770569663081 20.95668143081281 0 0 0
2506 267 5 0.417 2.661032486158164 28.96256022193561 20.844169336228987 0 0 0
1639 30 1 1.575 8.479833568753255 27.56021980923612 14.839587816160913 0 0 0
1643 30 2 1.05 10.59987648436246 25.440176893626905 14.839587816160913 0 0 0
1656 30 3 -1.05 10.56304073870375 27.523384063577407 14.802751070481959 0 0 0
1666 30 3 -1.05 8.516669314411963 25.47701263928562 14.802751070481959 0 0 0
1450 26 3 -1.05 12.683083654312956 25.403341147968195 14.876423561819625 0 0 0
1671 30 3 -1.05 14.876798061239581 27.597055554894823 14.876423561819625 0 0 0
1597 29 3 -1.05 8.442997823094545 29.643426979186618 14.876423561819625 0 0 0
1663 30 3 -1.05 10.63671223002117 31.837141386113228 14.876423561819625 0 0 0
1636 30 1 1.575 14.839962315580872 29.680262724845317 14.839587816160913 0 0 0
1642 30 1 1.575 12.719919399971667 31.80030564045452 14.839587816160913 0 0 0
1660 30 3 -1.05 12.756755145630377 29.717098470504034 14.802751070481959 0 0 0
1680 30 3 -1.05 14.803125569901919 31.763468894775595 14.802751070481959 0 0 0
1843 46 7 0.342 13.66607003288199 26.23433804212207 16.254694613068136 0 0 0
1842 46 7 0.342 13.289308942298998 26.71983873192368 15.625421014375675 0 0 0
1840 46 6 -1.026 13.448129433829886 27.175692114438974 16.6956901554324 0 0 0
1841 46 7 0.342 13.197689266260973 27.13521625107647 17.35576933020113 0 0 0
2785 360 5 0.417 15.437061777451543 25.947085373941697 18.96092603466045 0 0 0
4017 771 4 -0.834 16.63910075145644 26.665830769871363 17.379665555669607 0 0 0
4019 771 5 0.417 15.672885496225817 26.397186385005682 17.384693908935336 0 0 0
1808 38 6 -1.026 9.046123862824858 31.512921344608674 16.81685767097041 0 0 0
1809 38 7 0.342 8.568809324070557 30.503432367236652 16.33760671430576 0 0 0
1810 38 7 0.342 9.76813036388408 31.23396117237892 16.278189123681543 0 0 0
1811 38 7 0.342 9.390778187167129 30.949522234019938 17.81228426319082 0 0 0
3955 750 5 0.417 9.092791925305887 32.911196488841384 19.807720491761582 0 0 0
1626 30 1 1.575 15.899983773385475 32.86032709825912 15.899609273965517 0 0 0
1632 30 1 1.575 11.659897942167063 28.62024126704071 15.899609273965517 0 0 0
2238 178 4 -0.834 12.553064280331697 29.959503784520237 18.94292042417085 0 0 0
2239 178 5 0.417 11.94822491217785 29.521712516703367 18.339168944459527 0 0 0
2240 178 5 0.417 12.998301633302615 30.612833584785903 18.40279922862074 0 0 0
4516 937 5 0.417 15.659458234192416 33.42919926276373 19.695219682047707 0 0 0
4515 937 4 -0.834 15.05155353101374 32.73054637469974 20.103300045735587 0 0 0
4517 937 5 0.417 14.28598068166435 33.285094830108434 20.378689006906228 0 0 0
4018 771 5 0.417 16.679661727911093 27.308940183889593 16.646126424031877 0 0 0
1506 27 3 -1.05 21.163255316749787 25.403341147968195 14.876423561819625 0 0 0
1695 31 2 1.05 16.960005231190085 27.56021980923612 14.839587816160913 0 0 0
1699 31 1 1.575 19.080048146799292 25.440176893626905 14.839587816160913 0 0 0
1712 31 3 -1.05 19.04321240114058 27.523384063577407 14.802751070481959 0 0 0
1722 31 3 -1.05 16.996840976848787 25.47701263928562 14.802751070481959 0 0 0
1727 31 3 -1.05 23.356969723676418 27.597055554894823 14.876423561819625 0 0 0
1653 30 3 -1.05 16.92316948553136 29.643426979186618 14.876423561819625 0 0 0
1698 31 1 1.575 21.20009106240849 31.80030564045452 14.839587816160913 0 0 0
1716 31 3 -1.05 21.236926808067203 29.717098470504034 14.802751070481959 0 0 0
1719 31 3 -1.05 19.116883892458002 31.837141386113228 14.876423561819625 0 0 0
1692 31 2 1.05 23.3201339780177 29.680262724845317 14.839587816160913 0 0 0
1736 31 3 -1.05 23.283297232338747 31.763468894775595 14.802751070481959 0 0 0
4783 1026 5 0.417 21.685653638896934 27.7353965703889 19.23139286274563 0 0 0
1688 31 1 1.575 20.140069604603884 28.62024126704071 15.899609273965517 0 0 0
2105 133 5 0.417 16.81452532603419 31.63400223901428 20.04670316529006 0 0 0
3249 515 4 -0.834 18.990761150043184 28.870628997950053 19.66158184398255 0 0 0
3250 515 5 0.417 19.68456162240371 29.534031070532013 19.843922642156965 0 0 0
3251 515 5 0.417 18.175424112345887 29.365469380689962 19.828766617218104 0 0 0
3330 542 4 -0.834 18.445259130509715 32.733879808676164 18.01680192010342 0 0 0
3331 542 5 0.417 19.209636393044864 33.283105633098685 18.19890509730338 0 0 0
3332 542 5 0.417 18.617053328929863 32.363932613491784 17.148754987689323 0 0 0
4782 1026 4 -0.834 21.68588075752817 28.43924178675959 18.57945205147877 0 0 0
4784 1026 5 0.417 21.1814979300072 29.146778249901885 18.993620227029417 0 0 0
1682 31 1 1.575 24.380155435822306 32.86032709825912 15.899609273965517 0 0 0
2552 282 5 0.417 25.054293343982913 28.968446835830363 18.317963805561746 0 0 0
4289 861 5 0.417 24.72166641602156 32.698037488545424 18.93620760248248 0 0 0
2103 133 4 -0.834 17.71363720584524 30.657571660112666 20.498191060244224 0 0 0
2104 133 5 0.417 18.0119787972105 31.82681583938354 21.019695182824357 0 0 0
1751 32 2 1.05 25.440176893626905 27.56021980923612 14.839587816160913 0 0 0
1755 32 1 1.575 27.56021980923612 25.440176893626905 14.839587816160913 0 0 0
1768 32 3 -1.05 27.523384063577407 27.523384063577407 14.802751070481959 0 0 0
1778 32 3 -1.05 25.47701263928562 25.47701263928562 14.802751070481959 0 0 0
1562 28 3 -1.05 29.643426979186618 25.403341147968195 14.876423561819625 0 0 0
1783 32 3 -1.05 31.837141386113228 27.597055554894823 14.876423561819625 0 0 0
1709 31 3 -1.05 25.403341147968195 29.643426979186618 14.876423561819625 0 0 0
1775 32 3 -1.05 27.597055554894823 31.837141386113228 14.876423561819625 0 0 0
1748 32 1 1.575 31.80030564045452 29.680262724845317 14.839587816160913 0 0 0
1754 32 2 1.05 29.680262724845317 31.80030564045452 14.839587816160913 0 0 0
1772 32 3 -1.05 29.717098470504034 29.717098470504034 14.802751070481959 0 0 0
1792 32 3 -1.05 31.763468894775595 31.763468894775595 14.802751070481959 0 0 0
4587 961 4 -0.834 25.599590534008602 25.460391867073167 19.83333161419201 0 0 0
4589 961 5 0.417 25.267647372654974 26.329776222338538 19.597479301311278 0 0 0
2550 282 4 -0.834 25.819004863088967 28.51412541390354 17.959925692655524 0 0 0
2551 282 5 0.417 26.27616295248431 28.17138211035517 18.72969429505926 0 0 0
3238 511 5 0.417 27.467775801186132 31.326349493078943 17.163210495643174 0 0 0
4287 861 4 -0.834 25.40024739838954 32.04278774818779 18.576927053932227 0 0 0
4288 861 5 0.417 26.214683305946267 32.4232489180209 18.967975445665612 0 0 0
1738 32 1 1.575 32.86032709825912 32.86032709825912 15.899609273965517 0 0 0
1744 32 1 1.575 28.62024126704071 28.62024126704071 15.899609273965517 0 0 0
1828 43 6 -1.026 32.120676830875354 30.758324833640998 16.813340428869132 0 0 0
1829 43 7 0.342 31.52842948886726 30.756592793611144 17.87897768666342 0 0 0
1830 43 7 0.342 33.204895505387626 30.400635749351895 17.34758035666718 0 0 0
1831 43 7 0.342 31.77086113665168 30.89156953240029 16.707922470981746 0 0 0
3237 511 4 -0.834 28.350577693051513 31.71411555849828 17.14283023464416 0 0 0
3239 511 5 0.417 28.450633778501135 32.134491837275945 18.00420043601728 0 0 0
4485 927 4 -0.834 29.885959065002773 28.394371680312993 18.03147752584601 0 0 0
4486 927 5 0.417 30.742477622503497 28.725678444333383 17.75548845358819 0 0 0
4487 927 5 0.417 29.361525336377785 29.19371015167647 18.233306154205174 0 0 0
4164 820 4 -0.834 27.91025067200535 30.32531322488694 20.32545677123345 0 0 0
4165 820 5 0.417 28.81609310037388 30.662958525507403 20.336218353909047 0 0 0
3045 447 4 -0.834 4.936093774222001 2.514304033001176 24.04202040732364 0 0 0
3047 447 5 0.417 4.719112450182392 3.4318293509210553 24.218200175352017 0 0 0
3216 504 4 -0.834 0.3546623274057562 4.271035919126593 23.84795959117152 0 0 0
3217 504 5 0.417 0.9613590689059699 4.920401690105173 24.214871572275044 0 0 0
1907 67 5 0.417 5.597835503745377 1.8728158531936918 21.621382966913693 0 0 0
3046 447 5 0.417 5.772292030105365 2.561732401404909 23.54743549533937 0 0 0
4344 880 4 -0.834 6.706600125177413 4.455839128287032 23.080224557336535 0 0 0
4345 880 5 0.417 7.528376189025717 4.947064491547828 23.10398512578047 0 0 0
4346 880 5 0.417 6.161146136151118 4.867002539331556 23.751843755427245 0 0 0
2853 383 4 -0.834 2.8748920290294864 6.86015497630515 21.39810342513688 0 0 0
2854 383 5 0.417 2.458158268937238 7.783694247560922 21.188983682612328 0 0 0
3945 747 4 -0.834 4.425933610082076 8.053320951483565 23.180215579800972 0 0 0
4296 864 4 -0.834 7.5705999677467 6.929064903509596 24.485960581064997 0 0 0
4298 864 5 0.417 7.903381927777202 7.822327006305274 24.596384244127297 0 0 0
2007 101 4 -0.834 4.268293719503109 3.808880676483776 27.390003136265634 0 0 0
2008 101 5 0.417 4.856745151495891 3.7965377062194667 26.631710048813428 0 0 0
2009 101 5 0.417 4.239382403323461 4.7325968780948475 27.65239407542848 0 0 0
3522 606 4 -0.834 0.07996915178587505 0.3275950882773496 27.49276096866959 0 0 0
3523 606 5 0.417 0.8229512882747843 -0.12111739185653442 27.915937736243087 0 0 0
3524 606 5 0.417 0.4914142882059871 1.0041339259594129 26.95303176890895 0 0 0
4557 951 4 -0.834 0.7418899172927762 7.538563450771758 27.66647020601963 0 0 0
4558 951 5 0.417 0.5143692694392462 6.750252542871412 27.16826904530469 0 0 0
4297 864 5 0.417 7.200780937590366 6.706092394265348 25.344539241498442 0 0 0
1908 68 4 -0.834 11.024803903385902 1.1009983540481139 23.06284050760588 0 0 0
1910 68 5 0.417 10.929948327710415 1.458103277173502 23.948755082064352 0 0 0
1909 68 5 0.417 11.701851625528542 1.6461478298517964 22.654577431260837 0 0 0
2311 202 5 0.417 16.033199856005886 1.0789115170209795 21.240593270389297 0 0 0
4104 800 4 -0.834 13.722741350060323 3.762711799315139 23.349512479479706 0 0 0
4105 800 5 0.417 14.285701807372794 3.003612261780432 23.71107938337367 0 0 0
4106 800 5 0.417 14.122078045628523 3.8779450916218794 22.46361169997227 0 0 0
4512 936 4 -0.834 15.71993923406215 2.5850925750609597 24.317993705844405 0 0 0
4513 936 5 0.417 16.596147803640434 3.019510447699989 24.225421942111748 0 0 0
2291 195 5 0.417 16.323590552616217 5.954384503822119 23.000348211740086 0 0 0
4491 929 4 -0.834 12.122152938597885 6.6172253137063315 21.114140150008915 0 0 0
4492 929 5 0.417 11.569052546445695 7.390276552473846 21.295972825465903 0 0 0
2833 376 5 0.417 16.37229003179676 3.80764015168465 27.63884607902104 0 0 0
3126 474 4 -0.834 12.668861889107996 2.456684078918728 25.559592167927246 0 0 0
3127 474 5 0.417 13.131069921793062 2.493282026199429 26.40274494394473 0 0 0
3128 474 5 0.417 12.31875628635869 1.5627675266306895 25.518347528424165 0 0 0
4514 936 5 0.417 15.656893340671893 2.4760609801683238 25.282920883749533 0 0 0
4665 987 4 -0.834 10.288899763635168 6.243706496910218 26.745084322022922 0 0 0
4667 987 5 0.417 9.743059494942619 5.558645192779608 27.24571218864766 0 0 0
2527 274 5 0.417 14.681274239574105 6.785222521569814 27.30694006318226 0 0 0
4666 987 5 0.417 11.148687850953932 5.751332950989549 26.70838213267239 0 0 0
4459 918 5 0.417 16.23911173411703 -0.20761297764185077 27.15654737501939 0 0 0
2205 167 4 -0.834 20.240647268440906 4.22395013231565 21.39431763785483 0 0 0
2206 167 5 0.417 20.620439286527386 5.080732137202575 21.630613314742046 0 0 0
2207 167 5 0.417 19.29749389031846 4.419207564421184 21.30582347632779 0 0 0
2312 202 5 0.417 17.438124673528545 1.629562800312708 21.032168491659654 0 0 0
3054 450 4 -0.834 22.367681818043817 1.024083950604024 22.531276710940777 0 0 0
3948 748 4 -0.834 20.343728831630237 1.9364737350970604 25.009899304599205 0 0 0
3950 748 5 0.417 19.914823507086155 2.575156481846287 24.422268247954598 0 0 0
4217 837 5 0.417 21.000890425647025 0.35167165500916253 23.84839697477587 0 0 0
3055 450 5 0.417 22.47358881082129 1.767230298947967 21.93096958917232 0 0 0
3056 450 5 0.417 22.609766935112546 1.3743520444642445 23.394037833949284 0 0 0
3279 525 4 -0.834 24.652362206340655 5.0514779362744076 23.719436107416616 0 0 0
2289 195 4 -0.834 17.170054820264948 5.5013748073264965 22.893625308629712 0 0 0
2290 195 5 0.417 17.81683848583114 6.211852107171315 23.028229918050986 0 0 0
3280 525 5 0.417 25.10205792518385 5.668051465009853 23.12739807864107 0 0 0
3281 525 5 0.417 24.03489072435069 5.614919776765035 24.20198827245002 0 0 0
2148 148 4 -0.834 21.183965010160332 4.1114309755443434 26.197034224236425 0 0 0
2149 148 5 0.417 21.570876661430887 4.13022523077739 27.079660072050622 0 0 0
2150 148 5 0.417 21.853743129606972 3.682381314140025 25.64967310448485 0 0 0
2832 376 4 -0.834 17.042266778268434 4.423706850517127 27.26089897851554 0 0 0
2834 376 5 0.417 17.89446427683499 4.119901224223343 27.64254981724895 0 0 0
3882 726 4 -0.834 19.1667418773032 5.38476686583409 26.568570036239805 0 0 0
3949 748 5 0.417 19.972885507798992 2.157382942810918 25.880662948030213 0 0 0
4458 918 4 -0.834 17.103514077084924 0.21119808235047255 27.123860932764128 0 0 0
4460 918 5 0.417 17.238236515761876 0.5587681792188934 28.01118909139886 0 0 0
3462 586 4 -0.834 23.57603525734281 0.5259634927914678 27.81200932810622 0 0 0
3463 586 5 0.417 22.65312170366661 0.45114480197607953 28.149494618464054 0 0 0
3464 586 5 0.417 23.763735393092528 1.477586128154886 28.025309346138332 0 0 0
2891 395 5 0.417 17.079572200790015 5.899265936869283 27.810169487300385 0 0 0
3883 726 5 0.417 19.79411283875453 6.070611912590338 26.8675205140284 0 0 0
3884 726 5 0.417 18.305512255321844 5.79143023236668 26.80985715256457 0 0 0
2088 128 4 -0.834 26.644940554470317 3.349751103859548 24.466506203592285 0 0 0
2089 128 5 0.417 27.38932103751484 3.9578061315081383 24.42864978267621 0 0 0
2090 128 5 0.417 26.96950500604049 2.6064272571039777 24.98314968202482 0 0 0
4326 874 4 -0.834 26.923262731935253 4.323465681429182 22.022946487626857 0 0 0
4327 874 5 0.417 27.17022371887545 4.877824042389465 22.87193702153515 0 0 0
4328 874 5 0.417 26.043179490904187 4.8458710048796645 21.85047992260961 0 0 0
3120 472 4 -0.834 31.80823227239981 3.912587381190427 24.75527907942324 0 0 0
3121 472 5 0.417 31.561305942779597 2.9837974421224254 24.727645058930285 0 0 0
3218 504 5 0.417 33.41269998012115 4.728237530758967 23.88512284548949 -1 0 0
3840 712 4 -0.834 31.7271641020442 2.326257151069315 22.186774166097766 0 0 0
3841 712 5 0.417 32.475883440949076 2.6733948091689967 22.68426069991671 0 0 0
3842 712 5 0.417 30.965452493793748 2.7586930390200486 22.593050352670062 0 0 0
2627 307 5 0.417 26.01271349307338 7.980375918183407 23.280287348437525 0 0 0
2844 380 4 -0.834 30.432066000311366 7.884661466036965 22.170789856951107 0 0 0
2846 380 5 0.417 29.630135026092198 7.496663599783355 22.52427277727592 0 0 0
1929 75 4 -0.834 31.264765614447196 1.9403294891337084 27.81063294209768 0 0 0
2868 388 4 -0.834 28.946566667149085 -0.19542858391566625 26.293225801678165 0 1 0
3122 472 5 0.417 31.863637842472645 4.112536588026941 25.70177742279514 0 0 0
3444 580 4 -0.834 28.67399968220181 3.5096206425105723 26.655979708546134 0 0 0
3445 580 5 0.417 28.618509867995968 2.766486579640028 27.2574635276589 0 0 0
3446 580 5 0.417 29.155031951132678 4.178387828181167 27.14429189969015 0 0 0
3681 659 4 -0.834 32.89952307180785 3.9624620886551165 27.819463287479987 0 0 0
3682 659 5 0.417 33.24387747201301 3.741602894228093 26.938776072512056 0 0 0
4768 1021 5 0.417 31.78435942101294 0.2262872592461096 25.882970029877146 0 1 0
4674 990 4 -0.834 27.40066539941052 7.433146904781112 26.302886626404163 0 0 0
4676 990 5 0.417 27.39871472198422 8.111678801766528 26.97983339488075 0 0 0
4675 990 5 0.417 28.2123960933465 6.9460985225696 26.455851581090318 0 0 0
3264 520 4 -0.834 1.3210039373206084 9.657962602181527 21.49703519919367 0 0 0
3265 520 5 0.417 0.6999898044205293 10.218448796726562 21.972258495765228 0 0 0
3266 520 5 0.417 0.774359971166616 8.972208987360405 21.102298553693014 0 0 0
3526 607 5 0.417 4.183239146882497 9.655669962488574 24.831694533583452 0 0 0
3946 747 5 0.417 4.938920555782903 8.834480011278611 22.78828355331437 0 0 0
3947 747 5 0.417 3.5079864424535967 8.457032204286842 23.13532124848406 0 0 0
2355 217 4 -0.834 6.540085518759806 9.662423646916373 23.3941563397949 0 0 0
2356 217 5 0.417 6.069853430174065 9.218857145260609 24.141604812302234 0 0 0
2357 217 5 0.417 6.586891537309254 10.581119269624022 23.723303222643615 0 0 0
4560 952 4 -0.834 2.035081041242965 14.01106524842691 24.858034341016687 0 0 0
4561 952 5 0.417 2.962200068929252 14.20730947048396 25.105691065829664 0 0 0
2928 408 4 -0.834 8.049948964754366 12.089535064570955 23.28796903462474 0 0 0
2929 408 5 0.417 7.733735092966389 12.971653577801762 23.08550918554059 0 0 0
2930 408 5 0.417 7.999344126441265 11.620935803771111 22.454112817476787 0 0 0
3867 721 4 -0.834 6.27731750695443 15.332711726443206 23.995611242244472 0 0 0
3868 721 5 0.417 7.026032927521782 15.946063040251762 24.004317063596456 0 0 0
3869 721 5 0.417 5.514983790250277 15.914047940509995 24.105882015424896 0 0 0
3525 607 4 -0.834 3.3390312454147892 9.849200268518164 25.2577233556388 0 0 0
3527 607 5 0.417 3.005144939924562 8.973696414921479 25.496730576574276 0 0 0
2595 297 4 -0.834 4.305218534366995 13.10805837994382 25.71247857766218 0 0 0
2596 297 5 0.417 5.071117274867352 12.93122969470803 25.15857482166478 0 0 0
2597 297 5 0.417 4.627225516811688 13.770743736627608 26.340621919206033 0 0 0
3849 715 4 -0.834 -0.17696768208161706 12.237709139942657 27.66424086750781 0 0 0
3850 715 5 0.417 0.6413758742017369 12.77351663723529 27.727720354661084 0 0 0
4562 952 5 0.417 1.5533849702211195 14.775481708260823 25.20346123961563 0 0 0
2394 230 4 -0.834 6.458705656678302 14.110051677294367 28.04662344242724 0 0 0
2395 230 5 0.417 7.157097168807494 14.76570306933694 28.154493553407512 0 0 0
3968 754 5 0.417 7.870463620399118 12.263020850654893 27.097371448802154 0 0 0
4374 890 4 -0.834 13.712258546557143 10.86207833357619 24.092001382379898 0 0 0
4375 890 5 0.417 14.498857519113539 10.780784073485824 24.635630987741795 0 0 0
3581 625 5 0.417 9.028332941044036 15.522170755157063 24.555465935946742 0 0 0
2670 322 4 -0.834 11.915727840195776 11.748516256943189 21.013207651955632 0 0 0
2671 322 5 0.417 12.48221741282005 11.774544722153701 21.804286143626385 0 0 0
3451 582 5 0.417 14.498821903634935 12.587015922595903 21.705108449211515 0 0 0
3858 718 4 -0.834 16.310898434678418 12.00421655739396 24.422072974171616 0 0 0
3860 718 5 0.417 15.999020144136448 12.919254431448156 24.378666295828967 0 0 0
4376 890 5 0.417 13.691063726342117 11.802178267281693 23.853709961529024 0 0 0
3821 705 5 0.417 10.222233193341694 8.658319551999025 27.764765793687612 0 0 0
2557 284 5 0.417 16.15594639191092 10.894562930284296 28.0699696681801 0 0 0
2558 284 5 0.417 14.843037429474363 10.176398069640632 27.819450570863406 0 0 0
3484 593 5 0.417 13.13207631305575 10.296927683512742 27.204943053050098 0 0 0
3485 593 5 0.417 11.956026192145709 10.664912397818695 28.090715396999485 0 0 0
3819 705 4 -0.834 11.143850430168996 8.58221022853184 28.04824849418148 0 0 0
3820 705 5 0.417 11.584484600724181 8.21648605547846 27.26080427038178 0 0 0
3579 625 4 -0.834 9.057730958756471 15.17790552382429 25.4514063964153 0 0 0
3580 625 5 0.417 9.600010569907441 14.388684279204403 25.38521367862738 0 0 0
3966 754 4 -0.834 8.373187498187873 11.73574739994445 26.473441759040412 0 0 0
3967 754 5 0.417 8.953580268252328 12.366935045814001 26.043816781935913 0 0 0
1920 72 4 -0.834 13.955513885496233 13.225771441460703 27.56434843225845 0 0 0
1921 72 5 0.417 14.146129108403647 13.303866682417208 26.62076957931034 0 0 0
1922 72 5 0.417 13.346533739413008 13.954893552426096 27.733632603243816 0 0 0
3483 593 4 -0.834 12.766513184244896 11.023871686289818 27.712028757858512 0 0 0
3855 717 4 -0.834 11.392850063269938 16.57384939689744 28.045882042958954 0 0 0
3753 683 4 -0.834 19.44375303263506 9.85024722082993 22.05897031772486 0 0 0
3754 683 5 0.417 20.340683497930534 9.969831233368444 22.38801904519338 0 0 0
3755 683 5 0.417 19.29278252226911 10.62209906144931 21.508442170173275 0 0 0
2265 187 4 -0.834 17.32835169393572 16.548297109760256 23.642079074005522 0 0 0
3774 690 4 -0.834 18.731594304232985 12.078277044260142 23.802630516409177 0 0 0
3775 690 5 0.417 19.296002029297572 12.862862125247648 23.86644391203771 0 0 0
3776 690 5 0.417 19.204410135725063 11.527086962389735 23.158277840041876 0 0 0
3859 718 5 0.417 17.26927084557773 12.07591812937661 24.566807100405796 0 0 0
4285 860 5 0.417 22.040003539624422 12.854967033461577 21.1517097400894 0 0 0
4368 888 4 -0.834 20.510764173064917 15.992292344020157 24.489755003480454 0 0 0
4369 888 5 0.417 21.40598231064024 16.10436424052396 24.820663763012003 0 0 0
4370 888 5 0.417 20.555953642667422 16.30951689065646 23.58229322233608 0 0 0
2338 211 5 0.417 23.162468346243994 12.47469332142538 24.993556474359398 0 0 0
2340 212 4 -0.834 24.599560543698086 15.519058142085644 24.11271081870601 0 0 0
2341 212 5 0.417 23.874972643910212 15.110391267374263 23.6348052387124 0 0 0
2342 212 5 0.417 24.57607873393269 15.110688087233829 24.979843615047667 0 0 0
4837 1044 5 0.417 23.953803534424125 15.656704428064538 21.285893631241056 0 0 0
4836 1044 4 -0.834 23.424079577903974 14.885383160553785 21.05730563362393 0 0 0
4045 780 5 0.417 20.654179381698512 10.5122922107667 25.610326170813785 0 0 0
4001 765 5 0.417 18.15996841851743 12.982660016781013 28.22933352517211 0 0 0
4044 780 4 -0.834 20.639181644506753 11.42345356279504 25.31197239624626 0 0 0
4046 780 5 0.417 20.071509498007465 11.873107250050456 25.940150305537284 0 0 0
2337 211 4 -0.834 23.23356851104553 11.913099094511692 25.76622917137509 0 0 0
2339 211 5 0.417 24.060628040007717 11.444439899310604 25.648011033468432 0 0 0
2465 253 5 0.417 22.87060435840056 15.909938028940498 27.652681741936536 0 0 0
2625 307 4 -0.834 25.574121017209308 8.768507981782403 22.95610879312409 0 0 0
2626 307 5 0.417 25.565586246582097 9.363390595798956 23.70637057166643 0 0 0
4396 897 5 0.417 25.973018839319924 10.929932780992278 22.753622198228733 0 0 0
1936 77 5 0.417 32.286707949722754 10.671563018040342 24.933229086192807 0 0 0
2845 380 5 0.417 30.740071287160493 8.471805375579212 22.863064969938016 0 0 0
3033 443 4 -0.834 27.057605673971683 11.561899830777318 24.754215639944224 0 0 0
3035 443 5 0.417 26.51412878417804 12.347283335147768 24.6485192899329 0 0 0
4395 897 4 -0.834 25.873577563931875 11.86711851253076 22.55715190352319 0 0 0
4397 897 5 0.417 25.428270510902273 11.890321933354954 21.70489487194794 0 0 0
1935 77 4 -0.834 31.691629368695565 9.989159474210766 25.28545275890539 0 0 0
1937 77 5 0.417 32.25986231910343 9.557176752082619 25.959560964557237 0 0 0
4341 879 4 -0.834 29.96153333071733 8.314273701196292 26.63398444937385 0 0 0
4342 879 5 0.417 30.369041588606812 8.837268904338723 27.34281307323317 0 0 0
4343 879 5 0.417 30.217608187738662 8.796807255182028 25.82920294877328 0 0 0
3034 443 5 0.417 27.536413267111634 11.713510920418287 25.570030171709263 0 0 0
2121 139 4 -0.834 29.765055283385276 15.90060721946655 25.724588631823124 0 0 0
2122 139 5 0.417 29.594425465900432 15.627567354291171 26.628045558217124 0 0 0
2123 139 5 0.417 29.62634324092128 15.107483746665142 25.203402909573573 0 0 0
3851 715 5 0.417 33.05870206621863 12.912169815970143 27.89081893220721 -1 0 0
4425 907 4 -0.834 30.388807976759956 11.776344616143533 26.590626462286796 0 0 0
4426 907 5 0.417 31.34440614481578 11.900380376835663 26.473873680775373 0 0 0
4427 907 5 0.417 30.207886980085846 12.309575499911125 27.388086482149273 0 0 0
2490 262 4 -0.834 -0.24706040462424483 18.286911641806235 24.99612392707187 1 0 0
4518 938 4 -0.834 4.843631762635001 20.722646824778344 24.759061122711294 0 0 0
4519 938 5 0.417 5.5967147322608675 20.131267398292977 24.708669139149627 0 0 0
2279 191 5 0.417 0.24224983033908642 22.513233220904763 24.13721900637162 0 0 0
2716 337 5 0.417 4.86142141469083 22.75239731038522 23.6494750345256 0 0 0
2717 337 5 0.417 5.195798928902536 23.76201419663783 22.557751309494833 0 0 0
3144 480 4 -0.834 0.16184357610675015 23.593845021565127 21.463100591203826 0 0 0
3146 480 5 0.417 0.2901743377561171 24.545133394407852 21.49887651359256 0 0 0
2715 337 4 -0.834 5.522918213639183 22.953154292858137 22.975825762841954 0 0 0
4520 938 5 0.417 4.901876494509179 21.108994160075056 25.63553571769179 0 0 0
4137 811 4 -0.834 6.683520654791981 17.928375377705848 26.63412587255906 0 0 0
4138 811 5 0.417 7.356426092263185 17.807798196401897 25.955235515220647 0 0 0
4139 811 5 0.417 7.048247422524985 18.604821344860127 27.210058052420866 0 0 0
1950 82 4 -0.834 2.3245459119285976 23.06498618502158 27.997655238440387 0 0 0
1952 82 5 0.417 2.6767364489899474 23.812854585338396 27.501436215013417 0 0 0
2278 191 5 0.417 33.659648769114135 23.13481679845669 25.425286644282473 -1 0 0
3351 549 4 -0.834 9.616946756866513 20.253934874818565 23.477161935410212 0 0 0
3352 549 5 0.417 10.447134242771059 20.728275894119605 23.571064357351602 0 0 0
3353 549 5 0.417 8.952513560893852 20.953901274235463 23.438723101432547 0 0 0
2267 187 5 0.417 16.573031337866777 16.820342836622917 23.10143748036876 0 0 0
2349 215 4 -0.834 16.417402532396085 20.33507142169129 22.08916358045204 0 0 0
2351 215 5 0.417 15.712796041748488 20.308205638187268 22.763261542922688 0 0 0
2432 242 5 0.417 13.761937402217713 21.08237885975386 21.183220588465034 0 0 0
3474 590 4 -0.834 11.372802535082517 20.379196700179858 21.288559689413557 0 0 0
3610 635 5 0.417 15.831382377633915 17.20317563182853 21.120720857430957 0 0 0
4483 926 5 0.417 11.779738601935387 21.50129483845784 24.620783109742355 0 0 0
4497 931 4 -0.834 14.44757869041842 21.75751778438913 24.27281744034017 0 0 0
4498 931 5 0.417 15.161734946816825 21.781633998251568 24.931912780877266 0 0 0
4175 823 5 0.417 9.92618389121055 24.374070787448908 23.504992401440617 0 0 0
2157 151 4 -0.834 13.368567938427535 24.66180724681231 22.41346763944724 0 0 0
2158 151 5 0.417 12.88043493439289 24.5040622771319 21.580433894669277 0 0 0
2316 204 4 -0.834 14.668227183439829 22.968646890985788 20.891452479740238 0 0 0
2317 204 5 0.417 14.858778763035057 22.650036404298664 21.866369864919196 0 0 0
2364 220 4 -0.834 13.779128774851396 24.768369097259377 24.8178581400317 0 0 0
2365 220 5 0.417 12.837914780634959 24.90670739731804 24.69020212028327 0 0 0
2366 220 5 0.417 14.019193615937349 24.11674053415698 24.15440388369448 0 0 0
4499 931 5 0.417 14.550450185340885 22.61028816839211 23.816519119164784 0 0 0
3756 684 4 -0.834 9.840477054446078 19.852047818287023 27.47167574151006 0 0 0
3757 684 5 0.417 9.503888885218716 19.200977334842833 28.091871715746045 0 0 0
3758 684 5 0.417 10.136625177518495 20.57914573939153 28.032757208655315 0 0 0
3857 717 5 0.417 10.657441688510271 16.95837916417512 27.567314060734958 0 0 0
1977 91 4 -0.834 13.61259139453651 17.527473516020358 25.670118935654173 0 0 0
1978 91 5 0.417 14.135276793398736 17.600341248927194 26.471911512638442 0 0 0
1979 91 5 0.417 13.157237303859741 18.372417674728034 25.608300664237778 0 0 0
3856 717 5 0.417 12.03049273829262 17.285473170310187 28.117797790142113 0 0 0
4482 926 4 -0.834 11.732399540939452 21.04953899864239 25.466823890592913 0 0 0
4484 926 5 0.417 12.57929772011938 21.232751262809742 25.882784464764807 0 0 0
4407 901 4 -0.834 15.526136165302443 23.973192870782672 27.787651650011135 0 0 0
4408 901 5 0.417 16.461807197351753 24.25462077842212 27.69807604924534 0 0 0
4409 901 5 0.417 15.048195448636061 24.8057986641422 27.82253587713212 0 0 0
2266 187 5 0.417 17.84065855600462 17.36309658629351 23.730106349597406 0 0 0
2350 215 5 0.417 17.16088148649198 20.715443910016006 22.577254490065545 0 0 0
2510 268 5 0.417 20.716609993908325 22.20360241662921 21.373216558788936 0 0 0
2076 124 4 -0.834 23.838858535032763 22.09903786259403 22.783968446243772 0 0 0
4668 988 4 -0.834 23.01455678297774 17.7558802249107 24.604955757106843 0 0 0
4670 988 5 0.417 23.078996506508428 16.918809040684604 24.098627794377713 0 0 0
4776 1024 4 -0.834 24.067008354168905 19.052704024926125 22.79449229542439 0 0 0
4777 1024 5 0.417 24.88958492150011 19.68413321084254 22.809425767244775 0 0 0
4778 1024 5 0.417 23.861459730831385 18.933464110612416 23.804482405601654 0 0 0
2486 260 5 0.417 17.309807615500375 24.675435260805866 24.454214068043566 0 0 0
2509 268 5 0.417 22.22865954658545 22.32182893034789 21.25999301762963 0 0 0
4195 830 5 0.417 19.269975424792527 24.426485377989653 21.226808491952667 0 0 0
2077 124 5 0.417 24.498780004819114 22.542079980302734 23.325277485740795 0 0 0
2078 124 5 0.417 23.152485452807767 22.770914099048017 22.651451915210394 0 0 0
2243 179 5 0.417 24.207983286999568 25.205697100156776 22.873227802064314 0 0 0
1992 96 4 -0.834 17.523243790967022 18.969652134451593 26.60784793852841 0 0 0
1993 96 5 0.417 18.420142282582198 19.19216302652721 26.34905069416522 0 0 0
1994 96 5 0.417 17.58237878014778 18.786212021774418 27.547407519155346 0 0 0
4593 963 4 -0.834 20.437401636565543 20.285575589085454 26.945387369737556 0 0 0
4594 963 5 0.417 20.305005487685047 19.367222808741154 27.19791646659445 0 0 0
4595 963 5 0.417 21.267278931873673 20.531077409198268 27.362426113184625 0 0 0
2616 304 4 -0.834 23.423493421214157 19.61018288039867 26.86029687827436 0 0 0
2617 304 5 0.417 23.19440554961686 18.570330139112514 26.984495805829344 0 0 0
2618 304 5 0.417 24.39217658951279 19.289791894927852 26.39139836504785 0 0 0
4669 988 5 0.417 22.67418663176702 17.484236621621086 25.47592341187978 0 0 0
2046 114 4 -0.834 20.850869352478345 24.60938779452131 26.3249879104536 0 0 0
2047 114 5 0.417 21.49512069980439 24.800839101629148 27.019268465141103 0 0 0
2484 260 4 -0.834 17.420213032744165 25.037153023506953 25.33428515308455 0 0 0
2485 260 5 0.417 17.201929840148804 24.31044114717772 25.9200754832039 0 0 0
3416 570 5 0.417 24.34659560048399 24.306804480252435 27.438669071933866 0 0 0
1975 90 5 0.417 27.28797976909063 21.678148078122813 24.11233031251417 0 0 0
1974 90 4 -0.834 28.117659114030726 22.131934042732027 23.94587258908231 0 0 0
2025 107 4 -0.834 31.457424611152646 20.81604133172219 21.770410864929165 0 0 0
2026 107 5 0.417 32.3043443679848 21.26346538770222 21.96353065872923 0 0 0
2027 107 5 0.417 30.820884172874877 21.424142822754778 22.231172222268796 0 0 0
2491 262 5 0.417 33.59003710092041 19.245085358185023 25.05908411133406 0 0 0
2514 270 4 -0.834 28.807769120638824 19.500032628978484 21.109865335543322 0 0 0
2515 270 5 0.417 29.363252010262766 20.25770284702548 21.333734664862074 0 0 0
1976 90 5 0.417 28.35868510531115 22.509669287198193 24.795534912638683 0 0 0
2277 191 4 -0.834 33.45587068751698 23.055542900827056 24.489897842658195 -1 0 0
3145 480 5 0.417 33.12154672017789 23.484074386472017 21.477846123074873 -1 0 0
3162 486 4 -0.834 29.880946994174437 23.737492634412664 23.039247891089662 0 0 0
3163 486 5 0.417 30.46092517354095 23.237842022352766 22.46270010401501 0 0 0
3164 486 5 0.417 29.98641867159631 24.646595534633477 22.756536149342352 0 0 0
2492 262 5 0.417 32.97457001982019 17.958191510981894 25.568529212712246 0 0 0
3750 682 4 -0.834 32.769042492318135 19.57743483644618 27.618930345745866 0 0 0
3752 682 5 0.417 32.025660391578526 18.970992905891553 27.63194717604286 0 0 0
3414 570 4 -0.834 25.218821870242962 24.528489985421306 27.105122958948787 0 0 0
2118 138 4 -0.834 0.6302942798702466 27.69921965751409 23.76882765421819 0 0 0
2120 138 5 0.417 0.3068518048501492 27.30513116436199 24.581214587531758 0 0 0
3335 543 5 0.417 4.958663643856497 26.10808515214957 24.718086946773457 0 0 0
3333 543 4 -0.834 5.778439407014115 25.665021364833787 24.486054710801465 0 0 0
3334 543 5 0.417 6.114792073128954 26.16104503517898 23.737599108703925 0 0 0
4820 1038 5 0.417 7.471958924268305 27.501376173662162 23.66759990533491 0 0 0
4819 1038 5 0.417 8.098805735802818 27.896602341828128 24.989282192421193 0 0 0
2070 122 4 -0.834 2.8884044299395457 31.65856689560411 23.17720291361816 0 0 0
2071 122 5 0.417 3.4754607392338035 32.309060784898435 23.577613276115464 0 0 0
2072 122 5 0.417 2.0949403865823757 32.1556704909561 22.97132390383153 0 0 0
2119 138 5 0.417 1.1679645015163624 28.438979409056348 24.060042257140765 0 0 0
2406 234 4 -0.834 0.8352950916638364 32.280101541656705 21.236834672782788 0 0 0
2407 234 5 0.417 1.2051529753310293 33.16107166915002 21.16316841624508 0 0 0
2505 267 4 -0.834 2.254110350062402 28.298477463809256 21.419828067996086 0 0 0
2507 267 5 0.417 1.9096934368435923 28.809636030990234 22.16253509724154 0 0 0
3892 729 5 0.417 0.067477096496596 32.80321555870256 24.21170179898705 0 0 0
3777 691 4 -0.834 7.495639205673691 32.97515955175524 24.55392967686982 0 0 0
4818 1038 4 -0.834 7.706592537518516 28.265530546172958 24.196655754574948 0 0 0
2466 254 4 -0.834 7.21911164175572 27.541625418506467 27.5090291644634 0 0 0
2468 254 5 0.417 6.377691215919813 27.51691398206927 27.969602488808093 0 0 0
3405 567 4 -0.834 1.341762791463546 30.89156482116348 25.97453795784043 0 0 0
3406 567 5 0.417 0.6858653808411924 30.626877908939818 25.325056169113545 0 0 0
3407 567 5 0.417 0.8524851108911864 31.415450711418824 26.611614524357407 0 0 0
2467 254 5 0.417 7.137182032960106 28.280646931039147 26.900654855058754 0 0 0
3148 481 5 0.417 5.894533883601228 31.38039234447951 27.66944481333926 0 0 0
3778 691 5 0.417 7.971158478436001 33.605224718075135 25.098073357477496 0 0 0
3779 691 5 0.417 6.7792393155595985 32.67102610490009 25.112401918914294 0 0 0
4207 834 5 0.417 7.775457124907398 31.311536897430454 27.324886971080396 0 0 0
4173 823 4 -0.834 10.258042419360649 25.274163477625468 23.531233019942924 0 0 0
4174 823 5 0.417 10.23695300189713 25.51085596574035 24.460835286956986 0 0 0
2159 151 5 0.417 13.676007953787332 25.56861278378744 22.315568299313234 0 0 0
3932 742 5 0.417 16.287203384036147 27.98902477882904 22.475192673335446 0 0 0
3737 677 5 0.417 10.62989257816353 31.873249060000713 21.907468437482347 0 0 0
1941 79 4 -0.834 13.958308097818236 32.862354950389445 23.891936604311667 0 0 0
1942 79 5 0.417 14.518381340978928 33.49418075735309 24.36328943576613 0 0 0
1943 79 5 0.417 14.53464661751393 32.084656774693 23.80914490320815 0 0 0
3735 677 4 -0.834 11.175093145788008 31.125402361109863 22.201755526616083 0 0 0
3736 677 5 0.417 12.04075441352953 31.549307832665836 22.353035366484193 0 0 0
4185 827 4 -0.834 13.679528900710697 28.416581439592978 22.354914471807252 0 0 0
4186 827 5 0.417 14.329901692960595 29.122062244459006 22.494686023023664 0 0 0
4187 827 5 0.417 12.834567398345998 28.898174640761674 22.39134869023617 0 0 0
4206 834 4 -0.834 8.334358620069846 30.727051587734064 27.837795760023322 0 0 0
4208 834 5 0.417 8.622808225283466 30.06122484274062 27.213083597128314 0 0 0
3372 556 4 -0.834 11.792248818021216 30.60470131075011 25.150773546431452 0 0 0
3373 556 5 0.417 11.947389551539962 31.509255614455444 25.425533857907226 0 0 0
3374 556 5 0.417 11.672471643462762 30.123108782863397 25.96991057278247 0 0 0
3576 624 4 -0.834 15.280745176325894 32.0833138833253 26.928353783114673 0 0 0
3577 624 5 0.417 16.29167089388133 32.10366453920129 26.814438981533783 0 0 0
3578 624 5 0.417 15.211558246848666 32.23095958485274 27.914158321171918 0 0 0
4626 974 4 -0.834 15.77791350033764 29.901048472185717 28.079693098213333 0 0 0
4627 974 5 0.417 15.606890367345136 29.30722467019706 27.348142497637895 0 0 0
4628 974 5 0.417 16.710489775463692 30.113674423095645 28.004604204701 0 0 0
3315 537 4 -0.834 19.317035137368574 25.8987843744308 22.563639247375683 0 0 0
3316 537 5 0.417 19.943711578768912 26.367117428902894 21.982504060359368 0 0 0
3317 537 5 0.417 18.451980083311078 26.164560603114687 22.245684283496406 0 0 0
3930 742 4 -0.834 17.1380653698321 27.598186188595296 22.690493016629315 0 0 0
3931 742 5 0.417 17.754761742183085 28.050222570262584 22.098879853065018 0 0 0
2241 179 4 -0.834 25.133513179550228 25.39876614284099 22.692636863976688 0 0 0
2242 179 5 0.417 25.11255172938526 26.221665883874902 22.200903380824226 0 0 0
1857 51 4 -0.834 20.0656488074449 29.06126923974847 23.97651441418126 0 0 0
1858 51 5 0.417 19.869874784100247 29.976652071623867 24.185606409697403 0 0 0
1859 51 5 0.417 19.53123277187915 28.555230177219514 24.59046770463902 0 0 0
3456 584 4 -0.834 17.558427176975748 32.874088062842304 24.0982223993923 0 0 0
3457 584 5 0.417 17.336181950568744 33.38622238729714 24.877555553080068 0 0 0
3458 584 5 0.417 17.029172589604293 33.25969411998284 23.397834503438997 0 0 0
4215 837 4 -0.834 20.558099878033826 33.49247500396959 23.509573163564415 0 -1 0
4216 837 5 0.417 19.672886801353588 33.53553425757491 23.88061775272785 0 -1 0
2880 392 4 -0.834 23.315439109859717 32.67494878983143 23.054612574763535 0 0 0
2881 392 5 0.417 23.137585345507404 32.98730100416479 23.94646424174504 0 0 0
2882 392 5 0.417 22.49240378115185 32.89214162130699 22.572492267540294 0 0 0
2048 114 5 0.417 20.12944837017749 25.220300735881175 26.516891908232388 0 0 0
4349 881 5 0.417 21.33487780458981 29.01988823126307 25.555920342578847 0 0 0
2353 216 5 0.417 23.95447787407622 30.105450650111578 27.80426996036897 0 0 0
3278 524 5 0.417 24.357178347973992 32.67408170769383 25.646112191483564 0 0 0
3512 602 5 0.417 24.597575318683873 32.95774643973486 27.91368887261389 0 0 0
4347 881 4 -0.834 22.2523805909804 29.2912330407738 25.950771667641042 0 0 0
4348 881 5 0.417 22.429721268192345 28.428706402230528 26.535981668603046 0 0 0
2211 169 4 -0.834 27.191041918320884 27.47099610538111 21.62777304422575 0 0 0
2895 397 4 -0.834 28.53787427033613 27.608810596892223 24.608673046830123 0 0 0
2896 397 5 0.417 29.315233144641528 27.824709911006302 25.134479517053805 0 0 0
2212 169 5 0.417 27.972664982632775 28.039511627405346 21.699180827134185 0 0 0
2213 169 5 0.417 26.468631625118235 28.08270852907652 21.87879304767586 0 0 0
2897 397 5 0.417 27.917540686122578 28.31507570363957 24.8165040654169 0 0 0
3600 632 4 -0.834 26.091555217434106 29.598551594445443 23.880839371723365 0 0 0
3601 632 5 0.417 26.005219453902868 30.00464230833331 24.753566127665056 0 0 0
3602 632 5 0.417 26.025843669493607 30.34625187463697 23.273188209932353 0 0 0
4166 820 5 0.417 27.49300614894273 30.76009434010298 21.076268002401125 0 0 0
3633 643 4 -0.834 31.363762145521584 29.667544811985575 21.639072177869814 0 0 0
3634 643 5 0.417 31.390892776324623 30.55697898743507 21.233686778412583 0 0 0
3635 643 5 0.417 30.420171440639887 29.467816823770022 21.654484926954993 0 0 0
3891 729 4 -0.834 -0.2259518659770663 31.809615860902372 23.846759689059674 0 0 0
3893 729 5 0.417 33.36919723005532 32.2002045280437 22.923975764532187 -1 0 0
4509 935 4 -0.834 30.14547244050487 32.239661276753736 21.874107712386046 0 0 0
4510 935 5 0.417 30.223003250067837 33.17657413041229 21.637461741015535 0 0 0
4511 935 5 0.417 29.467136894973887 32.24855328490605 22.57123137983565 0 0 0
3415 570 5 0.417 25.18690479496342 25.47859756152767 26.97570278335362 0 0 0
3276 524 4 -0.834 25.31237234554845 32.58007644062208 25.737743512685007 0 0 0
3277 524 5 0.417 25.583179151222193 33.39844485500794 26.162325377910346 0 0 0
2869 388 5 0.417 28.653420552050246 32.81250761622759 26.15809217211389 0 0 0
2870 388 5 0.417 29.37077472742962 -0.22849099006970164 27.1618919696484 0 1 0
3928 741 5 0.417 28.810525544558104 30.53556764451567 27.97065916682011 0 0 0
4767 1021 4 -0.834 32.55687052102326 33.613658691076054 25.609120629825963 0 0 0
4769 1021 5 0.417 32.54164736979476 32.84988834938707 26.221432908108333 0 0 0
3683 659 5 0.417 33.62294142493523 3.7307089668053526 28.423643464709073 0 0 0
4470 922 4 -0.834 4.5591865782008805 1.5033774177098702 29.341264047925357 0 0 0
4471 922 5 0.417 5.101152272896878 2.046643415407075 29.943497111226847 0 0 0
4472 922 5 0.417 4.275238642847564 2.1223606078584187 28.643357940365618 0 0 0
3738 678 4 -0.834 7.044962491240605 1.7617230475868793 29.512486939510183 0 0 0
3739 678 5 0.417 7.7828213836254605 1.1641750368447903 29.375824723214144 0 0 0
3740 678 5 0.417 6.852829292059018 2.1047112782421356 28.635674696935293 0 0 0
4730 1008 5 0.417 7.032245221857495 4.937347945007372 28.728565025284507 0 0 0
3327 541 4 -0.834 3.1546340022065023 7.4165146026881335 28.747299176109472 0 0 0
3329 541 5 0.417 2.3225246399060784 7.538977879475134 29.20514561254488 0 0 0
4559 951 5 0.417 0.42045027730602225 7.364476657738635 28.55406364980658 0 0 0
4728 1008 4 -0.834 7.466878728999492 5.514673780894804 29.357194318400325 0 0 0
4729 1008 5 0.417 7.926443216908693 6.15779745037999 28.81530101968867 0 0 0
2757 351 4 -0.834 4.6817476570039975 3.276638793265501 31.282296462338515 0 0 0
2758 351 5 0.417 4.083893513826548 2.703123792117507 31.774293977730082 0 0 0
2759 351 5 0.417 4.463461292359591 4.158854150840449 31.601225564484064 0 0 0
3399 565 4 -0.834 0.5305348505351609 2.274509316494837 33.291697717500064 0 0 0
3400 565 5 0.417 1.3972022426313133 2.697160782521464 33.41824106513599 0 0 0
3401 565 5 0.417 -0.08738788580934378 2.9968170122681936 33.46875215953946 0 0 0
3672 656 4 -0.834 0.03794569935602188 3.425997129516398 30.475347431856843 0 0 0
3673 656 5 0.417 -0.11582935043746034 3.8268195953975352 31.337401291920248 0 0 0
3674 656 5 0.417 1.0001332404386811 3.363864001436482 30.41374414051648 0 0 0
3781 692 5 0.417 -0.004644947833432833 5.073074889609573 34.53967730060452 1 0 0
4087 794 5 0.417 2.134454391266461 0.38578670545885396 30.57067346480024 0 1 0
2177 157 5 0.417 7.727604592828567 -0.16506104679337452 34.80875612519021 0 0 0
4734 1010 4 -0.834 6.919382678940546 0.2989309093014506 32.97784389286484 0 0 0
4735 1010 5 0.417 7.649485275051053 0.923676298077144 33.01655412427666 0 0 0
4736 1010 5 0.417 6.1540285126159615 0.8364863613903057 32.75339712427199 0 0 0
1963 86 5 0.417 0.2691894625978314 7.1078820567825955 32.4977184047601 1 0 0
2371 222 5 0.417 4.51133604015629 7.9082499252962055 31.751512252506984 0 0 0
3714 670 4 -0.834 4.870335283016114 6.696448947203913 34.44805288857395 0 0 0
3715 670 5 0.417 4.4257965348475805 5.933847595371518 34.82468364034021 0 0 0
3716 670 5 0.417 5.188051598703287 6.391320318712012 33.59752682159853 0 0 0
2370 222 4 -0.834 5.473147440822437 7.8065432746237455 31.659488446694898 0 0 0
2372 222 5 0.417 5.797729264262385 8.034712384530494 32.54270856473594 0 0 0
2826 374 4 -0.834 11.686290812951063 0.606016817314759 29.58360375184776 0 0 0
2827 374 5 0.417 11.863859431851184 1.426974779720203 29.109869031824875 0 0 0
4149 815 4 -0.834 9.96834826133792 6.271211824929685 29.248618929541717 0 0 0
4150 815 5 0.417 9.406881316789331 6.614110523250891 29.947265441495098 0 0 0
4151 815 5 0.417 10.719768316047881 5.893098274688727 29.71931813184512 0 0 0
2526 274 4 -0.834 14.397810282920851 7.05466490354636 28.190474562820274 0 0 0
2528 274 5 0.417 14.900831571744773 7.858711007592836 28.371643522671878 0 0 0
2890 395 5 0.417 16.135362302277827 6.56515744061244 28.82208218629782 0 0 0
2175 157 4 -0.834 8.689122289077934 -0.1507086389060533 34.756628229121326 0 0 0
2176 157 5 0.417 8.936848335421892 0.6735021129343104 35.19308254987951 0 0 0
2841 379 4 -0.834 10.081801967321999 2.195194293174967 32.2633220039292 0 0 0
2842 379 5 0.417 10.871133864551256 2.5435246903772164 32.70475962184408 0 0 0
2843 379 5 0.417 9.687565938342182 2.9844061719543142 31.868579015562716 0 0 0
2409 235 4 -0.834 15.06833406879552 4.630681997282466 32.159232051298886 0 0 0
2410 235 5 0.417 14.915435360239403 4.932028088914582 33.06032920805886 0 0 0
2411 235 5 0.417 15.169497410177616 3.6754866197331615 32.24906754600598 0 0 0
2611 302 5 0.417 14.066914031387725 0.6162262758043621 32.93257215421321 0 0 0
2828 374 5 0.417 11.895937507745986 0.8137171065591915 30.502440304170417 0 0 0
3275 523 5 0.417 16.484801157416413 4.015917844259027 33.24738143346235 0 0 0
3597 631 4 -0.834 9.398032563384906 7.833622452217115 32.57859805969875 0 0 0
4221 839 4 -0.834 9.924673810584721 5.743241141204023 33.84579558769242 0 0 0
4222 839 5 0.417 9.672152925281152 6.244702390939972 32.9921854429826 0 0 0
4223 839 5 0.417 10.86215051511316 5.994673366358531 33.913701652002125 0 0 0
3864 720 4 -0.834 12.934542105169026 7.4500340759461725 30.21807271248777 0 0 0
3865 720 5 0.417 13.034205260924603 6.535434680425485 30.4889934436618 0 0 0
3866 720 5 0.417 12.259354023696035 7.8004698582858065 30.799558546569003 0 0 0
3177 491 4 -0.834 18.455578115781297 5.236525610252678 29.820343476382327 0 0 0
3178 491 5 0.417 17.857870595352633 4.497349901859838 29.615215074829454 0 0 0
2766 354 4 -0.834 23.660300169071306 3.555751634379106 29.685267554718642 0 0 0
2767 354 5 0.417 24.57446675345568 3.620525753757104 29.965402853222173 0 0 0
2768 354 5 0.417 23.220357859772363 4.279872321656048 30.140936878299502 0 0 0
2889 395 4 -0.834 16.976610203808242 6.731543098124425 28.376207763151104 0 0 0
3767 687 5 0.417 23.726265823556602 6.7576254905828135 29.874077402892425 0 0 0
2736 344 4 -0.834 21.29473757771985 1.2472586607116227 33.00013206122761 0 0 0
2737 344 5 0.417 21.873757978002836 0.520655403805293 32.759164813432164 0 0 0
2738 344 5 0.417 20.457776684774174 1.029557365283452 32.57687929986623 0 0 0
2793 363 4 -0.834 17.78700762431095 0.9898646982125774 32.90008180872297 0 0 0
2794 363 5 0.417 18.49531404236651 1.6245183985024871 33.17140511328741 0 0 0
2795 363 5 0.417 16.984532319289375 1.476722743869815 33.215294054369856 0 0 0
3273 523 4 -0.834 17.135557455988838 3.3124940163885093 33.396460649718016 0 0 0
3274 523 5 0.417 17.942535936284724 3.8015348401753926 33.616381759059365 0 0 0
3437 577 5 0.417 20.716220346814453 5.088974406480331 32.37931756972879 0 0 0
3048 448 4 -0.834 24.02113154520596 3.7716680636254942 32.53179096941488 0 0 0
3049 448 5 0.417 24.26762543046585 3.021108996629855 33.07863822687588 0 0 0
3050 448 5 0.417 24.586521893054645 3.702213172686288 31.758114261334534 0 0 0
2496 264 4 -0.834 18.536932943552536 7.446199319821769 31.381522371890448 0 0 0
2497 264 5 0.417 19.110309823459367 7.776200404097549 32.10482712232896 0 0 0
2498 264 5 0.417 18.026666142772047 6.741601361598373 31.80389944554851 0 0 0
3076 457 5 0.417 19.495579663292325 8.01767915881491 34.70391414209134 0 0 0
3179 491 5 0.417 18.089648077582844 5.609336742585673 30.639374663128418 0 0 0
3435 577 4 -0.834 20.22714536704848 5.912063737265936 32.447468650488986 0 0 0
3436 577 5 0.417 20.558774000002536 6.318464875861629 33.25072147017528 0 0 0
3765 687 4 -0.834 23.894620896629657 6.051476384233821 30.51025014989902 0 0 0
3766 687 5 0.417 24.633717942651753 6.397762783408841 31.032630682601365 0 0 0
1930 75 5 0.417 30.912112639901757 1.1786326674876855 28.289251678201154 0 0 0
1931 75 5 0.417 31.925014356806525 2.3087736546752153 28.411780576060288 0 0 0
3804 700 4 -0.834 27.38627520778033 4.4093401810200605 31.717289663393103 0 0 0
3805 700 5 0.417 28.015045005471908 5.1484565347586875 31.743892564398756 0 0 0
3806 700 5 0.417 26.55938203695101 4.832678625002675 32.02098394751189 0 0 0
4548 948 4 -0.834 27.886667269572385 0.8320252764877958 33.82599903720823 0 0 0
4549 948 5 0.417 27.20838854864298 1.1118574658737843 34.44728873873422 0 0 0
1956 84 4 -0.834 31.01600319305506 2.956996069534178 33.46220302280824 0 0 0
1957 84 5 0.417 30.164085419954166 2.973988672699279 33.919943860231484 0 0 0
1958 84 5 0.417 31.63742281291991 2.714612362507153 34.15874518682889 0 0 0
2246 180 5 0.417 31.994124895071625 0.1987586378045958 33.8452684466935 0 1 0
3423 573 4 -0.834 29.777022267258065 0.4595579590432529 30.46844473769612 0 0 0
3424 573 5 0.417 30.626135684411008 0.915321555307063 30.69351003543397 0 0 0
3425 573 5 0.417 29.12765227752144 1.1265016800116947 30.772150563242583 0 0 0
3780 692 4 -0.834 32.94871946765099 5.015547357404119 34.49535840064873 0 0 0
4550 948 5 0.417 28.603347506329353 0.5179559424649757 34.37917783003918 0 0 0
1962 86 4 -0.834 33.403780460227324 7.547614064675131 32.163445512734384 0 0 0
1964 86 5 0.417 33.18540716938938 8.198065633426014 32.83907049830065 0 0 0
3782 692 5 0.417 32.69575328352795 5.8118108961960955 34.022464446900415 0 0 0
3328 541 5 0.417 3.6376077628670878 8.231831954670403 28.902934471427365 0 0 0
3889 728 5 0.417 1.806518409369763 10.542310984855128 29.147930989295947 0 0 0
2561 285 5 0.417 8.08896349122635 10.526875213822722 28.826031174982717 0 0 0
3888 728 4 -0.834 1.251800774729449 11.232051345407728 29.514119214993062 0 0 0
2396 230 5 0.417 5.672344699120743 14.565062156872838 28.377861916329856 0 0 0
2963 419 5 0.417 8.195160762049166 15.926975238899423 30.080805636851156 0 0 0
3594 630 4 -0.834 4.201291749516088 10.301596423589512 32.145749453248044 0 0 0
3595 630 5 0.417 5.140450214249267 10.359992620217469 32.33324089533778 0 0 0
4050 782 4 -0.834 4.054820296176863 9.030936298544317 34.253481131582404 0 0 0
4051 782 5 0.417 4.115758896738606 9.924349004172223 33.90849404272279 0 0 0
4052 782 5 0.417 3.508424077717822 9.109478166315707 35.03976801633544 0 0 0
1866 54 4 -0.834 2.2521164434516177 14.622186980324402 34.524892427854496 0 0 0
1867 54 5 0.417 1.8478221313296288 15.437753099094286 34.21221941140443 0 0 0
1868 54 5 0.417 1.4943584060337534 14.066090022660237 34.75205902682197 0 0 0
2016 104 4 -0.834 0.21773859555392416 13.891394899710761 30.86840802803213 0 0 0
2017 104 5 0.417 0.8971370066770734 14.567826579814831 30.85074690175418 0 0 0
3596 630 5 0.417 3.8300094079445532 11.145304715955342 32.46423279917558 0 0 0
3890 728 5 0.417 1.6202296086334953 11.40105378047302 30.382225892790625 0 0 0
4125 807 4 -0.834 3.0117392582141886 11.831402974610135 34.11139672541958 0 0 0
4126 807 5 0.417 2.5075274527999682 11.723452960798118 34.92484770227311 0 0 0
4127 807 5 0.417 2.9128521638277634 12.77829972989964 33.912564385417895 0 0 0
2358 218 4 -0.834 6.312996515652894 11.842951250614725 31.61121359901109 0 0 0
2359 218 5 0.417 7.13044858295168 12.283575638350145 31.855288027088946 0 0 0
2360 218 5 0.417 5.690839174406904 12.5599055047007 31.474451545142294 0 0 0
3599 631 5 0.417 8.579091317457312 8.329365631714067 32.42189948057971 0 0 0
2559 285 4 -0.834 8.72094051154038 9.813210104997783 28.924995961342248 0 0 0
2560 285 5 0.417 9.05786027691611 9.91468288444005 29.81765403475409 0 0 0
2556 284 4 -0.834 15.759795526557088 10.009721753124012 28.12991658750517 0 0 0
2961 419 4 -0.834 8.921780132313705 15.31138604000507 29.8841868931369 0 0 0
2962 419 5 0.417 9.70840487652267 15.854669258557006 30.00313585441754 0 0 0
3598 631 5 0.417 10.000536724162275 8.516492774143972 32.91287839011338 0 0 0
3705 667 4 -0.834 8.484235388021121 10.380544262952133 32.49017290652703 0 0 0
3706 667 5 0.417 8.622543180585922 10.226396472330434 33.433712548628925 0 0 0
1899 65 4 -0.834 16.150055896809096 8.954655348458171 34.49637083760838 0 0 0
1900 65 5 0.417 15.326256518566886 8.86627743677618 33.99413829468415 0 0 0
2195 163 5 0.417 14.764555774309661 10.53100918058958 34.18975152610293 0 0 0
3360 552 4 -0.834 12.449834386945456 10.774083966523508 33.70659035878554 0 0 0
3362 552 5 0.417 11.60421389523496 10.770075082679126 34.20191594646255 0 0 0
3707 667 5 0.417 8.63616335302797 11.322445782159713 32.38553899721916 0 0 0
2193 163 4 -0.834 14.877993637808707 11.311466824304988 34.74095891525829 0 0 0
2194 163 5 0.417 14.738591961052547 12.050233116848888 34.14404133884769 0 0 0
2694 330 4 -0.834 15.045726824813702 13.451352951554089 31.39696113663665 0 0 0
2695 330 5 0.417 14.239151102015605 12.97574092196408 31.19698006465898 0 0 0
2696 330 5 0.417 14.80982873318234 14.02884117545311 32.12367971271759 0 0 0
3361 552 5 0.417 12.45202469565428 11.647612651585106 33.29377515875086 0 0 0
2925 407 4 -0.834 18.77997035740182 10.027627636064045 29.155215487984606 0 0 0
2926 407 5 0.417 19.319235923604236 9.575791668386698 29.81747220910634 0 0 0
2927 407 5 0.417 19.38107240221916 10.673750361209077 28.758993147065087 0 0 0
3491 595 5 0.417 22.081579847862905 11.749361781150323 29.498876906119435 0 0 0
3999 765 4 -0.834 18.783963843604514 13.684236442122955 28.468698057275223 0 0 0
4000 765 5 0.417 19.57690382994099 13.193815536100173 28.720643484347004 0 0 0
4063 786 5 0.417 20.32272221902688 16.164605862426125 28.771526064839435 0 0 0
2463 253 4 -0.834 23.260130421140495 15.820746927130369 28.52907902869673 0 0 0
2464 253 5 0.417 23.728896140545316 16.64701140764104 28.66295960721033 0 0 0
1901 65 5 0.417 16.640800991049623 9.623751475890181 33.976149288779425 0 0 0
2280 192 4 -0.834 20.09406891230999 9.555895430168135 32.28441697111251 0 0 0
2281 192 5 0.417 20.81520041356833 10.185689557195824 32.38393489858071 0 0 0
2282 192 5 0.417 19.306514930589103 10.102257843468646 32.262107240941916 0 0 0
3490 595 5 0.417 22.858577160137866 10.731701287307944 30.31310876541019 0 0 0
3489 595 4 -0.834 21.98362408586912 11.115217105853533 30.21580173208756 0 0 0
1890 62 4 -0.834 22.41921370123078 11.395901609057212 33.03794407275834 0 0 0
1891 62 5 0.417 22.99174857951096 11.50664792107397 33.80290673765458 0 0 0
1892 62 5 0.417 22.596414922499577 12.172383127131125 32.50040769384915 0 0 0
3886 727 5 0.417 24.769177568815035 16.677585676359417 32.78194182598273 0 0 0
2877 391 4 -0.834 30.155274708453902 10.834767624583561 29.429871063213547 0 0 0
2878 391 5 0.417 30.211831377541856 10.131995038253311 30.079350829748414 0 0 0
2879 391 5 0.417 30.44027214855508 11.618612700136282 29.902966608306123 0 0 0
2501 265 5 0.417 26.85952454917126 10.717393921110943 32.50862963947854 0 0 0
4785 1027 4 -0.834 31.395224551701524 8.818682365097118 34.02671506890341 0 0 0
4786 1027 5 0.417 31.22715068268455 9.351326493853456 34.80517726304099 0 0 0
4787 1027 5 0.417 30.577478363250325 8.854440416010215 33.529176675098455 0 0 0
2499 265 4 -0.834 27.01601590165512 11.231307478407318 31.69636485064069 0 0 0
2500 265 5 0.417 26.12454311142207 11.514934216501578 31.44571545217297 0 0 0
3718 671 5 0.417 27.831384680852704 15.645007951749053 31.5598563253387 0 0 0
3885 727 4 -0.834 25.37205260190907 16.587024008942837 32.04318143138187 0 0 0
4038 778 4 -0.834 27.218566521731134 16.042242027686747 34.72397224690414 0 0 0
4040 778 5 0.417 26.562904692174637 16.750814017506894 34.695137744389974 0 0 0
4098 798 4 -0.834 27.120258216834493 12.17184829214529 34.41817730198926 0 0 0
4099 798 5 0.417 27.676145338043646 12.520961808613965 35.11568558013055 0 0 0
4100 798 5 0.417 26.304190793225228 11.932023604237504 34.85882651148176 0 0 0
2018 104 5 0.417 33.31679722708745 14.382918942327098 30.92912262506408 -1 0 0
2448 248 4 -0.834 29.498830222831675 12.60028442351461 33.177554816819494 0 0 0
2449 248 5 0.417 30.108271691750485 12.233583124820647 33.82294014183728 0 0 0
2450 248 5 0.417 29.127686690203348 13.37178865949984 33.615309585753764 0 0 0
2823 373 4 -0.834 30.440675794759134 16.54443791927355 31.969886870449535 0 0 0
2824 373 5 0.417 31.387252547615365 16.482429273983563 32.118433973524965 0 0 0
3717 671 4 -0.834 28.44430616001871 15.367081145343223 30.869117150529764 0 0 0
3719 671 5 0.417 28.114183940502347 14.4918878557483 30.61283436590064 0 0 0
2178 158 4 -0.834 3.746389548012539 17.27580391649548 29.67531413360629 0 0 0
2179 158 5 0.417 4.274559477458744 16.919900427327562 28.95642879804485 0 0 0
2180 158 5 0.417 3.483201526554089 18.146433948122894 29.365773576641633 0 0 0
1951 82 5 0.417 1.4714216639053443 23.383295806898417 28.311535821431182 0 0 0
4824 1040 4 -0.834 4.852405823486396 24.73750239335334 28.80566557804685 0 0 0
1895 63 5 0.417 -0.10336458634707923 21.810577077025386 31.856287660616395 1 0 0
2676 324 4 -0.834 3.8799663184377575 21.18985215960325 30.80972685612648 0 0 0
2677 324 5 0.417 3.1568866006706484 21.799598694956046 30.653720078836482 0 0 0
2678 324 5 0.417 3.8686545701943915 21.044830886170832 31.756962312002514 0 0 0
2013 103 4 -0.834 6.515657906054828 18.415584829208473 34.54828965818741 0 0 0
2014 103 5 0.417 7.263725427936524 19.00885366963068 34.647248393494216 0 0 0
2015 103 5 0.417 5.74856833540103 18.989969250235507 34.62268222718637 0 0 0
3568 621 5 0.417 6.754942168692455 20.590846682722123 35.23269347333498 0 0 0
4580 958 5 0.417 7.900633387406474 19.118908665571027 30.911120682129557 0 0 0
1881 59 4 -0.834 4.93873533333486 23.406348577199612 34.5851049819104 0 0 0
1882 59 5 0.417 5.2295367021992805 24.223647685611866 34.16858393245868 0 0 0
1883 59 5 0.417 4.201748665549935 23.689642905493553 35.145537982888165 0 0 0
3306 534 4 -0.834 -0.00374200849484585 23.56155910529195 34.8755734378207 0 0 0
3307 534 5 0.417 0.1286593874249236 22.618672527480577 34.75963889191916 0 0 0
4336 877 5 0.417 7.73932419316078 24.71490577834873 30.938713899422574 0 0 0
1848 48 4 -0.834 10.783952080547435 20.866363180146443 29.74072024705117 0 0 0
1849 48 5 0.417 11.456074087279456 20.220507794184375 29.475412581080025 0 0 0
2301 199 4 -0.834 14.39179944092305 17.59915356096593 29.58446973360717 0 0 0
2302 199 5 0.417 14.839753090307894 18.422518468900158 29.792497815277457 0 0 0
4061 785 5 0.417 16.54960204069322 22.24873236381822 29.626841103374886 0 0 0
1850 48 5 0.417 10.643631107530531 20.669506956426048 30.680580867939636 0 0 0
2274 190 4 -0.834 10.69069111641849 17.693170061993193 33.503423890364104 0 0 0
4578 958 4 -0.834 8.788760405477076 18.753403489747555 30.786424126532154 0 0 0
4579 958 5 0.417 9.3322012646306 19.332747487519047 31.36083623796438 0 0 0
2044 113 5 0.417 15.549494726994595 22.13482226145052 33.21858741232336 0 0 0
2275 190 5 0.417 10.996177906206158 17.613764293210394 34.41748303891982 0 0 0
2276 190 5 0.417 11.409683588159604 18.158988710607893 33.06069279185303 0 0 0
2303 199 5 0.417 14.058122506692888 17.291652586806276 30.43052160201198 0 0 0
2598 298 4 -0.834 13.599891881398054 22.176040767824098 32.46478727310993 0 0 0
2599 298 5 0.417 12.995567227911529 22.301024230791146 33.207448196820366 0 0 0
2600 298 5 0.417 13.025428768345666 21.892857360057704 31.745736781344235 0 0 0
3918 738 4 -0.834 12.466942818597198 19.466437704322512 34.924948184212724 0 0 0
3920 738 5 0.417 12.558771016408826 20.397287823415564 34.700509215541544 0 0 0
3670 655 5 0.417 10.985933288339854 24.290792041987334 32.178866928197166 0 0 0
4335 877 4 -0.834 8.248018734255556 24.967404580522437 30.16171922918919 0 0 0
2043 113 4 -0.834 15.667919005799133 22.690100456806693 33.9983661834029 0 0 0
2045 113 5 0.417 15.926700445109397 23.541320096848434 33.642540840255556 0 0 0
3669 655 4 -0.834 11.394535464709586 23.457667159001577 31.931105074477088 0 0 0
3671 655 5 0.417 12.302065691835374 23.706679946893892 31.70369528274367 0 0 0
4832 1042 5 0.417 13.563544864080278 24.592751353096347 30.396133777345693 0 0 0
4831 1042 5 0.417 15.077614993410691 24.554765502591994 30.364522035105644 0 0 0
4830 1042 4 -0.834 14.305620687626536 23.993482071139535 30.22971541418241 0 0 0
4059 785 4 -0.834 16.865814889973848 21.353231397043423 29.489301052197316 0 0 0
4060 785 5 0.417 16.94188181940594 21.26825480914163 28.5365134694347 0 0 0
4062 786 4 -0.834 20.559257898448752 16.82383341971214 28.113501158702572 0 0 0
4064 786 5 0.417 20.876976728120987 17.571829084614688 28.626422261000293 0 0 0
2114 136 5 0.417 24.807420052746103 22.14649015030775 29.8312561327929 0 0 0
3759 685 4 -0.834 21.744018928744083 23.971995063050244 30.071991048413906 0 0 0
3760 685 5 0.417 22.56555643583172 23.545871463014546 29.79372940523234 0 0 0
1959 85 4 -0.834 21.015619348191436 20.663039896285206 35.38964094240709 0 0 0
1960 85 5 0.417 21.859299132874334 21.14780803766764 35.035371352156325 0 0 0
1961 85 5 0.417 20.341381634021033 21.34185907352997 35.038161262719925 0 0 0
2058 118 4 -0.834 19.242585066053323 18.631791600871686 31.99345029397891 0 0 0
2059 118 5 0.417 18.79508333913777 18.450094299186578 31.162430730502347 0 0 0
2060 118 5 0.417 19.074000757675982 17.853177976757593 32.52897840856766 0 0 0
3720 672 4 -0.834 20.692440222577783 21.969780261675954 32.294969501529756 0 0 0
3721 672 5 0.417 21.107301635918372 21.89016511618819 33.15582141936415 0 0 0
3722 672 5 0.417 19.78377677051004 21.70211361937252 32.44084019576037 0 0 0
4554 950 4 -0.834 22.06643405332408 18.695535320340905 33.21640079730813 0 0 0
4555 950 5 0.417 21.825594696343575 18.668399642411845 34.32593081304368 0 0 0
2247 181 4 -0.834 24.16701530252646 19.853019689708507 34.181994239113216 0 0 0
2248 181 5 0.417 24.93032155804842 20.45064020719531 34.17174056082958 0 0 0
2249 181 5 0.417 23.4062546081868 20.42791468560583 34.00561285036379 0 0 0
4556 950 5 0.417 22.91285915318778 17.934610748606875 33.31948366618365 0 0 0
3761 685 5 0.417 21.95970019348925 24.316207938103382 30.95678895904787 0 0 0
4770 1022 4 -0.834 20.38290233582641 24.434494752413386 32.74508870094989 0 0 0
4771 1022 5 0.417 19.805170048377196 24.859569998782955 32.10132816848513 0 0 0
4772 1022 5 0.417 19.791016929877806 23.87702348429456 33.259189022848986 0 0 0
2760 352 4 -0.834 23.53140029166306 23.532837377964253 33.66262282289501 0 0 0
2761 352 5 0.417 24.36383398233187 24.006960331971943 33.53976654080866 0 0 0
2762 352 5 0.417 22.946672251699724 24.19019915815462 34.05133442031829 0 0 0
2112 136 4 -0.834 25.601108315690194 21.648363459762038 29.610687294424363 0 0 0
2113 136 5 0.417 26.30162604920665 22.110452229356433 30.078634491233814 0 0 0
4773 1023 4 -0.834 27.067032393226967 17.916354992692757 29.521121700089154 0 0 0
4774 1023 5 0.417 26.90615092469858 18.229155139012708 28.628639389868553 0 0 0
4775 1023 5 0.417 26.30799604089924 17.364702946062433 29.71979448061009 0 0 0
3751 682 5 0.417 32.82848434419047 19.90464242028081 28.51895508382309 0 0 0
2328 208 4 -0.834 31.484516127810814 24.04470991395641 29.381592270097865 0 0 0
2329 208 5 0.417 32.43943498603227 24.16128233509897 29.453394318704042 0 0 0
2330 208 5 0.417 31.14828136659245 24.948182307939472 29.37037633544671 0 0 0
2893 396 5 0.417 27.9194527844745 21.092568942187828 33.592400090845906 0 0 0
3887 727 5 0.417 26.23404651593639 16.783778809720385 32.41172232393239 0 0 0
1893 63 4 -0.834 33.3856970415125 21.0773449232054 31.41531891067798 0 0 0
1894 63 5 0.417 32.52575823255785 21.019370903157046 31.837860994757882 0 0 0
2082 126 4 -0.834 31.02318869811351 21.92391795892251 34.373667353835856 0 0 0
2825 373 5 0.417 30.110590014232045 17.01237664467768 32.74189583616734 0 0 0
2892 396 4 -0.834 28.33644675820119 21.833575423422303 33.148438941431294 0 0 0
3939 745 4 -0.834 29.58156635024246 20.009439124538925 30.382940464398917 0 0 0
3940 745 5 0.417 30.14482057091566 20.692033616456158 30.75462113358845 0 0 0
3941 745 5 0.417 29.221538913034188 19.554916390415933 31.146805547316724 0 0 0
2894 396 5 0.417 27.919166978431768 22.607137427786334 33.529753731698634 0 0 0
2083 126 5 0.417 31.759962880739035 22.54418806194052 34.415760876383025 0 0 0
2084 126 5 0.417 30.25171509533146 22.467060360902806 34.56266837732049 0 0 0
4764 1020 4 -0.834 30.339879486145424 24.552292286560654 32.44108327185923 0 0 0
4765 1020 5 0.417 30.554265995954857 24.41906723633965 33.36598192001715 0 0 0
4766 1020 5 0.417 30.01271916071651 23.70099240829009 32.145263003973284 0 0 0
4826 1040 5 0.417 4.054130923603357 25.265304719003968 28.974846004288086 0 0 0
4337 877 5 0.417 7.705465098524937 25.63272685625673 29.72984235285471 0 0 0
4825 1040 5 0.417 5.561737879012251 25.387944075549353 28.894670569725854 0 0 0
4755 1017 4 -0.834 5.581117075029366 27.97008650821095 29.89320519108583 0 0 0
3149 481 5 0.417 4.793574435372485 31.735685253566118 28.651186770299148 0 0 0
4380 892 4 -0.834 1.5279423399801917 28.749455216286595 28.988867788432163 0 0 0
4381 892 5 0.417 1.4333397326760047 28.784288782018706 29.944124750134286 0 0 0
4382 892 5 0.417 0.7825770359622464 29.256335870917216 28.658902477340224 0 0 0
3147 481 4 -0.834 5.640745182506657 31.288666753337857 28.589674881596984 0 0 0
4756 1017 5 0.417 6.508326549482815 28.26911580562491 29.725903975650635 0 0 0
2748 348 4 -0.834 1.4049579630702458 25.791446004249433 30.876430424955075 0 0 0
2749 348 5 0.417 2.0710614709104047 26.107730579400684 31.494058438355243 0 0 0
2750 348 5 0.417 0.8984760581637019 26.582236866500708 30.657260473249085 0 0 0
4569 955 4 -0.834 3.907921894790218 27.289177263219692 34.07895210398614 0 0 0
4570 955 5 0.417 3.083092009913297 27.0053370003356 34.47954065788816 0 0 0
4571 955 5 0.417 4.467598101798751 27.517498287725584 34.82359425615691 0 0 0
3786 694 4 -0.834 0.613513633498329 31.30399616200023 35.04594141529569 0 0 0
3787 694 5 0.417 0.7679193937750453 32.2519230528234 35.159973958344956 0 0 0
4086 794 4 -0.834 1.6106464526654227 33.56074965310704 30.269470096415734 0 0 0
4088 794 5 0.417 1.7482284330655196 32.88943231016626 30.947844525725323 0 0 0
4757 1017 5 0.417 5.19712444210451 28.72991273625501 30.346955981723394 0 0 0
4476 924 4 -0.834 7.429828731231247 28.325704700186872 31.98163773850449 0 0 0
4477 924 5 0.417 6.737009638327502 28.995171401209433 31.909601606838166 0 0 0
4478 924 5 0.417 8.013312219663675 28.677130294129388 32.66122416765095 0 0 0
4524 940 4 -0.834 7.3812610332272515 31.7958913116311 32.255545294814425 0 0 0
4525 940 5 0.417 6.495406089155941 31.550633516006698 31.977743937870464 0 0 0
4526 940 5 0.417 7.921432127668069 31.647642085608748 31.476823492316953 0 0 0
4359 885 4 -0.834 10.116196228818879 26.35528842965684 28.37666009403993 0 0 0
4360 885 5 0.417 9.45993059352619 26.346831227215173 29.09617026205103 0 0 0
4361 885 5 0.417 10.958121006582346 26.441431735896682 28.869843878568 0 0 0
2023 106 5 0.417 13.057731622157336 26.197434568545155 29.574073625107822 0 0 0
2024 106 5 0.417 12.253510572630493 27.50728235441695 29.6575851408532 0 0 0
3848 714 5 0.417 15.429267172852228 30.0869308717389 29.816993955571064 0 0 0
4641 979 4 -0.834 13.713490958184101 31.819149727784303 28.89095847797127 0 0 0
4642 979 5 0.417 14.448607707611641 31.403000553294692 29.348273663643848 0 0 0
4643 979 5 0.417 13.058116099143337 31.966736468711925 29.573638605224456 0 0 0
3345 547 4 -0.834 9.788262840079621 27.018390136484758 32.92272894254289 0 0 0
3346 547 5 0.417 10.502690034179924 27.677485012425365 32.87608699686664 0 0 0
3347 547 5 0.417 9.0662897692621 27.534091234978522 33.336487135612614 0 0 0
2022 106 4 -0.834 12.270889361877163 26.55064546074093 30.07357945910946 0 0 0
3305 533 5 0.417 16.67659580293663 27.227949269447453 31.94703018530378 0 0 0
4056 784 4 -0.834 9.693339256621037 28.63547607104273 34.948745738090096 0 0 0
4058 784 5 0.417 10.04632598867881 29.513294268616587 35.096823462857024 0 0 0
2373 223 4 -0.834 12.467882421158896 28.82576618429513 31.22281988647821 0 0 0
2374 223 5 0.417 13.25196938038481 29.36089728049406 31.357601903643197 0 0 0
2375 223 5 0.417 11.75211740289186 29.4610742657826 31.173587486301237 0 0 0
2610 302 4 -0.834 13.700239827871842 33.64002144664555 32.90527006924514 0 -1 0
2612 302 5 0.417 13.402324423682192 33.49176064887409 33.81357463578368 0 -1 0
3846 714 4 -0.834 16.10518910663678 30.05133100222011 30.519259611711906 0 0 0
3847 714 5 0.417 16.071728032559733 30.926651204267216 30.9391770819109 0 0 0
4629 975 4 -0.834 19.02059095939715 25.464994742344704 29.224742994142257 0 0 0
4630 975 5 0.417 18.79629067188045 26.03738448319942 29.973873393383606 0 0 0
4631 975 5 0.417 19.99814975650229 25.414867234593515 29.290791957029814 0 0 0
2352 216 4 -0.834 23.510994901966342 29.421414498611338 28.504631944074802 0 0 0
2354 216 5 0.417 22.784943991727722 30.13379911700763 28.767347128781132 0 0 0
3510 602 4 -0.834 24.68031003461253 32.34948454126932 28.712663175629498 0 0 0
3303 533 4 -0.834 17.469907372420526 26.69060059108434 31.819946479199622 0 0 0
3304 533 5 0.417 18.187378442422567 27.317379289883554 32.01136046239876 0 0 0
2883 393 4 -0.834 23.82190161087502 25.707408387292563 30.241125969061848 0 0 0
2884 393 5 0.417 23.525652756710386 25.788178957929482 31.1510937843073 0 0 0
2885 393 5 0.417 24.742954608501385 25.450748028874806 30.310880101905312 0 0 0
3531 609 4 -0.834 23.402217537340235 27.598086106076764 32.59325543864995 0 0 0
2586 294 4 -0.834 16.992727778192517 32.53801408490109 32.728956608414684 0 0 0
2587 294 5 0.417 17.927278152201417 32.83522586257385 32.54634149893173 0 0 0
2588 294 5 0.417 16.895915168001242 31.704125455868617 32.23269249330983 0 0 0
3114 470 4 -0.834 18.786834538086943 31.57689783651738 34.56940860307148 0 0 0
3115 470 5 0.417 19.016508458270412 30.674560608710667 34.3185000858034 0 0 0
3116 470 5 0.417 18.274626997026278 31.89359307110578 33.80275746311181 0 0 0
3969 755 4 -0.834 18.898192127442762 29.966159017640894 32.3234385992976 0 0 0
3970 755 5 0.417 18.77828131321745 30.910019334222696 32.46984279898678 0 0 0
3971 755 5 0.417 17.995696049360763 29.63359344548528 32.24067243462383 0 0 0
4753 1016 5 0.417 21.70588773904711 30.97651578166017 33.67400740198212 0 0 0
4754 1016 5 0.417 22.315698148069682 32.34565181170366 33.89162051147509 0 0 0
4758 1018 4 -0.834 21.38083395358315 29.60635087854252 30.965072301098147 0 0 0
4759 1018 5 0.417 22.14260807141488 30.17156497132559 31.155504917303247 0 0 0
4760 1018 5 0.417 20.631440228709888 30.21351540957168 31.056531774223405 0 0 0
3532 609 5 0.417 22.83721669837238 28.295497414947512 33.10642313006897 0 0 0
3533 609 5 0.417 23.84475616296885 28.253159291798948 31.958843969375145 0 0 0
4566 954 4 -0.834 24.787184931787326 28.95363835037949 34.28665355351794 0 0 0
4567 954 5 0.417 24.958688330741026 28.49788486008507 35.18704153317107 0 0 0
4752 1016 4 -0.834 22.53750691040354 31.466929029847908 33.51222093894693 0 0 0
3511 602 5 0.417 25.380778759562183 32.817071237470316 29.20849663417492 0 0 0
3927 741 4 -0.834 27.999702604175 31.036786937005708 28.13871517568643 0 0 0
3929 741 5 0.417 27.46195117879344 30.418788062082996 28.657902202490643 0 0 0
4659 985 4 -0.834 32.60836619284467 32.79386612475251 30.021103117686327 0 0 0
4660 985 5 0.417 32.014822265652455 33.22739662305385 29.39874493736991 0 0 0
4661 985 5 0.417 33.4670149125412 33.19902901116508 29.838242092651296 0 0 0
4682 992 5 0.417 30.067783617940538 29.904029150448693 29.94547927985478 0 0 0
2145 147 4 -0.834 26.273885430532744 25.50311717174999 32.545101360204626 0 0 0
2146 147 5 0.417 27.153251425000416 25.813827645740567 32.29653236017455 0 0 0
2147 147 5 0.417 25.817083787076154 26.315854490323307 32.806438884554176 0 0 0
2867 387 5 0.417 25.121274954736 32.55749407489287 34.74007347380572 0 0 0
3684 660 4 -0.834 27.304508602621855 28.41720585826811 33.8148108082863 0 0 0
3685 660 5 0.417 27.154330373723724 28.63577874325044 32.88757147338699 0 0 0
4568 954 5 0.417 25.244072133181522 28.289289156596173 33.7093418522898 0 0 0
2244 180 4 -0.834 32.45151946823488 33.27052093171251 33.974862129375666 0 0 0
2245 180 5 0.417 33.252783400605 33.52328954271948 34.470902057276106 0 0 0
3153 483 4 -0.834 32.60221471575217 28.618035272099803 31.12198761906334 0 0 0
3154 483 5 0.417 32.88933891792986 29.245590637256644 30.433939216966454 0 0 0
3155 483 5 0.417 31.689906898356 28.873921629417126 31.288534188409674 0 0 0
3501 599 4 -0.834 30.026294457987092 32.804238414854325 33.562556753003086 0 0 0
3502 599 5 0.417 30.070212054984758 32.92632958830613 32.61292209128568 0 0 0
3503 599 5 0.417 29.223554383776204 32.29933689715044 33.701427088673505 0 0 0
3686 660 5 0.417 28.25394936868349 28.288457263437376 33.87632011630573 0 0 0
4248 848 4 -0.834 32.89638468644942 31.125812451472406 32.11022779629177 0 0 0
4249 848 5 0.417 32.51135509885184 30.351935325660325 32.53472802792726 0 0 0
4250 848 5 0.417 32.888438719439904 31.808663838895722 32.78727262632797 0 0 0
4680 992 4 -0.834 29.334576541885948 29.692638623198302 30.53788464432122 0 0 0
4681 992 5 0.417 29.76918141021438 29.431947485836066 31.3576996151064 0 0 0
1863 53 4 -0.834 0.30787009635471874 2.474417626942935 36.82000263159981 0 0 0
1864 53 5 0.417 0.9771340618028814 2.853787799353544 37.39416721589042 0 0 0
1865 53 5 0.417 -0.2224149505615986 3.23136059658103 36.548221099979166 0 0 0
2418 238 4 -0.834 4.559319993150569 4.5199050521528585 38.97703888393097 0 0 0
2420 238 5 0.417 4.30202482871069 5.419564370993252 38.63565471954237 0 0 0
3575 623 5 0.417 4.765905986548037 0.5437588902886721 39.976102540346446 0 0 0
3654 650 4 -0.834 3.7524469256159936 3.923232607447699 36.28152506048559 0 0 0
3655 650 5 0.417 4.279716934442645 4.594647937396135 35.82034834893571 0 0 0
3656 650 5 0.417 3.737241100554825 4.232877610120286 37.1995165727831 0 0 0
3657 651 4 -0.834 2.6453395609721184 1.6996685751363527 40.20572336425903 0 0 0
3658 651 5 0.417 2.215645495867597 1.8076865583211394 39.35284404175567 0 0 0
2419 238 5 0.417 5.40631074234918 4.701926061888708 39.41896813420522 0 0 0
3003 433 4 -0.834 6.926020245348748 2.738783716722232 39.76099650964799 0 0 0
3005 433 5 0.417 7.347432471747882 1.9251201007342154 40.048867377796626 0 0 0
3573 623 4 -0.834 5.522521199148369 0.5416589157099468 39.386666891647224 0 0 0
3574 623 5 0.417 5.491844221380287 1.4161836754289925 38.96884774414548 0 0 0
3793 696 5 0.417 8.158860140210457 0.46120625810076676 38.64050464187682 0 0 0
3794 696 5 0.417 6.740698207503675 -0.08939847612973612 38.690136234085806 0 0 0
2039 111 5 0.417 3.3749166601119684 6.685025319661588 40.20651146161721 0 0 0
2817 371 4 -0.834 2.354299814569534 7.218627519820158 36.73540007897894 0 0 0
2818 371 5 0.417 3.127629407201169 7.776339976953626 36.87280554212428 0 0 0
2819 371 5 0.417 1.6134720489338081 7.823913223713987 36.89324110325861 0 0 0
2192 162 5 0.417 0.119736438515397 4.584602941613531 41.26328973203278 0 0 0
3659 651 5 0.417 2.2070290594374744 2.3348339970054433 40.77851532065589 0 0 0
2388 228 4 -0.834 6.477245757838453 4.7039547107442585 41.54012348301391 0 0 0
2389 228 5 0.417 7.084146096905444 5.18524599076591 40.9590475664299 0 0 0
2390 228 5 0.417 5.753818645107745 5.320119722453022 41.68603186156993 0 0 0
3004 433 5 0.417 6.908910426424934 3.288008942215691 40.55515337436942 0 0 0
3878 724 5 0.417 7.766464456931191 2.212401050803968 41.80879398780981 0 0 0
4585 960 5 0.417 5.981143943263468 -0.22727514672822033 41.325365616372466 0 1 0
2037 111 4 -0.834 4.320934725817933 6.853504455849156 40.37715635583311 0 0 0
2038 111 5 0.417 4.298438145938531 7.567195838450831 41.024534982207626 0 0 0
2190 162 4 -0.834 0.1541834280240565 5.476236068069102 40.78022701598573 0 0 0
4683 993 4 -0.834 0.863491374240732 7.712460686685816 41.96428496540433 0 0 0
4684 993 5 0.417 1.712454581142198 7.9876376125326 42.34167462049937 0 0 0
3024 440 4 -0.834 9.670177656261307 3.46617353715306 36.97177334066976 0 0 0
3025 440 5 0.417 8.774725162264408 3.2103721714835776 36.74191716843318 0 0 0
3026 440 5 0.417 9.659793524794155 3.546083413627649 37.92751530311318 0 0 0
2091 129 4 -0.834 15.114586525815541 0.8460989645331001 35.983096182768065 0 0 0
2092 129 5 0.417 15.905185304793218 1.2952684524338856 36.31871872986397 0 0 0
2093 129 5 0.417 14.404423371147418 1.4853170465662409 36.216002965117895 0 0 0
2682 326 4 -0.834 12.617087632211124 0.660623326531752 37.12178456552322 0 0 0
2683 326 5 0.417 12.422489489619768 1.6881945914993406 37.24107130651505 0 0 0
2684 326 5 0.417 11.745286459014068 0.3744451611776781 37.58030426964632 0 0 0
3975 757 4 -0.834 12.58392267338827 1.84786503671832 39.35566144408395 0 0 0
3976 757 5 0.417 13.245830734430145 1.1771683010911194 39.125083461542495 0 0 0
3977 757 5 0.417 13.040479189362886 2.4361700027556914 39.978248117585935 0 0 0
3465 587 4 -0.834 9.573642508760653 7.0727781298036785 39.76441676668963 0 0 0
3466 587 5 0.417 10.250838310390392 7.216896774923261 39.1000048905782 0 0 0
4338 878 4 -0.834 15.339846933842631 7.002244805540949 36.43619476783243 0 0 0
4339 878 5 0.417 15.733448325895898 7.8609953818321365 36.212149516500794 0 0 0
4340 878 5 0.417 14.461040387678803 7.252330705638429 36.76320443446078 0 0 0
3876 724 4 -0.834 8.695770961123554 2.40654557785654 41.65262780796492 0 0 0
4808 1034 5 0.417 10.582998247111137 2.2275810490732226 41.862179859306636 0 0 0
2511 269 4 -0.834 15.798953544109661 3.285710106974291 40.437505596181595 0 0 0
2512 269 5 0.417 16.58978119582732 3.277089557052806 41.03051545715316 0 0 0
2513 269 5 0.417 15.355286125138665 4.1004432456290605 40.696191490410065 0 0 0
4806 1034 4 -0.834 11.412247098957215 1.8113661739089668 41.61714508805396 0 0 0
4807 1034 5 0.417 11.991196671592926 2.5427345761425904 41.377143114968426 0 0 0
2816 370 5 0.417 8.462317070168147 7.831563326058351 41.83745722994978 0 0 0
3467 587 5 0.417 10.057865230076256 7.0248468639136465 40.59093428542394 0 0 0
2035 110 5 0.417 12.709313121298877 7.543892515404319 41.24588263625565 0 0 0
3454 583 5 0.417 21.28160824058855 -0.21945193506793956 36.84976752728114 0 0 0
3455 583 5 0.417 20.53324467340342 0.5463618637556295 37.92299993071566 0 0 0
4128 808 4 -0.834 20.241077127388866 2.4355775716633303 35.707658178495514 0 0 0
4129 808 5 0.417 20.914910566008704 3.1016460413855866 35.55627233545973 0 0 0
4130 808 5 0.417 19.41131589350596 2.917152209430562 35.60824174634888 0 0 0
4467 921 4 -0.834 21.47036045617837 4.722631196760649 39.60931897381217 0 0 0
4468 921 5 0.417 21.92591111381087 4.789101715818588 38.76817285661642 0 0 0
2741 345 5 0.417 25.064814099480227 2.0682489254862286 39.535965291633254 0 0 0
3366 554 4 -0.834 23.14275461100694 1.429944827854487 36.10094671465147 0 0 0
3367 554 5 0.417 24.047305395837302 1.4040608278612894 36.41937400597362 0 0 0
3368 554 5 0.417 22.60760443631449 1.293026726798898 36.88545698867819 0 0 0
3075 457 4 -0.834 19.752122713212838 7.709879016358905 35.581081797117385 0 0 0
3077 457 5 0.417 18.947753268877626 7.299840147027467 35.92225634554812 0 0 0
4469 921 5 0.417 20.957363340279183 5.5320513975161445 39.66646567838179 0 0 0
4026 774 4 -0.834 22.967941174250452 7.525772381810787 37.742831462438694 0 0 0
4028 774 5 0.417 23.684437343535066 6.931575992637131 38.02250326639152 0 0 0
2901 399 4 -0.834 21.497954445364712 2.6185470503499815 41.51758306670201 0 0 0
2902 399 5 0.417 22.23633298977514 3.2285787737791023 41.54460073776704 0 0 0
2903 399 5 0.417 20.7416323330099 3.1463581357451598 41.77642372613584 0 0 0
3192 496 4 -0.834 18.443196642154692 6.98610763928561 40.578623079452875 0 0 0
3193 496 5 0.417 19.373237294352577 6.822487015075081 40.74295086167909 0 0 0
3194 496 5 0.417 18.26853671752567 7.825462369323619 41.01552839822424 0 0 0
2739 345 4 -0.834 25.635598946403377 1.6629576942396636 38.86925453162711 0 0 0
2740 345 5 0.417 26.312122236419377 2.3395401120209174 38.72012459095595 0 0 0
2866 387 5 0.417 25.71097422173494 -0.06365764989581532 35.24671704994843 0 1 0
3156 484 4 -0.834 31.10625671900655 4.810879275460374 39.06607775113403 0 0 0
3157 484 5 0.417 31.832231471673428 5.181033689787333 38.53340751234973 0 0 0
3210 502 4 -0.834 28.64583030190072 5.079506000221744 37.400463091613474 0 0 0
3211 502 5 0.417 29.427007145211 5.319086513966796 37.91927483769473 0 0 0
3546 614 4 -0.834 29.34791623313923 3.3948677329883212 35.74885718917598 0 0 0
3547 614 5 0.417 29.06275045435042 3.9153075476097356 36.53324729890484 0 0 0
3548 614 5 0.417 29.681550231022868 2.5532091496588 36.124431507035695 0 0 0
1884 60 4 -0.834 26.877472574942384 8.16690541265551 35.38834373865227 0 0 0
1886 60 5 0.417 26.25289936208504 7.520208843369296 35.71985504353622 0 0 0
2417 237 5 0.417 27.458722739082628 6.644598435379974 39.81606090652747 0 0 0
4812 1036 4 -0.834 26.27003051501007 8.030558509453883 38.68485469994511 0 0 0
4814 1036 5 0.417 26.777351192733818 7.878660113363024 37.872999143553855 0 0 0
2415 237 4 -0.834 28.418513459047283 6.621977726743923 39.874135183673005 0 0 0
3009 435 4 -0.834 30.127437662410337 7.314023476550247 36.64504097086316 0 0 0
3010 435 5 0.417 30.73727493429845 7.355415269824515 35.900591191549516 0 0 0
3011 435 5 0.417 30.71390687425316 7.022877230655454 37.395201451409235 0 0 0
3158 484 5 0.417 30.72329783793401 5.604764019988289 39.48176813792142 0 0 0
3212 502 5 0.417 28.49523904430227 5.839622795379049 36.83198083287552 0 0 0
4119 805 4 -0.834 27.74173468074871 1.6618090731226745 40.30879155770797 0 0 0
4121 805 5 0.417 26.990513996288332 2.2558927609194135 40.41646242194671 0 0 0
4120 805 5 0.417 28.506130660444185 2.241542585835058 40.41064323393035 0 0 0
2191 162 5 0.417 33.07460224162767 5.631133456217431 40.74413625476535 -1 0 0
2416 237 5 0.417 28.635492104264728 7.397301142603634 40.40726212063191 0 0 0
3997 764 5 0.417 -0.250137310257936 9.516815343616845 40.23575393466697 1 0 0
3727 674 5 0.417 -0.11996207729869532 15.493929300155072 36.22167007996652 1 0 0
4041 779 4 -0.834 4.354853658417594 16.545376436262618 38.46629925715778 0 0 0
4042 779 5 0.417 4.339974149256941 16.64597620881969 39.418670255974654 0 0 0
4043 779 5 0.417 5.2725029416344755 16.36153010579488 38.25907178042126 0 0 0
4620 972 4 -0.834 0.18480119740515466 15.749810364324702 38.034251521009274 0 0 0
4621 972 5 0.417 0.6937170906056191 16.30097567934018 38.633451627060495 0 0 0
2956 417 5 0.417 7.55689658888818 12.629745246110033 38.10115124146647 0 0 0
4685 993 5 0.417 0.30129490032026895 8.481786873020951 42.06626659238025 0 0 0
2815 370 5 0.417 7.600485015942571 9.075077022714908 41.91249888384598 0 0 0
3189 495 4 -0.834 4.091507452607898 15.274382128029536 41.778951904885105 0 0 0
3190 495 5 0.417 3.579473110919194 14.769162053909278 41.13104951412838 0 0 0
3191 495 5 0.417 3.413190257679706 15.84254442792631 42.192989769826916 0 0 0
4315 870 5 0.417 0.11983386075007135 14.247130182220406 41.70087674638063 1 0 0
3915 737 4 -0.834 6.3516754428205955 15.23317062790716 40.878959670241144 0 0 0
3916 737 5 0.417 5.930544040726609 14.657474729515894 40.18549234543257 0 0 0
3917 737 5 0.417 6.309459457761668 16.13478818619797 40.4126558745591 0 0 0
4749 1015 4 -0.834 6.663101641888075 11.131845351215608 41.53754286680951 0 0 0
4750 1015 5 0.417 7.365959819068588 11.607839445304538 42.00795935283336 0 0 0
4751 1015 5 0.417 6.0542346391055775 11.841100713654676 41.28770658887537 0 0 0
4614 970 4 -0.834 10.132472743050686 9.683612771175802 39.01324723378518 0 0 0
4615 970 5 0.417 9.362539808367444 9.249438182345038 39.38412898133295 0 0 0
4616 970 5 0.417 9.92670957392939 9.774343916167386 38.07888266850154 0 0 0
4804 1033 5 0.417 13.376710871697634 10.783759354682138 37.16525235310559 0 0 0
2210 168 5 0.417 10.063084161790377 13.820485514003687 39.40628845516827 0 0 0
2955 417 4 -0.834 8.39341174100311 12.334862761958039 37.726089627228774 0 0 0
2957 417 5 0.417 8.758421089293014 11.759527217026145 38.40757160031153 0 0 0
2136 144 4 -0.834 11.925275960334252 14.43367702659543 36.99441509944394 0 0 0
2137 144 5 0.417 12.403765740980175 14.838777930950677 37.72302141087923 0 0 0
2138 144 5 0.417 12.496270090590665 14.559589199008663 36.23149770998556 0 0 0
3822 706 4 -0.834 16.38364132579209 12.972734685619498 38.66650033707081 0 0 0
3824 706 5 0.417 15.764439750473151 12.753015310718903 37.96845432245344 0 0 0
3879 725 4 -0.834 14.45016920813107 11.76199788313992 39.83291740330924 0 0 0
3880 725 5 0.417 15.088242098822965 12.48966766124745 39.84139862354314 0 0 0
3881 725 5 0.417 13.712736765606525 12.12792633050503 40.390907532296566 0 0 0
4575 957 4 -0.834 11.749520812073968 11.619987891381836 39.08402519677139 0 0 0
4576 957 5 0.417 12.688716631137185 11.800825876158463 38.99871731439358 0 0 0
4577 957 5 0.417 11.324407161802597 12.361373335782574 38.65180889649235 0 0 0
4803 1033 4 -0.834 12.73594559144215 11.14061419275635 36.54426373863498 0 0 0
4805 1033 5 0.417 13.244291576779752 11.73771017666283 35.98825267627326 0 0 0
2814 370 4 -0.834 8.503189798439072 8.771545647671351 42.02722117624708 0 0 0
2034 110 4 -0.834 12.808247080427867 8.312472918430005 41.811636026756396 0 0 0
2036 110 5 0.417 13.626739579737606 8.720178669807606 41.522657128485406 0 0 0
2208 168 4 -0.834 10.371723304647828 13.888453388721793 40.319147593676604 0 0 0
2209 168 5 0.417 9.748528270319769 13.35655551803801 40.82050927094455 0 0 0
2988 428 4 -0.834 10.127740794071425 11.11486436537262 42.14537196700554 0 0 0
2989 428 5 0.417 9.265885203311086 11.087734766866356 41.7148275404476 0 0 0
4686 994 4 -0.834 8.71775847836813 16.217889608232497 40.225892530943526 0 0 0
4687 994 5 0.417 9.129449651841139 16.262262313979857 41.1066379811217 0 0 0
4794 1030 4 -0.834 10.987133832285771 16.565790906572946 41.606856423908525 0 0 0
2334 210 4 -0.834 16.655369520768524 14.315607777454149 41.01249211570098 0 0 0
2335 210 5 0.417 16.014867025604534 13.637129758384212 41.234974515104774 0 0 0
4362 886 4 -0.834 16.925122156097775 10.391043971390722 36.41835316365837 0 0 0
4363 886 5 0.417 17.800617050617035 10.3506810946601 36.02438316428092 0 0 0
4364 886 5 0.417 17.0787659937864 10.768018124649487 37.28853654008006 0 0 0
4711 1002 5 0.417 19.310675760987138 10.566787849908692 40.28145383469805 0 0 0
4027 774 5 0.417 23.435442259954822 8.350917511895656 37.555661385443194 0 0 0
1911 69 4 -0.834 17.68081460844377 15.764016851385808 36.22302513056097 0 0 0
1912 69 5 0.417 16.903291468691762 15.492206105863081 35.72313041968233 0 0 0
1913 69 5 0.417 17.343711684687854 16.44029481709958 36.82234908823478 0 0 0
2109 135 4 -0.834 22.108700011020346 15.282516115076037 37.189944170131184 0 0 0
2110 135 5 0.417 21.542797469529816 15.552299579470262 36.45764095490593 0 0 0
2111 135 5 0.417 21.674051492058492 15.637959983101993 37.97392769888186 0 0 0
2235 177 4 -0.834 22.26895343633671 13.678270541321544 39.87661921642982 0 0 0
2237 177 5 0.417 21.98552136265581 13.374598951902033 39.009289916309136 0 0 0
3823 706 5 0.417 16.84276807282092 13.75321223046503 38.341283708758816 0 0 0
2472 256 4 -0.834 22.95348990294967 11.689627819576195 37.66098120798784 0 0 0
2473 256 5 0.417 23.885328403030726 11.564397283883219 37.897270280512394 0 0 0
2474 256 5 0.417 22.929731861160818 12.605364730972468 37.35240077442953 0 0 0
4710 1002 4 -0.834 18.707885938903114 9.841810058129282 40.451101677800295 0 0 0
4712 1002 5 0.417 18.051334878179986 10.209650109710825 41.04368074784718 0 0 0
4422 906 4 -0.834 23.880545911436887 8.381218727142112 41.160930917298714 0 0 0
4423 906 5 0.417 24.623705783162183 8.977889457496659 41.29367355762936 0 0 0
4424 906 5 0.417 23.11027970161517 8.94880459672531 41.232026485900086 0 0 0
2236 177 5 0.417 21.51122105772981 13.51310068028795 40.44921897545459 0 0 0
2336 210 5 0.417 16.945058822279922 14.655006363569758 41.86112158849144 0 0 0
3357 551 4 -0.834 20.43766365661988 15.97408713518335 41.81482671914419 0 0 0
3358 551 5 0.417 21.1630755492135 16.57177952600673 42.037948591469046 0 0 0
3359 551 5 0.417 19.650397191949697 16.51313339141468 41.9901545303843 0 0 0
1885 60 5 0.417 26.748931704441404 8.932412825531266 35.94990078761892 0 0 0
4813 1036 5 0.417 26.714052065316793 8.775666489355931 39.09673122101387 0 0 0
2859 385 4 -0.834 31.926461644106926 8.955981145115109 37.32633713424762 0 0 0
2860 385 5 0.417 31.440341985766505 9.686112051133922 37.76933918215053 0 0 0
2861 385 5 0.417 31.63330916911479 9.030587509703492 36.40865118949416 0 0 0
3960 752 4 -0.834 29.50157397323023 10.173461012221244 37.79355145931314 0 0 0
3961 752 5 0.417 29.127863295285117 10.962059980782275 38.20784322137832 0 0 0
3962 752 5 0.417 29.031754627026356 10.094345696610745 36.953687939091765 0 0 0
4039 778 5 0.417 27.028917494683004 15.588028193569679 35.55043634440104 0 0 0
2580 292 4 -0.834 30.864252695967977 14.783009803976519 38.55783251370577 0 0 0
2581 292 5 0.417 30.86832879409895 15.089104248374651 37.642017685796105 0 0 0
2582 292 5 0.417 30.303597066642233 15.414793212300804 39.0285300127714 0 0 0
3726 674 4 -0.834 32.91527275801485 15.699616074081545 35.827489890948314 0 0 0
3728 674 5 0.417 32.817182988882735 16.63891160165043 35.9991111145376 0 0 0
4101 799 4 -0.834 32.513575500413765 12.553290564589512 36.39996432349386 0 0 0
4102 799 5 0.417 33.319971589352264 13.05483911789489 36.605815118432 0 0 0
4103 799 5 0.417 31.8228892566846 13.225113207708342 36.43710502881765 0 0 0
4260 852 4 -0.834 30.499005215676064 11.589477503683803 39.57567329763265 0 0 0
4261 852 5 0.417 30.80471300185335 12.05435103394041 38.794992953272136 0 0 0
4262 852 5 0.417 30.351826477656658 12.285007220266657 40.22180297458425 0 0 0
4622 972 5 0.417 33.26049807392481 16.20939205887261 37.95916824276014 -1 0 0
4623 973 4 -0.834 28.672131275433 13.21124186020523 37.096769050662814 0 0 0
4624 973 5 0.417 29.5940731518098 13.483579486326665 37.00524339167599 0 0 0
4625 973 5 0.417 28.353800750446364 13.750255221743318 37.83636173419625 0 0 0
4184 826 5 0.417 27.466689555255158 10.012693917292712 41.52608224655146 0 0 0
2424 240 4 -0.834 30.432447537069752 9.21374006753452 41.63609988280215 0 0 0
2426 240 5 0.417 30.303553604359116 9.981688194217044 41.06465362135771 0 0 0
3996 764 4 -0.834 32.93843178549781 8.89317986616922 40.25083526766114 0 0 0
3998 764 5 0.417 32.16681728549355 9.44979161909402 40.41793511215307 0 0 0
2384 226 5 0.417 27.969401005074037 13.343373793921149 40.570841848030206 0 0 0
2382 226 4 -0.834 28.475481138133865 14.1164120271684 40.31567512351919 0 0 0
2383 226 5 0.417 28.397261934338335 14.711601311153784 41.063100828838365 0 0 0
4314 870 4 -0.834 33.15632436248552 13.893493014960024 41.59178922863612 0 0 0
4316 870 5 0.417 32.86415159498735 14.232975395641112 40.74525753690356 0 0 0
2475 257 4 -0.834 2.06462427986708 20.337386768942363 35.59991340159699 0 0 0
2476 257 5 0.417 2.9060634136931163 20.78118744796163 35.75557013000715 0 0 0
2477 257 5 0.417 1.4169368996620608 20.950527094023894 35.974525813519065 0 0 0
2919 405 4 -0.834 7.340583108604393 18.400801660171044 39.57834270274964 0 0 0
2920 405 5 0.417 8.156047472550895 18.920320959067208 39.664100653149895 0 0 0
2921 405 5 0.417 6.652977993812648 19.05418363239327 39.791001877804824 0 0 0
3567 621 4 -0.834 7.410121763603566 21.258088774161568 35.48137207369769 0 0 0
3569 621 5 0.417 7.3741118369316645 21.279912562692665 36.44424820955863 0 0 0
3308 534 5 0.417 -0.18271606063533102 23.666326099015556 35.811776295388455 0 0 0
3678 658 4 -0.834 3.053530131125385 23.74061541700368 36.97154692591079 0 0 0
3679 658 5 0.417 2.988959264777064 24.5682803663565 37.45447231909379 0 0 0
3680 658 5 0.417 2.1515841107498623 23.558261531770096 36.69481055027177 0 0 0
4456 917 5 0.417 -0.052825210448419924 24.035528982878414 39.09389075052632 1 0 0
3183 493 4 -0.834 6.757629423093453 24.38235198996027 38.15588002805548 0 0 0
3184 493 5 0.417 6.150735597651085 24.02899694229112 38.817365611698236 0 0 0
3185 493 5 0.417 6.301338359262403 24.240081435961404 37.317991174428435 0 0 0
3797 697 5 0.417 7.833818967598777 24.292857853549275 36.838475638058554 0 0 0
1998 98 4 -0.834 1.8611903154112355 17.02807516276891 41.31306910012515 0 0 0
1999 98 5 0.417 2.6570432573789575 17.517538444505035 41.59965916874814 0 0 0
2000 98 5 0.417 1.1500424960612823 17.66420929543935 41.55232826153224 0 0 0
2250 182 4 -0.834 5.000867360974913 20.896481261531548 40.7701915669054 0 0 0
2251 182 5 0.417 4.968028894538629 21.858407280738795 40.81158009940261 0 0 0
2252 182 5 0.417 4.0721520182405 20.6374387317487 40.80892940741835 0 0 0
3408 568 4 -0.834 3.3466059807418094 25.138964603765228 41.53045091283139 0 0 0
3409 568 5 0.417 3.512085043025751 24.48635641111106 40.83955038978489 0 0 0
3410 568 5 0.417 4.002537619545648 24.932408355997403 42.2070292921198 0 0 0
4610 968 5 0.417 7.922090441301968 22.7285183576474 40.39052962004719 0 0 0
3744 680 4 -0.834 10.274093991261434 21.510041876680916 38.260563861647086 0 0 0
3746 680 5 0.417 10.04899079299066 21.07856794933042 37.431354411225406 0 0 0
4688 994 5 0.417 8.631104324751291 17.22099726231418 40.01828186710577 0 0 0
2361 219 4 -0.834 14.068470543258625 18.469095304698165 39.570314872706554 0 0 0
2362 219 5 0.417 14.474300669283512 19.337705234107204 39.52677276092451 0 0 0
2363 219 5 0.417 13.448147283879292 18.461505558845474 38.83240259789398 0 0 0
3321 539 4 -0.834 14.649737718691833 16.91060613580695 35.59367120540598 0 0 0
3322 539 5 0.417 15.379168748418978 17.538212108315474 35.651976519109986 0 0 0
3323 539 5 0.417 13.876873230075809 17.437187139929488 35.82176043405711 0 0 0
3919 738 5 0.417 12.842362038560546 19.4105004148954 35.81470417451077 0 0 0
3745 680 5 0.417 9.86158047722655 22.37696094982765 38.197275979475144 0 0 0
3795 697 4 -0.834 8.440127471245619 23.62886616134089 36.493130208045955 0 0 0
3796 697 5 0.417 9.253050731096497 23.774346199681627 36.98478889204584 0 0 0
4609 968 5 0.417 9.434800566055404 22.888523017827318 40.37902816530447 0 0 0
4809 1035 4 -0.834 10.078433016254424 24.676483051154268 39.82418226494152 0 0 0
4811 1035 5 0.417 9.141711144523114 24.941016640675684 39.940589318783786 0 0 0
2427 241 4 -0.834 12.967120147541827 23.15332573274431 38.55128910706389 0 0 0
2428 241 5 0.417 13.313840369838495 24.005719581474242 38.82542212736811 0 0 0
2429 241 5 0.417 13.129978211509117 23.120038707403705 37.605768006194005 0 0 0
4608 968 4 -0.834 8.740306316738915 22.213470296653874 40.39274597818818 0 0 0
3228 508 4 -0.834 11.70182586381584 19.366900012491303 41.685238528156944 0 0 0
3229 508 5 0.417 11.213696658026997 20.2041524719271 41.78426535888374 0 0 0
3230 508 5 0.417 12.625356994321194 19.65520720865357 41.75986208986141 0 0 0
4796 1030 5 0.417 11.813715462876232 16.860188727811686 41.22303004976492 0 0 0
3207 501 4 -0.834 13.51561487758619 22.406977521927463 41.57672231016919 0 0 0
3208 501 5 0.417 14.420857124768817 22.68420330894441 41.405258967884556 0 0 0
3209 501 5 0.417 13.129721798444374 23.13919483496247 42.06235728453626 0 0 0
2286 194 4 -0.834 17.171669186825866 18.248587165073406 39.20884880365255 0 0 0
2287 194 5 0.417 18.00446137976973 17.94948343977024 38.80900005585493 0 0 0
2288 194 5 0.417 17.100723434847495 17.72381884736396 40.01794332960901 0 0 0
4602 966 4 -0.834 19.45853862462693 21.361002242967412 38.902076604516566 0 0 0
4603 966 5 0.417 18.584539790636388 21.62372040839005 38.59479036998405 0 0 0
4604 966 5 0.417 19.28100276825104 20.561856775301845 39.422852448802836 0 0 0
2820 372 4 -0.834 24.82498001331554 20.452658865051458 36.866701445891934 0 0 0
2821 372 5 0.417 24.954362995591715 20.6750124041562 35.943646452218644 0 0 0
2436 244 4 -0.834 19.323248593746275 22.69998546618517 36.18731651091007 0 0 0
2437 244 5 0.417 20.30622226354518 22.802762385617264 36.2475560097056 0 0 0
2438 244 5 0.417 19.02636963697688 23.469614601552568 36.71538543150215 0 0 0
2577 291 4 -0.834 17.683177883303973 24.227161155356136 39.61147168535394 0 0 0
2578 291 5 0.417 16.820106389964174 23.975834844564602 39.27207450815913 0 0 0
4191 829 4 -0.834 21.11916190084398 20.476725501808104 41.72512189508551 0 0 0
4193 829 5 0.417 21.767922239952263 20.90015910221951 41.14747204616844 0 0 0
2579 291 5 0.417 17.514111152326784 24.47248556263451 40.5264513359192 0 0 0
4290 862 4 -0.834 21.497385087292503 23.584729219619096 40.33174949325502 0 0 0
4291 862 5 0.417 21.742191695730085 23.533213700160296 41.25749504701167 0 0 0
4292 862 5 0.417 20.676296240168845 24.077987238454725 40.32816597435599 0 0 0
4411 902 5 0.417 24.21862063744903 23.57875803757778 42.281020052823315 0 0 0
2822 372 5 0.417 25.657518968061023 20.67953424224953 37.28586568365256 0 0 0
2646 314 4 -0.834 29.150979200931623 18.585644580799226 37.30137058049092 0 0 0
2647 314 5 0.417 30.009707153659278 19.046644771225083 37.646103552258154 0 0 0
2648 314 5 0.417 28.508792130641837 19.232228618489774 37.74563281850791 0 0 0
4020 772 4 -0.834 30.320923049064564 18.26327743909124 39.534866987517425 0 0 0
4022 772 5 0.417 30.795955919570517 17.42902789226534 39.5060837970243 0 0 0
2387 227 5 0.417 27.571350754303666 22.572571199457233 40.30089585085165 0 0 0
4322 872 5 0.417 25.897128143380183 24.539502153365802 40.151150768276175 0 0 0
4455 917 4 -0.834 33.09883778474797 23.509646118437555 38.783826418985036 0 0 0
4457 917 5 0.417 32.432727142324694 24.206839478920237 38.63677658463344 0 0 0
2385 227 4 -0.834 27.8710924313596 22.005911932201847 41.03803749755316 0 0 0
3666 654 4 -0.834 25.339192103635202 20.22393423763504 41.68162240819999 0 0 0
3668 654 5 0.417 25.443742064354776 21.125267809803653 41.37133588043626 0 0 0
4833 1043 4 -0.834 27.67235477792676 19.314016620704724 41.31615919440882 0 0 0
4835 1043 5 0.417 28.304864646323665 19.531105764310986 42.020119569596204 0 0 0
4834 1043 5 0.417 28.156762759995242 19.548587442171453 40.512327192796 0 0 0
4021 772 5 0.417 30.0555262784586 18.34790130603906 40.455435080100365 0 0 0
4320 872 4 -0.834 26.30291970181953 24.14533526865959 40.92739051007181 0 0 0
4321 872 5 0.417 27.152071123845865 24.617220517195882 41.00253694373371 0 0 0
2386 227 5 0.417 28.291349887203282 22.648238923069353 41.633902036637835 0 0 0
2573 289 5 0.417 5.027008484297754 26.084325264492634 39.46666833176733 0 0 0
3396 564 4 -0.834 1.9963268857090584 27.642933872096393 37.125164492323954 0 0 0
3398 564 5 0.417 1.7743290216446241 27.033521181810777 37.83961433555293 0 0 0
2571 289 4 -0.834 5.9469801379069755 26.35170482530371 39.43997085152748 0 0 0
2572 289 5 0.417 5.999479093263577 26.96289137536743 38.701233476254664 0 0 0
4389 895 4 -0.834 8.08218503035162 26.287843253787027 36.80357034842924 0 0 0
4390 895 5 0.417 8.040393161893975 26.623525033516145 35.90331660472128 0 0 0
2223 173 4 -0.834 4.527369401616919 30.011406001694944 36.28813963620989 0 0 0
2224 173 5 0.417 4.596798786755304 30.948828828649404 36.0709810703633 0 0 0
2225 173 5 0.417 3.596038043749146 29.81460258584432 36.147783037879584 0 0 0
2967 421 4 -0.834 2.3117206702435213 31.557634457385475 39.71811602850188 0 0 0
2968 421 5 0.417 2.653692624155248 32.262836077361044 40.27439757109156 0 0 0
2969 421 5 0.417 1.3606907943599966 31.617618771605045 39.81778268872757 0 0 0
3397 564 5 0.417 2.417041021369748 28.379875959985252 37.57647609525036 0 0 0
3788 694 5 0.417 -0.132090993981818 31.124802873703764 35.62626865760917 0 0 0
3792 696 4 -0.834 7.643693252197462 33.604969743533815 38.40088436860235 0 -1 0
4791 1029 4 -0.834 8.084788716706228 31.341710272253597 37.22521363161422 0 0 0
4793 1029 5 0.417 7.704970588110098 31.019886176626375 38.04865836427241 0 0 0
4800 1032 4 -0.834 6.146282892709211 32.81105837717534 36.20105632427532 0 0 0
4801 1032 5 0.417 6.450758200015721 31.920193439242258 36.470820438300585 0 0 0
4802 1032 5 0.417 5.704395207528689 32.65634301151428 35.34878802765664 0 0 0
2656 317 5 0.417 0.06246761587914734 30.151371583248302 41.9906075717487 0 0 0
2657 317 5 0.417 0.07473004969650682 31.390137022480275 41.11208104342084 0 0 0
4584 960 4 -0.834 6.122254928913964 32.994583711887245 41.96515906625598 0 0 0
4586 960 5 0.417 6.139419821788028 32.19098070768882 41.44213530603963 0 0 0
3588 628 4 -0.834 10.535538115256616 27.018589652008806 39.02211594969002 0 0 0
3590 628 5 0.417 9.876355604647262 27.692591417380502 39.324367177808156 0 0 0
4391 895 5 0.417 8.938587267338292 26.579073802238835 37.12990593984988 0 0 0
4810 1035 5 0.417 10.465695053288096 25.578202173872402 39.5428017004098 0 0 0
3589 628 5 0.417 11.348768798804297 27.565018077566446 38.98905182229288 0 0 0
4392 896 4 -0.834 14.396806682794569 27.21299022508139 37.49060067741829 0 0 0
4393 896 5 0.417 14.040996550321001 27.99349056143776 37.046923921550665 0 0 0
4394 896 5 0.417 13.711475963091043 26.980263890003062 38.12552560558131 0 0 0
2856 384 4 -0.834 10.557895597532745 30.00336903786824 38.980922214532896 0 0 0
2858 384 5 0.417 10.161064120779043 30.706439615120463 39.56227207681294 0 0 0
4057 784 5 0.417 9.550242523020692 28.28276715221278 35.82771344223467 0 0 0
4792 1029 5 0.417 8.524785758590706 32.17928913800152 37.50293602450098 0 0 0
2857 384 5 0.417 11.5119610163296 30.102110201347127 39.20889043254026 0 0 0
3537 611 4 -0.834 16.24668522606708 30.43273596194893 39.90721374705693 0 0 0
3696 664 4 -0.834 13.425490411287761 30.002457874499548 36.83031246469068 0 0 0
3697 664 5 0.417 14.303304864035841 30.169955776049573 37.18312693320367 0 0 0
3698 664 5 0.417 12.870166862974571 30.655696689550684 37.257788536448885 0 0 0
3762 686 4 -0.834 15.889632272399258 33.03433413040584 40.09227747146124 0 0 0
3763 686 5 0.417 16.201195346799928 -0.20228524219949406 39.4750232877068 0 1 0
3764 686 5 0.417 14.991498049021 32.82607518305417 39.76328571175512 0 0 0
3708 668 4 -0.834 12.177911235441117 25.458555802854036 42.102860177402164 0 0 0
1953 83 4 -0.834 9.359014999041058 30.772451694593105 41.04905778636473 0 0 0
1954 83 5 0.417 10.13143654587755 31.308773302196897 41.3583157340899 0 0 0
1955 83 5 0.417 8.615484049714299 31.334503870675004 41.329317460058576 0 0 0
2452 249 5 0.417 9.167741382581562 33.454048491792406 42.336771133692196 0 0 0
3539 611 5 0.417 16.203290303301074 30.605876410593925 40.97436336091114 0 0 0
3816 704 4 -0.834 13.980234902227563 31.35506687775607 41.59091100498896 0 0 0
3817 704 5 0.417 13.49998374431174 30.566089097758653 41.31560298310053 0 0 0
3818 704 5 0.417 13.536939330721516 32.07946132477598 41.13573555017505 0 0 0
4713 1003 4 -0.834 20.012858711756643 26.948447935318892 39.23493649717696 0 0 0
4714 1003 5 0.417 19.104979639883016 26.65254548652062 39.354614707772036 0 0 0
4715 1003 5 0.417 20.035652236004605 27.80224597246436 39.679035031533175 0 0 0
4461 919 4 -0.834 23.456512064458227 26.204642922695196 39.41090843783065 0 0 0
4462 919 5 0.417 24.221052241031582 26.78103716021408 39.49689224218077 0 0 0
4463 919 5 0.417 22.70317881506537 26.808377971617162 39.50483140631741 0 0 0
3453 583 4 -0.834 21.007881912979784 33.648932732248426 37.767669989297005 0 -1 0
3459 585 4 -0.834 20.20792676996724 28.838264560287318 36.61253893011893 0 0 0
3460 585 5 0.417 20.556085314805404 28.274459962370738 37.3108044256954 0 0 0
3461 585 5 0.417 20.589216265181545 28.483150595675212 35.803891738148884 0 0 0
3538 611 5 0.417 17.099383008805837 31.044189016365408 39.82958927813126 0 0 0
2435 243 5 0.417 24.543556441036714 28.765502497644555 36.68804187710319 0 0 0
4788 1028 4 -0.834 20.942232718895237 25.54607551644792 41.915895594975986 0 0 0
4789 1028 5 0.417 21.8002192550566 25.965041225665328 42.001155724152746 0 0 0
4790 1028 5 0.417 20.371843329056432 26.235193496745545 41.57370647533471 0 0 0
2943 413 4 -0.834 19.319939476604706 29.230110541795348 41.89696634814175 0 0 0
2944 413 5 0.417 19.88968274692648 29.753381781753244 41.28434806633824 0 0 0
4233 843 4 -0.834 22.026078100462367 28.46598001305068 40.51937440099434 0 0 0
4235 843 5 0.417 21.300859063359628 28.991146040525255 40.86161187146151 0 0 0
4692 996 4 -0.834 18.782977902632116 31.857785264168474 40.47654980675969 0 0 0
4693 996 5 0.417 19.53437939132389 32.45538899039353 40.5746122152619 0 0 0
4694 996 5 0.417 18.02283010039855 32.4191232160764 40.69033638334181 0 0 0
4234 843 5 0.417 22.73658585409027 28.60275732879507 41.14916145188585 0 0 0
3837 711 4 -0.834 26.562339285372783 25.65217347918839 36.6692860701844 0 0 0
3838 711 5 0.417 27.527189377699788 25.669845904695148 36.683198812002374 0 0 0
3839 711 5 0.417 26.3256410191746 26.53737035657116 36.354585513155385 0 0 0
4032 776 4 -0.834 31.497064276491837 26.086687865573882 37.142229784962545 0 0 0
4033 776 5 0.417 31.37286284311314 25.310422274564317 37.69520493971046 0 0 0
4034 776 5 0.417 30.987931831384277 26.777794611698482 37.58899610165865 0 0 0
2433 243 4 -0.834 25.31196704698486 28.216537726808852 36.45949660746521 0 0 0
2434 243 5 0.417 26.058371092429688 28.80598942491838 36.633662467462386 0 0 0
2865 387 4 -0.834 25.65510439344535 32.91926807648292 35.452584017485535 0 0 0
2886 394 4 -0.834 27.63006647528023 31.122406563776345 37.44509641346331 0 0 0
2887 394 5 0.417 27.596122049500266 31.051348841656246 36.48696165398239 0 0 0
2888 394 5 0.417 26.715573456182423 31.00643595710987 37.7211502572233 0 0 0
3704 666 5 0.417 27.97196833552971 31.7887745453224 39.95024107547029 0 0 0
3703 666 5 0.417 29.47161116522649 31.723287502284954 40.152252266340874 0 0 0
3921 739 4 -0.834 31.010016523889444 29.474653604857686 37.82590277444306 0 0 0
3922 739 5 0.417 31.45725828066767 29.834057746775628 38.59376624660351 0 0 0
3923 739 5 0.417 30.1411711434413 29.225678282061317 38.147474701847706 0 0 0
2543 279 5 0.417 27.281414471808443 26.98236384658832 41.9427389085243 0 0 0
2541 279 4 -0.834 28.091122135333354 26.471321015717997 41.78167209461988 0 0 0
2542 279 5 0.417 28.78889758051169 27.126101345187994 41.95939753666824 0 0 0
2655 317 4 -0.834 33.429261156133705 30.64671141729305 41.37705501282659 -1 0 0
2839 378 5 0.417 29.751992728030647 28.62193193168806 42.27812597791365 0 0 0
3702 666 4 -0.834 28.64698097408938 31.322657374151795 40.457796543570375 0 0 0
2522 272 5 0.417 2.26865612103396 5.089393075952872 45.19324316774398 0 0 0
4479 925 4 -0.834 0.7067945921026638 2.7144235425285945 44.95886616530937 0 0 0
4480 925 5 0.417 -0.19375282982535047 2.9445633228185986 45.24728065436158 0 0 0
2520 272 4 -0.834 2.260055348008017 5.910650362309669 44.69732916990104 0 0 0
2521 272 5 0.417 2.9014070857277656 6.464455538455529 45.14823621183176 0 0 0
3963 753 4 -0.834 7.031653707575967 8.046645851629851 44.639333738092425 0 0 0
2307 201 4 -0.834 -0.06252243179220529 5.315261691587065 49.08928650218648 0 0 0
2781 359 4 -0.834 2.5302110307920676 1.7681034792533192 48.40271408142386 0 0 0
2782 359 5 0.417 3.461262855142463 1.6813035732531516 48.18465562407127 0 0 0
2783 359 5 0.417 2.5171445185665116 1.9170788844551598 49.3505689521971 0 0 0
4413 903 4 -0.834 2.4051698590579873 1.2435069694534577 45.970323948973146 0 0 0
4414 903 5 0.417 3.1063902340128116 1.838229793789305 45.67323948144401 0 0 0
4415 903 5 0.417 2.8303218503146006 0.7544033500906024 46.698997705468976 0 0 0
4481 925 5 0.417 1.1109440726493032 2.313817196593039 45.765757413213535 0 0 0
2790 362 4 -0.834 5.653983823100263 2.3664913507658207 47.61222661124663 0 0 0
2791 362 5 0.417 5.573758174238322 3.220631677026153 47.1787795028887 0 0 0
2792 362 5 0.417 5.769272873852553 2.5797180867968312 48.54247640167211 0 0 0
4634 976 5 0.417 5.61358577454088 0.18935534356585387 46.10066694541436 0 1 0
2308 201 5 0.417 -0.018653011800084884 5.677139747735836 48.19236702027796 0 0 0
2309 201 5 0.417 0.8167012924253714 5.494363533982193 49.4582023907205 0 0 0
3877 724 5 0.417 8.998827253786493 2.7872443670543627 42.47874034179762 0 0 0
2517 271 4 -0.834 11.578881427816498 2.0568542373053327 44.301578731275434 0 0 0
2518 271 5 0.417 11.50305768781 2.377500515583914 45.22118402102464 0 0 0
2519 271 5 0.417 11.201612146032007 2.785114527985011 43.781998491102236 0 0 0
3477 591 4 -0.834 14.699918752073373 0.7675629736866274 43.26220594944607 0 0 0
3478 591 5 0.417 15.597518422514119 0.8460099852084941 43.63068506449433 0 0 0
3479 591 5 0.417 14.241814172283041 1.5254948827665347 43.674692238405015 0 0 0
4447 914 5 0.417 16.19864334604841 4.647694727194585 42.681038690146345 0 0 0
2097 131 4 -0.834 10.961262491825003 6.789860435063177 43.55268028344541 0 0 0
2099 131 5 0.417 10.586424317604196 7.625218717589215 43.24925865866137 0 0 0
2098 131 5 0.417 11.82921942813575 7.0338519336314045 43.885803988459756 0 0 0
3606 634 4 -0.834 10.36548369750096 4.844729036349697 48.04469333952027 0 0 0
2268 188 4 -0.834 13.36391604748664 2.726663439139185 45.92508112693268 0 0 0
2269 188 5 0.417 14.236071174152713 2.6600086819429967 46.321394902783865 0 0 0
2270 188 5 0.417 12.95850768146537 3.4723528410627162 46.37108000772884 0 0 0
3607 634 5 0.417 11.056348033029453 5.286242070544747 48.55009281408192 0 0 0
3987 761 4 -0.834 15.896128806726793 5.225234138645163 47.81200477427835 0 0 0
3989 761 5 0.417 16.246447520493007 4.398620386632807 48.15371196275835 0 0 0
3608 634 5 0.417 9.828104684411263 5.572313084389768 47.71088403966151 0 0 0
2613 303 4 -0.834 13.635940385195111 6.539296540883731 46.37912060484995 0 0 0
2614 303 5 0.417 14.455440136788132 7.037087787230871 46.47658068820149 0 0 0
2615 303 5 0.417 12.951777979947785 7.176142308602556 46.60400784051277 0 0 0
3988 761 5 0.417 15.197912697163497 5.457870018795598 48.42532380506549 0 0 0
2454 250 4 -0.834 20.505763352955583 2.374038614681823 44.046758388597766 0 0 0
2455 250 5 0.417 21.24228698555313 2.9841708279486054 44.09396847283352 0 0 0
2456 250 5 0.417 19.84291369104495 2.8357014182043043 43.52548097226053 0 0 0
4446 914 4 -0.834 17.018284405514056 4.161825536218785 42.488304073157465 0 0 0
4448 914 5 0.417 17.66850994314038 4.61909657297865 43.04450051138273 0 0 0
2658 318 4 -0.834 21.009559318934336 6.100144617071525 42.355333184262314 0 0 0
2659 318 5 0.417 21.105545816698054 7.00262093443782 42.68554015335033 0 0 0
2660 318 5 0.417 20.08464159534981 5.891697292481219 42.55046314823998 0 0 0
2583 293 4 -0.834 18.188289279542666 0.08661786232263757 47.09952312202785 0 0 0
2584 293 5 0.417 19.113112453343938 0.009957389886145807 46.83373342625337 0 0 0
2585 293 5 0.417 18.22402062887285 0.4420992962777104 47.99678819772861 0 0 0
2808 368 4 -0.834 18.480220360084292 4.172496055777266 47.045882029810684 0 0 0
2809 368 5 0.417 19.19269078333929 4.138825552048562 47.68720446546624 0 0 0
2810 368 5 0.417 18.09790246488694 5.044136096482355 47.15514073036127 0 0 0
2907 401 4 -0.834 20.777932271231453 4.887669602759929 46.151502516065584 0 0 0
2909 401 5 0.417 21.063724208464038 4.270680434718931 45.47643264726642 0 0 0
4530 942 4 -0.834 20.754721418395107 1.3760256245047848 46.544235322735005 0 0 0
4531 942 5 0.417 20.061072496481057 2.037945388309512 46.60205237810735 0 0 0
4532 942 5 0.417 21.27462304623026 1.5058305969628545 47.34206355423427 0 0 0
2908 401 5 0.417 21.30967119111726 5.670664696005783 45.99884494042874 0 0 0
2391 229 4 -0.834 22.47901618527836 8.011759973575222 47.32196936686285 0 0 0
2392 229 5 0.417 23.121565310996665 7.898860331008047 46.61380214003147 0 0 0
3542 612 5 0.417 27.756277057360013 0.9908829964429973 42.81387814506264 0 0 0
3540 612 4 -0.834 28.419682290098727 0.3138405432254464 42.67453954951871 0 0 0
3541 612 5 0.417 29.2393715844168 0.7202606180436998 42.961646478015496 0 0 0
4662 986 4 -0.834 29.787233901189417 3.7224029420136113 43.92575043016096 0 0 0
4663 986 5 0.417 30.390734021060876 4.27780597843006 44.43017387479631 0 0 0
4664 986 5 0.417 28.954259551457174 4.206250476256854 43.947323300702244 0 0 0
2155 150 5 0.417 26.470326309159987 6.901635081587308 44.5427252762292 0 0 0
4716 1004 4 -0.834 31.592665347877816 7.463325146669791 43.35790506900355 0 0 0
4717 1004 5 0.417 32.11529723695847 8.125306116376343 43.81611836153585 0 0 0
4718 1004 5 0.417 31.60732145339366 7.739098779775374 42.43751761471502 0 0 0
3639 645 4 -0.834 31.724951953721096 5.121600894198748 45.7393399107699 0 0 0
3640 645 5 0.417 31.670623605391057 5.339699413512524 46.67061602834049 0 0 0
3641 645 5 0.417 32.654412477165806 5.228012220790993 45.524248625542576 0 0 0
3845 713 5 0.417 28.385484578454772 1.6956788817772244 49.40238700419739 0 0 0
4617 971 4 -0.834 29.7594632200442 2.9003928958339205 47.56107052353265 0 0 0
4618 971 5 0.417 30.668708867206206 2.8100294497576788 47.86937314595066 0 0 0
4619 971 5 0.417 29.70563226565912 3.8170070131820664 47.27566037057749 0 0 0
2154 150 4 -0.834 26.753354990972664 7.092794525538855 45.43850813736138 0 0 0
2156 150 5 0.417 25.953336862507395 7.026658531763061 45.962669488118344 0 0 0
4704 1000 4 -0.834 29.224684799452646 7.898796846287896 46.18411182685787 0 0 0
4705 1000 5 0.417 29.265475004874926 6.890528557317641 46.45381559370438 0 0 0
4706 1000 5 0.417 28.61728037785912 8.13896675292069 47.0154868756908 0 0 0
1878 58 4 -0.834 4.392065459689946 8.515991257969876 43.35797220931348 0 0 0
1879 58 5 0.417 3.8426510957073567 8.549322968457226 42.57137777534455 0 0 0
1880 58 5 0.417 5.215421168004492 8.9259665924277 43.09043982626768 0 0 0
4266 854 4 -0.834 2.1273924219169147 10.797715425824636 44.72670972386072 0 0 0
3964 753 5 0.417 7.897562513221628 8.46934401511773 44.559200215670856 0 0 0
3965 753 5 0.417 6.435503415593194 8.806362950479658 44.7774626337244 0 0 0
2994 430 4 -0.834 3.266277838896932 14.514531653210517 45.20832218604885 0 0 0
4267 854 5 0.417 1.2614592196723446 11.200884521268488 44.57392576191168 0 0 0
4268 854 5 0.417 2.7376661802895312 11.537910630336663 44.59517399652189 0 0 0
4029 775 4 -0.834 7.74634919531143 16.643289961967795 44.93544568481806 0 0 0
2601 299 4 -0.834 3.6887318503109388 15.29877216992426 48.39003521778208 0 0 0
2602 299 5 0.417 4.106407498768884 15.63566125155142 49.1941562734951 0 0 0
2603 299 5 0.417 2.9563086483926933 15.905553492668922 48.2222151128198 0 0 0
2995 430 5 0.417 3.7203518856526543 14.025216365466225 45.89673204666061 0 0 0
2996 430 5 0.417 2.7331620558475636 15.15396350436487 45.68259617658314 0 0 0
3498 598 4 -0.834 3.683723899858465 12.032203275200889 48.33598089781086 0 0 0
3499 598 5 0.417 3.0226984346434804 12.562333186233678 48.80148197748965 0 0 0
3500 598 5 0.417 3.332270132014898 11.13707929886873 48.38470459232842 0 0 0
2997 431 4 -0.834 6.812870289848228 12.31537459230161 46.04046681382662 0 0 0
2998 431 5 0.417 6.270552595956102 13.07105470204766 45.79332685751651 0 0 0
2999 431 5 0.417 6.4699938940942445 11.59788597306636 45.49508632784157 0 0 0
2990 428 5 0.417 10.169737084919463 10.294523496011674 42.64280532099508 0 0 0
2132 142 5 0.417 9.924865565900443 14.584201740783085 44.729903453762866 0 0 0
3894 730 4 -0.834 10.495404981796211 13.347981367723174 43.50155950886492 0 0 0
3895 730 5 0.417 10.236796531057145 12.62271027129039 42.894195704288684 0 0 0
3896 730 5 0.417 10.625156673071166 12.9026398349453 44.341822928833956 0 0 0
2067 121 4 -0.834 13.511405653570117 14.548922144084662 43.217767283238906 0 0 0
2068 121 5 0.417 13.994488900283663 15.135824334645072 42.626201596657516 0 0 0
2069 121 5 0.417 12.6883600186061 15.009641330993452 43.397986883946295 0 0 0
3870 722 4 -0.834 16.45014862350676 14.039334385777726 43.664815462243055 0 0 0
3871 722 5 0.417 15.745160871655763 14.550674325998353 44.070505624314876 0 0 0
3872 722 5 0.417 16.655696282651324 13.367012469475023 44.322663291337044 0 0 0
4197 831 4 -0.834 8.997703115695238 10.288610368708294 49.05570247768226 0 0 0
4199 831 5 0.417 8.314033417789044 10.87336759532995 48.71046687656709 0 0 0
2380 225 5 0.417 12.593292426874484 10.762090081379016 48.48108907586547 0 0 0
2130 142 4 -0.834 9.689619094234232 14.861454702216259 45.62636411130291 0 0 0
2131 142 5 0.417 8.75757352334699 14.632328655590387 45.71166685849785 0 0 0
3402 566 4 -0.834 8.983291992317552 14.090397563123481 48.23602183599832 0 0 0
3403 566 5 0.417 8.89250665949219 13.17313638121371 48.49618038616414 0 0 0
3404 566 5 0.417 8.615257759249594 14.58536541186426 48.96854761446036 0 0 0
2379 225 4 -0.834 12.018756093723807 11.337736250974462 48.98993905699519 0 0 0
2381 225 5 0.417 12.344944964570544 12.223118537050583 48.8036923477513 0 0 0
4605 967 4 -0.834 16.623053971090044 11.464960235493939 49.27355814394562 0 0 0
4606 967 5 0.417 16.54139757161707 11.636034408986818 48.33222786680518 0 0 0
3480 592 4 -0.834 20.517923465252423 10.369516172976041 44.03800268652928 0 0 0
3481 592 5 0.417 20.889067598783686 10.52931530829285 43.16336697003765 0 0 0
3482 592 5 0.417 21.098387976460614 10.853401111464347 44.63486684463767 0 0 0
2724 340 4 -0.834 24.26568029316527 10.42003793345545 45.153559348824196 0 0 0
2725 340 5 0.417 24.018652488651004 9.725125469727416 44.530498673390355 0 0 0
2726 340 5 0.417 25.165314754015718 10.66018906928365 44.89524161312343 0 0 0
3012 436 4 -0.834 23.762674414932544 13.271229008467575 43.08533354607571 0 0 0
3013 436 5 0.417 23.658538819392554 12.519424288843231 42.498565781064244 0 0 0
3014 436 5 0.417 24.026147950834897 12.885707160890336 43.924048012994014 0 0 0
2393 229 5 0.417 22.699799984345272 8.86345783528284 47.70886474530326 0 0 0
4747 1014 5 0.417 25.233393858640763 9.546953973342939 49.407839037425504 0 0 0
3132 476 4 -0.834 17.61929043720854 14.953677746616355 49.33341827098368 0 0 0
3133 476 5 0.417 18.264998291634107 15.562859838883538 48.95742238540674 0 0 0
3134 476 5 0.417 16.835542133443848 15.502908590550911 49.46199404338239 0 0 0
3504 600 4 -0.834 19.917042685393977 13.790692989911472 47.10975089411732 0 0 0
3505 600 5 0.417 19.15788518068305 14.376990331141569 47.08219046245881 0 0 0
3506 600 5 0.417 20.429420816912305 14.108067494396636 47.860152438923336 0 0 0
3285 527 4 -0.834 23.26664108447778 14.42282511818122 46.76577004279516 0 0 0
3286 527 5 0.417 23.036834675896056 15.040685726227228 46.065851606705216 0 0 0
3287 527 5 0.417 22.449716511596105 13.948423849540683 46.93634786905751 0 0 0
1981 92 5 0.417 27.679575220469253 10.468460748315769 45.18838917078737 0 0 0
4182 826 4 -0.834 27.517796472137295 10.339436606986938 42.43523863147651 0 0 0
4183 826 5 0.417 27.48274219408401 9.53397195965114 42.97220461782629 0 0 0
2425 240 5 0.417 29.895750762650472 9.418594265706993 42.414712622723705 0 0 0
4844 1046 5 0.417 26.738590550468057 12.998198650450686 43.75669657260104 0 0 0
4843 1046 5 0.417 27.06011713877384 11.701497238490635 43.00856557503971 0 0 0
4842 1046 4 -0.834 26.25612756623398 12.35864244563904 43.17140072334984 0 0 0
3442 579 5 0.417 31.936035260506525 16.359276880432855 42.420192785559 0 0 0
3582 626 4 -0.834 31.35953169467256 12.555000952593828 42.72071063835505 0 0 0
3583 626 5 0.417 31.512159146327615 13.471354759186944 43.05629677581805 0 0 0
3584 626 5 0.417 31.219941054449613 12.063255167663646 43.55328292163923 0 0 0
1980 92 4 -0.834 26.93173848139742 10.999373164160428 45.476796110436545 0 0 0
1982 92 5 0.417 26.97797523584845 10.971749862997607 46.43937182065504 0 0 0
4746 1014 4 -0.834 26.00542731139233 9.471296645457421 48.74700311151301 0 0 0
4748 1014 5 0.417 25.718249140557372 10.137272300689117 48.06839220479716 0 0 0
1869 55 4 -0.834 33.084774137216385 11.256701070705532 47.68564636032879 0 0 0
1870 55 5 0.417 33.37221512150701 11.79801050385716 48.42405232053575 0 0 0
1871 55 5 0.417 32.3574574379104 11.749736377726977 47.298480925468894 0 0 0
3240 512 4 -0.834 28.808108221935715 13.499273220650378 46.96152959056281 0 0 0
3241 512 5 0.417 28.530282533027002 14.254951398715544 46.42892883304377 0 0 0
3242 512 5 0.417 29.483083940621125 13.871007869447551 47.542473734239586 0 0 0
2535 277 4 -0.834 0.0005475067257564303 18.883240964966205 44.22759117957313 0 0 0
2536 277 5 0.417 0.6323448853404267 18.8711604825209 44.95971748831208 0 0 0
2537 277 5 0.417 33.63760792984557 19.821029927151606 44.1793099346918 -1 0 0
2922 406 4 -0.834 2.601464573808255 18.78562809648251 44.173025849528756 0 0 0
2923 406 5 0.417 3.314559643561814 18.816972685185974 44.820082107109144 0 0 0
2924 406 5 0.417 2.455943260624128 19.706354672518636 43.93541324313899 0 0 0
3624 640 4 -0.834 3.1104736570954703 21.4810490635991 43.614887371837995 0 0 0
3625 640 5 0.417 3.7310721685362824 22.137893813396822 43.24725741114166 0 0 0
3626 640 5 0.417 2.3548446922341 22.05976251021522 43.87666802769152 0 0 0
2727 341 4 -0.834 7.602457214922125 20.791278589614908 43.90393773910405 0 0 0
2728 341 5 0.417 7.60913105363538 21.425869088673597 43.18348306755853 0 0 0
2729 341 5 0.417 7.4522758115368655 19.94777721419361 43.47427876478557 0 0 0
4031 775 5 0.417 7.472948055651054 17.432726688826442 44.45989757727262 0 0 0
3912 736 4 -0.834 0.28636378476626423 23.36210627940287 42.39145161642467 0 0 0
3913 736 5 0.417 0.7238669527509531 22.663261026699868 42.88658461136454 0 0 0
2622 306 4 -0.834 2.2657305698542674 18.57076041923382 48.98287265733143 0 0 0
2623 306 5 0.417 3.0175732678284275 18.295919911175947 48.42637323774604 0 0 0
2624 306 5 0.417 2.2964742890354604 19.54181632298479 48.903667647334494 0 0 0
3628 641 5 0.417 0.9995199142411859 22.297460965758624 47.63030368191682 0 0 0
3629 641 5 0.417 0.4636182686840308 22.393625267239504 49.05095385481044 0 0 0
4744 1013 5 0.417 5.166899626607587 20.989619589207905 48.813678847020164 0 0 0
1932 76 4 -0.834 8.16132970679053 19.105027208420626 47.76562283857439 0 0 0
1933 76 5 0.417 8.093964024019847 20.047604126945508 47.92020024560396 0 0 0
1934 76 5 0.417 7.483798852138545 18.919839318967988 47.113349174452615 0 0 0
2643 313 4 -0.834 5.930135399474125 16.80326593845271 48.700558316195306 0 0 0
2644 313 5 0.417 6.57635245871676 17.44183865421182 49.006791565071026 0 0 0
2645 313 5 0.417 5.743755572609099 17.063551056318687 47.79766166279847 0 0 0
4134 810 4 -0.834 5.965029651654035 21.984793908737434 46.72687750921383 0 0 0
4136 810 5 0.417 6.308689061255578 22.08519574987973 45.83375990447589 0 0 0
1965 87 4 -0.834 3.081122566810949 23.43524754620141 46.808073997426014 0 0 0
1966 87 5 0.417 3.5269361602761817 22.59857626921245 47.021297924287836 0 0 0
1967 87 5 0.417 2.825630718974358 23.763027404502868 47.68996997531538 0 0 0
3627 641 4 -0.834 0.28940336753292384 22.686367533789337 48.1451785121907 0 0 0
2096 130 5 0.417 7.460155850410882 25.101206435853275 49.615111200772276 0 0 0
4135 810 5 0.417 6.151802964694747 22.826369752118836 47.14867365303594 0 0 0
4030 775 5 0.417 8.704296829281361 16.730802483312278 45.00562204268723 0 0 0
4272 856 4 -0.834 10.587252635017997 19.78214962328629 44.18182928663739 0 0 0
4273 856 5 0.417 10.239328810777252 20.545562006494702 44.64420548335486 0 0 0
4274 856 5 0.417 10.635453425362723 19.098024582359336 44.855490741158334 0 0 0
4795 1030 5 0.417 10.865323870983326 17.129209327690873 42.37344790305164 0 0 0
2829 375 4 -0.834 13.60695940765527 17.047876960414087 44.71814713655688 0 0 0
2830 375 5 0.417 12.775353859301266 16.881817886206193 44.2661931568241 0 0 0
3070 455 5 0.417 14.395499343979553 22.158556765345388 45.43319532979419 0 0 0
3648 648 4 -0.834 16.578649577450523 18.24163387395938 42.30164709233029 0 0 0
3650 648 5 0.417 15.794220451037479 18.780326072248197 42.470392652163376 0 0 0
2831 375 5 0.417 13.431005362783772 16.81942069949532 45.632178294536445 0 0 0
3069 455 4 -0.834 13.6610131581529 21.540543813176352 45.31936320210971 0 0 0
3071 455 5 0.417 12.880323836345493 22.08337739266168 45.47398798781334 0 0 0
3419 571 5 0.417 15.987259690363288 16.860612626920055 46.43043790903459 0 0 0
4440 912 4 -0.834 14.802158234296037 20.342203500803393 48.81227300148055 0 0 0
4441 912 5 0.417 14.094983477497108 20.360921771817903 48.16703730660126 0 0 0
4442 912 5 0.417 15.43716734696021 19.718026339477603 48.453796119627164 0 0 0
4823 1039 5 0.417 16.528487988474723 20.613616410224907 46.57572497326807 0 0 0
4822 1039 5 0.417 16.040951905053582 19.509173295054747 45.66145883751342 0 0 0
4821 1039 4 -0.834 15.802618555932451 20.372695488294603 45.99968519481126 0 0 0
2403 233 4 -0.834 9.811448610905197 22.702743874441236 47.77793688296452 0 0 0
2404 233 5 0.417 10.553298349042617 23.312590195169758 47.88186310350605 0 0 0
2405 233 5 0.417 9.047198723762545 23.245634112430952 48.03299721683606 0 0 0
3393 563 4 -0.834 15.935662266181708 23.853118569998763 47.56521123936881 0 0 0
3394 563 5 0.417 15.203393144783256 23.23330451495713 47.55563226467958 0 0 0
3395 563 5 0.417 15.93636398827 24.206983984822234 48.45701064177332 0 0 0
2292 196 4 -0.834 18.381777232152718 21.760882135260427 43.914681917049435 0 0 0
2293 196 5 0.417 19.184253159485216 22.26263868965514 44.09399472606759 0 0 0
3649 648 5 0.417 17.307312762306047 18.85784359028895 42.46760920870468 0 0 0
4192 829 5 0.417 21.53760070092063 20.54715435996625 42.60298916933289 0 0 0
2061 119 4 -0.834 23.011805997029757 20.77446673660119 43.59211280767113 0 0 0
2062 119 5 0.417 23.274261224167972 20.040956723688875 44.192089985718475 0 0 0
2063 119 5 0.417 23.84926532529751 21.248953584213666 43.42195043160795 0 0 0
2294 196 5 0.417 17.673519290988153 22.377569074546894 44.13951564870236 0 0 0
4410 902 4 -0.834 23.468194511182435 23.011767046159136 42.50440189237169 0 0 0
4412 902 5 0.417 22.813125459827432 23.647065580566824 42.859034808010726 0 0 0
2100 132 4 -0.834 19.94546424735385 19.74496683152354 47.72968873998728 0 0 0
2101 132 5 0.417 20.662938359223073 20.344148475637347 47.52149813463665 0 0 0
2102 132 5 0.417 19.217970140598396 20.32099646615404 47.97810236982685 0 0 0
2232 176 4 -0.834 21.743318980098397 18.46615867502647 49.36217486517802 0 0 0
2233 176 5 0.417 22.391939906816074 19.10499772905706 49.025841020063034 0 0 0
2807 367 5 0.417 17.475882244037958 21.345195351798996 49.30949882151797 0 0 0
3309 535 4 -0.834 21.270202694228256 22.304450522272777 45.937780236160116 0 0 0
3310 535 5 0.417 22.18058538328949 22.237221023979583 46.22694176682059 0 0 0
3417 571 4 -0.834 16.76309784491824 16.734274691651525 45.83019525897575 0 0 0
3418 571 5 0.417 17.389583413970275 17.431660622371744 46.26611371396732 0 0 0
3810 702 4 -0.834 17.818626017752795 17.458992243640093 48.00425303063802 0 0 0
3811 702 5 0.417 18.720788370195226 17.464549606621343 48.33091867020454 0 0 0
3812 702 5 0.417 17.34356066219313 18.056226926954583 48.587681764121925 0 0 0
3551 615 5 0.417 25.15721046088696 17.482205399407878 48.84076987586696 0 0 0
3311 535 5 0.417 20.945562699864272 23.10617406874399 46.35134044293412 0 0 0
2253 183 4 -0.834 24.40679054611194 23.485683988998307 46.298220892810306 0 0 0
2254 183 5 0.417 24.427709033187263 23.46419064147748 45.33919580553087 0 0 0
2255 183 5 0.417 24.275760912862854 24.413549899771013 46.51318753713664 0 0 0
3667 654 5 0.417 26.041953491523483 20.114826976322945 42.33768542080522 0 0 0
2442 246 4 -0.834 29.533423270417817 17.905204908766883 44.580020523267386 0 0 0
2443 246 5 0.417 29.7425047852048 18.1120737298413 43.66789189273773 0 0 0
2444 246 5 0.417 28.578392701781773 17.96317615386618 44.627662345243046 0 0 0
3441 579 4 -0.834 31.35159283204293 16.79861721954061 43.06164175372178 0 0 0
3443 579 5 0.417 31.73583411374616 17.708107117399397 43.08353629326249 0 0 0
3914 736 5 0.417 33.44889052696375 23.59455476479312 42.941122705220295 -1 0 0
2847 381 4 -0.834 26.56139815238477 16.981833416048985 47.026831686592736 0 0 0
2848 381 5 0.417 27.44764610060568 16.766138733465343 46.7314396275803 0 0 0
2849 381 5 0.417 26.26934522780195 17.665884133078446 46.422637598400904 0 0 0
2532 276 4 -0.834 31.88110368297593 17.89427924181719 46.28285210921479 0 0 0
2533 276 5 0.417 31.363091477555404 17.7998725705345 47.085179147473035 0 0 0
2534 276 5 0.417 31.269876407551127 17.678091373752252 45.575074507514216 0 0 0
4236 844 4 -0.834 32.05637211794773 22.113121615360523 45.90260150979034 0 0 0
4238 844 5 0.417 31.474302103101014 21.939956356393047 46.66181997419629 0 0 0
3642 646 4 -0.834 28.634394293824908 23.301283058703735 45.43115119100756 0 0 0
3643 646 5 0.417 29.419414647370175 22.871705274594127 45.78633260023188 0 0 0
3644 646 5 0.417 28.642481977803016 24.170835174374094 45.84346319764453 0 0 0
4237 844 5 0.417 32.14881689368919 23.081768063298934 45.92428541782559 0 0 0
2689 328 5 0.417 5.311969901798721 26.390300802862303 42.60009508090283 0 0 0
3784 693 5 0.417 5.396608858665449 27.459522870653686 45.39138401362883 0 0 0
2688 328 4 -0.834 6.031678891775991 26.56468800520051 43.221177720175035 0 0 0
2690 328 5 0.417 6.136536689208801 27.523808129665753 43.1960710221828 0 0 0
4633 976 5 0.417 6.787278919388676 33.542391701957285 45.32920124366716 0 0 0
3783 693 4 -0.834 6.010332488945484 26.824458101249526 45.765571427207455 0 0 0
3785 693 5 0.417 5.480045919306551 26.32205428668469 46.38759713301164 0 0 0
1887 61 4 -0.834 5.11565276206614 32.37065627049786 48.156545184588566 0 0 0
1889 61 5 0.417 4.4501032679623185 33.03002379653613 48.41487627394245 0 0 0
1896 64 4 -0.834 -0.24431352650787574 29.016928618330173 47.997034348829935 1 0 0
4023 773 4 -0.834 5.299646264286773 29.222747946109564 49.04439498049005 0 0 0
4025 773 5 0.417 4.853488511582773 30.05512214398545 48.86806123837375 0 0 0
4294 863 5 0.417 0.898891511309095 30.580044015885264 48.90968513395742 0 0 0
4503 933 4 -0.834 5.27764632704378 30.173763057710623 45.881105891812126 0 0 0
4505 933 5 0.417 4.873478597999086 30.998728383493802 46.20439660767306 0 0 0
1888 61 5 0.417 5.921696403124815 32.882925925418505 48.07008479139652 0 0 0
3255 517 4 -0.834 8.045452642178354 30.008372046964997 47.2220159606164 0 0 0
3256 517 5 0.417 7.135326276539266 30.13935250029519 47.48995524505826 0 0 0
4024 773 5 0.417 6.234221396379925 29.446317456122095 49.00375953744151 0 0 0
4504 933 5 0.417 6.179041350344239 30.454479034757313 45.662827809248725 0 0 0
4632 976 4 -0.834 6.033299210618811 33.27311419958728 45.862579547413645 0 0 0
3709 668 5 0.417 13.033422276855859 25.674615645670446 42.49614046293304 0 0 0
3710 668 5 0.417 11.591741741253845 26.14363844088407 42.446198426012394 0 0 0
2451 249 4 -0.834 9.984178247413128 33.21321909648631 42.819297348091915 0 0 0
2453 249 5 0.417 9.70058459001698 33.11199685149943 43.7483152753278 0 0 0
2850 382 4 -0.834 10.453483563699201 30.225370176537925 43.242876824274646 0 0 0
2851 382 5 0.417 9.64483349735733 30.553270891225864 43.64451701387421 0 0 0
2852 382 5 0.417 10.923465976137033 31.05677808877666 42.9792206701346 0 0 0
2172 156 4 -0.834 16.3764548951662 32.595598221438536 42.926295194717625 0 0 0
2174 156 5 0.417 15.40956362846558 32.93020824188922 42.71724087482969 0 0 0
4080 792 4 -0.834 15.632551217171484 29.52916678726731 44.69413299795708 0 0 0
4081 792 5 0.417 14.998300718771333 29.157519509375895 44.078051145684746 0 0 0
4082 792 5 0.417 16.45633305897315 29.557853255159834 44.20232129058542 0 0 0
4416 904 4 -0.834 12.063332140897923 32.387336825856806 44.03878891687301 0 0 0
4417 904 5 0.417 12.56168590987195 32.14449553384111 44.829651568985504 0 0 0
4418 904 5 0.417 11.860153892551931 33.321875234339615 44.160770632190385 0 0 0
4695 997 4 -0.834 9.432223321167484 27.62785454125905 48.3454078699274 0 0 0
4697 997 5 0.417 8.603675481446594 27.69614054842019 47.852362564625466 0 0 0
3015 437 4 -0.834 12.092923569955769 26.679219263437307 48.59795805118286 0 0 0
3016 437 5 0.417 12.55173186962154 27.085927873186524 49.337070823687796 0 0 0
3017 437 5 0.417 12.748053538420733 26.07386555356736 48.21744727509362 0 0 0
3063 453 4 -0.834 14.411754267097336 26.617681062997836 47.24556910781441 0 0 0
3064 453 5 0.417 15.232824645294906 26.82036231157298 47.698314336089496 0 0 0
3065 453 5 0.417 13.922260357943644 27.44206222094136 47.25606505657657 0 0 0
3350 548 5 0.417 11.83592680778929 27.783004836270187 47.56888045575259 0 0 0
1984 93 5 0.417 10.951361877074378 32.969396824715815 48.569446216666776 0 0 0
3257 517 5 0.417 8.556007396140265 30.1817825627461 48.01357689796272 0 0 0
3297 531 4 -0.834 9.020381504978882 32.66468698355634 48.710726483497595 0 0 0
3298 531 5 0.417 8.605296866346869 32.07880648017802 49.34535503384919 0 0 0
3299 531 5 0.417 8.928630004080393 33.53764103588654 49.093498742801565 0 0 0
4496 930 5 0.417 10.408357885256102 31.00158799902711 48.028382969971744 0 0 0
4696 997 5 0.417 9.583465231823194 28.516786385611493 48.69009214812906 0 0 0
1983 93 4 -0.834 11.832371523578049 32.966427725384065 48.96314516519089 0 0 0
1985 93 5 0.417 12.372948478348626 32.49829544327589 48.3249963197679 0 0 0
2628 308 4 -0.834 15.374824035724295 29.848740110445977 47.179190020702755 0 0 0
2629 308 5 0.417 15.62155016305731 30.16713071280021 46.294673198514964 0 0 0
2630 308 5 0.417 16.204504984086256 29.58263585520224 47.580557115884396 0 0 0
3348 548 4 -0.834 11.944057601365108 28.287152996866773 46.74467720542623 0 0 0
3349 548 5 0.417 11.09170013087768 28.770059010733995 46.63712342870498 0 0 0
4494 930 4 -0.834 11.07547177684497 30.30418554726275 47.96163810057152 0 0 0
4495 930 5 0.417 11.9176838852824 30.769252130928255 48.10317691773799 0 0 0
4797 1031 4 -0.834 19.973106073526917 27.858799510887415 44.305310711211014 0 0 0
4799 1031 5 0.417 19.30931951179883 27.180149838416906 44.169204764449965 0 0 0
2547 281 4 -0.834 23.215622725331926 26.10856214153043 43.8804459311868 0 0 0
2548 281 5 0.417 22.405070201434985 26.634615882535947 43.77720245173975 0 0 0
2549 281 5 0.417 23.887226679163934 26.67440460487342 43.46789186877976 0 0 0
2139 145 4 -0.834 18.987046491063364 33.34148870652014 44.82699415396606 0 0 0
2140 145 5 0.417 18.479820096202403 32.663665379571455 45.29851252410686 0 0 0
2141 145 5 0.417 19.235492001010616 32.91982912019647 43.99048682207422 0 0 0
2173 156 5 0.417 16.946666582337436 33.46734820327194 42.820673630238616 0 0 0
4847 1047 5 0.417 22.066061180056654 31.40418055344813 43.1755075465786 0 0 0
4846 1047 5 0.417 20.62320519004833 31.25392317516153 43.60999024436481 0 0 0
4845 1047 4 -0.834 21.185965305757485 31.23645040807439 42.8338077590709 0 0 0
2945 413 5 0.417 19.566440898430574 29.537874626323664 42.77272157775561 0 0 0
4798 1031 5 0.417 19.817269737834035 28.164928379557583 45.20457149727765 0 0 0
2181 159 4 -0.834 18.515663184188014 25.646679088262417 47.383997076549086 0 0 0
2182 159 5 0.417 19.248795217926375 25.83355310871493 46.78922353823532 0 0 0
2183 159 5 0.417 18.108685471243895 26.509489334638072 47.52247999629576 0 0 0
4006 767 5 0.417 18.00996576358636 28.02215202140113 49.44074440132549 0 0 0
3258 518 4 -0.834 24.833023349305595 27.05946917192318 48.47235872301597 0 0 0
3260 518 5 0.417 24.063228673039664 27.61784649604562 48.67469710898033 0 0 0
4005 767 4 -0.834 18.330105725235953 28.3756120570104 48.56559806066578 0 0 0
4007 767 5 0.417 17.792557607772 29.222868392220413 48.54087239143844 0 0 0
4053 783 4 -0.834 20.599287268934887 32.61452100985724 47.129907930497374 0 0 0
4054 783 5 0.417 21.412996358049494 32.47750303415614 46.63658819804457 0 0 0
4055 783 5 0.417 20.884284813829883 32.99691742907973 47.96241328497368 0 0 0
4371 889 4 -0.834 21.206372832430244 28.685026334971816 47.6403121344103 0 0 0
4372 889 5 0.417 21.81995742998559 28.75347879516206 48.38105254554299 0 0 0
4373 889 5 0.417 20.406911897762996 29.122044134591736 47.9767374671381 0 0 0
3138 478 4 -0.834 25.029278251167426 31.67132490573774 45.80887963824377 0 0 0
3139 478 5 0.417 24.36913124400963 31.196085045612634 46.317388506344884 0 0 0
3140 478 5 0.417 25.00610479870124 32.561486309809965 46.165278487817766 0 0 0
3741 679 4 -0.834 25.659168515764744 26.937598149267373 44.708403793607964 0 0 0
3742 679 5 0.417 26.465560070567673 27.222882595498568 44.245143150426266 0 0 0
2706 334 4 -0.834 33.081160044030725 28.103955751578553 45.08700653642603 0 0 0
2707 334 5 0.417 -0.2532704000555839 28.867749786583456 45.12267644649829 1 0 0
2838 378 4 -0.834 30.648184691389666 28.80524691756381 42.57439892266219 0 0 0
2840 378 5 0.417 30.541972726098056 29.147332665462773 43.46627618024404 0 0 0
3957 751 4 -0.834 28.620723991068566 28.06635680209857 44.91498872907424 0 0 0
3958 751 5 0.417 29.168713802012217 28.835463549234102 45.11281801448962 0 0 0
4473 923 4 -0.834 29.830384212096888 31.956221037932867 44.82074287097149 0 0 0
4474 923 5 0.417 30.681300597550912 32.14124021391355 45.2331082552031 0 0 0
4475 923 5 0.417 29.365904211336037 32.7944480960347 44.85810073237108 0 0 0
3259 518 5 0.417 25.575779114805133 27.608194170153602 48.8622723742707 0 0 0
3743 679 5 0.417 25.628941896941296 27.511946524439807 45.48218538883761 0 0 0
1968 88 4 -0.834 30.55278932924253 25.853991956703812 46.671936914970196 0 0 0
1969 88 5 0.417 31.24587101666469 26.036563536046717 47.313515941154954 0 0 0
1970 88 5 0.417 29.93348669156678 26.579299871973145 46.78773293607509 0 0 0
2661 319 4 -0.834 27.485290530390778 29.56569815402079 46.876391430007466 0 0 0
2662 319 5 0.417 27.67559859574056 30.503618570829634 46.9071209792082 0 0 0
2663 319 5 0.417 26.964625258207654 29.400331579892836 47.66395569072303 0 0 0
3959 751 5 0.417 27.908283192833856 28.132606062159557 45.57708275438289 0 0 0
1897 64 5 0.417 32.976796626148044 28.363023613694498 47.91401007439554 0 0 0
1898 64 5 0.417 33.2501718054868 29.845252372470867 47.76093426065389 0 0 0
2106 134 4 -0.834 30.482841798412498 29.206858550085435 48.37178121785092 0 0 0
2107 134 5 0.417 31.188682592754432 29.852650124414215 48.46078050648188 0 0 0
2108 134 5 0.417 29.6780931144468 29.726845589593896 48.47949849332176 0 0 0
2708 334 5 0.417 32.24636689718599 28.436453287974143 45.42315364629733 0 0 0
3768 688 4 -0.834 30.566145276657913 32.58431771476121 47.792346442671274 0 0 0
3769 688 5 0.417 31.340214107687174 33.151676502143246 47.885556691186395 0 0 0
3770 688 5 0.417 29.855046322775053 33.10862004315955 48.17811630850722 0 0 0
2652 316 4 -0.834 2.7583997937152875 4.361176846993019 50.045273387528404 0 0 0
2654 316 5 0.417 2.00462228868985 3.738656446527484 50.41813835270365 0 0 0
3109 468 5 0.417 0.27431127230834806 0.31015576089040986 49.6029406055881 1 0 0
3150 482 4 -0.834 7.270062700150764 1.57698111011164 49.89225871385378 0 0 0
3151 482 5 0.417 7.939748097723866 2.223990181529137 50.154721482241364 0 0 0
3152 482 5 0.417 6.452622122158429 1.9522993170600857 50.30398592235588 0 0 0
2653 316 5 0.417 3.1638823170210486 4.592978801999134 50.91718756007934 0 0 0
2675 323 5 0.417 0.7508423923581913 0.8677646726456578 55.23839786173139 0 0 0
3231 509 4 -0.834 2.23516285041025 3.9825857158874483 53.56335009785481 0 0 0
3232 509 5 0.417 2.7836952334687255 4.766008161122286 53.678150008033796 0 0 0
3233 509 5 0.417 1.3351304951694494 4.314318802346336 53.55967428273691 0 0 0
3288 528 4 -0.834 4.15600145599993 -0.2159279437742586 51.64149482177561 0 0 0
3289 528 5 0.417 4.220403430141792 0.4075358099777612 52.36987605710482 0 0 0
3772 689 5 0.417 0.3534458290704473 5.037660613850928 55.415439393050605 1 0 0
4521 939 4 -0.834 0.7999060742671646 4.052879392933019 51.40640814046332 0 0 0
4522 939 5 0.417 0.9606045633119615 4.961817158454833 51.114642689464844 0 0 0
4523 939 5 0.417 -0.10208714919027279 4.08347887775562 51.750037687071575 0 0 0
4611 969 4 -0.834 0.25896972199686163 1.9716648402523251 52.60805679055765 0 0 0
4612 969 5 0.417 0.39302898049181323 1.0161067556697239 52.61385798257031 0 0 0
1925 73 5 0.417 8.113923631368444 5.354860561031185 53.444770127686816 0 0 0
2217 171 4 -0.834 6.605966408693905 2.3492829470916554 55.12420403636864 0 0 0
2218 171 5 0.417 7.025933285607596 1.8600352724050473 54.410749552761956 0 0 0
2589 295 4 -0.834 5.943958767255415 3.9361693575715844 52.27616542873787 0 0 0
2590 295 5 0.417 6.686167013887181 3.6896484957230165 52.90776471781111 0 0 0
2591 295 5 0.417 6.293936797280318 4.785899111045482 51.93292581540039 0 0 0
2775 357 4 -0.834 1.5055194301947452 6.906870768863691 50.52932384297577 0 0 0
2776 357 5 0.417 2.2402465673825147 7.517697621828306 50.68708976383681 0 0 0
2777 357 5 0.417 0.7337966403794599 7.427804428854115 50.832670484759056 0 0 0
3675 657 4 -0.834 1.724947984703359 7.570220317494838 55.225219580557955 0 0 0
3677 657 5 0.417 2.0573492463544176 8.093277384863757 54.4864784458569 0 0 0
2673 323 4 -0.834 1.5975603974308232 0.7147281056060942 55.67294147330701 0 0 0
2674 323 5 0.417 1.5662355548674398 1.2680123450096639 56.461817042480604 0 0 0
2219 171 5 0.417 7.318177878891272 2.5110270449259384 55.751957654890354 0 0 0
3676 657 5 0.417 2.288677568149137 7.839623233764753 55.96734496701289 0 0 0
3136 477 5 0.417 14.79243486006368 5.056762594805653 50.171370144088776 0 0 0
1923 73 4 -0.834 8.255104659091522 4.397593390176502 53.37592946161914 0 0 0
1924 73 5 0.417 8.626822316725574 4.173198241613808 54.241820541717395 0 0 0
2055 117 4 -0.834 16.34332429807779 2.641743222469622 54.18999136924219 0 0 0
2056 117 5 0.417 16.09178351647024 2.1753490527249824 53.38556191112609 0 0 0
2057 117 5 0.417 16.08696771398497 3.551574988476075 54.02820341185016 0 0 0
2226 174 4 -0.834 14.0650463148554 3.1783293980375675 52.88516838891601 0 0 0
2227 174 5 0.417 14.831023903007228 3.7560025444715874 52.9880829772297 0 0 0
2228 174 5 0.417 13.320747190621377 3.7652830429542172 53.119880963182574 0 0 0
2346 214 4 -0.834 11.368057062505294 0.6094653533186113 54.24166534901502 0 0 0
2347 214 5 0.417 12.091964583609306 0.3673300674568144 53.659465590304904 0 0 0
2348 214 5 0.417 11.135404011951362 1.5006997152369461 53.96597344399761 0 0 0
3135 477 4 -0.834 15.181038051295145 4.503016083213345 50.85425259686094 0 0 0
3137 477 5 0.417 14.454557039241617 4.307202134518341 51.450727616209406 0 0 0
4160 818 5 0.417 10.74053238352005 8.084906745179762 55.25770669168029 0 0 0
4698 998 4 -0.834 8.369689257512714 7.955980223868794 54.17989650250719 0 0 0
2709 335 4 -0.834 16.069484178196536 6.56946123448715 54.20369493295401 0 0 0
2710 335 5 0.417 15.69443125943686 7.075416097534996 53.47067979226229 0 0 0
3942 746 4 -0.834 12.889359040550813 7.366191539554949 52.20313315801694 0 0 0
3943 746 5 0.417 13.10786433068151 7.985082888273386 51.47846393606577 0 0 0
3944 746 5 0.417 12.271614555477186 6.733810386896092 51.78738482327291 0 0 0
3129 475 4 -0.834 11.939197920644958 2.4527340983014345 56.16077440082738 0 0 0
3130 475 5 0.417 12.750875278040654 2.8559279112120803 55.848550590538565 0 0 0
3131 475 5 0.417 11.289973229460866 3.157305485416047 56.11017477552573 0 0 0
4592 962 5 0.417 21.310142532939334 4.701418288189175 50.1199433386207 0 0 0
2259 185 4 -0.834 19.333864949249406 1.1301484578938479 50.92996099980993 0 0 0
2260 185 5 0.417 19.684692831793566 1.9810778082628073 51.19808845929716 0 0 0
2261 185 5 0.417 19.382684452986954 0.594079789975204 51.728570632005635 0 0 0
2493 263 4 -0.834 21.870223407352086 2.490975202622047 51.36243582408642 0 0 0
2495 263 5 0.417 21.382559882843637 1.9943447479033765 52.026693793477605 0 0 0
4590 962 4 -0.834 21.374782451403178 5.392880913988503 50.78352446000162 0 0 0
4591 962 5 0.417 21.848473956591093 4.977352583407443 51.509227450534915 0 0 0
2494 263 5 0.417 22.628680219430024 2.837638150197798 51.841055756006405 0 0 0
3854 716 5 0.417 22.655455206302648 0.6361590427428658 52.22910346920635 0 0 0
4176 824 4 -0.834 24.83702842675732 1.9664639155325703 50.85006364015846 0 0 0
4178 824 5 0.417 24.01677608821878 2.4397775957287156 50.6975964352061 0 0 0
2711 335 5 0.417 16.92859566603552 6.977434194445993 54.34699079115346 0 0 0
3556 617 5 0.417 20.459732038160123 8.060418095036521 50.97762551035381 0 0 0
4114 803 5 0.417 21.86478452349298 6.681521400089509 53.58671674292054 0 0 0
4115 803 5 0.417 22.083728693273574 7.129880677509005 52.15254005384629 0 0 0
2875 390 5 0.417 23.24128023694531 6.91774674290682 55.5192875612521 0 0 0
3284 526 5 0.417 24.648036385095455 6.499035502017458 53.34380297048652 0 0 0
4113 803 4 -0.834 22.51137700007713 7.1014412845192325 53.011899443536294 0 0 0
2916 404 4 -0.834 20.07005429330468 0.027835491426766668 56.119959761853266 0 0 0
2918 404 5 0.417 19.117000194370142 0.3508183589482574 56.12957701795715 0 0 0
2876 390 5 0.417 21.988236819941452 6.283019770911512 56.11526281760553 0 0 0
2874 390 4 -0.834 22.8822631664512 6.054520590474594 55.74631941168558 0 0 0
3110 468 5 0.417 32.70217089207715 0.035918857140739446 49.592526079075 0 0 0
3843 713 4 -0.834 28.022029888643065 2.2278926623527147 50.11342150168902 0 0 0
2019 105 4 -0.834 27.735790154727184 1.7614061105257757 54.55533781805561 0 0 0
2020 105 5 0.417 27.92873507936048 0.8949341453237742 54.97559025249943 0 0 0
2021 105 5 0.417 27.326554057686483 2.251912232745537 55.28716074099135 0 0 0
4177 824 5 0.417 25.448153895479294 2.6387700597711428 51.161734431126334 0 0 0
3844 713 5 0.417 28.58404512195927 2.0377302099139527 50.868930769944605 0 0 0
4228 841 5 0.417 30.75393503380147 0.7960227107989859 54.906167702726684 0 0 0
4613 969 5 0.417 -0.24714551189349265 2.13552770313532 53.41397250581802 0 0 0
4656 984 4 -0.834 30.54244184214693 2.20829860184989 53.33152481572086 0 0 0
4657 984 5 0.417 30.801196850826518 3.0932490538286115 53.01373357698904 0 0 0
4658 984 5 0.417 29.707101360509984 2.3797280390730426 53.79933841491506 0 0 0
3282 526 4 -0.834 25.43858556026164 6.416808433971995 53.89961785192827 0 0 0
3283 526 5 0.417 25.352106569435726 5.527811576351452 54.26854936183014 0 0 0
4145 813 5 0.417 27.472929302265847 6.161849443446357 54.140084788530544 0 0 0
4143 813 4 -0.834 28.316253849686614 5.712194712635352 54.20638646360686 0 0 0
4144 813 5 0.417 28.73130943854205 6.093264950163252 54.98102597854322 0 0 0
4533 943 4 -0.834 27.19980040929817 4.057123779298446 56.021446671210455 0 0 0
4535 943 5 0.417 26.901988772192002 4.971201947582561 55.986652620266355 0 0 0
3771 689 4 -0.834 33.34443580840016 4.959938697281661 55.65669259825597 0 0 0
4227 841 4 -0.834 30.11605892593676 0.8544040873481398 55.62972797285511 0 0 0
4229 841 5 0.417 30.568114362260697 1.36458192897592 56.30391812074315 0 0 0
4534 943 5 0.417 28.1422084138578 4.124630759540555 56.189231749392434 0 0 0
2163 153 4 -0.834 -0.03526994416595078 15.898066663915383 49.92669722719599 0 0 0
2164 153 5 0.417 0.8681708526912117 16.202585661835894 50.03530304485114 0 0 0
2399 231 5 0.417 4.784442231700945 10.628412223834644 54.97258864344367 0 0 0
2397 231 4 -0.834 5.515563515765147 10.022484005722939 54.75861637544053 0 0 0
2398 231 5 0.417 6.294165407317538 10.587655551383035 54.85129057204154 0 0 0
4275 857 4 -0.834 7.274909321277946 9.115257916421537 50.79388079777054 0 0 0
4276 857 5 0.417 7.837307063395814 9.851502172910905 51.04943541197445 0 0 0
4277 857 5 0.417 6.4193330032893074 9.521682385539386 50.621697446794414 0 0 0
4700 998 5 0.417 7.581827987366724 8.48961351658018 54.40520658752167 0 0 0
1872 56 4 -0.834 4.227668220043115 15.421423233257576 54.25450809300962 0 0 0
1873 56 5 0.417 3.382368692362894 15.012490096499436 54.02977042546551 0 0 0
1874 56 5 0.417 4.682378849779972 14.741090666019602 54.76066324576177 0 0 0
3336 544 4 -0.834 3.6054234482743723 12.69745502912573 53.63645230403052 0 0 0
3337 544 5 0.417 3.8770402325806943 12.783850505743441 52.72189003924825 0 0 0
3338 544 5 0.417 3.40571317503809 11.765778041570341 53.7400557221705 0 0 0
4434 910 4 -0.834 1.8324044417762928 13.436930325477018 51.51118260593202 0 0 0
4435 910 5 0.417 1.6815225672597398 14.38204646029421 51.59148287130243 0 0 0
4436 910 5 0.417 1.5405599043390121 13.087200837529616 52.36865797763577 0 0 0
4451 915 5 0.417 0.21991282894394482 11.913997648239492 51.81795225087842 1 0 0
2153 149 5 0.417 7.984809597738948 15.430717663546696 53.790859322103984 0 0 0
2460 252 4 -0.834 7.1721544506473105 13.372323556576557 54.87963363202935 0 0 0
2461 252 5 0.417 7.107843783987426 12.589831386394184 55.43942910850959 0 0 0
2462 252 5 0.417 7.836945292706279 13.912561879206264 55.313668822507836 0 0 0
4198 831 5 0.417 9.249967877152818 10.683243411496054 49.89569055901724 0 0 0
2257 184 5 0.417 14.071704049185586 8.462122759958431 49.900636753756125 0 0 0
2258 184 5 0.417 13.25688593657303 9.695070505110452 50.26945235167408 0 0 0
3001 432 5 0.417 12.32546076207748 16.290253447488595 50.245942811731396 0 0 0
4699 998 5 0.417 9.090520723615024 8.601465947991532 54.283169795603634 0 0 0
2256 184 4 -0.834 13.857357099982842 9.042867042867735 50.63976481776753 0 0 0
1971 89 4 -0.834 9.45718946187381 11.600495381496897 51.43698839562025 0 0 0
1972 89 5 0.417 10.270477046184265 12.105973494529543 51.58022811909251 0 0 0
1973 89 5 0.417 8.761243641862736 12.252672892488585 51.661221124943566 0 0 0
2151 149 4 -0.834 8.534555708798697 15.7283455572222 53.06495486477186 0 0 0
2152 149 5 0.417 8.75392999600963 16.637769709942756 53.29001396902528 0 0 0
3000 432 4 -0.834 12.371399857928266 15.601025499466662 50.9198402551468 0 0 0
3002 432 5 0.417 11.511983333728708 15.649843139643497 51.351896883740665 0 0 0
3318 538 4 -0.834 14.684812757821458 14.758781275004301 53.708490358676464 0 0 0
3319 538 5 0.417 13.76755667701028 14.982520638868113 53.544484110564056 0 0 0
3320 538 5 0.417 14.647281142768316 14.115729651901693 54.424622836100426 0 0 0
3508 601 5 0.417 12.660715572796121 14.436525133182183 54.85661331002745 0 0 0
4280 858 5 0.417 14.542217383740205 16.52064350532281 53.23666322454267 0 0 0
4158 818 4 -0.834 11.164351961462797 8.548591881040496 55.98915336177725 0 0 0
3112 469 5 0.417 14.254349640049679 11.932556456053977 56.298231461516686 0 0 0
3507 601 4 -0.834 12.517277532662757 13.723254806944059 55.50925984701338 0 0 0
3509 601 5 0.417 11.628310703731158 13.922878205297502 55.853718585048384 0 0 0
4607 967 5 0.417 17.45164101903134 11.887020350069914 49.51890416885052 0 0 0
3379 558 5 0.417 17.93431186005864 10.980036881158775 50.93677133432731 0 0 0
3555 617 4 -0.834 19.548034014793796 8.33830984231666 50.85630615844367 0 0 0
3557 617 5 0.417 19.37096433125233 8.890627505334214 51.624921001811664 0 0 0
4065 787 4 -0.834 19.51367660890852 10.22811775869925 54.431059492422996 0 0 0
4066 787 5 0.417 20.263345016311426 10.81120977108276 54.65145747900118 0 0 0
4067 787 5 0.417 18.752625879836764 10.82740970774359 54.52254795497439 0 0 0
3090 462 4 -0.834 24.75642399449067 10.288318864472433 50.776715910627765 0 0 0
3092 462 5 0.417 23.80367726485162 10.241194939322071 50.959792737472156 0 0 0
4365 887 4 -0.834 23.352649261690534 10.969753248187821 53.23421521524896 0 0 0
3058 451 5 0.417 19.058214499841576 16.599593044516965 53.86266214132546 0 0 0
3059 451 5 0.417 19.627542113309616 16.274942112398456 55.22882156343505 0 0 0
3378 558 4 -0.834 17.65355397387065 11.632107112508056 51.587039913038325 0 0 0
3380 558 5 0.417 17.68015121424455 12.465234667921443 51.1125976604691 0 0 0
3519 605 4 -0.834 17.838738031265475 12.650667245677285 54.36000726559075 0 0 0
3520 605 5 0.417 17.416248555503557 12.033968816545514 53.74458699370092 0 0 0
3521 605 5 0.417 17.10478905938603 13.098845001136691 54.788507253719935 0 0 0
2932 409 5 0.417 24.82390798191147 14.942244236085944 51.40265985410036 0 0 0
3091 462 5 0.417 25.052984525578935 11.038675976141596 51.30042039759113 0 0 0
4366 887 5 0.417 24.23054430999023 11.030110624944049 53.62013813468073 0 0 0
4367 887 5 0.417 22.77575595570149 11.342165569648808 53.903900630533926 0 0 0
4727 1007 5 0.417 25.131594523507413 15.764670106110415 54.67575680209671 0 0 0
2479 258 5 0.417 24.458271867237784 14.595800954561616 56.086519548672804 0 0 0
2165 153 5 0.417 33.351212978945085 16.619189656232262 50.26836207180167 -1 0 0
3439 578 5 0.417 29.172688116052704 16.564562209703524 49.52037845376836 0 0 0
4167 821 4 -0.834 29.6078372729261 11.1268005299559 50.34197551252518 0 0 0
4169 821 5 0.417 30.101335132757782 11.426265123254836 49.57605107706466 0 0 0
3124 473 5 0.417 27.461742015880265 10.295777177169732 53.84040676974212 0 0 0
2553 283 4 -0.834 33.131689990683455 8.422708525638912 52.00786978463509 0 0 0
2554 283 5 0.417 33.349604894735094 9.326146394212087 52.35056418474592 0 0 0
2555 283 5 0.417 32.15420700709555 8.471766959248415 51.98095807451679 0 0 0
3123 473 4 -0.834 28.275630876617075 10.802997409085428 53.8077245056981 0 0 0
3125 473 5 0.417 28.693502967619796 10.533395270286318 52.98893075805213 0 0 0
4168 821 5 0.417 30.060257456414607 10.327529935525162 50.62002134259348 0 0 0
2931 409 4 -0.834 25.434356042740742 14.356575440629593 50.953592761575216 0 0 0
2933 409 5 0.417 25.767969384860567 13.782137111650169 51.64373504408511 0 0 0
4725 1007 4 -0.834 25.725106126265924 14.998234773737126 54.67342465681339 0 0 0
4726 1007 5 0.417 26.601633878349055 15.399167210622652 54.6876288420998 0 0 0
2421 239 4 -0.834 29.8827912197067 12.753574774813897 53.73761917078405 0 0 0
2422 239 5 0.417 30.644241133710207 13.176439356020555 53.31580887489007 0 0 0
2423 239 5 0.417 29.50449147432376 13.45458946514064 54.27608490260076 0 0 0
3981 759 4 -0.834 32.598615024147946 13.614510937697188 52.6187362320024 0 0 0
3982 759 5 0.417 33.46011410279311 14.021139492045373 52.881915323006666 0 0 0
3983 759 5 0.417 31.969573621867095 14.25809076875565 53.02081902515493 0 0 0
4443 913 4 -0.834 32.79136731535665 15.45329239800351 54.663066709856714 0 0 0
4444 913 5 0.417 33.27866847140376 16.30761576367541 54.68567373074366 0 0 0
4445 913 5 0.417 31.937378609709267 15.726635806419418 55.083934122374515 0 0 0
4449 915 4 -0.834 33.48497096657185 11.293054136917402 52.20210545624118 0 0 0
4450 915 5 0.417 32.628663345347135 11.738141670627064 51.86940592105886 0 0 0
2751 349 4 -0.834 31.726620829095314 11.992985907874967 56.449803045181554 0 0 0
2752 349 5 0.417 31.39746126162998 12.825094225395182 56.105116847157134 0 0 0
3072 456 4 -0.834 0.7176521112898429 22.065082357615378 50.4634534436135 0 0 0
4743 1013 4 -0.834 4.616380011690255 20.452027233602596 49.4030521595102 0 0 0
4745 1013 5 0.417 5.009220327477826 20.606703911008115 50.278267668046446 0 0 0
4356 884 4 -0.834 7.082944971998415 20.047099022147737 50.07779244117714 0 0 0
4358 884 5 0.417 7.817676950411453 19.70219143151809 49.567573720773844 0 0 0
3630 642 4 -0.834 3.266881751816954 23.50750523493971 49.60517154528758 0 0 0
3631 642 5 0.417 2.5250157825488713 24.090581331292114 49.841294408866304 0 0 0
3632 642 5 0.417 3.118627365298284 22.735020482159303 50.16611361995155 0 0 0
2094 130 4 -0.834 7.9781048721743595 24.200071706237942 49.55465747050107 0 0 0
3074 456 5 0.417 -0.2076218240311518 21.948169576108576 50.70450877743102 0 0 0
3159 485 4 -0.834 0.24660657721749668 19.805781339417155 53.793501445495146 0 0 0
3160 485 5 0.417 1.10081439578042 20.245307741656863 53.89947936216902 0 0 0
4428 908 4 -0.834 5.0153621017067005 21.0496818192796 52.60343979748356 0 0 0
4538 944 5 0.417 3.866854332427258 20.218350802331766 55.037814584309395 0 0 0
2631 309 4 -0.834 7.863211598242266 22.237349711100464 54.49546737018291 0 0 0
2940 412 4 -0.834 7.546741396834125 19.280023010662426 53.72888525713588 0 0 0
2941 412 5 0.417 7.0102777624927075 19.261620045596207 52.934140657316135 0 0 0
2942 412 5 0.417 7.555671472246743 18.36722583103899 54.030774466885404 0 0 0
4357 884 5 0.417 7.372365335124796 19.987230022321036 50.99008148132203 0 0 0
4429 908 5 0.417 5.5370567667984245 21.627135988980573 52.0150342413547 0 0 0
4430 908 5 0.417 5.690511575624804 20.720242251079608 53.221247430933275 0 0 0
3073 456 5 0.417 0.9958969109485576 22.822183624618578 50.989035917873295 0 0 0
2632 309 5 0.417 7.939363033701918 22.441419476713918 55.47288204193859 0 0 0
2142 146 4 -0.834 1.9001268449603108 18.754106077570018 56.20961296845876 0 0 0
2143 146 5 0.417 1.816301331269747 19.718499388330766 56.25502856299259 0 0 0
3214 503 5 0.417 5.386730946589633 18.4552937454756 56.2537832794872 0 0 0
4536 944 4 -0.834 4.228475725344991 20.652562651447248 55.81434799952693 0 0 0
4537 944 5 0.417 5.071190244262603 21.000774530372016 55.52175504792576 0 0 0
2649 315 4 -0.834 10.961393085403683 18.49282262815737 50.299668911709645 0 0 0
2650 315 5 0.417 10.546818165941705 17.885772380817574 49.68325585972478 0 0 0
2651 315 5 0.417 11.481042127990554 19.078095323870624 49.74666220971975 0 0 0
2095 130 5 0.417 8.862767509701419 24.57482445775095 49.856292006534815 0 0 0
1986 94 4 -0.834 10.42625209458888 22.2821567122352 53.99637425070341 0 0 0
2633 309 5 0.417 8.59767929797984 21.51124733018564 54.46179306656918 0 0 0
4111 802 5 0.417 16.04449671758428 18.698194659247136 54.44937976817365 0 0 0
4278 858 4 -0.834 14.939604166907053 17.386648458647528 52.93378891344004 0 0 0
4279 858 5 0.417 14.486185798849032 18.00802997239098 53.53788403017877 0 0 0
1987 94 5 0.417 10.66154463186445 22.45317698645772 54.95053490308708 0 0 0
1988 94 5 0.417 9.642034820904986 22.96370680121857 53.94067411801984 0 0 0
3141 479 4 -0.834 16.581591659844516 23.52135796479706 52.62269763112944 0 0 0
3143 479 5 0.417 15.839297245616098 24.12463542637956 52.77135116383352 0 0 0
3244 513 5 0.417 13.046401176477524 24.72212422482314 54.10565685238952 0 0 0
3636 644 4 -0.834 8.841294197503643 18.958990067054984 56.20148596378735 0 0 0
3637 644 5 0.417 8.44696002661463 19.639432064439813 55.652520153021676 0 0 0
3638 644 5 0.417 8.588175276319845 18.134996596288968 55.779849813896426 0 0 0
2064 120 4 -0.834 14.32546632670917 17.856258428765006 56.271340605342424 0 0 0
2065 120 5 0.417 15.306278633115287 17.873105134850547 56.16290805938747 0 0 0
4161 819 4 -0.834 15.452072715032532 24.934001518776086 56.023114714986164 0 0 0
4162 819 5 0.417 16.04057744805987 24.287573237166445 56.4201744561481 0 0 0
2234 176 5 0.417 20.995280603847988 19.015919206526867 49.61068150618149 0 0 0
2805 367 4 -0.834 17.72937310322519 21.448958000983037 50.235501136217984 0 0 0
2806 367 5 0.417 18.1736569157641 22.301123778179996 50.26066313399982 0 0 0
1914 70 4 -0.834 25.138320612671855 20.906453313191623 50.11975946053255 0 0 0
1916 70 5 0.417 24.487628657307432 21.612485946277516 50.081191989084076 0 0 0
3549 615 4 -0.834 24.620974054072285 17.636560001443346 49.6257786872975 0 0 0
3057 451 4 -0.834 19.065040024206592 16.905519937830576 54.77481860493038 0 0 0
4110 802 4 -0.834 16.841842396598523 18.17326014426807 54.34082687686137 0 0 0
4112 802 5 0.417 17.534708449145025 18.81534743374673 54.18024945889744 0 0 0
4116 804 4 -0.834 23.01227934572757 20.666985754456057 51.94997150506774 0 0 0
4117 804 5 0.417 23.910620456432394 20.97494130320489 52.13164891134557 0 0 0
4118 804 5 0.417 22.4867350648927 21.10012511561349 52.63353228972578 0 0 0
3142 479 5 0.417 17.35469911753466 24.079524341466144 52.73854907904055 0 0 0
4254 850 4 -0.834 19.37781098039323 24.619291614586484 51.374025054127756 0 0 0
4255 850 5 0.417 19.613674479401148 24.57049115573514 50.44617679841205 0 0 0
3099 465 4 -0.834 24.32632080437563 24.37501091231269 54.043847544326184 0 0 0
3100 465 5 0.417 24.82414300552256 23.828973622222584 53.43258862471829 0 0 0
3101 465 5 0.417 23.979516700247245 25.084530584413173 53.50214701221141 0 0 0
2295 197 4 -0.834 20.477641752220926 23.045058456601566 56.2998889618099 0 0 0
2297 197 5 0.417 20.050941668171475 22.762672973771945 55.46907696861337 0 0 0
1915 70 5 0.417 25.95198614259627 21.356589735824365 50.37336825792762 0 0 0
3550 615 5 0.417 25.253047920406317 17.889231384899293 50.3067651767186 0 0 0
3438 578 4 -0.834 29.8098914402647 17.236393167611087 49.77364220709277 0 0 0
4170 822 4 -0.834 25.792879818361836 25.02780435823289 49.82008007681599 0 0 0
4171 822 5 0.417 26.389775379856882 24.276086476167503 49.839581081974316 0 0 0
2202 166 4 -0.834 27.27279582247604 18.617922073972796 55.18335097965447 0 0 0
2204 166 5 0.417 26.696001846154562 19.392804499519784 55.152491042414525 0 0 0
2904 400 4 -0.834 26.47628902041718 18.736877011328634 52.110412035566036 0 0 0
2905 400 5 0.417 26.654151068922893 18.11476850062092 52.82078639470211 0 0 0
2906 400 5 0.417 27.08410376559247 18.48344237348016 51.4110835442677 0 0 0
2169 155 4 -0.834 30.287610731068888 19.576934084380472 53.77488526808537 0 0 0
2170 155 5 0.417 30.22806434497255 20.487548018627322 53.461723214062815 0 0 0
2171 155 5 0.417 29.37181521519232 19.27904653306729 53.78122346594557 0 0 0
2203 166 5 0.417 28.0546682215858 18.95391253035223 55.6622455930543 0 0 0
2778 358 4 -0.834 28.960676004984307 21.581001027338925 50.838392844771256 0 0 0
2779 358 5 0.417 28.598369783676603 20.69356388323997 50.77526011217145 0 0 0
2780 358 5 0.417 29.847253537618354 21.497480083615883 50.47937113295221 0 0 0
3161 485 5 0.417 33.53158628141847 20.50968575224708 53.98199609585309 -1 0 0
3219 505 4 -0.834 32.02382292727361 18.501779309827466 55.25392339598463 0 0 0
3220 505 5 0.417 32.85489761656662 18.70898029663378 54.81874788294324 0 0 0
3440 578 5 0.417 29.969599541140383 17.07660715750735 50.705950480834076 0 0 0
2079 125 4 -0.834 27.048404225959448 24.88311621189892 55.26600448527035 0 0 0
3084 460 4 -0.834 32.055860015854336 24.503152047165923 55.00105142942231 0 0 0
3085 460 5 0.417 32.803449638004835 25.097252855476277 55.28154987185527 0 0 0
3086 460 5 0.417 31.28912729640579 25.058499768361255 55.288645276007514 0 0 0
3694 663 5 0.417 31.048587943481703 24.50819426038759 52.09413549012809 0 0 0
3221 505 5 0.417 31.789433486358295 19.308695902212836 55.72139282855961 0 0 0
4293 863 4 -0.834 0.870205291345989 31.364185957871047 49.47609284305871 0 0 0
4295 863 5 0.417 1.085774019389053 30.989731681391437 50.36902043731485 0 0 0
4437 911 4 -0.834 3.0828916825106214 25.975552690876704 53.56798416494354 0 0 0
4438 911 5 0.417 2.71491281589048 25.93503751847184 52.67790126647406 0 0 0
4439 911 5 0.417 2.466987581837185 25.465558289796935 54.09831237938513 0 0 0
2124 140 4 -0.834 7.996458927867012 25.97560778128539 51.3557353211093 0 0 0
2125 140 5 0.417 7.667589898025737 25.917879304953058 52.26802632271118 0 0 0
2538 278 4 -0.834 2.8479527530274034 29.533286233719988 54.30504363853373 0 0 0
2539 278 5 0.417 3.642126107787788 29.657478692855044 54.850366376212 0 0 0
2540 278 5 0.417 2.2043084968587237 30.117774143778373 54.72358412878391 0 0 0
2742 346 4 -0.834 0.8695282885610782 30.919088888348934 51.918116453120675 0 0 0
2743 346 5 0.417 1.7862770179409226 31.268854852380716 51.83295879864934 0 0 0
2744 346 5 0.417 0.3085369249973806 31.68987162041495 51.81782112210625 0 0 0
3290 528 5 0.417 3.6628900545706924 32.9643251141687 52.015566818418954 0 -1 0
4002 766 4 -0.834 2.4477799669659075 28.461681416420507 51.81587144241055 0 0 0
4003 766 5 0.417 3.2420943636922166 28.769123455325428 52.32030434372776 0 0 0
4004 766 5 0.417 1.7865120710645948 29.134320220992574 52.11593722516049 0 0 0
3300 532 4 -0.834 6.521210672754169 32.62758055222068 51.40612848072467 0 0 0
3301 532 5 0.417 6.515642195358893 32.97059183343316 52.30724423950232 0 0 0
3302 532 5 0.417 7.352736248967377 32.144846343694894 51.33669397430729 0 0 0
3907 734 5 0.417 7.993370299289067 31.297203713437067 55.09894159724593 0 0 0
3908 734 5 0.417 8.000375681753772 31.307437388939206 53.5823039219721 0 0 0
4123 806 5 0.417 6.13845566337702 30.637993574418363 56.15503605678092 0 0 0
2126 140 5 0.417 8.866233981996768 25.561112048280332 51.413071294434474 0 0 0
3384 560 4 -0.834 10.644805385755257 27.828982152415396 50.552040843401315 0 0 0
4433 909 5 0.417 10.767463281886824 26.864292545131555 54.03786906669546 0 0 0
3243 513 4 -0.834 13.759001835034972 25.394759813431413 54.2500144977492 0 0 0
3245 513 5 0.417 13.82453235383938 25.846488884228528 53.39828872528639 0 0 0
4431 909 4 -0.834 11.436929336683244 26.186021465122522 53.79647815276298 0 0 0
4432 909 5 0.417 12.277424922472925 26.653260398359976 54.09884081219781 0 0 0
4601 965 5 0.417 13.594716754299034 27.877792106583904 50.711776118841506 0 0 0
4731 1009 4 -0.834 14.336744658980782 25.31240714276407 51.48697165782672 0 0 0
4732 1009 5 0.417 15.176982011505096 25.601147846976126 51.84782509116061 0 0 0
4733 1009 5 0.417 13.885009965446745 26.12786337112356 51.25862039473156 0 0 0
3386 560 5 0.417 9.85492891818986 28.381270427285767 50.50452444162778 0 0 0
3906 734 4 -0.834 8.583919806903937 31.322372075676316 54.34355695358762 0 0 0
4311 869 4 -0.834 9.151335462641253 30.21148525944132 51.99286158047117 0 0 0
4312 869 5 0.417 8.265347335913829 30.079222924634717 52.369825985419354 0 0 0
4313 869 5 0.417 9.584434991691534 29.347535715254406 52.1996592413312 0 0 0
1902 66 4 -0.834 14.856729914169161 31.61618877470395 53.23808221507085 0 0 0
1903 66 5 0.417 14.856867214096129 32.04902052637891 54.10337291775615 0 0 0
1904 66 5 0.417 13.906778035585056 31.532630216260163 53.038464199451546 0 0 0
2481 259 4 -0.834 13.540378500670721 28.791799338821537 55.28684466013958 0 0 0
2483 259 5 0.417 13.693808617437664 28.146885412924345 54.58060629341872 0 0 0
2979 425 4 -0.834 12.620909130679143 31.54788509946546 50.84389541095814 0 0 0
2980 425 5 0.417 13.421608043218605 31.96389968746359 51.16704463518611 0 0 0
2981 425 5 0.417 12.151397364656047 32.26216043054164 50.39135243819647 0 0 0
3385 560 5 0.417 11.366716068457714 28.470586020948325 50.64386115603944 0 0 0
4599 965 4 -0.834 13.541690271819409 28.820391101648987 50.89612043956631 0 0 0
4600 965 5 0.417 13.246135306321042 28.86911409938785 51.8106658465416 0 0 0
4163 819 5 0.417 15.989981002304862 25.73128300120165 55.96441513832708 0 0 0
2457 251 4 -0.834 11.094585072141282 31.99386680105722 55.77936462896359 0 0 0
2459 251 5 0.417 11.124368516164056 31.038440772108768 55.889707876009844 0 0 0
2482 259 5 0.417 13.286966814233073 28.24264221079119 56.04023609752144 0 0 0
4256 850 5 0.417 19.555477182042107 25.529718665734944 51.61815522778735 0 0 0
3039 445 4 -0.834 20.60365709609106 31.637102771950268 51.35979020502666 0 0 0
3040 445 5 0.417 20.875195451404558 31.30290268123292 52.223393037917816 0 0 0
3041 445 5 0.417 20.469814246674503 32.577302032754346 51.51215160870228 0 0 0
3381 559 4 -0.834 18.356865716532674 29.85854114598718 50.66499143575979 0 0 0
3382 559 5 0.417 17.890146943083554 30.68416813508682 50.80225100686986 0 0 0
3383 559 5 0.417 19.15701946345196 29.944693132585115 51.18454793356621 0 0 0
3543 613 4 -0.834 21.569062843358854 32.39389677141385 54.351006248897434 0 0 0
3544 613 5 0.417 21.76472552708568 32.042553940152146 55.222756239569186 0 0 0
3545 613 5 0.417 21.616132892853674 33.34945890642791 54.46606686458291 0 0 0
4539 945 4 -0.834 17.27875215187421 30.01570898452055 54.5126455354656 0 0 0
4540 945 5 0.417 18.244166666154207 30.027852340943063 54.589934291761814 0 0 0
4541 945 5 0.417 17.09660066129488 30.733548460471177 53.89531713142257 0 0 0
2544 280 4 -0.834 24.520417329031172 32.502775786259974 53.650547483646356 0 0 0
2545 280 5 0.417 24.036830187545267 32.71284179235971 54.45239198475879 0 0 0
2546 280 5 0.417 24.323260277519058 31.579988139458937 53.48748512494727 0 0 0
3852 716 4 -0.834 22.60095923783719 33.60704307478818 52.42771057336274 0 -1 0
3853 716 5 0.417 23.43423251083665 33.40571426029402 52.8848612666176 0 -1 0
2441 245 5 0.417 19.548378979613293 28.456893844506755 55.832529104252565 0 0 0
3733 676 5 0.417 21.604883783236186 31.43831653577978 56.40451807282463 0 0 0
4203 833 4 -0.834 18.302389344239163 32.1591272493944 56.359178449939556 0 0 0
4205 833 5 0.417 19.074832630955584 31.58057387906454 56.563767835937135 0 0 0
2040 112 4 -0.834 26.28139831631364 27.94005125301648 50.40130803408547 0 0 0
2959 418 5 0.417 27.720018813283364 30.542457004730768 50.19854224499119 0 0 0
3108 468 4 -0.834 33.55434454511878 33.52486259929155 49.705650628632 0 -1 0
4332 876 4 -0.834 31.73300469555822 28.36354182872327 50.39515773744556 0 0 0
4334 876 5 0.417 31.384774737883106 29.05866676978948 49.8339684708035 0 0 0
2080 125 5 0.417 27.755978807249573 25.513430486400274 55.121383353906346 0 0 0
4172 822 5 0.417 25.944042673867234 25.473204458141886 50.659305420190556 0 0 0
2028 108 4 -0.834 29.266175072796518 27.200495581816423 53.97275544679314 0 0 0
2029 108 5 0.417 28.569788295190783 27.392637744313657 53.344315508227105 0 0 0
2030 108 5 0.417 30.050367815425396 27.594704182873233 53.5898196348582 0 0 0
3693 663 4 -0.834 30.584654559527976 25.362826136626598 51.9929454033183 0 0 0
3695 663 5 0.417 31.012070389728038 25.918229531039586 52.65342159163947 0 0 0
4200 832 4 -0.834 33.420216550200834 25.710952077366322 51.66036378072127 0 0 0
4201 832 5 0.417 33.26860208121704 25.826996380116523 50.715296373273596 0 0 0
4202 832 5 0.417 32.583223432219654 25.36901676445695 51.98795671148219 0 0 0
2041 112 5 0.417 26.865960701918006 28.53952984104637 50.90259594301357 0 0 0
2042 112 5 0.417 25.398218392662976 28.221677778359023 50.699909031003806 0 0 0
2958 418 4 -0.834 28.51902581491242 30.487919376101036 50.729934575544725 0 0 0
2960 418 5 0.417 28.776366545153646 29.56578431491759 50.67482251109417 0 0 0
4077 791 4 -0.834 32.60372818654517 31.991835160470334 54.02074000799821 0 0 0
4078 791 5 0.417 33.365722800584166 32.56393133123751 54.186488555691895 0 0 0
4079 791 5 0.417 31.851274237410703 32.574027772230096 54.1779633332997 0 0 0
4308 868 4 -0.834 32.58472070396979 28.489827302971456 53.79763887534572 0 0 0
4309 868 5 0.417 33.36036734819109 29.054929556274722 53.87442210109223 0 0 0
4310 868 5 0.417 31.848067782430345 29.07786897232732 54.00465349601704 0 0 0
4333 876 5 0.417 32.61261866327497 28.67039939879555 50.637265526598554 0 0 0
2081 125 5 0.417 26.528995549382167 25.265892391374514 55.975789204728805 0 0 0
2445 247 4 -0.834 32.64264753375464 26.94077538539885 55.71885347580541 0 0 0
2446 247 5 0.417 33.33639484974904 27.583753001455253 55.89154339603548 0 0 0
2447 247 5 0.417 31.86384514637893 27.47740718491292 55.55112259405447 0 0 0
4403 899 5 0.417 27.240684020239662 33.02034866777525 55.98017134509276 0 0 0
2367 221 4 -0.834 3.168286773658395 4.641388864429542 57.71522469745857 0 0 0
2369 221 5 0.417 3.5682543689334842 4.309874095299026 58.52204038564096 0 0 0
3535 610 5 0.417 1.1393184070760833 5.1928151046339135 59.681159132967295 0 0 0
4761 1019 4 -0.834 0.06791521722618399 3.4297677603408045 57.62717454231988 0 0 0
4762 1019 5 0.417 0.30237763159522235 3.776302568483694 58.48941922375711 0 0 0
2946 414 4 -0.834 6.856869108278687 0.22050804076514352 58.60815843227741 0 0 0
2947 414 5 0.417 7.4599309666496465 0.08400582012890401 57.86731156848617 0 0 0
2948 414 5 0.417 7.385794674840959 -0.05094543399784132 59.37654764688996 0 0 0
3807 701 4 -0.834 6.453002002277802 2.5655454832089686 60.11742995860189 0 0 0
3808 701 5 0.417 6.051054578440451 2.1587605729785495 59.34319495703752 0 0 0
2368 221 5 0.417 3.384146018563093 5.5760941950382925 57.70624896974286 0 0 0
3534 610 4 -0.834 0.3307712552192741 5.503897536263258 59.224268791608424 0 0 0
3536 610 5 0.417 0.6711129393435208 5.8734537514822085 58.38300211715753 0 0 0
3018 438 4 -0.834 2.4281404078438356 5.018464635791594 63.522643989229344 0 0 0
3019 438 5 0.417 2.7887263603684587 5.437939260899797 62.72844695817987 0 0 0
3066 454 4 -0.834 2.514989447206775 1.7288921963161004 61.58898477006106 0 0 0
3067 454 5 0.417 2.764432196267637 2.210844612874114 62.37906835043119 0 0 0
3068 454 5 0.417 1.6160320949639806 1.4395061267815965 61.759459797069 0 0 0
3339 545 4 -0.834 1.6557225553917063 4.456263551946466 60.99100284663956 0 0 0
3340 545 5 0.417 1.6472742974410102 5.11758033550085 61.688677470701215 0 0 0
3341 545 5 0.417 0.7549485582571864 4.125527753492185 60.97097760800906 0 0 0
4703 999 5 0.417 4.981163226355346 3.826152996692522 62.91702900857001 0 0 0
2964 420 4 -0.834 6.445517084562798 0.9756127284138187 63.455892360089706 0 0 0
2965 420 5 0.417 7.408364106979937 1.1921392460423268 63.22416006238033 0 0 0
2966 420 5 0.417 6.002280143837037 1.8581429071784785 63.35526153444497 0 0 0
3809 701 5 0.417 5.781506188607296 2.4912308841778 60.797927802391065 0 0 0
4404 900 4 -0.834 6.312881126860652 5.331701368964327 60.744713716975795 0 0 0
4405 900 5 0.417 7.2442938402454145 5.27054619727613 60.97710047278145 0 0 0
4702 999 5 0.417 5.801299893451489 5.055670834671287 63.25267053852246 0 0 0
2773 356 5 0.417 5.560348081044771 7.577982223470463 63.05029808655692 0 0 0
4406 900 5 0.417 6.0817769102298875 6.243855189005199 60.93886568177401 0 0 0
3022 439 5 0.417 6.344120726031795 -0.11379618673453673 60.230696238273104 0 1 0
2160 152 4 -0.834 10.38707309995152 2.3073719727202224 58.73699533084169 0 0 0
2162 152 5 0.417 10.525352880228349 1.956874523851122 59.62172446765797 0 0 0
4282 859 5 0.417 10.635349808284996 4.602334720243481 59.86355787181286 0 0 0
2161 152 5 0.417 11.204612303329018 2.106587626844912 58.27062305913357 0 0 0
4851 1048 7 0.342 13.497842883031607 4.723009905276395 58.19487671456304 0 0 0
4850 1048 7 0.342 13.901375350933996 5.144058745084095 56.66281549919365 0 0 0
4849 1048 7 0.342 12.34913567861781 4.708048047914525 57.03419838776407 0 0 0
4848 1048 6 -1.026 13.12182653136239 5.122045950098479 57.2053647844225 0 0 0
4159 818 5 0.417 11.167276311867807 7.907126966399714 56.70926511080935 0 0 0
2700 332 4 -0.834 15.663006470316226 1.3514517878700165 61.4764919277149 0 0 0
2701 332 5 0.417 16.29336840471514 0.9228308553660951 60.89666316941978 0 0 0
2702 332 5 0.417 14.92929459554031 1.5805332114618695 60.90503919500963 0 0 0
3411 569 4 -0.834 11.918164987943204 1.6561052116781458 61.66660208001825 0 0 0
3412 569 5 0.417 12.227704183597378 0.8305918507199304 61.285190647803724 0 0 0
3413 569 5 0.417 12.202380477711618 2.326367010595536 61.03509577118741 0 0 0
4281 859 4 -0.834 11.112778684081066 4.804550297756941 60.675333971082594 0 0 0
4283 859 5 0.417 11.629143196424883 4.011900057358772 60.84728129052632 0 0 0
3593 629 5 0.417 10.541296603995368 7.635500013276432 62.9807293455543 0 0 0
2733 343 4 -0.834 13.868959930073437 7.27690503708415 61.132344234901794 0 0 0
2734 343 5 0.417 14.576126561834217 7.203843214385047 61.778432607687556 0 0 0
2735 343 5 0.417 13.909564340625241 8.189983763376391 60.8415668917649 0 0 0
3591 629 4 -0.834 11.137543455960584 6.882976524239271 63.05441372574976 0 0 0
3592 629 5 0.417 11.914478695889553 7.145954127708235 62.56031819628716 0 0 0
2917 404 5 0.417 20.231013466810865 -0.037835102116973635 57.08445214156668 0 0 0
2991 429 4 -0.834 17.5738956534094 4.1013599844496405 57.333711882613414 0 0 0
2992 429 5 0.417 17.154874933762457 3.934289900905333 58.18094169417024 0 0 0
2993 429 5 0.417 17.084594387193537 3.5577014185415923 56.71199822791506 0 0 0
3246 514 4 -0.834 21.00418114267116 0.6318785458826606 58.647359001484176 0 0 0
3247 514 5 0.417 21.024154243622586 1.2814264774540791 59.35158306633645 0 0 0
3248 514 5 0.417 21.415710233266612 -0.14612830562065943 59.02637932347783 0 0 0
3370 555 5 0.417 22.276978634407918 3.5021548630743675 58.218848183117075 0 0 0
3371 555 5 0.417 21.57444712378202 2.3833549131156064 57.46299763494458 0 0 0
2050 115 5 0.417 24.58794770467065 1.0652222917264218 57.604582329390134 0 0 0
3369 555 4 -0.834 22.45316639841572 2.750850911193102 57.64467409068316 0 0 0
3873 723 4 -0.834 24.086981862453886 5.133277589207298 58.929694052822576 0 0 0
2871 389 4 -0.834 21.29901756254759 6.922915216504132 57.71407074790069 0 0 0
2872 389 5 0.417 22.178477316246518 7.239886423336817 57.93175997257906 0 0 0
2873 389 5 0.417 20.85404278120069 6.846958415097603 58.560567794772744 0 0 0
4035 777 4 -0.834 19.701583426095613 7.3594606397727755 60.194496587243805 0 0 0
4036 777 5 0.417 20.315656097556445 7.9732316396281675 60.78367566131039 0 0 0
3874 723 5 0.417 24.813474503488912 5.703344052020238 58.65435017704759 0 0 0
3875 723 5 0.417 23.3972341179326 5.754469410353283 59.18816093506886 0 0 0
2640 312 4 -0.834 20.678251675553653 7.458212921917704 62.5183533779979 0 0 0
2641 312 5 0.417 21.60564246153408 7.667556141357362 62.64130773539857 0 0 0
2642 312 5 0.417 20.21913204375302 8.036027000922875 63.12985513118197 0 0 0
4037 777 5 0.417 18.91435403892848 7.394406204539295 60.83670780838743 0 0 0
2049 115 4 -0.834 25.49687092208134 1.1774808109131107 57.92393316729581 0 0 0
2051 115 5 0.417 25.378619028616093 1.418435202341133 58.852199255385266 0 0 0
2231 175 5 0.417 27.828671679726384 2.5294019154619916 59.69119665083638 0 0 0
2229 175 4 -0.834 28.47451175866569 2.2582339042726343 60.352828617871 0 0 0
2230 175 5 0.417 29.311356970527115 2.6171766223800543 60.001127766355715 0 0 0
4563 953 4 -0.834 30.83884863492438 1.1087483717902342 59.513748111157334 0 0 0
4564 953 5 0.417 31.801968872455564 1.1053008520310432 59.378402957424406 0 0 0
4565 953 5 0.417 30.673804249286345 1.9801962395346768 59.931601594243865 0 0 0
4763 1019 5 0.417 33.21993565091876 3.9379942082196395 57.36612118359739 -1 0 0
4212 836 4 -0.834 27.204461675959173 6.808774607204962 58.56399109180103 0 0 0
4213 836 5 0.417 26.719840830598727 7.42877220942985 59.119613095484176 0 0 0
4214 836 5 0.417 26.624313274212128 6.657051637710081 57.80946316667805 0 0 0
3773 689 5 0.417 33.25839521544452 5.48368625735664 56.45468022133931 0 0 0
3471 589 4 -0.834 27.64119549338079 4.346510953747661 62.74412045108087 0 0 0
3472 589 5 0.417 27.7115102035009 3.4758260928422997 63.15036639502425 0 0 0
3690 662 4 -0.834 27.583540231325912 0.7525991199857072 63.28908595264087 0 0 0
3691 662 5 0.417 27.24085949502055 0.8181471345613227 62.39647157210259 0 0 0
3473 589 5 0.417 28.495875737941418 4.457486842390887 62.30457316687615 0 0 0
4092 796 4 -0.834 31.118861441470656 3.5637985131899574 61.344432091121774 0 0 0
4093 796 5 0.417 32.05040038692104 3.264832431907846 61.26747649312667 0 0 0
4094 796 5 0.417 31.200067022385394 4.508597023336585 61.09786769847028 0 0 0
3825 707 4 -0.834 29.526232366429827 6.196571909796648 61.62734733176497 0 0 0
3826 707 5 0.417 30.191585970392772 6.891557912124492 61.572225959548724 0 0 0
3827 707 5 0.417 28.893298065813063 6.536400976877269 62.27251361417214 0 0 0
1860 52 4 -0.834 1.5418217128952139 9.474298439766722 57.154033636190874 0 0 0
1861 52 5 0.417 2.348641083432199 9.999822399571633 57.18156309238229 0 0 0
1862 52 5 0.417 0.8556556977162335 10.083064803887329 57.43822124428485 0 0 0
2621 305 5 0.417 4.645173274330043 9.087321280815196 58.699839385731764 0 0 0
2619 305 4 -0.834 5.4676051841473505 8.783140423191925 58.30398889547614 0 0 0
2620 305 5 0.417 6.144350183129376 9.300703970540587 58.75242417432114 0 0 0
3587 627 5 0.417 6.9197781837124595 8.202502692056633 60.17054656767052 0 0 0
4190 828 5 0.417 7.788073165606818 10.636043834459162 56.989440636525586 0 0 0
3174 490 4 -0.834 2.4078354046656942 16.432311763527863 58.50877980173612 0 0 0
2565 287 4 -0.834 4.5229049566251565 10.227227060153503 63.15663048309564 0 0 0
2566 287 5 0.417 5.195602242264862 10.910366598288693 63.33680286614658 0 0 0
2567 287 5 0.417 3.687771219515513 10.696005688593658 63.2914018917659 0 0 0
3096 464 4 -0.834 0.05405549636879908 8.36147194937035 61.562824180268954 0 0 0
3097 464 5 0.417 -0.012132709024849558 8.36816170309325 60.607147468223125 0 0 0
3098 464 5 0.417 0.04491692566364219 9.286927236093462 61.810862763327215 0 0 0
2774 356 5 0.417 5.698591525297779 8.96707940984612 63.64750475942865 0 0 0
3585 627 4 -0.834 7.10058688695424 9.075345986984546 60.52707959662573 0 0 0
3586 627 5 0.417 6.616272719557615 9.093815917740253 61.3573325575281 0 0 0
3312 536 4 -0.834 3.8740176957814096 14.008939275458307 61.25313406216526 0 0 0
3313 536 5 0.417 4.56833606741149 14.65949862693541 61.43617722509362 0 0 0
3314 536 5 0.417 3.0658302700631808 14.534773603436246 61.29102279227199 0 0 0
4242 846 4 -0.834 0.5988363513543381 15.660038926380711 62.650041707130164 0 0 0
4243 846 5 0.417 0.9733778880381729 15.722453714861013 61.76680591816503 0 0 0
4244 846 5 0.417 0.7221979799463162 14.739749164168494 62.89154862015911 0 0 0
4188 828 4 -0.834 8.409939324342124 10.013091728707202 56.52434111444654 0 0 0
4189 828 5 0.417 9.26437076505324 10.465775124566184 56.687621306419125 0 0 0
3171 489 4 -0.834 14.806208357873999 9.548511423184928 57.71164378897133 0 0 0
3172 489 5 0.417 15.314382352043289 8.9485779444062 57.164804024843775 0 0 0
3173 489 5 0.417 14.595433518174168 10.281834893870503 57.12961561389519 0 0 0
2934 410 4 -0.834 8.379401933738695 12.519006099411211 57.40199699777662 0 0 0
2935 410 5 0.417 9.050993758573599 12.500074571017178 58.09971045960897 0 0 0
2936 410 5 0.417 8.35636799009257 13.46618247717354 57.138333166239704 0 0 0
4545 947 4 -0.834 9.241696221724053 15.761329429709257 57.54073252569328 0 0 0
4546 947 5 0.417 9.516866837927877 15.188741588484698 58.26161714243544 0 0 0
4547 947 5 0.417 9.468105393648376 16.643816938201603 57.84061552959135 0 0 0
1926 74 4 -0.834 14.73264912697709 15.596646423021554 57.557843279447255 0 0 0
1927 74 5 0.417 14.883076058190479 15.031565814910847 58.31637575719642 0 0 0
1928 74 5 0.417 14.600835545139649 14.987410595443261 56.82828504701467 0 0 0
1938 78 4 -0.834 12.846584745633464 16.294811822252086 59.877752423292044 0 0 0
1940 78 5 0.417 12.96014661621569 16.41845381140613 58.93272027074354 0 0 0
3111 469 4 -0.834 14.045332232083057 12.419225050605954 57.10196092351091 0 0 0
3113 469 5 0.417 14.464513943128436 11.90357641738939 57.800495580662655 0 0 0
4500 932 4 -0.834 12.615450181242103 12.66134028300361 59.65725265237035 0 0 0
4501 932 5 0.417 13.537981761817113 12.905080828408309 59.749400230645804 0 0 0
4502 932 5 0.417 12.139664617912048 13.339515937450107 60.13768051727236 0 0 0
2636 310 5 0.417 10.486447785565234 10.398042295794736 63.50289768019031 0 0 0
2635 310 5 0.417 11.977324503624848 10.13325373940615 63.56199370824996 0 0 0
4646 980 5 0.417 14.418722315047578 10.890500462237897 62.765633498511825 0 0 0
1854 50 4 -0.834 10.730386191347419 14.83065628600031 61.96031191416039 0 0 0
1855 50 5 0.417 9.977958284775745 14.801008982352476 62.578521675185804 0 0 0
3042 446 4 -0.834 9.280889119772445 11.287159583402172 61.86189011635795 0 0 0
3043 446 5 0.417 9.676173482559923 11.994884891377549 61.351100620401795 0 0 0
3044 446 5 0.417 8.392063462901081 11.593991253964347 62.0481892798723 0 0 0
1856 50 5 0.417 11.264301014247437 14.065541015848241 62.25770735223076 0 0 0
4572 956 4 -0.834 15.394865112735614 16.451157604261034 62.00189376123755 0 0 0
4574 956 5 0.417 14.893237436058234 16.502349741469505 61.1877096532091 0 0 0
4644 980 4 -0.834 14.663212795254893 11.189529213451252 61.8860069972881 0 0 0
4645 980 5 0.417 14.337340539840815 12.092096637019475 61.84515081867008 0 0 0
2133 143 4 -0.834 21.904001408970522 10.592872490248691 59.85239365624138 0 0 0
2135 143 5 0.417 21.483973970603184 10.007884849976799 59.215670695802174 0 0 0
3723 673 4 -0.834 19.910123855893016 9.768538892756814 57.01880732978597 0 0 0
3724 673 5 0.417 19.60199956643221 10.318460703969343 57.74138476797082 0 0 0
3725 673 5 0.417 19.12146224751354 9.324243856532682 56.70376885389734 0 0 0
2910 402 4 -0.834 24.37035599382975 9.174582254700274 57.398619017606755 0 0 0
2911 402 5 0.417 24.179306408296686 9.519017388831815 56.52359082551092 0 0 0
2912 402 5 0.417 23.61794660572669 9.448161667846556 57.92986326050495 0 0 0
2134 143 5 0.417 22.055986760399737 11.402858990200754 59.35985146023123 0 0 0
4152 816 4 -0.834 20.304408357734403 14.54853240271065 59.277165262508085 0 0 0
4153 816 5 0.417 21.0622135448119 14.507857670601108 59.86644089973068 0 0 0
4154 816 5 0.417 20.682478542451403 14.482202887317243 58.396020637434574 0 0 0
2478 258 4 -0.834 24.090689757242714 15.058728868369052 56.85501242498216 0 0 0
2480 258 5 0.417 24.865182106696743 15.2993431539536 57.38540031925499 0 0 0
3434 576 5 0.417 24.627245800002797 9.394719230306604 61.94190041943356 0 0 0
2952 416 4 -0.834 20.004604059892944 12.475024898852336 63.12743709118178 0 0 0
2953 416 5 0.417 20.755899316687707 13.052320624102254 63.351797003460355 0 0 0
2954 416 5 0.417 19.241633440997802 13.033497265523009 63.36162859278524 0 0 0
4740 1012 4 -0.834 24.288902845183813 11.853650369893286 61.361573243357924 0 0 0
4741 1012 5 0.417 24.533489088845087 11.387919288168865 60.55948503092079 0 0 0
4742 1012 5 0.417 23.612196557970098 12.472603776398167 61.084123070900844 0 0 0
3936 744 4 -0.834 25.83985686811804 9.853776757855188 59.34567248394467 0 0 0
3937 744 5 0.417 25.50717028261885 9.602965377910229 58.47792737273725 0 0 0
3938 744 5 0.417 25.574902337472974 9.133583922549846 59.924934906285216 0 0 0
3789 695 4 -0.834 29.47440208138986 10.784785020313306 60.301810847634364 0 0 0
3791 695 5 0.417 29.406714795344108 10.902471354617829 59.35186687828917 0 0 0
4707 1001 4 -0.834 31.403096553437166 8.89054133641041 60.08880357131303 0 0 0
4708 1001 5 0.417 32.19981564514738 9.267925452116101 60.48209705980371 0 0 0
3612 636 4 -0.834 27.38024928984139 13.211048732319588 59.59759810372628 0 0 0
3614 636 5 0.417 27.585055357034218 13.643446632189642 60.42867732985108 0 0 0
4317 871 4 -0.834 27.33620896786932 13.616727118926546 57.071453274309796 0 0 0
4319 871 5 0.417 27.12960683430688 14.527644746002132 56.83937563697803 0 0 0
2753 349 5 0.417 31.41159559005391 11.970025919485527 57.355742599575215 0 0 0
3613 636 5 0.417 28.235200336859968 13.02973620612184 59.205713840589866 0 0 0
3729 675 4 -0.834 32.63212109323459 16.148631625690005 58.492361393211965 0 0 0
3730 675 5 0.417 33.222449995074555 16.608370207759215 59.10407414426697 0 0 0
3993 763 4 -0.834 29.941753673411103 15.647502635808134 56.788697244407594 0 0 0
3994 763 5 0.417 30.385583921364244 16.463209008414175 57.042071534958986 0 0 0
3995 763 5 0.417 29.120044607001862 15.668225658362516 57.300066284649965 0 0 0
4318 871 5 0.417 28.29436148651954 13.608427251050339 57.14261850032072 0 0 0
3432 576 4 -0.834 25.448722824674864 9.307488190241031 62.44711000985789 0 0 0
3433 576 5 0.417 25.815216096735362 10.195379924352403 62.437727992232965 0 0 0
2730 342 4 -0.834 28.78999784825456 9.735584768123534 63.15737624391998 0 0 0
2731 342 5 0.417 29.543871408856166 10.318187368712564 63.27784333188098 0 0 0
2732 342 5 0.417 28.03071463423727 10.322156112090715 63.20449489304419 0 0 0
4709 1001 5 0.417 30.682006466255487 9.347155879034101 60.52822785181168 0 0 0
3375 557 4 -0.834 27.036654928996708 16.244894462717138 61.66362331798128 0 0 0
3376 557 5 0.417 27.52316773003516 16.384001442997842 60.83767973660205 0 0 0
3377 557 5 0.417 27.690819975666628 15.869225968946914 62.261398724262094 0 0 0
2802 366 4 -0.834 31.22667017977571 14.776113260302605 60.5831630732018 0 0 0
2803 366 5 0.417 31.906240806209507 14.85912365589172 61.25482364830785 0 0 0
2804 366 5 0.417 30.75023245200904 15.607589933799245 60.619468075387694 0 0 0
3790 695 5 0.417 29.376539471125184 11.668283397187139 60.65946032498332 0 0 0
2144 146 5 0.417 1.5691091223090117 18.461077410112978 57.06391868184184 0 0 0
3175 490 5 0.417 3.2546774272126036 16.812643834016985 58.76125733366268 0 0 0
3176 490 5 0.417 2.001849609587961 17.113066689888093 57.965177631652075 0 0 0
3213 503 4 -0.834 4.74851262359319 18.348678813729975 56.95975694417708 0 0 0
3215 503 5 0.417 4.303232192165501 17.524285367116804 56.75765557281118 0 0 0
3985 760 5 0.417 4.985903534575639 20.293621802389023 60.200609697992086 0 0 0
4302 866 4 -0.834 1.0622209010108465 18.949379363349692 59.93934100165562 0 0 0
4304 866 5 0.417 0.387778891162441 19.406995809115084 59.40066489683443 0 0 0
2637 311 4 -0.834 7.661477611770077 18.69459766934789 59.42750420430657 0 0 0
2639 311 5 0.417 7.815938779221961 19.55139764821153 59.841857872783436 0 0 0
2187 161 4 -0.834 0.42387448250516957 22.48930457579299 56.77780695463167 0 0 0
2188 161 5 0.417 1.2293176434569102 23.013819470079802 56.69340942532362 0 0 0
2189 161 5 0.417 -0.056040928089151065 22.915191760926106 57.49158695664346 0 0 0
3225 507 4 -0.834 7.326797944271735 23.677687243427815 58.73431378827715 0 0 0
3226 507 5 0.417 7.436592725063938 23.278832722084736 59.605272123975055 0 0 0
3227 507 5 0.417 7.4621394827283885 22.951247436818722 58.11710031672934 0 0 0
1875 57 4 -0.834 2.790202064660958 17.850544408099562 61.38701684551703 0 0 0
1876 57 5 0.417 2.997899317681937 18.78058498386571 61.245679190262734 0 0 0
1877 57 5 0.417 2.9590767781038743 17.443610341869242 60.522895323204054 0 0 0
2378 224 5 0.417 5.201380828898921 21.833691991421833 63.31996842271694 0 0 0
3984 760 4 -0.834 4.307516976998356 20.81799454186659 60.6411988180208 0 0 0
3986 760 5 0.417 4.777795638155608 21.216439283389924 61.38619466299411 0 0 0
4303 866 5 0.417 0.9600543057835154 19.338949955938634 60.83247646007204 0 0 0
2326 207 5 0.417 2.687442517026398 25.04229900950243 62.68785358062401 0 0 0
2638 311 5 0.417 8.43053387333082 18.566807541523858 58.86599895429116 0 0 0
1939 78 5 0.417 13.45141425638732 16.935439012344123 60.275701566289634 0 0 0
2066 120 5 0.417 14.167003108929343 18.630883155612675 56.82520704321311 0 0 0
2913 403 4 -0.834 13.734350777495555 21.19322188213003 58.99970009472544 0 0 0
2914 403 5 0.417 14.45478904255258 20.870425886270077 59.57312225543305 0 0 0
2915 403 5 0.417 13.520966534807041 22.050695685710053 59.39658190642254 0 0 0
3863 719 5 0.417 15.949082048984238 20.836597294233588 57.270398465165805 0 0 0
4011 769 4 -0.834 12.013921711933127 19.01582610214114 57.97237552510753 0 0 0
4012 769 5 0.417 12.945430584253538 18.921438216505315 58.24743818147409 0 0 0
4013 769 5 0.417 11.874906676212408 19.972685995073462 58.03672002255088 0 0 0
3561 619 4 -0.834 10.532454300916218 24.872225803784833 56.65316011087569 0 0 0
3563 619 5 0.417 9.718536785545611 25.138802471644055 57.10882247216377 0 0 0
3603 633 4 -0.834 15.197145315251293 24.771764685552597 59.642197263449866 0 0 0
3604 633 5 0.417 15.499288519271635 24.21595126124047 60.369280695846825 0 0 0
3605 633 5 0.417 15.711373887168799 24.45642980820534 58.88538560525505 0 0 0
2594 296 5 0.417 8.707704485360843 21.774312723131757 60.97127198374319 0 0 0
2765 353 5 0.417 15.096292052352792 18.56207651819971 62.965789458762046 0 0 0
2799 365 4 -0.834 12.185754991361136 21.24311265517627 61.69097944569838 0 0 0
2800 365 5 0.417 11.591187195122048 21.989532240208042 61.80708171567527 0 0 0
2801 365 5 0.417 11.989509259574925 20.91578653120108 60.80809394308579 0 0 0
4573 956 5 0.417 16.08923609832323 17.102069532322986 61.89709780863727 0 0 0
2592 296 4 -0.834 9.154160190691114 22.623169332778666 61.10732871457467 0 0 0
2593 296 5 0.417 9.09026570486058 22.77573221838138 62.0592951055219 0 0 0
2664 320 4 -0.834 21.138593084897604 20.92443879512466 57.455403141252 0 0 0
2665 320 5 0.417 21.417014244844104 21.542054588843698 58.13744579202601 0 0 0
2666 320 5 0.417 21.837830721642234 20.265699867572856 57.42929808701414 0 0 0
3200 498 5 0.417 19.722877688068863 18.15098909865935 60.45992305418952 0 0 0
3552 616 4 -0.834 19.08141666075297 21.040828419403127 58.868937889668835 0 0 0
3553 616 5 0.417 18.67742200298334 21.303404502909363 58.03457983680447 0 0 0
3554 616 5 0.417 19.69107830768634 20.336215522195516 58.635012636778185 0 0 0
3861 719 4 -0.834 16.86076703279939 20.679348289795044 57.543546767870176 0 0 0
3862 719 5 0.417 16.891727656951385 21.004309223877634 58.45465182109879 0 0 0
3486 594 4 -0.834 23.18705760978271 22.016503140712388 60.04307208984805 0 0 0
3492 596 4 -0.834 24.12126520108307 17.471155148804026 57.51346220752599 0 0 0
3493 596 5 0.417 24.721121832582288 17.46989893148809 58.26878158774028 0 0 0
3494 596 5 0.417 23.891759458074272 18.398947046960338 57.40314004850297 0 0 0
2296 197 5 0.417 19.98765149589565 22.516647435903085 56.974021319312534 0 0 0
3487 594 5 0.417 23.97120304880269 22.42348908984778 60.42092012165902 0 0 0
3488 594 5 0.417 22.71866239167047 22.761071563592857 59.632042716867325 0 0 0
1851 49 4 -0.834 18.89122113325604 21.47303664466593 61.33964278800284 0 0 0
1852 49 5 0.417 19.707058712619325 21.963516471483196 61.47766643700964 0 0 0
1853 49 5 0.417 18.203919141848413 22.14252230942217 61.42547675141106 0 0 0
3198 498 4 -0.834 19.57595643172227 18.466571715713542 61.35397187670919 0 0 0
3199 498 5 0.417 19.09352190934366 19.29289240136687 61.24290251938756 0 0 0
3428 574 5 0.417 22.3495892879765 20.51688056697234 61.92853267588439 0 0 0
3426 574 4 -0.834 22.451872801576094 19.79171864545884 62.54841453112928 0 0 0
3427 574 5 0.417 22.744274933136133 19.054977552013742 62.0092178123142 0 0 0
4383 893 4 -0.834 23.795662200710552 21.663924339480374 62.92352902209724 0 0 0
4384 893 5 0.417 23.954533595629396 22.069726353713424 62.03606673796966 0 0 0
4385 893 5 0.417 24.64094244997191 21.16576162661742 63.07470371888684 0 0 0
1945 80 5 0.417 24.972709911127016 23.819980832605463 61.2819725872449 0 0 0
1918 71 5 0.417 32.702133041187025 21.003826514583015 60.27204127735737 0 0 0
3387 561 4 -0.834 29.377890806923958 19.944880462407536 57.3260828351082 0 0 0
3388 561 5 0.417 30.15507138274974 20.469590385517268 57.56850935202513 0 0 0
3389 561 5 0.417 28.666281338060898 20.621077840809754 57.32443705964921 0 0 0
3731 675 5 0.417 31.882822431644104 16.751146169200336 58.4054619681338 0 0 0
1946 80 5 0.417 25.644158394650002 23.833545961506026 59.917679863557424 0 0 0
2796 364 4 -0.834 27.656275556042033 22.518779999403968 58.11775623475788 0 0 0
2797 364 5 0.417 26.94285714090926 23.14244656505533 57.94757563268758 0 0 0
2798 364 5 0.417 28.357528418508576 22.79993297172493 57.52665997133952 0 0 0
4352 882 5 0.417 28.331005613580295 25.056543068907676 59.66544868617477 0 0 0
4464 920 4 -0.834 28.79907013638993 24.99208798131851 57.83090080424042 0 0 0
4466 920 5 0.417 29.227095815055634 24.12504278322117 57.687024435200804 0 0 0
3078 458 4 -0.834 27.625087539217738 20.677924852958736 62.03790311821118 0 0 0
3079 458 5 0.417 28.00879385753689 21.024145279816917 61.229312449352186 0 0 0
1917 71 4 -0.834 32.41781883840311 20.181109666679564 60.71243711832873 0 0 0
1919 71 5 0.417 31.645171274736796 20.482636448303456 61.226393585037364 0 0 0
2703 333 4 -0.834 28.88185362806385 17.99771286008449 61.325067889143625 0 0 0
2704 333 5 0.417 29.623797406577438 18.450204827827385 61.75686529011574 0 0 0
2705 333 5 0.417 28.17968343728026 18.042731197445406 61.99688930582414 0 0 0
3080 458 5 0.417 28.167478809399334 19.91002859534502 62.24311072182707 0 0 0
1944 80 4 -0.834 25.814569636316424 23.994334506261076 60.84986132150512 0 0 0
3653 649 5 0.417 -0.020024097397682183 27.457740544332808 60.45668081131966 0 0 0
4269 855 4 -0.834 6.403968965087305 26.210735172715204 57.73977413558299 0 0 0
4270 855 5 0.417 7.132874735555975 25.78488839168373 58.252782838280304 0 0 0
4271 855 5 0.417 6.19949436580933 26.978425418909566 58.30563395166961 0 0 0
3204 500 4 -0.834 3.5797698290355284 29.67416148015063 59.85405318502253 0 0 0
3205 500 5 0.417 4.356913998396293 30.19767575124795 60.09054087933047 0 0 0
3206 500 5 0.417 2.855199551248806 30.302772140829063 59.92089043691085 0 0 0
3651 649 4 -0.834 0.5701883958757218 28.187883928662373 60.26597064539815 0 0 0
4218 838 4 -0.834 0.2170448214999368 29.06277206055666 57.86234448459416 0 0 0
4219 838 5 0.417 0.6206813328912457 29.393970356471893 58.750562217554574 0 0 0
4220 838 5 0.417 0.8375317867418317 29.51609327003889 57.18448801879464 0 0 0
3023 439 5 0.417 6.079833174503933 32.30691952304949 60.32664746690064 0 0 0
4122 806 4 -0.834 5.683692097123719 31.186704106527607 56.80397356847734 0 0 0
4124 806 5 0.417 6.390242029443273 31.564989290857085 57.33263747984768 0 0 0
2325 207 4 -0.834 1.9355546916310695 25.725600095531515 62.741967849155344 0 0 0
2327 207 5 0.417 1.515692218541702 25.35813482789366 63.59497703695671 0 0 0
3037 444 5 0.417 1.5088897358391735 30.275764747757492 63.266909688335346 0 0 0
3652 649 5 0.417 1.1146447665804737 28.267960230854232 61.05478464465341 0 0 0
3972 756 4 -0.834 4.087276077467492 31.6814460710219 62.252253918948036 0 0 0
3973 756 5 0.417 3.8173296962232914 31.43379656696679 63.1380641249354 0 0 0
3974 756 5 0.417 3.4009355947243605 31.3257473534064 61.68284356590952 0 0 0
2322 206 4 -0.834 7.112584879780381 29.643550110786556 62.82352737565666 0 0 0
2323 206 5 0.417 7.124090026042317 30.426109177319923 62.27087123718098 0 0 0
2324 206 5 0.417 7.445800109795849 28.94491472002245 62.258846295009754 0 0 0
3021 439 4 -0.834 6.033780823852497 33.12595384100243 60.84718430778903 0 0 0
4323 873 4 -0.834 8.25103275928928 33.06953750416727 62.196868947154904 0 0 0
4325 873 5 0.417 7.837175439278228 33.12724430824632 63.18024739579684 0 0 0
3562 619 5 0.417 11.158018878075266 25.5647789441941 56.9074755545553 0 0 0
2458 251 5 0.417 10.904321260345471 32.3273195009247 56.65795290853032 0 0 0
4257 851 4 -0.834 9.22491837816231 30.178873222402967 57.20834797146846 0 0 0
4258 851 5 0.417 9.54656608511348 29.78225810277715 58.021458307188944 0 0 0
4259 851 5 0.417 8.27200276062166 30.20355004472137 57.31478282365342 0 0 0
2319 205 4 -0.834 12.89067273076438 29.61828326904685 58.2472260478781 0 0 0
2320 205 5 0.417 12.038345662888261 30.04669887311899 58.423480638122356 0 0 0
2321 205 5 0.417 13.26059845422194 30.157523932566782 57.53567508608108 0 0 0
3006 434 4 -0.834 14.730501782314912 28.966144873310828 59.83439804527504 0 0 0
3007 434 5 0.417 15.342960976072058 29.133300167905624 59.113722120258274 0 0 0
3008 434 5 0.417 15.139782586752053 28.254647819643388 60.33050285694096 0 0 0
2166 154 4 -0.834 10.349611940149195 25.514621787370213 60.75813989164321 0 0 0
2168 154 5 0.417 9.562186625143292 26.064611174971684 60.90699934783121 0 0 0
2167 154 5 0.417 11.074746566827937 26.137663697120203 60.920007182327645 0 0 0
3270 522 4 -0.834 9.980274218349326 30.181377549841045 60.600824636331986 0 0 0
3271 522 5 0.417 10.763915842010968 30.715772506072522 60.85483501201033 0 0 0
3272 522 5 0.417 9.250219497214792 30.779971077024516 60.84671834955768 0 0 0
4324 873 5 0.417 8.61133148340424 32.083558527356274 62.176265062932835 0 0 0
2004 100 4 -0.834 14.878798634520093 31.504508196780133 63.47636120391514 0 0 0
2005 100 5 0.417 15.565093906630405 32.15226291600631 63.246651065657595 0 0 0
4722 1006 4 -0.834 12.372611021501179 31.734224453667096 61.75208467683044 0 0 0
4723 1006 5 0.417 12.541820397044487 30.7935027847693 61.817986708302804 0 0 0
4724 1006 5 0.417 12.710647306465571 32.09736052302482 62.57555717166354 0 0 0
2440 245 5 0.417 20.44025907984571 28.015641095114713 56.987665782958906 0 0 0
3689 661 5 0.417 18.66845725572749 27.67804204594891 57.42318029185098 0 0 0
4419 905 4 -0.834 17.50041910672536 25.641404375011085 58.69223195569443 0 0 0
4420 905 5 0.417 18.21213926086504 25.72577723508071 58.047299698262734 0 0 0
4421 905 5 0.417 16.96961404841339 26.439087885567403 58.5447725371295 0 0 0
2439 245 4 -0.834 20.108867967770614 28.799781855799495 56.5374491799855 0 0 0
3687 661 4 -0.834 17.856561652397254 28.118559985385698 57.69329077863319 0 0 0
3688 661 5 0.417 18.158210156534555 28.87603464382443 58.20294227572762 0 0 0
3732 676 4 -0.834 21.140529926521385 31.025410114422154 57.13905150224581 0 0 0
3734 676 5 0.417 21.656650441295742 31.290494120325317 57.91792629353268 0 0 0
4204 833 5 0.417 17.645496302244833 31.851171657496106 57.00136701698384 0 0 0
4779 1025 4 -0.834 19.93147912442341 31.86018046189628 60.45645793674293 0 0 0
4780 1025 5 0.417 20.847761261609744 32.13766750049872 60.36340830564721 0 0 0
2214 170 4 -0.834 23.357375786701574 29.33552524956687 58.30472714624824 0 0 0
2215 170 5 0.417 23.456152917697835 29.04764953002987 59.220203773525405 0 0 0
2216 170 5 0.417 23.710799043605093 28.610020892524194 57.784999102314295 0 0 0
3528 608 4 -0.834 24.50840694297061 31.426105945019323 57.48153496899271 0 0 0
3529 608 5 0.417 24.676253272177952 30.981802130978483 58.32831696126774 0 0 0
3051 449 4 -0.834 17.83124329303178 27.648307756644545 62.947191363288454 0 0 0
3052 449 5 0.417 18.540915146658214 27.52684261716763 63.59127861629687 0 0 0
3390 562 4 -0.834 20.762250252015324 26.95461227578859 62.14303226519891 0 0 0
3391 562 5 0.417 20.878004335950113 27.34943567632717 63.01289421990215 0 0 0
3392 562 5 0.417 19.928044071956148 27.32042741594738 61.82456636075932 0 0 0
3933 743 4 -0.834 22.605581280419216 25.157863543585016 61.943181646122845 0 0 0
3934 743 5 0.417 23.31503676258575 25.590843726452828 62.44970116053928 0 0 0
3935 743 5 0.417 22.486507558409684 25.797089240162617 61.19312872324912 0 0 0
3053 449 5 0.417 17.95058096326694 28.5622720806363 62.65396470389122 0 0 0
3618 638 4 -0.834 22.329985785407683 29.56700844460932 60.81433477829686 0 0 0
3620 638 5 0.417 21.509489688082635 29.909670896650685 61.18274945388538 0 0 0
4781 1025 5 0.417 19.63095953024052 32.30383562090702 61.25356453742792 0 0 0
3619 638 5 0.417 22.98044471060329 30.24827397285496 61.041552867147345 0 0 0
4508 934 5 0.417 25.168547360900998 28.831562857694692 63.44074353821216 0 0 0
3117 471 4 -0.834 28.504211816053022 27.472701125670913 57.70636813780463 0 0 0
3118 471 5 0.417 29.418920174095245 27.34869599239003 57.34397188648073 0 0 0
3234 510 4 -0.834 32.336452285664706 25.694869417344812 57.8545968282212 0 0 0
3235 510 5 0.417 33.23354533851153 25.860020796004903 57.552971901723915 0 0 0
3236 510 5 0.417 32.19726863209809 26.330414901906103 58.55944721777475 0 0 0
4350 882 4 -0.834 28.77645188239352 25.678362157633693 60.24634080537232 0 0 0
4465 920 5 0.417 28.91762952992582 25.439024209771443 56.98749463599423 0 0 0
3530 608 5 0.417 25.310530911516423 31.945885211147395 57.31790649734775 0 0 0
3831 709 4 -0.834 27.395851189993902 31.606374720691914 60.252322812661724 0 0 0
3833 709 5 0.417 26.773380130359197 32.33324033107091 60.12606813492723 0 0 0
4401 899 4 -0.834 27.968155542217467 32.832268417612156 56.577822812018574 0 0 0
4402 899 5 0.417 27.709430097368294 33.243096902520364 57.40810730968273 0 0 0
2568 288 4 -0.834 30.332020391112422 32.001321292858336 58.74154627311053 0 0 0
2569 288 5 0.417 30.493650217479253 33.21144707264669 58.40576473642856 0 0 0
2570 288 5 0.417 31.548014334095917 32.175932118556275 58.82870367228948 0 0 0
3119 471 5 0.417 28.522171101160847 28.432175437299644 57.90724722522602 0 0 0
3832 709 5 0.417 28.25698073157631 32.026673044545475 60.17814131683054 0 0 0
4488 928 4 -0.834 29.44281458130964 28.756495240620804 60.04257547468634 0 0 0
4489 928 5 0.417 30.154643458588342 28.859904380902282 59.40442669650586 0 0 0
4490 928 5 0.417 29.226557278126005 29.658538763921435 60.296404220160625 0 0 0
3420 572 4 -0.834 32.500697814271064 26.348401447009575 62.44597515237978 0 0 0
3421 572 5 0.417 33.06167176257945 26.887195536210317 63.01647668158706 0 0 0
3422 572 5 0.417 31.61701212527334 26.488472947602197 62.792435895431254 0 0 0
4351 882 5 0.417 28.475640992516713 25.44146673467664 61.127298677942164 0 0 0
4068 788 4 -0.834 25.57886103372427 30.57016222741753 63.4761789887613 0 0 0
4069 788 5 0.417 26.35179044317456 31.08619469693326 63.189036789064154 0 0 0
3909 735 4 -0.834 30.25907882333036 32.33635778071849 62.13847839452599 0 0 0
3910 735 5 0.417 30.369900318075587 33.19991256773426 62.5392077361168 0 0 0
3911 735 5 0.417 29.324989522412896 32.1410508589405 62.253162205431224 0 0 0
4239 845 4 -0.834 31.546853905262488 29.8423263497628 62.35121214627173 0 0 0
4240 845 5 0.417 32.45891161763204 29.961895791620183 62.62487756245725 0 0 0
4241 845 5 0.417 31.53910864873623 30.120676603868844 61.43223145649281 0 0 0
2273 189 5 0.417 2.309719543527698 2.517130401056642 65.49903690385058 0 0 0
4701 999 4 -0.834 5.258121851831173 4.373568864379955 63.65214845519517 0 0 0
3020 438 5 0.417 2.6910644542593025 5.6054856069097525 64.24043889718456 0 0 0
3900 732 4 -0.834 -0.037437337884771965 5.899883426006591 63.92510171202237 0 0 0
3901 732 5 0.417 0.6493521682221056 6.483006097128935 64.27957343959712 0 0 0
2772 356 4 -0.834 5.996816017189621 8.039408800266518 63.778241662506204 0 0 0
2198 164 5 0.417 4.999311210855961 4.735507660528428 68.78486659448568 0 0 0
2271 189 4 -0.834 3.0793401652118577 2.2963809098563646 66.02870463367452 0 0 0
2272 189 5 0.417 2.7143131590710445 1.983183290738102 66.85943627576535 0 0 0
2313 203 4 -0.834 1.052619530757915 5.09555209935529 66.81667605778259 0 0 0
2315 203 5 0.417 1.5915580737578174 4.314416597307591 66.64761554290395 0 0 0
4653 983 4 -0.834 6.175999853943068 3.7811639447365266 67.01370121107405 0 0 0
4654 983 5 0.417 7.002738929945232 4.265365416471851 67.04874426411003 0 0 0
4655 983 5 0.417 5.554195758255789 4.393171585771591 66.61747286794231 0 0 0
2196 164 4 -0.834 4.8577763390831725 5.6473604900100085 69.05172178318341 0 0 0
2197 164 5 0.417 5.150606260107822 6.161168619259572 68.29300112483325 0 0 0
2314 203 5 0.417 1.352910871050058 5.393018221881065 67.68391123156933 0 0 0
4095 797 4 -0.834 15.013657217207456 3.9464826848315715 64.24294900763837 0 0 0
4096 797 5 0.417 15.467883918887537 4.7666897636046475 64.45135657422716 0 0 0
4097 797 5 0.417 14.237403666329666 4.228360669821557 63.751258879334586 0 0 0
2687 327 5 0.417 11.273068917663574 7.345215012509977 65.08135539544101 0 0 0
4841 1045 5 0.417 10.966243417408958 3.2966752322837483 69.216059560043 0 0 0
2199 165 4 -0.834 13.150877335131838 3.268201905065695 67.12343219338202 0 0 0
2200 165 5 0.417 13.867403737783738 3.7065098516939394 67.58401253149219 0 0 0
2201 165 5 0.417 13.487543679159868 3.122966183595937 66.23792092762869 0 0 0
4840 1045 5 0.417 12.213524769619564 2.7589154048872113 68.49981053015145 0 0 0
4839 1045 4 -0.834 11.3168067861212 2.514797037127839 68.7318811319339 0 0 0
4224 840 4 -0.834 9.130081630556585 6.6617508786095705 67.56770278305382 0 0 0
4225 840 5 0.417 9.33090549096049 7.561006155967192 67.27970899815124 0 0 0
4226 840 5 0.417 9.681956728239763 6.110487240186268 67.0094278971765 0 0 0
2401 232 5 0.417 13.934677397264213 7.700877500211807 68.49635726998584 0 0 0
2685 327 4 -0.834 11.411240613475535 7.379405576156276 66.02875549322039 0 0 0
2686 327 5 0.417 11.344412038146444 6.4638614049727785 66.31282100917497 0 0 0
3711 669 4 -0.834 22.026037555650554 4.109957940250445 64.2238101265709 0 0 0
3713 669 5 0.417 21.104019999670772 4.326388001927468 64.04789955548013 0 0 0
3712 669 5 0.417 22.404064614781905 4.946244361991498 64.52253272083853 0 0 0
4210 835 5 0.417 22.98342891921701 0.4179058797951919 65.81502941116979 0 0 0
2304 200 4 -0.834 21.62126412990906 0.1337343879765162 67.54323228569478 0 0 0
2306 200 5 0.417 21.81677325705072 1.0110859313589986 67.91695785943605 0 0 0
3513 603 4 -0.834 21.0074362580459 2.5848633966491588 67.21315243848437 0 0 0
3514 603 5 0.417 21.513039982523683 3.2044922459281593 67.74256569648588 0 0 0
3515 603 5 0.417 20.827442424737093 3.0579156335261546 66.39932631773601 0 0 0
3699 665 4 -0.834 17.656722837465697 1.3756171411607796 66.52452522372185 0 0 0
3700 665 5 0.417 17.336211494470817 0.8339332982961307 67.27950609019598 0 0 0
3701 665 5 0.417 17.01485317908927 2.0915112728402305 66.4888335860959 0 0 0
4211 835 5 0.417 22.017382899543442 1.5772034588131052 65.9735640479555 0 0 0
4209 835 4 -0.834 23.00039899948168 1.418191317106303 65.81318791937223 0 0 0
2469 255 4 -0.834 17.63633692602677 7.565681307573593 68.58054494786326 0 0 0
2470 255 5 0.417 17.655299229056663 6.672057191814292 68.20187692069071 0 0 0
2471 255 5 0.417 16.695489542124566 7.638487005708882 68.87337629950123 0 0 0
4719 1005 4 -0.834 21.50052450861793 6.988697951192244 67.1054594429656 0 0 0
4720 1005 5 0.417 21.952044283006604 7.8242324181479646 66.922389615641 0 0 0
4721 1005 5 0.417 20.59384036235489 7.283928998443671 67.32354161827685 0 0 0
3692 662 5 0.417 27.090046558099097 0.024312118238471236 63.6782380783776 0 0 0
4527 941 4 -0.834 31.395449415486038 5.383845986782708 64.78853531098709 0 0 0
4529 941 5 0.417 31.48767974811301 4.613407695144289 65.3530570261702 0 0 0
4251 849 4 -0.834 25.639093632256984 8.098079544606627 65.5408447977343 0 0 0
3902 732 5 0.417 33.16033346900883 6.507038457907784 63.726440818600985 -1 0 0
4528 941 5 0.417 31.504912436738426 6.1304215698504825 65.38087923401223 0 0 0
3342 546 4 -0.834 25.796502895320167 4.546658320822481 67.29653550194152 0 0 0
3343 546 5 0.417 26.555545839378127 5.013430948659208 67.6490007764352 0 0 0
3344 546 5 0.417 25.188743942608436 5.239371456271409 67.03612170050813 0 0 0
4650 982 4 -0.834 27.456610879793164 2.3738187529470154 68.34405530485142 0 0 0
4651 982 5 0.417 27.95313095939714 2.853986076714023 67.67827758337422 0 0 0
4652 982 5 0.417 26.546852142290774 2.4278694760527055 68.04629895756152 0 0 0
4089 795 4 -0.834 33.010704266121266 3.4220612462059874 67.7483554146422 0 0 0
4090 795 5 0.417 32.66560043828298 4.250882298335236 67.40202178387472 0 0 0
4091 795 5 0.417 32.68452415444237 3.400462907935991 68.65551237734661 0 0 0
4107 801 4 -0.834 30.56331883736378 2.861165409522222 66.33774903908538 0 0 0
4108 801 5 0.417 29.768709040224724 3.247732037122271 66.71066187865911 0 0 0
4109 801 5 0.417 30.65646975344311 2.0238040021293937 66.79756206314309 0 0 0
4691 995 5 0.417 28.892838377202896 -0.20384586588292603 68.66627136667778 0 1 0
2971 422 5 0.417 31.94366138458911 8.171852938932446 66.51688884300363 0 0 0
2574 290 4 -0.834 2.0171728590233395 11.923397115393735 63.951329150193445 0 0 0
2575 290 5 0.417 2.9631922541045372 12.095681560870622 63.94200735941858 0 0 0
2576 290 5 0.417 1.7010269522576178 12.355739309934027 64.75114198384779 0 0 0
3447 581 4 -0.834 5.970048420428639 12.772135023668556 65.2676078603324 0 0 0
3448 581 5 0.417 6.82034433210859 12.32251839739889 65.30127250985016 0 0 0
1989 95 4 -0.834 1.3428903513874713 10.315955535504779 66.45411613195465 0 0 0
1990 95 5 0.417 2.1363160983697904 10.810337594776685 66.70767390448103 0 0 0
1991 95 5 0.417 0.6327272124797507 10.957423420645991 66.58537473006301 0 0 0
2085 127 4 -0.834 0.026517361443432697 10.305147585393058 68.79779477001637 0 0 0
2086 127 5 0.417 0.29945136047322896 9.76298441963449 68.01326052361851 0 0 0
2087 127 5 0.417 0.8469674770580857 10.319482748286234 69.35118251449454 0 0 0
2331 209 4 -0.834 7.934746972959697 10.635235939246448 68.71005218343402 0 0 0
2032 109 5 0.417 3.1244057364699778 15.904971368984526 65.74179726476017 0 0 0
4299 865 4 -0.834 0.876441957549249 15.622762321764325 67.2737748820485 0 0 0
4300 865 5 0.417 1.5614489636862803 15.872123568627174 67.94318589967726 0 0 0
4301 865 5 0.417 1.1864177852838533 16.16602579179812 66.49336065801863 0 0 0
2333 209 5 0.417 7.6764574253978815 11.48299367252108 69.10140978133391 0 0 0
3449 581 5 0.417 5.734015949872105 12.899655139770326 66.19256733687097 0 0 0
2634 310 4 -0.834 11.126361068131382 9.745714879255441 63.7927199196442 0 0 0
3081 459 4 -0.834 16.094695260404354 16.309829217425378 64.63662508724997 0 0 0
3082 459 5 0.417 16.289337853670688 16.467994113536964 63.709925056585504 0 0 0
3083 459 5 0.417 16.62557429259858 15.546299530610607 64.86619444162613 0 0 0
2332 209 5 0.417 8.861062009179298 10.811601838991265 68.4307677041982 0 0 0
2400 232 4 -0.834 13.930366951391957 8.64570445390549 68.32473228835823 0 0 0
2402 232 5 0.417 14.633757421303203 8.985344885092799 68.89407737504229 0 0 0
3663 653 4 -0.834 14.172175723639462 14.866318296123435 66.40798604813101 0 0 0
3664 653 5 0.417 14.39172728783489 15.76500904461437 66.66243626698814 0 0 0
3665 653 5 0.417 13.323118938574508 14.943623418684545 65.9637060947775 0 0 0
3828 708 4 -0.834 16.665474821498186 13.928138105708939 66.905502509251 0 0 0
3829 708 5 0.417 16.60205351294327 14.546709720995363 67.63577185558802 0 0 0
3830 708 5 0.417 15.75758145501835 13.647586554800949 66.74680420661973 0 0 0
3904 733 5 0.417 16.39565135464599 11.620015842984097 67.24005149430891 0 0 0
3905 733 5 0.417 15.988702175818602 11.820840319795623 68.68836073692911 0 0 0
4398 898 4 -0.834 13.802610563121863 11.665845664824301 68.67634712450956 0 0 0
4399 898 5 0.417 14.504671849418449 12.293845269693385 69.02957707472335 0 0 0
4400 898 5 0.417 12.99912308917498 12.2306694521373 68.7747505244952 0 0 0
2523 273 4 -0.834 17.44528577868942 9.516405601919452 63.94067306459688 0 0 0
2524 273 5 0.417 18.072777345534302 9.905851918214205 64.55746069340042 0 0 0
2525 273 5 0.417 16.790349033752427 10.206953669384331 63.80792720019154 0 0 0
2609 301 5 0.417 22.33239220255497 12.113191742182607 65.16109749323458 0 0 0
3102 466 4 -0.834 19.464455186754368 8.965321460954724 67.33958088613055 0 0 0
3103 466 5 0.417 19.78167991277453 9.448192410810362 68.11505081584153 0 0 0
3104 466 5 0.417 18.49205345768634 8.944742968346924 67.49371032127827 0 0 0
2607 301 4 -0.834 21.941156296637676 12.307291472030258 66.02374911120812 0 0 0
2811 369 4 -0.834 19.862220290460204 14.643116414744362 65.86428688014199 0 0 0
2812 369 5 0.417 20.606342507027826 15.245989919547869 65.90220821483186 0 0 0
2813 369 5 0.417 19.09238541282325 15.210228780014718 65.95284496514819 0 0 0
3468 588 4 -0.834 22.01995417997903 11.958987100000519 68.49448472634218 0 0 0
3469 588 5 0.417 21.598623146948487 11.68694633437781 69.32836456234811 0 0 0
3903 733 4 -0.834 16.750207430123698 11.650050352840104 68.12961309035015 0 0 0
4353 883 4 -0.834 20.74112066483857 14.12676958716851 68.77183519711643 0 0 0
4354 883 5 0.417 21.431291081469517 14.076409017943309 68.0815161172708 0 0 0
4355 883 5 0.417 20.19398363563122 14.885228414144027 68.48889930775647 0 0 0
2608 301 5 0.417 22.64427532671244 12.111758506640884 66.65645667895072 0 0 0
3470 588 5 0.417 22.822605149460433 11.411998209429672 68.43767300505448 0 0 0
3951 749 4 -0.834 24.105668372209774 16.66328084117648 68.16826620224064 0 0 0
3952 749 5 0.417 23.409381529026046 16.146237917396196 68.58306053779721 0 0 0
3953 749 5 0.417 24.291040587214418 16.204925305580147 67.34531499618984 0 0 0
4252 849 5 0.417 25.421989001837648 8.90132485693733 65.06293401427784 0 0 0
3028 441 5 0.417 28.769686939715584 9.853535344323355 65.41821733025736 0 0 0
3029 441 5 0.417 28.80485861630474 8.355433699404367 65.19725202787362 0 0 0
2679 325 4 -0.834 26.625382273760863 15.853935966281913 64.4174178437433 0 0 0
2680 325 5 0.417 27.501198388890423 16.119276739457185 64.71424822428398 0 0 0
2681 325 5 0.417 26.11634031003466 15.791334347749451 65.2340110325342 0 0 0
3186 494 4 -0.834 31.612096001019086 13.53581136113293 65.58626475439537 0 0 0
3187 494 5 0.417 31.80355693038832 12.594095879019351 65.64828961078291 0 0 0
4677 991 4 -0.834 30.169047977566493 12.663363447787859 63.65806784343464 0 0 0
4678 991 5 0.417 30.715733370614757 13.236863968012267 64.2567348961338 0 0 0
4679 991 5 0.417 29.28014802130143 13.045162029835902 63.790227495401325 0 0 0
4253 849 5 0.417 25.877543024916413 8.405584115833545 66.41957545777551 0 0 0
2970 422 4 -0.834 31.09291325581943 8.583035804216866 66.29557012195376 0 0 0
2972 422 5 0.417 31.229580403015653 9.507084808564503 66.5581714011175 0 0 0
3027 441 4 -0.834 28.422329841194106 9.028438384892402 65.76389279138827 0 0 0
3188 494 5 0.417 32.192945385789045 13.933212407801664 66.24074531248334 0 0 0
3363 553 4 -0.834 29.4275288290333 14.495390241592924 66.63926703610372 0 0 0
3364 553 5 0.417 30.238301841484837 14.001127885524204 66.4844617486979 0 0 0
3365 553 5 0.417 29.756427123098113 15.387791566485744 66.87234982737635 0 0 0
2031 109 4 -0.834 2.9333629492945006 16.812002228353222 65.49819147239107 0 0 0
2033 109 5 0.417 2.294501907494842 16.73937589465072 64.7873847148635 0 0 0
2298 198 4 -0.834 2.899491320106563 19.38377369343132 65.13590897125566 0 0 0
2299 198 5 0.417 3.878389206591991 19.417349282295177 65.32381760632126 0 0 0
2300 198 5 0.417 2.6068229920316024 20.021267546542397 65.90717180563306 0 0 0
2376 224 4 -0.834 5.492788650639569 20.961965145682335 63.69726869337795 0 0 0
2377 224 5 0.417 6.299068787425242 21.23831065666278 64.18240932348398 0 0 0
2487 261 4 -0.834 4.9534254811418785 19.248539430474942 67.73363413335257 0 0 0
2488 261 5 0.417 4.313815027495969 19.387737961917814 68.44168099180301 0 0 0
3354 550 4 -0.834 1.9570945063550123 20.73674999972157 67.15560089298181 0 0 0
3355 550 5 0.417 2.2887159015743643 21.347032908505295 67.83717779325319 0 0 0
3356 550 5 0.417 1.1079689885543949 20.445972807526378 67.53709032434294 0 0 0
2489 261 5 0.417 5.695545934434177 18.819510337625655 68.16742520134626 0 0 0
3897 731 4 -0.834 3.534480160398141 24.07368453809295 67.43855376337001 0 0 0
3898 731 5 0.417 4.478592382412316 24.248598130982018 67.39939046928131 0 0 0
3899 731 5 0.417 3.1539238346170775 24.672253956910655 66.79091672789326 0 0 0
1995 97 4 -0.834 6.438598172591986 24.21619613391511 66.5695563485991 0 0 0
1996 97 5 0.417 7.391664586891735 24.3285619630068 66.72076314046414 0 0 0
1997 97 5 0.417 6.052198599739018 24.898785557942855 67.13814072942417 0 0 0
2605 300 5 0.417 11.1464375456223 18.934936933192 64.88558227241833 0 0 0
2763 353 4 -0.834 15.555119844595234 19.13769231214433 63.62000232736067 0 0 0
2764 353 5 0.417 14.889367050064267 19.832409142049563 63.78009478716983 0 0 0
3798 698 4 -0.834 15.963106304071164 24.021795580311135 64.03144544612056 0 0 0
3800 698 5 0.417 15.267536817480407 24.645202118403528 64.28666759725361 0 0 0
4245 847 4 -0.834 11.855395722338617 23.586996931273006 63.93962257293633 0 0 0
4246 847 5 0.417 12.538026274584329 24.20894657950744 64.1983684852401 0 0 0
4247 847 5 0.417 11.537851180340068 23.226397025708604 64.77233567922731 0 0 0
2606 300 5 0.417 10.3932509775137 18.544195787466933 66.14670008725199 0 0 0
2745 347 4 -0.834 10.079519223621665 22.239508174049423 68.3098505762585 0 0 0
2746 347 5 0.417 9.977014770663807 21.88801359287529 67.42193525519706 0 0 0
4014 770 4 -0.834 8.538189666926952 19.006854287900975 67.60728526659419 0 0 0
4015 770 5 0.417 8.832476867601562 19.635096112539316 68.28074516899436 0 0 0
4016 770 5 0.417 8.295650458770114 19.571607755448202 66.84852703443902 0 0 0
2604 300 4 -0.834 11.128974490068382 18.268891610816542 65.58611717560524 0 0 0
4146 814 4 -0.834 13.59670656706414 20.877158801249287 65.94915762073177 0 0 0
4147 814 5 0.417 13.796557325042368 21.82034303136659 66.12483652632962 0 0 0
4148 814 5 0.417 12.937039312689828 20.687762401126005 66.64948262707638 0 0 0
2747 347 5 0.417 9.49695366919367 23.006204513680842 68.33281410253306 0 0 0
2343 213 4 -0.834 12.078403022339264 24.876353409689642 66.22307203485083 0 0 0
4377 891 4 -0.834 14.400405373818534 24.304259838216897 68.31985402407699 0 0 0
4378 891 5 0.417 15.237624254121648 24.721176507310883 67.99777979670849 0 0 0
4379 891 5 0.417 14.398601274375656 24.63488384963283 69.26716029008169 0 0 0
2010 102 4 -0.834 19.76493977376573 16.880415216401556 63.65282821169505 0 0 0
2011 102 5 0.417 20.517760266235452 17.471863692947444 63.68549333178035 0 0 0
2012 102 5 0.417 19.003463921397955 17.460641337938657 63.691831739490986 0 0 0
2667 321 4 -0.834 24.79443796935387 21.887119423800073 65.51865616689376 0 0 0
2668 321 5 0.417 24.546653777346744 20.989965113165816 65.05710260648212 0 0 0
4738 1011 5 0.417 24.694288446193013 17.29205432615893 65.25219230211927 0 0 0
3799 698 5 0.417 16.759169004191293 24.575358350661872 64.03418434820752 0 0 0
4181 825 5 0.417 20.114018863223393 23.885645988267807 65.57688754320992 0 0 0
2787 361 4 -0.834 20.49064099182068 19.302251513217865 67.11492318821443 0 0 0
2788 361 5 0.417 20.152792097207673 19.435970109090686 66.2247044897764 0 0 0
2789 361 5 0.417 19.91294863182627 18.61510491298936 67.4754437715684 0 0 0
4635 977 4 -0.834 22.256215893858236 21.849550144739272 66.60273458312153 0 0 0
4636 977 5 0.417 22.660027716634037 21.980479679364738 67.46726019498297 0 0 0
4737 1011 4 -0.834 24.043867437209755 17.846761614415076 65.69058451130365 0 0 0
4739 1011 5 0.417 24.54323949996231 18.620346487266136 65.98114643878816 0 0 0
4179 825 4 -0.834 20.07182418233399 24.546964617170968 66.26933475758015 0 0 0
4637 977 5 0.417 22.758412463710815 22.4162434142925 66.01104692333736 0 0 0
2669 321 5 0.417 25.780907246988367 21.899963438573035 65.20622498224762 0 0 0
3647 647 5 0.417 27.58268285616542 21.594848088596237 64.18149829838165 0 0 0
3645 647 4 -0.834 28.18377901975413 21.910761320286475 64.86498153745919 0 0 0
4141 812 5 0.417 29.08354317721806 17.506870257625312 65.33522888710232 0 0 0
3646 647 5 0.417 28.14247169670569 22.87225408786318 64.80139581087082 0 0 0
3660 652 4 -0.834 33.36738293928754 23.641515093348143 65.27172721344776 0 0 0
3661 652 5 0.417 33.104315171536186 24.223011109876026 64.5457128898844 0 0 0
3087 461 4 -0.834 27.820353846078007 18.238053783415783 68.94447797994444 0 0 0
3088 461 5 0.417 26.94911050513696 18.61281073966403 69.12083337416097 0 0 0
3089 461 5 0.417 27.93589800052175 18.36863684463183 67.99595154836061 0 0 0
4816 1037 5 0.417 27.47097481441523 20.14904937059006 67.34353632602445 0 0 0
4140 812 4 -0.834 29.506436505659423 17.91747372275137 66.09627291275143 0 0 0
4142 812 5 0.417 28.978295261146393 18.705361913932144 66.26874365032104 0 0 0
4815 1037 4 -0.834 28.140662047816818 20.831622929241156 67.42127204540114 0 0 0
4817 1037 5 0.417 28.2206580809971 21.19076620948868 66.53729881354292 0 0 0
4829 1041 5 0.417 26.45456420047089 23.779764389848463 68.05378071377673 0 0 0
4828 1041 5 0.417 26.23936870704807 22.855397664589077 66.85745138357909 0 0 0
4827 1041 4 -0.834 26.484837469790367 23.760339961124068 67.08859226521635 0 0 0
3662 652 5 0.417 32.555860444371774 23.52970480249456 65.78783323848907 0 0 0
3516 604 4 -0.834 3.0552445351009383 25.788496949140153 65.00359926459575 0 0 0
3517 604 5 0.417 3.7850620752916635 26.40958211630437 65.01321152310082 0 0 0
3518 604 5 0.417 2.271438143790831 26.3399868977694 65.00105538182903 0 0 0
3036 444 4 -0.834 1.717050109567659 29.796874910582694 64.07412629144486 0 0 0
3038 444 5 0.417 0.8612284441312317 29.53514092674865 64.42272007089565 0 0 0
3165 487 4 -0.834 4.688306852085253 32.196494473629315 65.31516852913674 0 0 0
3167 487 5 0.417 4.146664170500046 32.90134944539797 65.68163127546171 0 0 0
3166 487 5 0.417 5.4779124348037165 32.64207380275721 65.00555878931071 0 0 0
1947 81 4 -0.834 0.39631009848119214 27.938009380779206 66.25259920168192 0 0 0
3429 575 4 -0.834 1.1588895243147392 25.31512138244491 68.92990973393712 0 0 0
3430 575 5 0.417 1.9305652042290578 25.468017622949326 68.3722585790522 0 0 0
3431 575 5 0.417 0.720029581216836 26.176618408566718 68.94348797952858 0 0 0
1948 81 5 0.417 0.46798582016592283 28.798201069525476 66.68682727917982 0 0 0
2973 423 4 -0.834 2.601357505357792 28.883521815928493 68.54402314947637 0 0 0
2974 423 5 0.417 3.4325420489514964 29.26650807529068 68.91409206258803 0 0 0
2975 423 5 0.417 1.9542019563358495 29.58412971182596 68.80740595173047 0 0 0
4049 781 5 0.417 5.322994335160175 30.33392870036014 66.25734165734907 0 0 0
4047 781 4 -0.834 6.110142829484251 29.830730480731976 66.04693755846691 0 0 0
4048 781 5 0.417 6.833831581939545 30.445382555589852 66.19999191173382 0 0 0
2836 377 5 0.417 13.994961597152882 27.701465385456544 64.03395744214151 0 0 0
2837 377 5 0.417 14.75272956267329 27.933763147913496 65.33345489218735 0 0 0
2006 100 5 0.417 14.33148499400469 31.98686199968174 64.1410003333292 0 0 0
2835 377 4 -0.834 13.902577629220387 28.089011787859285 64.910047963332 0 0 0
3292 529 5 0.417 15.072736653240115 30.627805377034385 65.24963021431537 0 0 0
3834 710 4 -0.834 12.7065720312567 30.4569132492831 64.49734186929344 0 0 0
3835 710 5 0.417 13.005586940712384 30.127861099088946 65.37464799296296 0 0 0
3836 710 5 0.417 12.190749977415734 29.715729871682225 64.13402943766384 0 0 0
2344 213 5 0.417 12.901937540141292 25.340811467064217 65.97693939009521 0 0 0
2345 213 5 0.417 11.744185774843324 25.40662656518854 66.96687191089718 0 0 0
2862 386 4 -0.834 16.59252332170627 26.019165527758997 68.7412901258228 0 0 0
2863 386 5 0.417 16.501541601122966 25.57665300227985 69.59034088229608 0 0 0
2864 386 5 0.417 15.820535805736341 26.58552498807927 68.67939113096217 0 0 0
3497 597 5 0.417 12.537908353766966 27.987954392708765 68.99183815747395 0 0 0
3267 521 4 -0.834 15.794383734858553 33.024321032107835 65.95540268316 0 0 0
3268 521 5 0.417 16.04750444145468 33.4361785482768 66.79259624917611 0 0 0
3269 521 5 0.417 16.546072576906752 32.473573002151056 65.72742657549962 0 0 0
3291 529 4 -0.834 14.808570256096774 30.466701993488332 66.185247827629 0 0 0
3293 529 5 0.417 15.402767121549342 31.07113252193716 66.67012448764416 0 0 0
3324 540 4 -0.834 13.163114824842381 31.5044977262124 67.80059904093764 0 0 0
3325 540 5 0.417 12.478509021349964 31.88098771030049 67.23788223221108 0 0 0
3326 540 5 0.417 12.68505955934202 31.178512202268305 68.56467713078202 0 0 0
3495 597 4 -0.834 13.186695921895703 28.24847365655258 68.33357120225963 0 0 0
3496 597 5 0.417 13.455939477362797 29.131090271896802 68.59520831614948 0 0 0
4507 934 5 0.417 24.828828936513624 27.33990141588819 63.752383522178874 0 0 0
4070 788 5 0.417 24.99937688674351 31.25814901560215 63.86428402118109 0 0 0
4506 934 4 -0.834 24.536727890237554 28.26758944074109 64.00798869816425 0 0 0
4180 825 5 0.417 19.620720181290892 25.288924912530362 65.8621501086305 0 0 0
2305 200 5 0.417 21.52728958138675 33.480990876493976 68.31269880338678 0 -1 0
3196 497 5 0.417 22.09695860870479 30.33858976007997 67.15753540354615 0 0 0
4671 989 4 -0.834 17.700117569738552 30.91136960210115 67.39078407391575 0 0 0
4672 989 5 0.417 17.498754503258915 31.836863873225493 67.22919143684386 0 0 0
4673 989 5 0.417 18.186436551231186 30.637199577671264 66.61074923581023 0 0 0
3195 497 4 -0.834 22.4375969050148 30.863009702095493 66.42325740188316 0 0 0
3197 497 5 0.417 23.295161641990706 30.45445328139223 66.23761602768816 0 0 0
3254 516 5 0.417 24.614831336409246 32.36052739330428 66.47373748765467 0 0 0
3978 758 4 -0.834 29.151051704356178 31.683843309303686 64.89968579164562 0 0 0
3979 758 5 0.417 29.91466039367153 31.53404241979416 64.33800208117822 0 0 0
3980 758 5 0.417 28.758331751596078 32.49461283880386 64.55396178204673 0 0 0
3990 762 4 -0.834 26.012201731577534 26.696360920013724 68.2912938271817 0 0 0
3991 762 5 0.417 26.877680366235655 26.330165804549974 68.51245905004771 0 0 0
3992 762 5 0.417 26.218194488142238 27.492569048145448 67.7892636780488 0 0 0
1949 81 5 0.417 33.46691583955207 28.005314602012852 65.77377621370124 -1 0 0
3252 516 4 -0.834 25.271156809153734 31.66322561959183 66.2777992878743 0 0 0
3253 516 5 0.417 26.05549446559777 31.97979600146739 66.7509019565605 0 0 0
3030 442 4 -0.834 30.221198829340373 30.591395976915468 66.86298607126528 0 0 0
3031 442 5 0.417 30.942576304735216 31.214514984824707 66.99255648342866 0 0 0
3032 442 5 0.417 29.433145722804067 31.13662270334874 66.82773856725058 0 0 0
4689 995 4 -0.834 29.48173099755447 33.02508825856533 68.36040851205976 0 0 0
4690 995 5 0.417 30.35774677725218 33.43194119581659 68.35762264252665 0 0 0

Velocities

1 0 0 0
7 0 0 0
9 0 0 0
10 0 0 0
13 0 0 0
16 0 0 0
17 0 0 0
21 0 0 0
24 0 0 0
27 0 0 0
30 0 0 0
35 0 0 0
38 0 0 0
43 0 0 0
46 0 0 0
49 0 0 0
51 0 0 0
53 0 0 0
55 0 0 0
1593 0 0 0
1097 0 0 0
881 0 0 0
6 0 0 0
20 0 0 0
22 0 0 0
26 0 0 0
40 0 0 0
44 0 0 0
950 0 0 0
709 0 0 0
4 0 0 0
14 0 0 0
23 0 0 0
28 0 0 0
34 0 0 0
48 0 0 0
941 0 0 0
220 0 0 0
11 0 0 0
31 0 0 0
3 0 0 0
5 0 0 0
15 0 0 0
19 0 0 0
32 0 0 0
36 0 0 0
42 0 0 0
722 0 0 0
197 0 0 0
12 0 0 0
47 0 0 0
18 0 0 0
39 0 0 0
56 0 0 0
929 0 0 0
713 0 0 0
57 0 0 0
66 0 0 0
69 0 0 0
72 0 0 0
77 0 0 0
86 0 0 0
94 0 0 0
99 0 0 0
107 0 0 0
109 0 0 0
111 0 0 0
1649 0 0 0
62 0 0 0
63 0 0 0
65 0 0 0
73 0 0 0
76 0 0 0
78 0 0 0
80 0 0 0
82 0 0 0
83 0 0 0
91 0 0 0
96 0 0 0
100 0 0 0
102 0 0 0
105 0 0 0
1006 0 0 0
765 0 0 0
52 0 0 0
70 0 0 0
79 0 0 0
90 0 0 0
104 0 0 0
60 0 0 0
67 0 0 0
84 0 0 0
87 0 0 0
997 0 0 0
61 0 0 0
29 0 0 0
71 0 0 0
75 0 0 0
88 0 0 0
98 0 0 0
59 0 0 0
68 0 0 0
92 0 0 0
103 0 0 0
778 0 0 0
95 0 0 0
74 0 0 0
112 0 0 0
985 0 0 0
769 0 0 0
113 0 0 0
119 0 0 0
121 0 0 0
122 0 0 0
125 0 0 0
128 0 0 0
129 0 0 0
133 0 0 0
136 0 0 0
139 0 0 0
142 0 0 0
147 0 0 0
150 0 0 0
155 0 0 0
158 0 0 0
161 0 0 0
163 0 0 0
165 0 0 0
167 0 0 0
1705 0 0 0
118 0 0 0
132 0 0 0
134 0 0 0
138 0 0 0
152 0 0 0
156 0 0 0
1062 0 0 0
821 0 0 0
108 0 0 0
116 0 0 0
126 0 0 0
135 0 0 0
140 0 0 0
146 0 0 0
160 0 0 0
1053 0 0 0
123 0 0 0
143 0 0 0
115 0 0 0
117 0 0 0
85 0 0 0
127 0 0 0
131 0 0 0
144 0 0 0
148 0 0 0
154 0 0 0
834 0 0 0
124 0 0 0
159 0 0 0
130 0 0 0
151 0 0 0
168 0 0 0
1041 0 0 0
825 0 0 0
169 0 0 0
178 0 0 0
181 0 0 0
184 0 0 0
189 0 0 0
198 0 0 0
206 0 0 0
211 0 0 0
219 0 0 0
221 0 0 0
223 0 0 0
1761 0 0 0
174 0 0 0
175 0 0 0
177 0 0 0
185 0 0 0
188 0 0 0
190 0 0 0
192 0 0 0
194 0 0 0
195 0 0 0
203 0 0 0
208 0 0 0
212 0 0 0
214 0 0 0
217 0 0 0
1118 0 0 0
877 0 0 0
164 0 0 0
182 0 0 0
191 0 0 0
202 0 0 0
216 0 0 0
172 0 0 0
179 0 0 0
196 0 0 0
199 0 0 0
1109 0 0 0
173 0 0 0
141 0 0 0
183 0 0 0
187 0 0 0
200 0 0 0
210 0 0 0
171 0 0 0
180 0 0 0
204 0 0 0
215 0 0 0
890 0 0 0
207 0 0 0
186 0 0 0
224 0 0 0
921 0 0 0
225 0 0 0
233 0 0 0
234 0 0 0
241 0 0 0
245 0 0 0
251 0 0 0
262 0 0 0
270 0 0 0
273 0 0 0
275 0 0 0
279 0 0 0
209 0 0 0
1321 0 0 0
37 0 0 0
244 0 0 0
246 0 0 0
250 0 0 0
264 0 0 0
228 0 0 0
231 0 0 0
237 0 0 0
238 0 0 0
240 0 0 0
247 0 0 0
248 0 0 0
252 0 0 0
254 0 0 0
258 0 0 0
259 0 0 0
267 0 0 0
272 0 0 0
277 0 0 0
1165 0 0 0
444 0 0 0
230 0 0 0
235 0 0 0
255 0 0 0
268 0 0 0
1174 0 0 0
227 0 0 0
50 0 0 0
239 0 0 0
243 0 0 0
256 0 0 0
266 0 0 0
271 0 0 0
229 0 0 0
242 0 0 0
260 0 0 0
263 0 0 0
421 0 0 0
236 0 0 0
280 0 0 0
41 0 0 0
1153 0 0 0
977 0 0 0
281 0 0 0
290 0 0 0
301 0 0 0
318 0 0 0
331 0 0 0
335 0 0 0
93 0 0 0
289 0 0 0
297 0 0 0
300 0 0 0
302 0 0 0
306 0 0 0
307 0 0 0
320 0 0 0
326 0 0 0
329 0 0 0
276 0 0 0
293 0 0 0
294 0 0 0
296 0 0 0
303 0 0 0
310 0 0 0
314 0 0 0
323 0 0 0
328 0 0 0
333 0 0 0
284 0 0 0
286 0 0 0
287 0 0 0
291 0 0 0
304 0 0 0
308 0 0 0
311 0 0 0
315 0 0 0
324 0 0 0
1221 0 0 0
1230 0 0 0
295 0 0 0
299 0 0 0
312 0 0 0
322 0 0 0
283 0 0 0
106 0 0 0
327 0 0 0
285 0 0 0
253 0 0 0
319 0 0 0
292 0 0 0
298 0 0 0
316 0 0 0
336 0 0 0
97 0 0 0
1209 0 0 0
1033 0 0 0
337 0 0 0
345 0 0 0
346 0 0 0
353 0 0 0
357 0 0 0
363 0 0 0
374 0 0 0
382 0 0 0
385 0 0 0
387 0 0 0
391 0 0 0
149 0 0 0
356 0 0 0
358 0 0 0
362 0 0 0
376 0 0 0
332 0 0 0
340 0 0 0
343 0 0 0
349 0 0 0
350 0 0 0
352 0 0 0
359 0 0 0
360 0 0 0
364 0 0 0
366 0 0 0
370 0 0 0
371 0 0 0
379 0 0 0
384 0 0 0
389 0 0 0
1277 0 0 0
342 0 0 0
347 0 0 0
367 0 0 0
380 0 0 0
1286 0 0 0
339 0 0 0
162 0 0 0
351 0 0 0
355 0 0 0
368 0 0 0
378 0 0 0
383 0 0 0
341 0 0 0
309 0 0 0
354 0 0 0
372 0 0 0
375 0 0 0
348 0 0 0
392 0 0 0
153 0 0 0
1265 0 0 0
1089 0 0 0
393 0 0 0
402 0 0 0
413 0 0 0
430 0 0 0
443 0 0 0
447 0 0 0
205 0 0 0
401 0 0 0
409 0 0 0
412 0 0 0
414 0 0 0
418 0 0 0
419 0 0 0
432 0 0 0
438 0 0 0
441 0 0 0
388 0 0 0
405 0 0 0
406 0 0 0
408 0 0 0
415 0 0 0
422 0 0 0
426 0 0 0
435 0 0 0
440 0 0 0
445 0 0 0
396 0 0 0
398 0 0 0
399 0 0 0
403 0 0 0
416 0 0 0
420 0 0 0
423 0 0 0
427 0 0 0
436 0 0 0
1333 0 0 0
1342 0 0 0
407 0 0 0
411 0 0 0
424 0 0 0
434 0 0 0
395 0 0 0
218 0 0 0
439 0 0 0
397 0 0 0
365 0 0 0
431 0 0 0
404 0 0 0
410 0 0 0
428 0 0 0
448 0 0 0
1145 0 0 0
449 0 0 0
455 0 0 0
457 0 0 0
458 0 0 0
461 0 0 0
464 0 0 0
465 0 0 0
469 0 0 0
472 0 0 0
475 0 0 0
478 0 0 0
483 0 0 0
486 0 0 0
491 0 0 0
494 0 0 0
497 0 0 0
499 0 0 0
501 0 0 0
503 0 0 0
433 0 0 0
1545 0 0 0
261 0 0 0
454 0 0 0
468 0 0 0
470 0 0 0
474 0 0 0
488 0 0 0
492 0 0 0
1398 0 0 0
452 0 0 0
462 0 0 0
471 0 0 0
476 0 0 0
482 0 0 0
496 0 0 0
1389 0 0 0
668 0 0 0
459 0 0 0
479 0 0 0
451 0 0 0
453 0 0 0
274 0 0 0
463 0 0 0
467 0 0 0
480 0 0 0
484 0 0 0
490 0 0 0
645 0 0 0
460 0 0 0
495 0 0 0
466 0 0 0
487 0 0 0
504 0 0 0
265 0 0 0
1377 0 0 0
1201 0 0 0
505 0 0 0
514 0 0 0
517 0 0 0
520 0 0 0
525 0 0 0
534 0 0 0
542 0 0 0
547 0 0 0
555 0 0 0
557 0 0 0
559 0 0 0
317 0 0 0
510 0 0 0
511 0 0 0
513 0 0 0
521 0 0 0
524 0 0 0
526 0 0 0
528 0 0 0
530 0 0 0
531 0 0 0
539 0 0 0
544 0 0 0
548 0 0 0
550 0 0 0
553 0 0 0
1454 0 0 0
500 0 0 0
518 0 0 0
527 0 0 0
538 0 0 0
552 0 0 0
508 0 0 0
515 0 0 0
532 0 0 0
535 0 0 0
1445 0 0 0
509 0 0 0
477 0 0 0
519 0 0 0
523 0 0 0
536 0 0 0
546 0 0 0
507 0 0 0
330 0 0 0
516 0 0 0
540 0 0 0
551 0 0 0
543 0 0 0
522 0 0 0
560 0 0 0
321 0 0 0
1433 0 0 0
1257 0 0 0
561 0 0 0
567 0 0 0
569 0 0 0
570 0 0 0
573 0 0 0
576 0 0 0
577 0 0 0
581 0 0 0
584 0 0 0
587 0 0 0
590 0 0 0
595 0 0 0
598 0 0 0
603 0 0 0
606 0 0 0
609 0 0 0
611 0 0 0
613 0 0 0
615 0 0 0
373 0 0 0
566 0 0 0
580 0 0 0
582 0 0 0
586 0 0 0
600 0 0 0
604 0 0 0
1510 0 0 0
556 0 0 0
564 0 0 0
574 0 0 0
583 0 0 0
588 0 0 0
594 0 0 0
608 0 0 0
1501 0 0 0
571 0 0 0
591 0 0 0
563 0 0 0
565 0 0 0
533 0 0 0
386 0 0 0
575 0 0 0
579 0 0 0
592 0 0 0
596 0 0 0
602 0 0 0
572 0 0 0
607 0 0 0
578 0 0 0
599 0 0 0
616 0 0 0
377 0 0 0
1489 0 0 0
1313 0 0 0
617 0 0 0
626 0 0 0
629 0 0 0
632 0 0 0
637 0 0 0
646 0 0 0
654 0 0 0
659 0 0 0
667 0 0 0
669 0 0 0
671 0 0 0
429 0 0 0
622 0 0 0
623 0 0 0
625 0 0 0
633 0 0 0
636 0 0 0
638 0 0 0
640 0 0 0
642 0 0 0
643 0 0 0
651 0 0 0
656 0 0 0
660 0 0 0
662 0 0 0
665 0 0 0
1566 0 0 0
612 0 0 0
630 0 0 0
639 0 0 0
650 0 0 0
664 0 0 0
620 0 0 0
627 0 0 0
644 0 0 0
647 0 0 0
1557 0 0 0
621 0 0 0
589 0 0 0
631 0 0 0
635 0 0 0
648 0 0 0
658 0 0 0
619 0 0 0
442 0 0 0
628 0 0 0
652 0 0 0
663 0 0 0
655 0 0 0
634 0 0 0
672 0 0 0
1369 0 0 0
673 0 0 0
681 0 0 0
682 0 0 0
689 0 0 0
693 0 0 0
699 0 0 0
710 0 0 0
718 0 0 0
721 0 0 0
723 0 0 0
727 0 0 0
657 0 0 0
1769 0 0 0
485 0 0 0
692 0 0 0
694 0 0 0
698 0 0 0
712 0 0 0
676 0 0 0
679 0 0 0
685 0 0 0
686 0 0 0
688 0 0 0
695 0 0 0
696 0 0 0
700 0 0 0
702 0 0 0
706 0 0 0
707 0 0 0
715 0 0 0
720 0 0 0
725 0 0 0
1613 0 0 0
892 0 0 0
678 0 0 0
683 0 0 0
703 0 0 0
716 0 0 0
1622 0 0 0
675 0 0 0
498 0 0 0
687 0 0 0
691 0 0 0
704 0 0 0
714 0 0 0
719 0 0 0
677 0 0 0
690 0 0 0
708 0 0 0
711 0 0 0
869 0 0 0
684 0 0 0
728 0 0 0
489 0 0 0
1601 0 0 0
1425 0 0 0
729 0 0 0
738 0 0 0
749 0 0 0
766 0 0 0
779 0 0 0
783 0 0 0
541 0 0 0
737 0 0 0
745 0 0 0
748 0 0 0
750 0 0 0
754 0 0 0
755 0 0 0
768 0 0 0
774 0 0 0
777 0 0 0
724 0 0 0
741 0 0 0
742 0 0 0
744 0 0 0
751 0 0 0
758 0 0 0
762 0 0 0
771 0 0 0
776 0 0 0
781 0 0 0
732 0 0 0
734 0 0 0
735 0 0 0
739 0 0 0
752 0 0 0
756 0 0 0
759 0 0 0
763 0 0 0
772 0 0 0
1669 0 0 0
1678 0 0 0
743 0 0 0
747 0 0 0
760 0 0 0
770 0 0 0
731 0 0 0
554 0 0 0
775 0 0 0
733 0 0 0
701 0 0 0
767 0 0 0
740 0 0 0
746 0 0 0
764 0 0 0
784 0 0 0
545 0 0 0
1657 0 0 0
1481 0 0 0
785 0 0 0
793 0 0 0
794 0 0 0
801 0 0 0
805 0 0 0
811 0 0 0
822 0 0 0
830 0 0 0
833 0 0 0
835 0 0 0
839 0 0 0
597 0 0 0
804 0 0 0
806 0 0 0
810 0 0 0
824 0 0 0
780 0 0 0
788 0 0 0
791 0 0 0
797 0 0 0
798 0 0 0
800 0 0 0
807 0 0 0
808 0 0 0
812 0 0 0
814 0 0 0
818 0 0 0
819 0 0 0
827 0 0 0
832 0 0 0
837 0 0 0
1725 0 0 0
790 0 0 0
795 0 0 0
815 0 0 0
828 0 0 0
1734 0 0 0
787 0 0 0
610 0 0 0
799 0 0 0
803 0 0 0
816 0 0 0
826 0 0 0
831 0 0 0
789 0 0 0
757 0 0 0
802 0 0 0
820 0 0 0
823 0 0 0
796 0 0 0
840 0 0 0
601 0 0 0
1713 0 0 0
1537 0 0 0
841 0 0 0
850 0 0 0
861 0 0 0
878 0 0 0
891 0 0 0
895 0 0 0
653 0 0 0
849 0 0 0
857 0 0 0
860 0 0 0
862 0 0 0
866 0 0 0
867 0 0 0
880 0 0 0
886 0 0 0
889 0 0 0
836 0 0 0
853 0 0 0
854 0 0 0
856 0 0 0
863 0 0 0
870 0 0 0
874 0 0 0
883 0 0 0
888 0 0 0
893 0 0 0
844 0 0 0
846 0 0 0
847 0 0 0
851 0 0 0
864 0 0 0
868 0 0 0
871 0 0 0
875 0 0 0
884 0 0 0
1781 0 0 0
1790 0 0 0
855 0 0 0
859 0 0 0
872 0 0 0
882 0 0 0
843 0 0 0
666 0 0 0
887 0 0 0
845 0 0 0
813 0 0 0
879 0 0 0
852 0 0 0
858 0 0 0
876 0 0 0
896 0 0 0
8 0 0 0
897 0 0 0
903 0 0 0
905 0 0 0
912 0 0 0
942 0 0 0
949 0 0 0
697 0 0 0
201 0 0 0
54 0 0 0
918 0 0 0
922 0 0 0
45 0 0 0
919 0 0 0
930 0 0 0
2 0 0 0
909 0 0 0
913 0 0 0
926 0 0 0
931 0 0 0
945 0 0 0
951 0 0 0
1777 0 0 0
899 0 0 0
901 0 0 0
906 0 0 0
917 0 0 0
920 0 0 0
923 0 0 0
934 0 0 0
939 0 0 0
947 0 0 0
902 0 0 0
916 0 0 0
936 0 0 0
940 0 0 0
1605 0 0 0
900 0 0 0
910 0 0 0
944 0 0 0
924 0 0 0
1116 0 0 0
927 0 0 0
907 0 0 0
33 0 0 0
953 0 0 0
968 0 0 0
1005 0 0 0
753 0 0 0
64 0 0 0
110 0 0 0
959 0 0 0
961 0 0 0
974 0 0 0
978 0 0 0
998 0 0 0
975 0 0 0
986 0 0 0
58 0 0 0
101 0 0 0
1609 0 0 0
965 0 0 0
982 0 0 0
1007 0 0 0
957 0 0 0
962 0 0 0
973 0 0 0
990 0 0 0
995 0 0 0
1003 0 0 0
958 0 0 0
969 0 0 0
972 0 0 0
987 0 0 0
992 0 0 0
1001 0 0 0
955 0 0 0
976 0 0 0
979 0 0 0
996 0 0 0
1661 0 0 0
966 0 0 0
1000 0 0 0
948 0 0 0
956 0 0 0
983 0 0 0
963 0 0 0
980 0 0 0
120 0 0 0
89 0 0 0
1009 0 0 0
1015 0 0 0
1017 0 0 0
1024 0 0 0
1054 0 0 0
1061 0 0 0
809 0 0 0
166 0 0 0
1030 0 0 0
1034 0 0 0
157 0 0 0
1031 0 0 0
1042 0 0 0
114 0 0 0
1665 0 0 0
1021 0 0 0
1025 0 0 0
1038 0 0 0
1043 0 0 0
1057 0 0 0
1063 0 0 0
1011 0 0 0
1013 0 0 0
1018 0 0 0
1029 0 0 0
1032 0 0 0
1035 0 0 0
1046 0 0 0
1051 0 0 0
1059 0 0 0
1014 0 0 0
1028 0 0 0
1048 0 0 0
1052 0 0 0
1717 0 0 0
1012 0 0 0
1022 0 0 0
1056 0 0 0
1004 0 0 0
1036 0 0 0
1039 0 0 0
1019 0 0 0
145 0 0 0
1065 0 0 0
1080 0 0 0
1117 0 0 0
865 0 0 0
176 0 0 0
222 0 0 0
1071 0 0 0
1073 0 0 0
1086 0 0 0
1090 0 0 0
1110 0 0 0
1087 0 0 0
1098 0 0 0
170 0 0 0
213 0 0 0
1721 0 0 0
1077 0 0 0
1094 0 0 0
1119 0 0 0
1069 0 0 0
1074 0 0 0
1085 0 0 0
1102 0 0 0
1107 0 0 0
1115 0 0 0
1070 0 0 0
1081 0 0 0
1084 0 0 0
1099 0 0 0
1104 0 0 0
1113 0 0 0
1067 0 0 0
1088 0 0 0
1091 0 0 0
1108 0 0 0
1773 0 0 0
1078 0 0 0
1112 0 0 0
1060 0 0 0
1068 0 0 0
1095 0 0 0
1075 0 0 0
1092 0 0 0
25 0 0 0
1121 0 0 0
1129 0 0 0
1166 0 0 0
425 0 0 0
1142 0 0 0
1146 0 0 0
232 0 0 0
269 0 0 0
1127 0 0 0
1136 0 0 0
1143 0 0 0
1154 0 0 0
1173 0 0 0
226 0 0 0
278 0 0 0
1137 0 0 0
1169 0 0 0
1175 0 0 0
1105 0 0 0
1123 0 0 0
1130 0 0 0
1141 0 0 0
1147 0 0 0
1158 0 0 0
1171 0 0 0
1140 0 0 0
1160 0 0 0
933 0 0 0
1124 0 0 0
1133 0 0 0
1134 0 0 0
1150 0 0 0
1155 0 0 0
1168 0 0 0
1125 0 0 0
1144 0 0 0
1148 0 0 0
1163 0 0 0
1340 0 0 0
1126 0 0 0
1151 0 0 0
1131 0 0 0
1164 0 0 0
257 0 0 0
81 0 0 0
1177 0 0 0
1185 0 0 0
1198 0 0 0
1202 0 0 0
1222 0 0 0
1192 0 0 0
1199 0 0 0
1210 0 0 0
1229 0 0 0
282 0 0 0
288 0 0 0
325 0 0 0
334 0 0 0
1183 0 0 0
937 0 0 0
1231 0 0 0
1186 0 0 0
1197 0 0 0
1214 0 0 0
1227 0 0 0
1193 0 0 0
1196 0 0 0
1216 0 0 0
1225 0 0 0
989 0 0 0
1179 0 0 0
1203 0 0 0
1189 0 0 0
1190 0 0 0
1206 0 0 0
1224 0 0 0
1172 0 0 0
1181 0 0 0
1219 0 0 0
1180 0 0 0
1182 0 0 0
1207 0 0 0
1211 0 0 0
1187 0 0 0
1200 0 0 0
1204 0 0 0
1220 0 0 0
313 0 0 0
137 0 0 0
1233 0 0 0
1241 0 0 0
1278 0 0 0
1254 0 0 0
1258 0 0 0
344 0 0 0
381 0 0 0
1239 0 0 0
1248 0 0 0
1255 0 0 0
1266 0 0 0
1285 0 0 0
338 0 0 0
390 0 0 0
993 0 0 0
1249 0 0 0
1281 0 0 0
1287 0 0 0
1235 0 0 0
1242 0 0 0
1253 0 0 0
1259 0 0 0
1270 0 0 0
1283 0 0 0
1252 0 0 0
1272 0 0 0
1045 0 0 0
1236 0 0 0
1245 0 0 0
1246 0 0 0
1262 0 0 0
1267 0 0 0
1280 0 0 0
1228 0 0 0
1237 0 0 0
1256 0 0 0
1260 0 0 0
1275 0 0 0
1238 0 0 0
1263 0 0 0
1243 0 0 0
1276 0 0 0
369 0 0 0
193 0 0 0
1289 0 0 0
1297 0 0 0
1310 0 0 0
1314 0 0 0
1334 0 0 0
1304 0 0 0
1311 0 0 0
1322 0 0 0
1341 0 0 0
394 0 0 0
400 0 0 0
437 0 0 0
446 0 0 0
1295 0 0 0
1049 0 0 0
1343 0 0 0
1298 0 0 0
1309 0 0 0
1326 0 0 0
1339 0 0 0
1305 0 0 0
1308 0 0 0
1328 0 0 0
1337 0 0 0
1101 0 0 0
1291 0 0 0
1315 0 0 0
1301 0 0 0
1302 0 0 0
1318 0 0 0
1336 0 0 0
1284 0 0 0
1293 0 0 0
1331 0 0 0
1292 0 0 0
1294 0 0 0
1319 0 0 0
1323 0 0 0
1299 0 0 0
1312 0 0 0
1316 0 0 0
1332 0 0 0
456 0 0 0
249 0 0 0
1345 0 0 0
1351 0 0 0
1353 0 0 0
1360 0 0 0
1390 0 0 0
1397 0 0 0
649 0 0 0
502 0 0 0
1366 0 0 0
1370 0 0 0
493 0 0 0
1367 0 0 0
1378 0 0 0
450 0 0 0
1357 0 0 0
1361 0 0 0
1374 0 0 0
1379 0 0 0
1393 0 0 0
1399 0 0 0
1329 0 0 0
1347 0 0 0
1349 0 0 0
1354 0 0 0
1365 0 0 0
1368 0 0 0
1371 0 0 0
1382 0 0 0
1387 0 0 0
1395 0 0 0
1350 0 0 0
1364 0 0 0
1384 0 0 0
1157 0 0 0
1388 0 0 0
1348 0 0 0
1358 0 0 0
1392 0 0 0
1372 0 0 0
1564 0 0 0
1375 0 0 0
1355 0 0 0
481 0 0 0
305 0 0 0
1401 0 0 0
1416 0 0 0
1453 0 0 0
512 0 0 0
558 0 0 0
1407 0 0 0
1409 0 0 0
1422 0 0 0
1426 0 0 0
1446 0 0 0
1423 0 0 0
1434 0 0 0
506 0 0 0
549 0 0 0
1161 0 0 0
1413 0 0 0
1430 0 0 0
1455 0 0 0
1405 0 0 0
1410 0 0 0
1421 0 0 0
1438 0 0 0
1443 0 0 0
1451 0 0 0
1406 0 0 0
1417 0 0 0
1420 0 0 0
1435 0 0 0
1440 0 0 0
1449 0 0 0
1213 0 0 0
1403 0 0 0
1424 0 0 0
1427 0 0 0
1444 0 0 0
1414 0 0 0
1448 0 0 0
1396 0 0 0
1404 0 0 0
1431 0 0 0
1411 0 0 0
1428 0 0 0
568 0 0 0
537 0 0 0
361 0 0 0
1457 0 0 0
1463 0 0 0
1465 0 0 0
1472 0 0 0
1502 0 0 0
1509 0 0 0
614 0 0 0
1478 0 0 0
1482 0 0 0
605 0 0 0
1479 0 0 0
1490 0 0 0
562 0 0 0
1217 0 0 0
1469 0 0 0
1473 0 0 0
1486 0 0 0
1491 0 0 0
1505 0 0 0
1511 0 0 0
1459 0 0 0
1461 0 0 0
1466 0 0 0
1477 0 0 0
1480 0 0 0
1483 0 0 0
1494 0 0 0
1499 0 0 0
1507 0 0 0
1462 0 0 0
1476 0 0 0
1496 0 0 0
1269 0 0 0
1500 0 0 0
1460 0 0 0
1470 0 0 0
1504 0 0 0
1452 0 0 0
1484 0 0 0
1487 0 0 0
1467 0 0 0
593 0 0 0
417 0 0 0
1513 0 0 0
1528 0 0 0
1565 0 0 0
624 0 0 0
670 0 0 0
1519 0 0 0
1521 0 0 0
1534 0 0 0
1538 0 0 0
1558 0 0 0
1535 0 0 0
1546 0 0 0
618 0 0 0
661 0 0 0
1273 0 0 0
1525 0 0 0
1542 0 0 0
1567 0 0 0
1517 0 0 0
1522 0 0 0
1533 0 0 0
1550 0 0 0
1555 0 0 0
1563 0 0 0
1518 0 0 0
1529 0 0 0
1532 0 0 0
1547 0 0 0
1552 0 0 0
1561 0 0 0
1325 0 0 0
1515 0 0 0
1536 0 0 0
1539 0 0 0
1556 0 0 0
1526 0 0 0
1560 0 0 0
1508 0 0 0
1516 0 0 0
1543 0 0 0
1523 0 0 0
1540 0 0 0
473 0 0 0
1569 0 0 0
1577 0 0 0
1614 0 0 0
873 0 0 0
1590 0 0 0
1594 0 0 0
680 0 0 0
717 0 0 0
1575 0 0 0
1584 0 0 0
1591 0 0 0
1602 0 0 0
1621 0 0 0
674 0 0 0
726 0 0 0
1585 0 0 0
1617 0 0 0
1623 0 0 0
1553 0 0 0
1571 0 0 0
1578 0 0 0
1589 0 0 0
1595 0 0 0
1606 0 0 0
1619 0 0 0
1588 0 0 0
1608 0 0 0
1381 0 0 0
1572 0 0 0
1581 0 0 0
1582 0 0 0
1598 0 0 0
1603 0 0 0
1616 0 0 0
1573 0 0 0
1592 0 0 0
1596 0 0 0
1611 0 0 0
1788 0 0 0
1574 0 0 0
1599 0 0 0
1579 0 0 0
1612 0 0 0
705 0 0 0
529 0 0 0
1625 0 0 0
1633 0 0 0
1646 0 0 0
1650 0 0 0
1670 0 0 0
1640 0 0 0
1647 0 0 0
1658 0 0 0
1677 0 0 0
730 0 0 0
736 0 0 0
773 0 0 0
782 0 0 0
1631 0 0 0
1385 0 0 0
1679 0 0 0
1634 0 0 0
1645 0 0 0
1662 0 0 0
1675 0 0 0
1641 0 0 0
1644 0 0 0
1664 0 0 0
1673 0 0 0
1437 0 0 0
1627 0 0 0
1651 0 0 0
1637 0 0 0
1638 0 0 0
1654 0 0 0
1672 0 0 0
1620 0 0 0
1629 0 0 0
1667 0 0 0
1628 0 0 0
1630 0 0 0
1655 0 0 0
1659 0 0 0
1635 0 0 0
1648 0 0 0
1652 0 0 0
1668 0 0 0
761 0 0 0
585 0 0 0
1681 0 0 0
1689 0 0 0
1726 0 0 0
1702 0 0 0
1706 0 0 0
792 0 0 0
829 0 0 0
1687 0 0 0
1696 0 0 0
1703 0 0 0
1714 0 0 0
1733 0 0 0
786 0 0 0
838 0 0 0
1441 0 0 0
1697 0 0 0
1729 0 0 0
1735 0 0 0
1683 0 0 0
1690 0 0 0
1701 0 0 0
1707 0 0 0
1718 0 0 0
1731 0 0 0
1700 0 0 0
1720 0 0 0
1493 0 0 0
1684 0 0 0
1693 0 0 0
1694 0 0 0
1710 0 0 0
1715 0 0 0
1728 0 0 0
1676 0 0 0
1685 0 0 0
1704 0 0 0
1708 0 0 0
1723 0 0 0
1686 0 0 0
1711 0 0 0
1691 0 0 0
1724 0 0 0
817 0 0 0
641 0 0 0
1737 0 0 0
1745 0 0 0
1758 0 0 0
1762 0 0 0
1782 0 0 0
1752 0 0 0
1759 0 0 0
1770 0 0 0
1789 0 0 0
842 0 0 0
848 0 0 0
885 0 0 0
894 0 0 0
1743 0 0 0
1497 0 0 0
1791 0 0 0
1746 0 0 0
1757 0 0 0
1774 0 0 0
1787 0 0 0
1753 0 0 0
1756 0 0 0
1776 0 0 0
1785 0 0 0
1549 0 0 0
1739 0 0 0
1763 0 0 0
1749 0 0 0
1750 0 0 0
1766 0 0 0
1784 0 0 0
1732 0 0 0
1741 0 0 0
1779 0 0 0
1740 0 0 0
1742 0 0 0
1767 0 0 0
1771 0 0 0
1747 0 0 0
1760 0 0 0
1764 0 0 0
1780 0 0 0
911 0 0 0
915 0 0 0
928 0 0 0
932 0 0 0
938 0 0 0
1618 0 0 0
1093 0 0 0
908 0 0 0
943 0 0 0
914 0 0 0
935 0 0 0
952 0 0 0
904 0 0 0
1805 -0.033150411818158365 0.08838856047134051 0.03719108278139025
2721 0.0004543442907614502 -0.0014558744079047733 -0.0012059529128130185
2722 -0.0019323121828636533 -0.0105954555819073 0.019353354592480318
4551 0.011062035234933574 -0.004339573615413782 0.0002444213045240421
4552 0.0031994528977940606 -0.004066512978744011 0.006842303562698597
1806 -0.013885964513663075 -0.010516284158209458 0.04757262943937918
1807 0.022628822646365246 -0.09578643737515918 0.020272528388304237
898 0 0 0
2714 0.022353047472936302 -0.03422522933425884 0.03758498926181684
4230 -0.0007391733523007748 0.003978319129278367 -0.0004175406777323257
4231 0.006731885530441224 -0.02349058195251975 0.009709966947967748
4232 0.0064203279513651125 -0.019867594639003044 0.011128699788188505
1905 -0.004070499537929274 -0.001278408767496519 -0.00282410498261897
1906 0.01692593147495509 0.0026526357592825895 0.0270922200281698
2855 -0.023961252123664158 -0.1297903437820714 0.13407297901197715
925 0 0 0
967 0 0 0
971 0 0 0
984 0 0 0
994 0 0 0
964 0 0 0
988 0 0 0
999 0 0 0
1674 0 0 0
991 0 0 0
970 0 0 0
1008 0 0 0
2529 0.00016621377005824616 -0.00206557911935637 0.001228486692894252
2530 -0.0030186392320050155 0.007214304580474611 0.0037339279355802996
2531 0.00836042356011559 0.016952529603726733 -0.014788562055961263
2712 -0.0021505797166377783 0.003635491113190391 -0.001221934801893607
960 0 0 0
2564 0.04425093735167622 0.03697000562092802 0.07301407326694805
2769 0.0035395388265496625 -0.0031482592660975095 0.007044205494591959
2770 -0.05672466049148594 -0.001212495141612702 -0.042041547080564325
2771 0.06546599048929479 -0.012123254301991637 0.037279550262534406
4133 -0.1187609488753463 -0.021113027526149426 0.021302529055336087
2713 0.0121115934266342 -0.026051016538009928 0.011921980344088465
954 0 0 0
2073 0.0003884742873363193 0.007900405306865307 -0.0012405780463104609
2075 -0.006972802061119638 -0.06309857180357095 0.00871022210853986
4131 0.014815543909250887 -0.009100992767449382 0.05287794672497029
4132 -0.1330029901258875 -0.05627631187642705 0.020798538416478662
4493 0.01601980214882417 -0.0054082865203864345 0.03043560361721891
981 0 0 0
1023 0 0 0
1027 0 0 0
1040 0 0 0
1044 0 0 0
1050 0 0 0
1730 0 0 0
1020 0 0 0
1055 0 0 0
1026 0 0 0
1047 0 0 0
1064 0 0 0
1016 0 0 0
2562 -0.0021146386640554255 0.032077206235366376 -0.025829162538550898
2563 0.009144304333145677 0.04358567342057915 0.030395142964188476
2949 -0.0007099898876675349 0.010379291365091727 0.005534293421931414
2950 -0.04853932167805126 -0.026127176076892 -0.0019134924902953836
2951 0.057763419259160044 -0.1327396835006257 -0.020475445548945974
4647 0.00286496182664196 -0.0010679170793390165 -0.0011599583748022595
4648 -0.012021830810765207 -0.002158753138517195 0.01503046193979688
4649 0.006381953710430244 0.027456972112648217 0.030678375972860404
2116 0.061113671060563736 0.021784559747143314 0.043470967671398957
2074 -0.007428863332015125 -0.06313629503833677 0.007388815815790423
2220 -0.0003559474102509836 0.0006839085564678558 -0.0015512211583508476
2221 0.0028611847920595353 -0.008150921688784129 -0.0035779043005289423
1010 0 0 0
2115 -0.008403135480732977 -0.0026617497099128548 -0.004591202810130108
2117 0.0656006365482873 0.022867974896908772 0.03200972428010668
2310 -0.0011131057246239122 -0.02234817693639636 0.03126905416862549
1037 0 0 0
1079 0 0 0
1083 0 0 0
1096 0 0 0
1106 0 0 0
1076 0 0 0
1100 0 0 0
1111 0 0 0
1786 0 0 0
1103 0 0 0
1082 0 0 0
1120 0 0 0
1072 0 0 0
2723 -0.0002902652151615833 0.013484453913790077 -0.0007664709748754363
4074 -0.012508184633884247 0.0068456598185482245 0.00024916220204665543
4075 0.01211840694239411 -0.018848170192338323 0.008826776787030744
4076 -0.009335586096560372 -0.002733709199751698 0.016528192261813398
4329 0.009095216577969793 0.010826133578650785 -0.014225192267847657
4330 -0.0761428804075552 -0.056194328928897024 0.05036513033506991
4331 -0.0739576552961799 -0.02666720125640793 0.02503727524468995
4553 0.02460312498355093 -0.015424507194291226 -0.03593794347478681
3170 -0.008044823400420516 0.0034630446078072635 0.0001247537809824321
1066 0 0 0
2987 0.010679728311634416 -0.032568528440040344 0.02826237159979963
2985 -0.0007347928036644121 -0.0032991877910922614 0.007390184444767109
2986 -0.0022015869550414064 -0.012377306673827377 0.029990648200505263
3168 -4.552598919052969e-05 -0.0016074631939515026 -0.0004152410102435582
3169 0.0043796468568169855 0.010737374856909516 0.009622242677115509
946 0 0 0
1135 0 0 0
1139 0 0 0
1152 0 0 0
1162 0 0 0
1167 0 0 0
1138 0 0 0
1156 0 0 0
1159 0 0 0
1317 0 0 0
1132 0 0 0
1176 0 0 0
4008 0.0005619203264920656 -0.0008605041585061065 0.0036002172959837242
4009 -0.0029111910637154574 -0.005311325613822734 0.021569359997881645
4010 0.0053750434013782565 0.02677279782384255 4.8580465253558795e-05
4071 0.002268542217352285 -0.0002552654803210714 -0.000877892080196408
4072 -0.017838430900979096 0.00988981969137715 0.017486980986357946
4073 -0.0046541436606041655 0.00864627939632963 -0.009050024812948943
1128 0 0 0
2982 -0.00317216399439884 -0.00016762756391141065 0.001928873239857499
2983 0.001457605107519853 -0.015084958861179365 -0.006782582090676449
3060 -0.0015300518281113726 0.0019913806988061666 -0.0008885624781109613
3062 0.002587359803945931 0.0006645230560036482 0.018785676904153448
3623 0.01011231743729963 0.035090068526139925 -0.009618204169930505
3813 -0.0046685678241849835 0.006848605686961401 -0.002948200744061654
1122 0 0 0
2978 -0.0027978416268849772 -0.001950979297245368 0.0059418535515875035
3061 0.004810566508660371 -0.011963969539465578 0.005774488442274914
2185 -0.002246389127964213 0.0013310286130632026 0.0051515984691823235
3621 0.00044251906767867207 -0.0029069567083546567 0.005307333909529253
3622 -0.027305000528971127 0.029918307639643756 -0.004275052215477794
2976 0.0006294913872604182 -0.000365137872988011 -0.0004497693040164125
1191 0 0 0
1195 0 0 0
1208 0 0 0
1218 0 0 0
1002 0 0 0
1223 0 0 0
1149 0 0 0
1215 0 0 0
1188 0 0 0
1194 0 0 0
1212 0 0 0
1232 0 0 0
2977 0.003869224390155102 0.008537694776277532 0.010247066021869573
4597 0.003720788850579622 0.004814454047413002 0.010665003477243
1178 0 0 0
1184 0 0 0
2412 0.000894286405071589 -0.0007640571711559361 0.007272358923356319
2413 -0.010816690936160556 0.023027372720266986 0.020405281825458012
2414 -0.005435886250503583 -0.013101812109375633 -0.010199451009612486
2672 -0.021497021267222312 -0.018754986548022455 0.01752077496776524
3450 -0.00043225260490945824 -8.017482943202611e-05 -0.002098689766006183
3452 -0.004993477067512548 -0.005459918509275242 0.022271990096492902
1058 0 0 0
1247 0 0 0
1251 0 0 0
1264 0 0 0
1274 0 0 0
1279 0 0 0
1205 0 0 0
1250 0 0 0
1268 0 0 0
1271 0 0 0
1244 0 0 0
1288 0 0 0
1832 -0.0021743607611974924 0.006763131706896713 0.0032647127968012664
1833 0.010792529531048142 0.0001459750392959444 0.023542335215535712
1834 0.03737220561242137 -0.13794743567444906 -0.009480471290070765
[truncated: 260,155 more chars]
