# Supplementary material for: Study of Ammonia Adsorption on Magnetite Surfaces with Molecular Dynamics Simulations
Source: Molecules. 2024 Jul 11;29(14):3276. doi: 10.3390/molecules29143276 (PMC11278949; doi:10.3390/molecules29143276)
Supplement: Supplementary file 1 [file molecules-29-03276-s001.zip › demo_m/magnetite.lammpstrj]

ITEM: TIMESTEP
5
ITEM: NUMBER OF ATOMS
4812
ITEM: BOX BOUNDS pp pp pp
-2.5841700000000001e-01 3.3661583000000000e+01
-2.5841700000000001e-01 3.3661583000000000e+01
-2.5841700000000001e-01 7.0661582999999993e+01
ITEM: ATOMS id type xs ys zs
1 1 0.0388684 0.0388684 0.0185902
7 1 0.163868 0.163868 0.0185902
9 1 0.132618 0.00761843 0.00364378
10 2 0.0701184 0.0701184 0.0634295
13 1 0.0701184 0.132618 0.0335366
16 2 0.00761843 0.132618 0.00364378
17 2 0.132618 0.0701184 0.0335366
21 2 0.00761843 0.00761843 0.0634295
24 2 0.132618 0.132618 0.0634295
27 3 0.131532 0.0712044 0.0629101
30 3 0.00870436 0.133704 0.0330172
35 3 0.131532 0.131532 0.034056
38 3 0.0690325 0.00870436 0.0639488
43 3 0.0712044 0.131532 0.0629101
46 3 0.133704 0.0690325 0.00416317
49 3 0.133704 0.00870436 0.0330172
51 3 0.00870436 0.0690325 0.0639488
53 3 0.0690325 0.133704 0.00416317
55 3 0.0712044 0.0712044 0.034056
1593 3 0.0712044 0.00653249 0.00312439
1097 3 0.00653249 0.0712044 0.00312439
881 3 0.00653249 0.00653249 0.034056
6 1 0.226368 0.101368 0.048483
20 2 0.195118 0.00761843 0.0335366
22 1 0.195118 0.0701184 0.00364378
26 3 0.194032 0.00870436 0.00416317
40 3 0.194032 0.0690325 0.0330172
44 3 0.194032 0.133704 0.0639488
950 3 0.196204 0.131532 0.00312439
709 3 0.196204 0.00653249 0.0629101
4 1 0.101368 0.226368 0.048483
14 2 0.00761843 0.195118 0.0335366
23 1 0.0701184 0.195118 0.00364378
28 3 0.133704 0.194032 0.0639488
34 3 0.00870436 0.194032 0.00416317
48 3 0.0690325 0.194032 0.0330172
941 3 0.131532 0.196204 0.00312439
220 3 0.00653249 0.196204 0.0629101
11 1 0.195118 0.195118 0.0634295
31 3 0.196204 0.196204 0.034056
3 1 0.163868 0.0388684 0.0783759
5 1 0.0388684 0.163868 0.0783759
15 2 0.00761843 0.0701184 0.0933223
19 1 0.0701184 0.00761843 0.0933223
32 3 0.0690325 0.0690325 0.0928029
36 3 0.133704 0.133704 0.0928029
42 3 0.00870436 0.00870436 0.0928029
722 3 0.131532 0.00653249 0.0938417
197 3 0.00653249 0.131532 0.0938417
12 1 0.195118 0.132618 0.0933223
47 3 0.196204 0.0712044 0.0938417
18 2 0.132618 0.195118 0.0933223
39 3 0.0712044 0.196204 0.0938417
56 3 0.194032 0.194032 0.0928029
929 3 0.256532 0.0712044 0.00312439
713 3 0.256532 0.00653249 0.034056
57 1 0.288868 0.0388684 0.0185902
66 2 0.320118 0.0701184 0.0634295
69 1 0.320118 0.132618 0.0335366
72 1 0.257618 0.132618 0.00364378
77 1 0.257618 0.00761843 0.0634295
86 3 0.258704 0.133704 0.0330172
94 3 0.319032 0.00870436 0.0639488
99 3 0.321204 0.131532 0.0629101
107 3 0.258704 0.0690325 0.0639488
109 3 0.319032 0.133704 0.00416317
111 3 0.321204 0.0712044 0.034056
1649 3 0.321204 0.00653249 0.00312439
62 1 0.476368 0.101368 0.048483
63 1 0.413868 0.163868 0.0185902
65 1 0.382618 0.00761843 0.00364378
73 2 0.382618 0.0701184 0.0335366
76 2 0.445118 0.00761843 0.0335366
78 1 0.445118 0.0701184 0.00364378
80 2 0.382618 0.132618 0.0634295
82 3 0.444032 0.00870436 0.00416317
83 3 0.381532 0.0712044 0.0629101
91 3 0.381532 0.131532 0.034056
96 3 0.444032 0.0690325 0.0330172
100 3 0.444032 0.133704 0.0639488
102 3 0.383704 0.0690325 0.00416317
105 3 0.383704 0.00870436 0.0330172
1006 3 0.446204 0.131532 0.00312439
765 3 0.446204 0.00653249 0.0629101
52 3 0.256532 0.196204 0.0629101
70 1 0.257618 0.195118 0.0335366
79 2 0.320118 0.195118 0.00364378
90 3 0.258704 0.194032 0.00416317
104 3 0.319032 0.194032 0.0330172
60 1 0.351368 0.226368 0.048483
67 2 0.445118 0.195118 0.0634295
84 3 0.383704 0.194032 0.0639488
87 3 0.446204 0.196204 0.034056
997 3 0.381532 0.196204 0.00312439
61 1 0.288868 0.163868 0.0783759
29 3 0.256532 0.131532 0.0938417
71 1 0.257618 0.0701184 0.0933223
75 2 0.320118 0.00761843 0.0933223
88 3 0.319032 0.0690325 0.0928029
98 3 0.258704 0.00870436 0.0928029
59 1 0.413868 0.0388684 0.0783759
68 1 0.445118 0.132618 0.0933223
92 3 0.383704 0.133704 0.0928029
103 3 0.446204 0.0712044 0.0938417
778 3 0.381532 0.00653249 0.0938417
95 3 0.321204 0.196204 0.0938417
74 2 0.382618 0.195118 0.0933223
112 3 0.444032 0.194032 0.0928029
985 3 0.506532 0.0712044 0.00312439
769 3 0.506532 0.00653249 0.034056
113 1 0.538868 0.0388684 0.0185902
119 1 0.663868 0.163868 0.0185902
121 2 0.632618 0.00761843 0.00364378
122 2 0.570118 0.0701184 0.0634295
125 1 0.570118 0.132618 0.0335366
128 2 0.507618 0.132618 0.00364378
129 1 0.632618 0.0701184 0.0335366
133 1 0.507618 0.00761843 0.0634295
136 2 0.632618 0.132618 0.0634295
139 3 0.631532 0.0712044 0.0629101
142 3 0.508704 0.133704 0.0330172
147 3 0.631532 0.131532 0.034056
150 3 0.569032 0.00870436 0.0639488
155 3 0.571204 0.131532 0.0629101
158 3 0.633704 0.0690325 0.00416317
161 3 0.633704 0.00870436 0.0330172
163 3 0.508704 0.0690325 0.0639488
165 3 0.569032 0.133704 0.00416317
167 3 0.571204 0.0712044 0.034056
1705 3 0.571204 0.00653249 0.00312439
118 1 0.726368 0.101368 0.048483
132 1 0.695118 0.00761843 0.0335366
134 1 0.695118 0.0701184 0.00364378
138 3 0.694032 0.00870436 0.00416317
152 3 0.694032 0.0690325 0.0330172
156 3 0.694032 0.133704 0.0639488
1062 3 0.696204 0.131532 0.00312439
821 3 0.696204 0.00653249 0.0629101
108 3 0.506532 0.196204 0.0629101
116 1 0.601368 0.226368 0.048483
126 2 0.507618 0.195118 0.0335366
135 2 0.570118 0.195118 0.00364378
140 3 0.633704 0.194032 0.0639488
146 3 0.508704 0.194032 0.00416317
160 3 0.569032 0.194032 0.0330172
1053 3 0.631532 0.196204 0.00312439
123 1 0.695118 0.195118 0.0634295
143 3 0.696204 0.196204 0.034056
115 1 0.663868 0.0388684 0.0783759
117 1 0.538868 0.163868 0.0783759
85 3 0.506532 0.131532 0.0938417
127 2 0.507618 0.0701184 0.0933223
131 1 0.570118 0.00761843 0.0933223
144 3 0.569032 0.0690325 0.0928029
148 3 0.633704 0.133704 0.0928029
154 3 0.508704 0.00870436 0.0928029
834 3 0.631532 0.00653249 0.0938417
124 2 0.695118 0.132618 0.0933223
159 3 0.696204 0.0712044 0.0938417
130 2 0.632618 0.195118 0.0933223
151 3 0.571204 0.196204 0.0938417
168 3 0.694032 0.194032 0.0928029
1041 3 0.756532 0.0712044 0.00312439
825 3 0.756532 0.00653249 0.034056
169 1 0.788868 0.0388684 0.0185902
178 1 0.820118 0.0701184 0.0634295
181 1 0.820118 0.132618 0.0335366
184 1 0.757618 0.132618 0.00364378
189 1 0.757618 0.00761843 0.0634295
198 3 0.758704 0.133704 0.0330172
206 3 0.819032 0.00870436 0.0639488
211 3 0.821204 0.131532 0.0629101
219 3 0.758704 0.0690325 0.0639488
221 3 0.819032 0.133704 0.00416317
223 3 0.821204 0.0712044 0.034056
1761 3 0.821204 0.00653249 0.00312439
174 1 0.976368 0.101368 0.048483
175 1 0.913868 0.163868 0.0185902
177 1 0.882618 0.00761843 0.00364378
185 2 0.882618 0.0701184 0.0335366
188 2 0.945118 0.00761843 0.0335366
190 1 0.945118 0.0701184 0.00364378
192 2 0.882618 0.132618 0.0634295
194 3 0.944032 0.00870436 0.00416317
195 3 0.881532 0.0712044 0.0629101
203 3 0.881532 0.131532 0.034056
208 3 0.944032 0.0690325 0.0330172
212 3 0.944032 0.133704 0.0639488
214 3 0.883704 0.0690325 0.00416317
217 3 0.883704 0.00870436 0.0330172
1118 3 0.946204 0.131532 0.00312439
877 3 0.946204 0.00653249 0.0629101
164 3 0.756532 0.196204 0.0629101
182 1 0.757618 0.195118 0.0335366
191 1 0.820118 0.195118 0.00364378
202 3 0.758704 0.194032 0.00416317
216 3 0.819032 0.194032 0.0330172
172 1 0.851368 0.226368 0.048483
179 2 0.945118 0.195118 0.0634295
196 3 0.883704 0.194032 0.0639488
199 3 0.946204 0.196204 0.034056
1109 3 0.881532 0.196204 0.00312439
173 1 0.788868 0.163868 0.0783759
141 3 0.756532 0.131532 0.0938417
183 2 0.757618 0.0701184 0.0933223
187 2 0.820118 0.00761843 0.0933223
200 3 0.819032 0.0690325 0.0928029
210 3 0.758704 0.00870436 0.0928029
171 1 0.913868 0.0388684 0.0783759
180 2 0.945118 0.132618 0.0933223
204 3 0.883704 0.133704 0.0928029
215 3 0.946204 0.0712044 0.0938417
890 3 0.881532 0.00653249 0.0938417
207 3 0.821204 0.196204 0.0938417
186 2 0.882618 0.195118 0.0933223
224 3 0.944032 0.194032 0.0928029
921 3 0.0712044 0.256532 0.00312439
225 1 0.0388684 0.288868 0.0185902
233 1 0.132618 0.257618 0.00364378
234 2 0.0701184 0.320118 0.0634295
241 1 0.132618 0.320118 0.0335366
245 2 0.00761843 0.257618 0.0634295
251 3 0.131532 0.321204 0.0629101
262 3 0.0690325 0.258704 0.0639488
270 3 0.133704 0.319032 0.00416317
273 3 0.133704 0.258704 0.0330172
275 3 0.00870436 0.319032 0.0639488
279 3 0.0712044 0.321204 0.034056
209 3 0.00653249 0.256532 0.034056
1321 3 0.00653249 0.321204 0.00312439
37 3 0.196204 0.256532 0.0629101
244 2 0.195118 0.257618 0.0335366
246 1 0.195118 0.320118 0.00364378
250 3 0.194032 0.258704 0.00416317
264 3 0.194032 0.319032 0.0330172
228 1 0.101368 0.476368 0.048483
231 1 0.163868 0.413868 0.0185902
237 2 0.0701184 0.382618 0.0335366
238 2 0.00761843 0.445118 0.0335366
240 1 0.00761843 0.382618 0.00364378
247 2 0.0701184 0.445118 0.00364378
248 2 0.132618 0.382618 0.0634295
252 3 0.133704 0.444032 0.0639488
254 3 0.00870436 0.383704 0.0330172
258 3 0.00870436 0.444032 0.00416317
259 3 0.131532 0.381532 0.034056
267 3 0.0712044 0.381532 0.0629101
272 3 0.0690325 0.444032 0.0330172
277 3 0.0690325 0.383704 0.00416317
1165 3 0.131532 0.446204 0.00312439
444 3 0.00653249 0.446204 0.0629101
230 1 0.226368 0.351368 0.048483
235 1 0.195118 0.445118 0.0634295
255 3 0.196204 0.446204 0.034056
268 3 0.194032 0.383704 0.0639488
1174 3 0.196204 0.381532 0.00312439
227 1 0.163868 0.288868 0.0783759
50 3 0.131532 0.256532 0.0938417
239 2 0.00761843 0.320118 0.0933223
243 2 0.0701184 0.257618 0.0933223
256 3 0.0690325 0.319032 0.0928029
266 3 0.00870436 0.258704 0.0928029
271 3 0.196204 0.321204 0.0938417
229 1 0.0388684 0.413868 0.0783759
242 2 0.132618 0.445118 0.0933223
260 3 0.133704 0.383704 0.0928029
263 3 0.0712044 0.446204 0.0938417
421 3 0.00653249 0.381532 0.0938417
236 2 0.195118 0.382618 0.0933223
280 3 0.194032 0.444032 0.0928029
41 3 0.256532 0.256532 0.034056
1153 3 0.256532 0.321204 0.00312439
977 3 0.321204 0.256532 0.00312439
281 1 0.288868 0.288868 0.0185902
290 1 0.320118 0.320118 0.0634295
301 1 0.257618 0.257618 0.0634295
318 3 0.319032 0.258704 0.0639488
331 3 0.258704 0.319032 0.0639488
335 3 0.321204 0.321204 0.034056
93 3 0.446204 0.256532 0.0629101
289 1 0.382618 0.257618 0.00364378
297 2 0.382618 0.320118 0.0335366
300 1 0.445118 0.257618 0.0335366
302 2 0.445118 0.320118 0.00364378
306 3 0.444032 0.258704 0.00416317
307 3 0.381532 0.321204 0.0629101
320 3 0.444032 0.319032 0.0330172
326 3 0.383704 0.319032 0.00416317
329 3 0.383704 0.258704 0.0330172
276 3 0.256532 0.446204 0.0629101
293 1 0.320118 0.382618 0.0335366
294 2 0.257618 0.445118 0.0335366
296 2 0.257618 0.382618 0.00364378
303 1 0.320118 0.445118 0.00364378
310 3 0.258704 0.383704 0.0330172
314 3 0.258704 0.444032 0.00416317
323 3 0.321204 0.381532 0.0629101
328 3 0.319032 0.444032 0.0330172
333 3 0.319032 0.383704 0.00416317
284 1 0.351368 0.476368 0.048483
286 1 0.476368 0.351368 0.048483
287 1 0.413868 0.413868 0.0185902
291 1 0.445118 0.445118 0.0634295
304 1 0.382618 0.382618 0.0634295
308 3 0.383704 0.444032 0.0639488
311 3 0.446204 0.446204 0.034056
315 3 0.381532 0.381532 0.034056
324 3 0.444032 0.383704 0.0639488
1221 3 0.381532 0.446204 0.00312439
1230 3 0.446204 0.381532 0.00312439
295 1 0.257618 0.320118 0.0933223
299 1 0.320118 0.257618 0.0933223
312 3 0.319032 0.319032 0.0928029
322 3 0.258704 0.258704 0.0928029
283 1 0.413868 0.288868 0.0783759
106 3 0.381532 0.256532 0.0938417
327 3 0.446204 0.321204 0.0938417
285 1 0.288868 0.413868 0.0783759
253 3 0.256532 0.381532 0.0938417
319 3 0.321204 0.446204 0.0938417
292 2 0.445118 0.382618 0.0933223
298 2 0.382618 0.445118 0.0933223
316 3 0.383704 0.383704 0.0928029
336 3 0.444032 0.444032 0.0928029
97 3 0.506532 0.256532 0.034056
1209 3 0.506532 0.321204 0.00312439
1033 3 0.571204 0.256532 0.00312439
337 1 0.538868 0.288868 0.0185902
345 2 0.632618 0.257618 0.00364378
346 1 0.570118 0.320118 0.0634295
353 2 0.632618 0.320118 0.0335366
357 2 0.507618 0.257618 0.0634295
363 3 0.631532 0.321204 0.0629101
374 3 0.569032 0.258704 0.0639488
382 3 0.633704 0.319032 0.00416317
385 3 0.633704 0.258704 0.0330172
387 3 0.508704 0.319032 0.0639488
391 3 0.571204 0.321204 0.034056
149 3 0.696204 0.256532 0.0629101
356 1 0.695118 0.257618 0.0335366
358 2 0.695118 0.320118 0.00364378
362 3 0.694032 0.258704 0.00416317
376 3 0.694032 0.319032 0.0330172
332 3 0.506532 0.446204 0.0629101
340 1 0.601368 0.476368 0.048483
343 1 0.663868 0.413868 0.0185902
349 1 0.570118 0.382618 0.0335366
350 2 0.507618 0.445118 0.0335366
352 1 0.507618 0.382618 0.00364378
359 1 0.570118 0.445118 0.00364378
360 2 0.632618 0.382618 0.0634295
364 3 0.633704 0.444032 0.0639488
366 3 0.508704 0.383704 0.0330172
370 3 0.508704 0.444032 0.00416317
371 3 0.631532 0.381532 0.034056
379 3 0.571204 0.381532 0.0629101
384 3 0.569032 0.444032 0.0330172
389 3 0.569032 0.383704 0.00416317
1277 3 0.631532 0.446204 0.00312439
342 1 0.726368 0.351368 0.048483
347 1 0.695118 0.445118 0.0634295
367 3 0.696204 0.446204 0.034056
380 3 0.694032 0.383704 0.0639488
1286 3 0.696204 0.381532 0.00312439
339 1 0.663868 0.288868 0.0783759
162 3 0.631532 0.256532 0.0938417
351 2 0.507618 0.320118 0.0933223
355 1 0.570118 0.257618 0.0933223
368 3 0.569032 0.319032 0.0928029
378 3 0.508704 0.258704 0.0928029
383 3 0.696204 0.321204 0.0938417
341 1 0.538868 0.413868 0.0783759
309 3 0.506532 0.381532 0.0938417
354 1 0.632618 0.445118 0.0933223
372 3 0.633704 0.383704 0.0928029
375 3 0.571204 0.446204 0.0938417
348 1 0.695118 0.382618 0.0933223
392 3 0.694032 0.444032 0.0928029
153 3 0.756532 0.256532 0.034056
1265 3 0.756532 0.321204 0.00312439
1089 3 0.821204 0.256532 0.00312439
393 1 0.788868 0.288868 0.0185902
402 2 0.820118 0.320118 0.0634295
413 1 0.757618 0.257618 0.0634295
430 3 0.819032 0.258704 0.0639488
443 3 0.758704 0.319032 0.0639488
447 3 0.821204 0.321204 0.034056
205 3 0.946204 0.256532 0.0629101
401 1 0.882618 0.257618 0.00364378
409 1 0.882618 0.320118 0.0335366
412 2 0.945118 0.257618 0.0335366
414 2 0.945118 0.320118 0.00364378
418 3 0.944032 0.258704 0.00416317
419 3 0.881532 0.321204 0.0629101
432 3 0.944032 0.319032 0.0330172
438 3 0.883704 0.319032 0.00416317
441 3 0.883704 0.258704 0.0330172
388 3 0.756532 0.446204 0.0629101
405 1 0.820118 0.382618 0.0335366
406 1 0.757618 0.445118 0.0335366
408 1 0.757618 0.382618 0.00364378
415 1 0.820118 0.445118 0.00364378
422 3 0.758704 0.383704 0.0330172
426 3 0.758704 0.444032 0.00416317
435 3 0.821204 0.381532 0.0629101
440 3 0.819032 0.444032 0.0330172
445 3 0.819032 0.383704 0.00416317
396 1 0.851368 0.476368 0.048483
398 1 0.976368 0.351368 0.048483
399 1 0.913868 0.413868 0.0185902
403 1 0.945118 0.445118 0.0634295
416 1 0.882618 0.382618 0.0634295
420 3 0.883704 0.444032 0.0639488
423 3 0.946204 0.446204 0.034056
427 3 0.881532 0.381532 0.034056
436 3 0.944032 0.383704 0.0639488
1333 3 0.881532 0.446204 0.00312439
1342 3 0.946204 0.381532 0.00312439
407 2 0.757618 0.320118 0.0933223
411 1 0.820118 0.257618 0.0933223
424 3 0.819032 0.319032 0.0928029
434 3 0.758704 0.258704 0.0928029
395 1 0.913868 0.288868 0.0783759
218 3 0.881532 0.256532 0.0938417
439 3 0.946204 0.321204 0.0938417
397 1 0.788868 0.413868 0.0783759
365 3 0.756532 0.381532 0.0938417
431 3 0.821204 0.446204 0.0938417
404 2 0.945118 0.382618 0.0933223
410 1 0.882618 0.445118 0.0933223
428 3 0.883704 0.383704 0.0928029
448 3 0.944032 0.444032 0.0928029
1145 3 0.0712044 0.506532 0.00312439
449 1 0.0388684 0.538868 0.0185902
455 1 0.163868 0.663868 0.0185902
457 1 0.132618 0.507618 0.00364378
458 2 0.0701184 0.570118 0.0634295
461 2 0.0701184 0.632618 0.0335366
464 2 0.00761843 0.632618 0.00364378
465 2 0.132618 0.570118 0.0335366
469 2 0.00761843 0.507618 0.0634295
472 2 0.132618 0.632618 0.0634295
475 3 0.131532 0.571204 0.0629101
478 3 0.00870436 0.633704 0.0330172
483 3 0.131532 0.631532 0.034056
486 3 0.0690325 0.508704 0.0639488
491 3 0.0712044 0.631532 0.0629101
494 3 0.133704 0.569032 0.00416317
497 3 0.133704 0.508704 0.0330172
499 3 0.00870436 0.569032 0.0639488
501 3 0.0690325 0.633704 0.00416317
503 3 0.0712044 0.571204 0.034056
433 3 0.00653249 0.506532 0.034056
1545 3 0.00653249 0.571204 0.00312439
261 3 0.196204 0.506532 0.0629101
454 1 0.226368 0.601368 0.048483
468 2 0.195118 0.507618 0.0335366
470 1 0.195118 0.570118 0.00364378
474 3 0.194032 0.508704 0.00416317
488 3 0.194032 0.569032 0.0330172
492 3 0.194032 0.633704 0.0639488
1398 3 0.196204 0.631532 0.00312439
452 1 0.101368 0.726368 0.048483
462 2 0.00761843 0.695118 0.0335366
471 2 0.0701184 0.695118 0.00364378
476 3 0.133704 0.694032 0.0639488
482 3 0.00870436 0.694032 0.00416317
496 3 0.0690325 0.694032 0.0330172
1389 3 0.131532 0.696204 0.00312439
668 3 0.00653249 0.696204 0.0629101
459 1 0.195118 0.695118 0.0634295
479 3 0.196204 0.696204 0.034056
451 1 0.163868 0.538868 0.0783759
453 1 0.0388684 0.663868 0.0783759
274 3 0.131532 0.506532 0.0938417
463 1 0.00761843 0.570118 0.0933223
467 2 0.0701184 0.507618 0.0933223
480 3 0.0690325 0.569032 0.0928029
484 3 0.133704 0.633704 0.0928029
490 3 0.00870436 0.508704 0.0928029
645 3 0.00653249 0.631532 0.0938417
460 2 0.195118 0.632618 0.0933223
495 3 0.196204 0.571204 0.0938417
466 2 0.132618 0.695118 0.0933223
487 3 0.0712044 0.696204 0.0938417
504 3 0.194032 0.694032 0.0928029
265 3 0.256532 0.506532 0.034056
1377 3 0.256532 0.571204 0.00312439
1201 3 0.321204 0.506532 0.00312439
505 1 0.288868 0.538868 0.0185902
514 1 0.320118 0.570118 0.0634295
517 2 0.320118 0.632618 0.0335366
520 2 0.257618 0.632618 0.00364378
525 1 0.257618 0.507618 0.0634295
534 3 0.258704 0.633704 0.0330172
542 3 0.319032 0.508704 0.0639488
547 3 0.321204 0.631532 0.0629101
555 3 0.258704 0.569032 0.0639488
557 3 0.319032 0.633704 0.00416317
559 3 0.321204 0.571204 0.034056
317 3 0.446204 0.506532 0.0629101
510 1 0.476368 0.601368 0.048483
511 1 0.413868 0.663868 0.0185902
513 2 0.382618 0.507618 0.00364378
521 1 0.382618 0.570118 0.0335366
524 1 0.445118 0.507618 0.0335366
526 2 0.445118 0.570118 0.00364378
528 2 0.382618 0.632618 0.0634295
530 3 0.444032 0.508704 0.00416317
531 3 0.381532 0.571204 0.0629101
539 3 0.381532 0.631532 0.034056
544 3 0.444032 0.569032 0.0330172
548 3 0.444032 0.633704 0.0639488
550 3 0.383704 0.569032 0.00416317
553 3 0.383704 0.508704 0.0330172
1454 3 0.446204 0.631532 0.00312439
500 3 0.256532 0.696204 0.0629101
518 2 0.257618 0.695118 0.0335366
527 2 0.320118 0.695118 0.00364378
538 3 0.258704 0.694032 0.00416317
552 3 0.319032 0.694032 0.0330172
508 1 0.351368 0.726368 0.048483
515 1 0.445118 0.695118 0.0634295
532 3 0.383704 0.694032 0.0639488
535 3 0.446204 0.696204 0.034056
1445 3 0.381532 0.696204 0.00312439
509 1 0.288868 0.663868 0.0783759
477 3 0.256532 0.631532 0.0938417
519 1 0.257618 0.570118 0.0933223
523 2 0.320118 0.507618 0.0933223
536 3 0.319032 0.569032 0.0928029
546 3 0.258704 0.508704 0.0928029
507 1 0.413868 0.538868 0.0783759
330 3 0.381532 0.506532 0.0938417
516 2 0.445118 0.632618 0.0933223
540 3 0.383704 0.633704 0.0928029
551 3 0.446204 0.571204 0.0938417
543 3 0.321204 0.696204 0.0938417
522 1 0.382618 0.695118 0.0933223
560 3 0.444032 0.694032 0.0928029
321 3 0.506532 0.506532 0.034056
1433 3 0.506532 0.571204 0.00312439
1257 3 0.571204 0.506532 0.00312439
561 1 0.538868 0.538868 0.0185902
567 1 0.663868 0.663868 0.0185902
569 1 0.632618 0.507618 0.00364378
570 1 0.570118 0.570118 0.0634295
573 2 0.570118 0.632618 0.0335366
576 2 0.507618 0.632618 0.00364378
577 2 0.632618 0.570118 0.0335366
581 2 0.507618 0.507618 0.0634295
584 1 0.632618 0.632618 0.0634295
587 3 0.631532 0.571204 0.0629101
590 3 0.508704 0.633704 0.0330172
595 3 0.631532 0.631532 0.034056
598 3 0.569032 0.508704 0.0639488
603 3 0.571204 0.631532 0.0629101
606 3 0.633704 0.569032 0.00416317
609 3 0.633704 0.508704 0.0330172
611 3 0.508704 0.569032 0.0639488
613 3 0.569032 0.633704 0.00416317
615 3 0.571204 0.571204 0.034056
373 3 0.696204 0.506532 0.0629101
566 1 0.726368 0.601368 0.048483
580 1 0.695118 0.507618 0.0335366
582 1 0.695118 0.570118 0.00364378
586 3 0.694032 0.508704 0.00416317
600 3 0.694032 0.569032 0.0330172
604 3 0.694032 0.633704 0.0639488
1510 3 0.696204 0.631532 0.00312439
556 3 0.506532 0.696204 0.0629101
564 1 0.601368 0.726368 0.048483
574 2 0.507618 0.695118 0.0335366
583 1 0.570118 0.695118 0.00364378
588 3 0.633704 0.694032 0.0639488
594 3 0.508704 0.694032 0.00416317
608 3 0.569032 0.694032 0.0330172
1501 3 0.631532 0.696204 0.00312439
571 2 0.695118 0.695118 0.0634295
591 3 0.696204 0.696204 0.034056
563 1 0.663868 0.538868 0.0783759
565 1 0.538868 0.663868 0.0783759
533 3 0.506532 0.631532 0.0938417
386 3 0.631532 0.506532 0.0938417
575 2 0.507618 0.570118 0.0933223
579 2 0.570118 0.507618 0.0933223
592 3 0.569032 0.569032 0.0928029
596 3 0.633704 0.633704 0.0928029
602 3 0.508704 0.508704 0.0928029
572 2 0.695118 0.632618 0.0933223
607 3 0.696204 0.571204 0.0938417
578 1 0.632618 0.695118 0.0933223
599 3 0.571204 0.696204 0.0938417
616 3 0.694032 0.694032 0.0928029
377 3 0.756532 0.506532 0.034056
1489 3 0.756532 0.571204 0.00312439
1313 3 0.821204 0.506532 0.00312439
617 1 0.788868 0.538868 0.0185902
626 1 0.820118 0.570118 0.0634295
629 1 0.820118 0.632618 0.0335366
632 2 0.757618 0.632618 0.00364378
637 1 0.757618 0.507618 0.0634295
646 3 0.758704 0.633704 0.0330172
654 3 0.819032 0.508704 0.0639488
659 3 0.821204 0.631532 0.0629101
667 3 0.758704 0.569032 0.0639488
669 3 0.819032 0.633704 0.00416317
671 3 0.821204 0.571204 0.034056
429 3 0.946204 0.506532 0.0629101
622 1 0.976368 0.601368 0.048483
623 1 0.913868 0.663868 0.0185902
625 1 0.882618 0.507618 0.00364378
633 2 0.882618 0.570118 0.0335366
636 2 0.945118 0.507618 0.0335366
638 2 0.945118 0.570118 0.00364378
640 2 0.882618 0.632618 0.0634295
642 3 0.944032 0.508704 0.00416317
643 3 0.881532 0.571204 0.0629101
651 3 0.881532 0.631532 0.034056
656 3 0.944032 0.569032 0.0330172
660 3 0.944032 0.633704 0.0639488
662 3 0.883704 0.569032 0.00416317
665 3 0.883704 0.508704 0.0330172
1566 3 0.946204 0.631532 0.00312439
612 3 0.756532 0.696204 0.0629101
630 1 0.757618 0.695118 0.0335366
639 2 0.820118 0.695118 0.00364378
650 3 0.758704 0.694032 0.00416317
664 3 0.819032 0.694032 0.0330172
620 1 0.851368 0.726368 0.048483
627 1 0.945118 0.695118 0.0634295
644 3 0.883704 0.694032 0.0639488
647 3 0.946204 0.696204 0.034056
1557 3 0.881532 0.696204 0.00312439
621 1 0.788868 0.663868 0.0783759
589 3 0.756532 0.631532 0.0938417
631 2 0.757618 0.570118 0.0933223
635 2 0.820118 0.507618 0.0933223
648 3 0.819032 0.569032 0.0928029
658 3 0.758704 0.508704 0.0928029
619 1 0.913868 0.538868 0.0783759
442 3 0.881532 0.506532 0.0938417
628 2 0.945118 0.632618 0.0933223
652 3 0.883704 0.633704 0.0928029
663 3 0.946204 0.571204 0.0938417
655 3 0.821204 0.696204 0.0938417
634 1 0.882618 0.695118 0.0933223
672 3 0.944032 0.694032 0.0928029
1369 3 0.0712044 0.756532 0.00312439
673 1 0.0388684 0.788868 0.0185902
681 1 0.132618 0.757618 0.00364378
682 1 0.0701184 0.820118 0.0634295
689 1 0.132618 0.820118 0.0335366
693 1 0.00761843 0.757618 0.0634295
699 3 0.131532 0.821204 0.0629101
710 3 0.0690325 0.758704 0.0639488
718 3 0.133704 0.819032 0.00416317
721 3 0.133704 0.758704 0.0330172
723 3 0.00870436 0.819032 0.0639488
727 3 0.0712044 0.821204 0.034056
657 3 0.00653249 0.756532 0.034056
1769 3 0.00653249 0.821204 0.00312439
485 3 0.196204 0.756532 0.0629101
692 1 0.195118 0.757618 0.0335366
694 2 0.195118 0.820118 0.00364378
698 3 0.194032 0.758704 0.00416317
712 3 0.194032 0.819032 0.0330172
676 1 0.101368 0.976368 0.048483
679 1 0.163868 0.913868 0.0185902
685 1 0.0701184 0.882618 0.0335366
686 1 0.00761843 0.945118 0.0335366
688 2 0.00761843 0.882618 0.00364378
695 2 0.0701184 0.945118 0.00364378
696 2 0.132618 0.882618 0.0634295
700 3 0.133704 0.944032 0.0639488
702 3 0.00870436 0.883704 0.0330172
706 3 0.00870436 0.944032 0.00416317
707 3 0.131532 0.881532 0.034056
715 3 0.0712044 0.881532 0.0629101
720 3 0.0690325 0.944032 0.0330172
725 3 0.0690325 0.883704 0.00416317
1613 3 0.131532 0.946204 0.00312439
892 3 0.00653249 0.946204 0.0629101
678 1 0.226368 0.851368 0.048483
683 2 0.195118 0.945118 0.0634295
703 3 0.196204 0.946204 0.034056
716 3 0.194032 0.883704 0.0639488
1622 3 0.196204 0.881532 0.00312439
675 1 0.163868 0.788868 0.0783759
498 3 0.131532 0.756532 0.0938417
687 1 0.00761843 0.820118 0.0933223
691 2 0.0701184 0.757618 0.0933223
704 3 0.0690325 0.819032 0.0928029
714 3 0.00870436 0.758704 0.0928029
719 3 0.196204 0.821204 0.0938417
677 1 0.0388684 0.913868 0.0783759
690 1 0.132618 0.945118 0.0933223
708 3 0.133704 0.883704 0.0928029
711 3 0.0712044 0.946204 0.0938417
869 3 0.00653249 0.881532 0.0938417
684 1 0.195118 0.882618 0.0933223
728 3 0.194032 0.944032 0.0928029
489 3 0.256532 0.756532 0.034056
1601 3 0.256532 0.821204 0.00312439
1425 3 0.321204 0.756532 0.00312439
729 1 0.288868 0.788868 0.0185902
738 1 0.320118 0.820118 0.0634295
749 1 0.257618 0.757618 0.0634295
766 3 0.319032 0.758704 0.0639488
779 3 0.258704 0.819032 0.0639488
783 3 0.321204 0.821204 0.034056
541 3 0.446204 0.756532 0.0629101
737 2 0.382618 0.757618 0.00364378
745 1 0.382618 0.820118 0.0335366
748 2 0.445118 0.757618 0.0335366
750 1 0.445118 0.820118 0.00364378
754 3 0.444032 0.758704 0.00416317
755 3 0.381532 0.821204 0.0629101
768 3 0.444032 0.819032 0.0330172
774 3 0.383704 0.819032 0.00416317
777 3 0.383704 0.758704 0.0330172
724 3 0.256532 0.946204 0.0629101
741 2 0.320118 0.882618 0.0335366
742 1 0.257618 0.945118 0.0335366
744 2 0.257618 0.882618 0.00364378
751 2 0.320118 0.945118 0.00364378
758 3 0.258704 0.883704 0.0330172
762 3 0.258704 0.944032 0.00416317
771 3 0.321204 0.881532 0.0629101
776 3 0.319032 0.944032 0.0330172
781 3 0.319032 0.883704 0.00416317
732 1 0.351368 0.976368 0.048483
734 1 0.476368 0.851368 0.048483
735 1 0.413868 0.913868 0.0185902
739 1 0.445118 0.945118 0.0634295
752 1 0.382618 0.882618 0.0634295
756 3 0.383704 0.944032 0.0639488
759 3 0.446204 0.946204 0.034056
763 3 0.381532 0.881532 0.034056
772 3 0.444032 0.883704 0.0639488
1669 3 0.381532 0.946204 0.00312439
1678 3 0.446204 0.881532 0.00312439
743 2 0.257618 0.820118 0.0933223
747 2 0.320118 0.757618 0.0933223
760 3 0.319032 0.819032 0.0928029
770 3 0.258704 0.758704 0.0928029
731 1 0.413868 0.788868 0.0783759
554 3 0.381532 0.756532 0.0938417
775 3 0.446204 0.821204 0.0938417
733 1 0.288868 0.913868 0.0783759
701 3 0.256532 0.881532 0.0938417
767 3 0.321204 0.946204 0.0938417
740 2 0.445118 0.882618 0.0933223
746 2 0.382618 0.945118 0.0933223
764 3 0.383704 0.883704 0.0928029
784 3 0.444032 0.944032 0.0928029
545 3 0.506532 0.756532 0.034056
1657 3 0.506532 0.821204 0.00312439
1481 3 0.571204 0.756532 0.00312439
785 1 0.538868 0.788868 0.0185902
793 2 0.632618 0.757618 0.00364378
794 2 0.570118 0.820118 0.0634295
801 1 0.632618 0.820118 0.0335366
805 1 0.507618 0.757618 0.0634295
811 3 0.631532 0.821204 0.0629101
822 3 0.569032 0.758704 0.0639488
830 3 0.633704 0.819032 0.00416317
833 3 0.633704 0.758704 0.0330172
835 3 0.508704 0.819032 0.0639488
839 3 0.571204 0.821204 0.034056
597 3 0.696204 0.756532 0.0629101
804 1 0.695118 0.757618 0.0335366
806 2 0.695118 0.820118 0.00364378
810 3 0.694032 0.758704 0.00416317
824 3 0.694032 0.819032 0.0330172
780 3 0.506532 0.946204 0.0629101
788 1 0.601368 0.976368 0.048483
791 1 0.663868 0.913868 0.0185902
797 1 0.570118 0.882618 0.0335366
798 1 0.507618 0.945118 0.0335366
800 2 0.507618 0.882618 0.00364378
807 1 0.570118 0.945118 0.00364378
808 2 0.632618 0.882618 0.0634295
812 3 0.633704 0.944032 0.0639488
814 3 0.508704 0.883704 0.0330172
818 3 0.508704 0.944032 0.00416317
819 3 0.631532 0.881532 0.034056
827 3 0.571204 0.881532 0.0629101
832 3 0.569032 0.944032 0.0330172
837 3 0.569032 0.883704 0.00416317
1725 3 0.631532 0.946204 0.00312439
790 1 0.726368 0.851368 0.048483
795 2 0.695118 0.945118 0.0634295
815 3 0.696204 0.946204 0.034056
828 3 0.694032 0.883704 0.0639488
1734 3 0.696204 0.881532 0.00312439
787 1 0.663868 0.788868 0.0783759
610 3 0.631532 0.756532 0.0938417
799 1 0.507618 0.820118 0.0933223
803 1 0.570118 0.757618 0.0933223
816 3 0.569032 0.819032 0.0928029
826 3 0.508704 0.758704 0.0928029
831 3 0.696204 0.821204 0.0938417
789 1 0.538868 0.913868 0.0783759
757 3 0.506532 0.881532 0.0938417
802 2 0.632618 0.945118 0.0933223
820 3 0.633704 0.883704 0.0928029
823 3 0.571204 0.946204 0.0938417
796 1 0.695118 0.882618 0.0933223
840 3 0.694032 0.944032 0.0928029
601 3 0.756532 0.756532 0.034056
1713 3 0.756532 0.821204 0.00312439
1537 3 0.821204 0.756532 0.00312439
841 1 0.788868 0.788868 0.0185902
850 1 0.820118 0.820118 0.0634295
861 1 0.757618 0.757618 0.0634295
878 3 0.819032 0.758704 0.0639488
891 3 0.758704 0.819032 0.0639488
895 3 0.821204 0.821204 0.034056
653 3 0.946204 0.756532 0.0629101
849 2 0.882618 0.757618 0.00364378
857 1 0.882618 0.820118 0.0335366
860 2 0.945118 0.757618 0.0335366
862 1 0.945118 0.820118 0.00364378
866 3 0.944032 0.758704 0.00416317
867 3 0.881532 0.821204 0.0629101
880 3 0.944032 0.819032 0.0330172
886 3 0.883704 0.819032 0.00416317
889 3 0.883704 0.758704 0.0330172
836 3 0.756532 0.946204 0.0629101
853 1 0.820118 0.882618 0.0335366
854 2 0.757618 0.945118 0.0335366
856 1 0.757618 0.882618 0.00364378
863 2 0.820118 0.945118 0.00364378
870 3 0.758704 0.883704 0.0330172
874 3 0.758704 0.944032 0.00416317
883 3 0.821204 0.881532 0.0629101
888 3 0.819032 0.944032 0.0330172
893 3 0.819032 0.883704 0.00416317
844 1 0.851368 0.976368 0.048483
846 1 0.976368 0.851368 0.048483
847 1 0.913868 0.913868 0.0185902
851 2 0.945118 0.945118 0.0634295
864 2 0.882618 0.882618 0.0634295
868 3 0.883704 0.944032 0.0639488
871 3 0.946204 0.946204 0.034056
875 3 0.881532 0.881532 0.034056
884 3 0.944032 0.883704 0.0639488
1781 3 0.881532 0.946204 0.00312439
1790 3 0.946204 0.881532 0.00312439
855 2 0.757618 0.820118 0.0933223
859 2 0.820118 0.757618 0.0933223
872 3 0.819032 0.819032 0.0928029
882 3 0.758704 0.758704 0.0928029
843 1 0.913868 0.788868 0.0783759
666 3 0.881532 0.756532 0.0938417
887 3 0.946204 0.821204 0.0938417
845 1 0.788868 0.913868 0.0783759
813 3 0.756532 0.881532 0.0938417
879 3 0.821204 0.946204 0.0938417
852 1 0.945118 0.882618 0.0933223
858 2 0.882618 0.945118 0.0933223
876 3 0.883704 0.883704 0.0928029
896 3 0.944032 0.944032 0.0928029
8 1 0.101368 0.101368 0.108269
897 1 0.0388684 0.0388684 0.138162
903 1 0.163868 0.163868 0.138162
905 1 0.132618 0.00761843 0.123215
912 1 0.00761843 0.132618 0.123215
942 3 0.133704 0.0690325 0.123735
949 3 0.0690325 0.133704 0.123735
697 3 0.0712044 0.00653249 0.122696
201 3 0.00653249 0.0712044 0.122696
54 3 0.196204 0.131532 0.122696
918 1 0.195118 0.0701184 0.123215
922 3 0.194032 0.00870436 0.123735
45 3 0.131532 0.196204 0.122696
919 1 0.0701184 0.195118 0.123215
930 3 0.00870436 0.194032 0.123735
2 1 0.226368 0.226368 0.108269
909 1 0.0701184 0.132618 0.153108
913 2 0.132618 0.0701184 0.153108
926 3 0.00870436 0.133704 0.152589
931 3 0.131532 0.131532 0.153627
945 3 0.133704 0.00870436 0.152589
951 3 0.0712044 0.0712044 0.153627
1777 3 0.00653249 0.00653249 0.153627
899 1 0.163868 0.0388684 0.197947
901 1 0.0388684 0.163868 0.197947
906 2 0.0701184 0.0701184 0.183001
917 1 0.00761843 0.00761843 0.183001
920 2 0.132618 0.132618 0.183001
923 3 0.131532 0.0712044 0.182481
934 3 0.0690325 0.00870436 0.18352
939 3 0.0712044 0.131532 0.182481
947 3 0.00870436 0.0690325 0.18352
902 1 0.226368 0.101368 0.168054
916 1 0.195118 0.00761843 0.153108
936 3 0.194032 0.0690325 0.152589
940 3 0.194032 0.133704 0.18352
1605 3 0.196204 0.00653249 0.182481
900 1 0.101368 0.226368 0.168054
910 2 0.00761843 0.195118 0.153108
944 3 0.0690325 0.194032 0.152589
924 3 0.133704 0.194032 0.18352
1116 3 0.00653249 0.196204 0.182481
927 3 0.196204 0.196204 0.153627
907 1 0.195118 0.195118 0.183001
33 3 0.256532 0.0712044 0.122696
953 1 0.288868 0.0388684 0.138162
968 1 0.257618 0.132618 0.123215
1005 3 0.319032 0.133704 0.123735
753 3 0.321204 0.00653249 0.122696
64 1 0.351368 0.101368 0.108269
110 3 0.446204 0.131532 0.122696
959 1 0.413868 0.163868 0.138162
961 2 0.382618 0.00761843 0.123215
974 2 0.445118 0.0701184 0.123215
978 3 0.444032 0.00870436 0.123735
998 3 0.383704 0.0690325 0.123735
975 2 0.320118 0.195118 0.123215
986 3 0.258704 0.194032 0.123735
58 1 0.476368 0.226368 0.108269
101 3 0.381532 0.196204 0.122696
1609 3 0.256532 0.00653249 0.153627
965 1 0.320118 0.132618 0.153108
982 3 0.258704 0.133704 0.152589
1007 3 0.321204 0.0712044 0.153627
957 1 0.288868 0.163868 0.197947
962 1 0.320118 0.0701184 0.183001
973 1 0.257618 0.00761843 0.183001
990 3 0.319032 0.00870436 0.18352
995 3 0.321204 0.131532 0.182481
1003 3 0.258704 0.0690325 0.18352
958 1 0.476368 0.101368 0.168054
969 1 0.382618 0.0701184 0.153108
972 2 0.445118 0.00761843 0.153108
987 3 0.381532 0.131532 0.153627
992 3 0.444032 0.0690325 0.152589
1001 3 0.383704 0.00870436 0.152589
955 1 0.413868 0.0388684 0.197947
976 1 0.382618 0.132618 0.183001
979 3 0.381532 0.0712044 0.182481
996 3 0.444032 0.133704 0.18352
1661 3 0.446204 0.00653249 0.182481
966 2 0.257618 0.195118 0.153108
1000 3 0.319032 0.194032 0.152589
948 3 0.256532 0.196204 0.182481
956 1 0.351368 0.226368 0.168054
983 3 0.446204 0.196204 0.153627
963 2 0.445118 0.195118 0.183001
980 3 0.383704 0.194032 0.18352
120 1 0.601368 0.101368 0.108269
89 3 0.506532 0.0712044 0.122696
1009 1 0.538868 0.0388684 0.138162
1015 1 0.663868 0.163868 0.138162
1017 1 0.632618 0.00761843 0.123215
1024 2 0.507618 0.132618 0.123215
1054 3 0.633704 0.0690325 0.123735
1061 3 0.569032 0.133704 0.123735
809 3 0.571204 0.00653249 0.122696
166 3 0.696204 0.131532 0.122696
1030 1 0.695118 0.0701184 0.123215
1034 3 0.694032 0.00870436 0.123735
157 3 0.631532 0.196204 0.122696
1031 1 0.570118 0.195118 0.123215
1042 3 0.508704 0.194032 0.123735
114 1 0.726368 0.226368 0.108269
1665 3 0.506532 0.00653249 0.153627
1021 2 0.570118 0.132618 0.153108
1025 1 0.632618 0.0701184 0.153108
1038 3 0.508704 0.133704 0.152589
1043 3 0.631532 0.131532 0.153627
1057 3 0.633704 0.00870436 0.152589
1063 3 0.571204 0.0712044 0.153627
1011 1 0.663868 0.0388684 0.197947
1013 1 0.538868 0.163868 0.197947
1018 2 0.570118 0.0701184 0.183001
1029 2 0.507618 0.00761843 0.183001
1032 2 0.632618 0.132618 0.183001
1035 3 0.631532 0.0712044 0.182481
1046 3 0.569032 0.00870436 0.18352
1051 3 0.571204 0.131532 0.182481
1059 3 0.508704 0.0690325 0.18352
1014 1 0.726368 0.101368 0.168054
1028 1 0.695118 0.00761843 0.153108
1048 3 0.694032 0.0690325 0.152589
1052 3 0.694032 0.133704 0.18352
1717 3 0.696204 0.00653249 0.182481
1012 1 0.601368 0.226368 0.168054
1022 2 0.507618 0.195118 0.153108
1056 3 0.569032 0.194032 0.152589
1004 3 0.506532 0.196204 0.182481
1036 3 0.633704 0.194032 0.18352
1039 3 0.696204 0.196204 0.153627
1019 1 0.695118 0.195118 0.183001
145 3 0.756532 0.0712044 0.122696
1065 1 0.788868 0.0388684 0.138162
1080 2 0.757618 0.132618 0.123215
1117 3 0.819032 0.133704 0.123735
865 3 0.821204 0.00653249 0.122696
176 1 0.851368 0.101368 0.108269
222 3 0.946204 0.131532 0.122696
1071 1 0.913868 0.163868 0.138162
1073 1 0.882618 0.00761843 0.123215
1086 1 0.945118 0.0701184 0.123215
1090 3 0.944032 0.00870436 0.123735
1110 3 0.883704 0.0690325 0.123735
1087 2 0.820118 0.195118 0.123215
1098 3 0.758704 0.194032 0.123735
170 1 0.976368 0.226368 0.108269
213 3 0.881532 0.196204 0.122696
1721 3 0.756532 0.00653249 0.153627
1077 2 0.820118 0.132618 0.153108
1094 3 0.758704 0.133704 0.152589
1119 3 0.821204 0.0712044 0.153627
1069 1 0.788868 0.163868 0.197947
1074 1 0.820118 0.0701184 0.183001
1085 1 0.757618 0.00761843 0.183001
1102 3 0.819032 0.00870436 0.18352
1107 3 0.821204 0.131532 0.182481
1115 3 0.758704 0.0690325 0.18352
1070 1 0.976368 0.101368 0.168054
1081 2 0.882618 0.0701184 0.153108
1084 1 0.945118 0.00761843 0.153108
1099 3 0.881532 0.131532 0.153627
1104 3 0.944032 0.0690325 0.152589
1113 3 0.883704 0.00870436 0.152589
1067 1 0.913868 0.0388684 0.197947
1088 1 0.882618 0.132618 0.183001
1091 3 0.881532 0.0712044 0.182481
1108 3 0.944032 0.133704 0.18352
1773 3 0.946204 0.00653249 0.182481
1078 1 0.757618 0.195118 0.153108
1112 3 0.819032 0.194032 0.152589
1060 3 0.756532 0.196204 0.182481
1068 1 0.851368 0.226368 0.168054
1095 3 0.946204 0.196204 0.153627
1075 1 0.945118 0.195118 0.183001
1092 3 0.883704 0.194032 0.18352
25 3 0.0712044 0.256532 0.122696
1121 1 0.0388684 0.288868 0.138162
1129 1 0.132618 0.257618 0.123215
1166 3 0.133704 0.319032 0.123735
425 3 0.00653249 0.321204 0.122696
1142 1 0.195118 0.320118 0.123215
1146 3 0.194032 0.258704 0.123735
232 1 0.101368 0.351368 0.108269
269 3 0.131532 0.446204 0.122696
1127 1 0.163868 0.413868 0.138162
1136 2 0.00761843 0.382618 0.123215
1143 2 0.0701184 0.445118 0.123215
1154 3 0.00870436 0.444032 0.123735
1173 3 0.0690325 0.383704 0.123735
226 1 0.226368 0.476368 0.108269
278 3 0.196204 0.381532 0.122696
1137 2 0.132618 0.320118 0.153108
1169 3 0.133704 0.258704 0.152589
1175 3 0.0712044 0.321204 0.153627
1105 3 0.00653249 0.256532 0.153627
1123 1 0.163868 0.288868 0.197947
1130 1 0.0701184 0.320118 0.183001
1141 2 0.00761843 0.257618 0.183001
1147 3 0.131532 0.321204 0.182481
1158 3 0.0690325 0.258704 0.18352
1171 3 0.00870436 0.319032 0.18352
1140 2 0.195118 0.257618 0.153108
1160 3 0.194032 0.319032 0.152589
933 3 0.196204 0.256532 0.182481
1124 1 0.101368 0.476368 0.168054
1133 2 0.0701184 0.382618 0.153108
1134 1 0.00761843 0.445118 0.153108
1150 3 0.00870436 0.383704 0.152589
1155 3 0.131532 0.381532 0.153627
1168 3 0.0690325 0.444032 0.152589
1125 1 0.0388684 0.413868 0.197947
1144 2 0.132618 0.382618 0.183001
1148 3 0.133704 0.444032 0.18352
1163 3 0.0712044 0.381532 0.182481
1340 3 0.00653249 0.446204 0.182481
1126 1 0.226368 0.351368 0.168054
1151 3 0.196204 0.446204 0.153627
1131 2 0.195118 0.445118 0.183001
1164 3 0.194032 0.383704 0.18352
257 3 0.256532 0.321204 0.122696
81 3 0.321204 0.256532 0.122696
1177 1 0.288868 0.288868 0.138162
1185 2 0.382618 0.257618 0.123215
1198 1 0.445118 0.320118 0.123215
1202 3 0.444032 0.258704 0.123735
1222 3 0.383704 0.319032 0.123735
1192 1 0.257618 0.382618 0.123215
1199 2 0.320118 0.445118 0.123215
1210 3 0.258704 0.444032 0.123735
1229 3 0.319032 0.383704 0.123735
282 1 0.476368 0.476368 0.108269
288 1 0.351368 0.351368 0.108269
325 3 0.381532 0.446204 0.122696
334 3 0.446204 0.381532 0.122696
1183 1 0.413868 0.413868 0.138162
937 3 0.256532 0.256532 0.153627
1231 3 0.321204 0.321204 0.153627
1186 1 0.320118 0.320118 0.183001
1197 2 0.257618 0.257618 0.183001
1214 3 0.319032 0.258704 0.18352
1227 3 0.258704 0.319032 0.18352
1193 1 0.382618 0.320118 0.153108
1196 1 0.445118 0.257618 0.153108
1216 3 0.444032 0.319032 0.152589
1225 3 0.383704 0.258704 0.152589
989 3 0.446204 0.256532 0.182481
1179 1 0.413868 0.288868 0.197947
1203 3 0.381532 0.321204 0.182481
1189 2 0.320118 0.382618 0.153108
1190 1 0.257618 0.445118 0.153108
1206 3 0.258704 0.383704 0.152589
1224 3 0.319032 0.444032 0.152589
1172 3 0.256532 0.446204 0.182481
1181 1 0.288868 0.413868 0.197947
1219 3 0.321204 0.381532 0.182481
1180 1 0.351368 0.476368 0.168054
1182 1 0.476368 0.351368 0.168054
1207 3 0.446204 0.446204 0.153627
1211 3 0.381532 0.381532 0.153627
1187 2 0.445118 0.445118 0.183001
1200 1 0.382618 0.382618 0.183001
1204 3 0.383704 0.444032 0.18352
1220 3 0.444032 0.383704 0.18352
313 3 0.506532 0.321204 0.122696
137 3 0.571204 0.256532 0.122696
1233 1 0.538868 0.288868 0.138162
1241 1 0.632618 0.257618 0.123215
1278 3 0.633704 0.319032 0.123735
1254 1 0.695118 0.320118 0.123215
1258 3 0.694032 0.258704 0.123735
344 1 0.601368 0.351368 0.108269
381 3 0.631532 0.446204 0.122696
1239 1 0.663868 0.413868 0.138162
1248 1 0.507618 0.382618 0.123215
1255 2 0.570118 0.445118 0.123215
1266 3 0.508704 0.444032 0.123735
1285 3 0.569032 0.383704 0.123735
338 1 0.726368 0.476368 0.108269
390 3 0.696204 0.381532 0.122696
993 3 0.506532 0.256532 0.153627
1249 1 0.632618 0.320118 0.153108
1281 3 0.633704 0.258704 0.152589
1287 3 0.571204 0.321204 0.153627
1235 1 0.663868 0.288868 0.197947
1242 1 0.570118 0.320118 0.183001
1253 2 0.507618 0.257618 0.183001
1259 3 0.631532 0.321204 0.182481
1270 3 0.569032 0.258704 0.18352
1283 3 0.508704 0.319032 0.18352
1252 1 0.695118 0.257618 0.153108
1272 3 0.694032 0.319032 0.152589
1045 3 0.696204 0.256532 0.182481
1236 1 0.601368 0.476368 0.168054
1245 2 0.570118 0.382618 0.153108
1246 1 0.507618 0.445118 0.153108
1262 3 0.508704 0.383704 0.152589
1267 3 0.631532 0.381532 0.153627
1280 3 0.569032 0.444032 0.152589
1228 3 0.506532 0.446204 0.182481
1237 1 0.538868 0.413868 0.197947
1256 2 0.632618 0.382618 0.183001
1260 3 0.633704 0.444032 0.18352
1275 3 0.571204 0.381532 0.182481
1238 1 0.726368 0.351368 0.168054
1263 3 0.696204 0.446204 0.153627
1243 1 0.695118 0.445118 0.183001
1276 3 0.694032 0.383704 0.18352
369 3 0.756532 0.321204 0.122696
193 3 0.821204 0.256532 0.122696
1289 1 0.788868 0.288868 0.138162
1297 1 0.882618 0.257618 0.123215
1310 1 0.945118 0.320118 0.123215
1314 3 0.944032 0.258704 0.123735
1334 3 0.883704 0.319032 0.123735
1304 2 0.757618 0.382618 0.123215
1311 2 0.820118 0.445118 0.123215
1322 3 0.758704 0.444032 0.123735
1341 3 0.819032 0.383704 0.123735
394 1 0.976368 0.476368 0.108269
400 1 0.851368 0.351368 0.108269
437 3 0.881532 0.446204 0.122696
446 3 0.946204 0.381532 0.122696
1295 1 0.913868 0.413868 0.138162
1049 3 0.756532 0.256532 0.153627
1343 3 0.821204 0.321204 0.153627
1298 1 0.820118 0.320118 0.183001
1309 1 0.757618 0.257618 0.183001
1326 3 0.819032 0.258704 0.18352
1339 3 0.758704 0.319032 0.18352
1305 1 0.882618 0.320118 0.153108
1308 2 0.945118 0.257618 0.153108
1328 3 0.944032 0.319032 0.152589
1337 3 0.883704 0.258704 0.152589
1101 3 0.946204 0.256532 0.182481
1291 1 0.913868 0.288868 0.197947
1315 3 0.881532 0.321204 0.182481
1301 1 0.820118 0.382618 0.153108
1302 2 0.757618 0.445118 0.153108
1318 3 0.758704 0.383704 0.152589
1336 3 0.819032 0.444032 0.152589
1284 3 0.756532 0.446204 0.182481
1293 1 0.788868 0.413868 0.197947
1331 3 0.821204 0.381532 0.182481
1292 1 0.851368 0.476368 0.168054
1294 1 0.976368 0.351368 0.168054
1319 3 0.946204 0.446204 0.153627
1323 3 0.881532 0.381532 0.153627
1299 1 0.945118 0.445118 0.183001
1312 2 0.882618 0.382618 0.183001
1316 3 0.883704 0.444032 0.18352
1332 3 0.944032 0.383704 0.18352
456 1 0.101368 0.601368 0.108269
249 3 0.0712044 0.506532 0.122696
1345 1 0.0388684 0.538868 0.138162
1351 1 0.163868 0.663868 0.138162
1353 1 0.132618 0.507618 0.123215
1360 2 0.00761843 0.632618 0.123215
1390 3 0.133704 0.569032 0.123735
1397 3 0.0690325 0.633704 0.123735
649 3 0.00653249 0.571204 0.122696
502 3 0.196204 0.631532 0.122696
1366 2 0.195118 0.570118 0.123215
1370 3 0.194032 0.508704 0.123735
493 3 0.131532 0.696204 0.122696
1367 2 0.0701184 0.695118 0.123215
1378 3 0.00870436 0.694032 0.123735
450 1 0.226368 0.726368 0.108269
1357 2 0.0701184 0.632618 0.153108
1361 1 0.132618 0.570118 0.153108
1374 3 0.00870436 0.633704 0.152589
1379 3 0.131532 0.631532 0.153627
1393 3 0.133704 0.508704 0.152589
1399 3 0.0712044 0.571204 0.153627
1329 3 0.00653249 0.506532 0.153627
1347 1 0.163868 0.538868 0.197947
1349 1 0.0388684 0.663868 0.197947
1354 2 0.0701184 0.570118 0.183001
1365 2 0.00761843 0.507618 0.183001
1368 2 0.132618 0.632618 0.183001
1371 3 0.131532 0.571204 0.182481
1382 3 0.0690325 0.508704 0.18352
1387 3 0.0712044 0.631532 0.182481
1395 3 0.00870436 0.569032 0.18352
1350 1 0.226368 0.601368 0.168054
1364 1 0.195118 0.507618 0.153108
1384 3 0.194032 0.569032 0.152589
1157 3 0.196204 0.506532 0.182481
1388 3 0.194032 0.633704 0.18352
1348 1 0.101368 0.726368 0.168054
1358 2 0.00761843 0.695118 0.153108
1392 3 0.0690325 0.694032 0.152589
1372 3 0.133704 0.694032 0.18352
1564 3 0.00653249 0.696204 0.182481
1375 3 0.196204 0.696204 0.153627
1355 2 0.195118 0.695118 0.183001
481 3 0.256532 0.571204 0.122696
305 3 0.321204 0.506532 0.122696
1401 1 0.288868 0.538868 0.138162
1416 2 0.257618 0.632618 0.123215
1453 3 0.319032 0.633704 0.123735
512 1 0.351368 0.601368 0.108269
558 3 0.446204 0.631532 0.122696
1407 1 0.413868 0.663868 0.138162
1409 1 0.382618 0.507618 0.123215
1422 1 0.445118 0.570118 0.123215
1426 3 0.444032 0.508704 0.123735
1446 3 0.383704 0.569032 0.123735
1423 1 0.320118 0.695118 0.123215
1434 3 0.258704 0.694032 0.123735
506 1 0.476368 0.726368 0.108269
549 3 0.381532 0.696204 0.122696
1161 3 0.256532 0.506532 0.153627
1413 2 0.320118 0.632618 0.153108
1430 3 0.258704 0.633704 0.152589
1455 3 0.321204 0.571204 0.153627
1405 1 0.288868 0.663868 0.197947
1410 1 0.320118 0.570118 0.183001
1421 2 0.257618 0.507618 0.183001
1438 3 0.319032 0.508704 0.18352
1443 3 0.321204 0.631532 0.182481
1451 3 0.258704 0.569032 0.18352
1406 1 0.476368 0.601368 0.168054
1417 2 0.382618 0.570118 0.153108
1420 1 0.445118 0.507618 0.153108
1435 3 0.381532 0.631532 0.153627
1440 3 0.444032 0.569032 0.152589
1449 3 0.383704 0.508704 0.152589
1213 3 0.446204 0.506532 0.182481
1403 1 0.413868 0.538868 0.197947
1424 1 0.382618 0.632618 0.183001
1427 3 0.381532 0.571204 0.182481
1444 3 0.444032 0.633704 0.18352
1414 1 0.257618 0.695118 0.153108
1448 3 0.319032 0.694032 0.152589
1396 3 0.256532 0.696204 0.182481
1404 1 0.351368 0.726368 0.168054
1431 3 0.446204 0.696204 0.153627
1411 1 0.445118 0.695118 0.183001
1428 3 0.383704 0.694032 0.18352
568 1 0.601368 0.601368 0.108269
537 3 0.506532 0.571204 0.122696
361 3 0.571204 0.506532 0.122696
1457 1 0.538868 0.538868 0.138162
1463 1 0.663868 0.663868 0.138162
1465 1 0.632618 0.507618 0.123215
1472 1 0.507618 0.632618 0.123215
1502 3 0.633704 0.569032 0.123735
1509 3 0.569032 0.633704 0.123735
614 3 0.696204 0.631532 0.122696
1478 2 0.695118 0.570118 0.123215
1482 3 0.694032 0.508704 0.123735
605 3 0.631532 0.696204 0.122696
1479 1 0.570118 0.695118 0.123215
1490 3 0.508704 0.694032 0.123735
562 1 0.726368 0.726368 0.108269
1217 3 0.506532 0.506532 0.153627
1469 2 0.570118 0.632618 0.153108
1473 2 0.632618 0.570118 0.153108
1486 3 0.508704 0.633704 0.152589
1491 3 0.631532 0.631532 0.153627
1505 3 0.633704 0.508704 0.152589
1511 3 0.571204 0.571204 0.153627
1459 1 0.663868 0.538868 0.197947
1461 1 0.538868 0.663868 0.197947
1466 1 0.570118 0.570118 0.183001
1477 2 0.507618 0.507618 0.183001
1480 2 0.632618 0.632618 0.183001
1483 3 0.631532 0.571204 0.182481
1494 3 0.569032 0.508704 0.18352
1499 3 0.571204 0.631532 0.182481
1507 3 0.508704 0.569032 0.18352
1462 1 0.726368 0.601368 0.168054
1476 2 0.695118 0.507618 0.153108
1496 3 0.694032 0.569032 0.152589
1269 3 0.696204 0.506532 0.182481
1500 3 0.694032 0.633704 0.18352
1460 1 0.601368 0.726368 0.168054
1470 1 0.507618 0.695118 0.153108
1504 3 0.569032 0.694032 0.152589
1452 3 0.506532 0.696204 0.182481
1484 3 0.633704 0.694032 0.18352
1487 3 0.696204 0.696204 0.153627
1467 2 0.695118 0.695118 0.183001
593 3 0.756532 0.571204 0.122696
417 3 0.821204 0.506532 0.122696
1513 1 0.788868 0.538868 0.138162
1528 2 0.757618 0.632618 0.123215
1565 3 0.819032 0.633704 0.123735
624 1 0.851368 0.601368 0.108269
670 3 0.946204 0.631532 0.122696
1519 1 0.913868 0.663868 0.138162
1521 2 0.882618 0.507618 0.123215
1534 1 0.945118 0.570118 0.123215
1538 3 0.944032 0.508704 0.123735
1558 3 0.883704 0.569032 0.123735
1535 2 0.820118 0.695118 0.123215
1546 3 0.758704 0.694032 0.123735
618 1 0.976368 0.726368 0.108269
661 3 0.881532 0.696204 0.122696
1273 3 0.756532 0.506532 0.153627
1525 2 0.820118 0.632618 0.153108
1542 3 0.758704 0.633704 0.152589
1567 3 0.821204 0.571204 0.153627
1517 1 0.788868 0.663868 0.197947
1522 1 0.820118 0.570118 0.183001
1533 2 0.757618 0.507618 0.183001
1550 3 0.819032 0.508704 0.18352
1555 3 0.821204 0.631532 0.182481
1563 3 0.758704 0.569032 0.18352
1518 1 0.976368 0.601368 0.168054
1529 2 0.882618 0.570118 0.153108
1532 2 0.945118 0.507618 0.153108
1547 3 0.881532 0.631532 0.153627
1552 3 0.944032 0.569032 0.152589
1561 3 0.883704 0.508704 0.152589
1325 3 0.946204 0.506532 0.182481
1515 1 0.913868 0.538868 0.197947
1536 2 0.882618 0.632618 0.183001
1539 3 0.881532 0.571204 0.182481
1556 3 0.944032 0.633704 0.18352
1526 2 0.757618 0.695118 0.153108
1560 3 0.819032 0.694032 0.152589
1508 3 0.756532 0.696204 0.182481
1516 1 0.851368 0.726368 0.168054
1543 3 0.946204 0.696204 0.153627
1523 1 0.945118 0.695118 0.183001
1540 3 0.883704 0.694032 0.18352
473 3 0.0712044 0.756532 0.122696
1569 1 0.0388684 0.788868 0.138162
1577 2 0.132618 0.757618 0.123215
1614 3 0.133704 0.819032 0.123735
873 3 0.00653249 0.821204 0.122696
1590 1 0.195118 0.820118 0.123215
1594 3 0.194032 0.758704 0.123735
680 1 0.101368 0.851368 0.108269
717 3 0.131532 0.946204 0.122696
1575 1 0.163868 0.913868 0.138162
1584 1 0.00761843 0.882618 0.123215
1591 1 0.0701184 0.945118 0.123215
1602 3 0.00870436 0.944032 0.123735
1621 3 0.0690325 0.883704 0.123735
674 1 0.226368 0.976368 0.108269
726 3 0.196204 0.881532 0.122696
1585 1 0.132618 0.820118 0.153108
1617 3 0.133704 0.758704 0.152589
1623 3 0.0712044 0.821204 0.153627
1553 3 0.00653249 0.756532 0.153627
1571 1 0.163868 0.788868 0.197947
1578 2 0.0701184 0.820118 0.183001
1589 1 0.00761843 0.757618 0.183001
1595 3 0.131532 0.821204 0.182481
1606 3 0.0690325 0.758704 0.18352
1619 3 0.00870436 0.819032 0.18352
1588 1 0.195118 0.757618 0.153108
1608 3 0.194032 0.819032 0.152589
1381 3 0.196204 0.756532 0.182481
1572 1 0.101368 0.976368 0.168054
1581 1 0.0701184 0.882618 0.153108
1582 2 0.00761843 0.945118 0.153108
1598 3 0.00870436 0.883704 0.152589
1603 3 0.131532 0.881532 0.153627
1616 3 0.0690325 0.944032 0.152589
1573 1 0.0388684 0.913868 0.197947
1592 2 0.132618 0.882618 0.183001
1596 3 0.133704 0.944032 0.18352
1611 3 0.0712044 0.881532 0.182481
1788 3 0.00653249 0.946204 0.182481
1574 1 0.226368 0.851368 0.168054
1599 3 0.196204 0.946204 0.153627
1579 1 0.195118 0.945118 0.183001
1612 3 0.194032 0.883704 0.18352
705 3 0.256532 0.821204 0.122696
529 3 0.321204 0.756532 0.122696
1625 1 0.288868 0.788868 0.138162
1633 2 0.382618 0.757618 0.123215
1646 1 0.445118 0.820118 0.123215
1650 3 0.444032 0.758704 0.123735
1670 3 0.383704 0.819032 0.123735
1640 2 0.257618 0.882618 0.123215
1647 2 0.320118 0.945118 0.123215
1658 3 0.258704 0.944032 0.123735
1677 3 0.319032 0.883704 0.123735
730 1 0.476368 0.976368 0.108269
736 1 0.351368 0.851368 0.108269
773 3 0.381532 0.946204 0.122696
782 3 0.446204 0.881532 0.122696
1631 1 0.413868 0.913868 0.138162
1385 3 0.256532 0.756532 0.153627
1679 3 0.321204 0.821204 0.153627
1634 1 0.320118 0.820118 0.183001
1645 1 0.257618 0.757618 0.183001
1662 3 0.319032 0.758704 0.18352
1675 3 0.258704 0.819032 0.18352
1641 1 0.382618 0.820118 0.153108
1644 2 0.445118 0.757618 0.153108
1664 3 0.444032 0.819032 0.152589
1673 3 0.383704 0.758704 0.152589
1437 3 0.446204 0.756532 0.182481
1627 1 0.413868 0.788868 0.197947
1651 3 0.381532 0.821204 0.182481
1637 2 0.320118 0.882618 0.153108
1638 2 0.257618 0.945118 0.153108
1654 3 0.258704 0.883704 0.152589
1672 3 0.319032 0.944032 0.152589
1620 3 0.256532 0.946204 0.182481
1629 1 0.288868 0.913868 0.197947
1667 3 0.321204 0.881532 0.182481
1628 1 0.351368 0.976368 0.168054
1630 1 0.476368 0.851368 0.168054
1655 3 0.446204 0.946204 0.153627
1659 3 0.381532 0.881532 0.153627
1635 2 0.445118 0.945118 0.183001
1648 2 0.382618 0.882618 0.183001
1652 3 0.383704 0.944032 0.18352
1668 3 0.444032 0.883704 0.18352
761 3 0.506532 0.821204 0.122696
585 3 0.571204 0.756532 0.122696
1681 1 0.538868 0.788868 0.138162
1689 1 0.632618 0.757618 0.123215
1726 3 0.633704 0.819032 0.123735
1702 1 0.695118 0.820118 0.123215
1706 3 0.694032 0.758704 0.123735
792 1 0.601368 0.851368 0.108269
829 3 0.631532 0.946204 0.122696
1687 1 0.663868 0.913868 0.138162
1696 1 0.507618 0.882618 0.123215
1703 2 0.570118 0.945118 0.123215
1714 3 0.508704 0.944032 0.123735
1733 3 0.569032 0.883704 0.123735
786 1 0.726368 0.976368 0.108269
838 3 0.696204 0.881532 0.122696
1441 3 0.506532 0.756532 0.153627
1697 1 0.632618 0.820118 0.153108
1729 3 0.633704 0.758704 0.152589
1735 3 0.571204 0.821204 0.153627
1683 1 0.663868 0.788868 0.197947
1690 2 0.570118 0.820118 0.183001
1701 2 0.507618 0.757618 0.183001
1707 3 0.631532 0.821204 0.182481
1718 3 0.569032 0.758704 0.18352
1731 3 0.508704 0.819032 0.18352
1700 1 0.695118 0.757618 0.153108
1720 3 0.694032 0.819032 0.152589
1493 3 0.696204 0.756532 0.182481
1684 1 0.601368 0.976368 0.168054
1693 2 0.570118 0.882618 0.153108
1694 2 0.507618 0.945118 0.153108
1710 3 0.508704 0.883704 0.152589
1715 3 0.631532 0.881532 0.153627
1728 3 0.569032 0.944032 0.152589
1676 3 0.506532 0.946204 0.182481
1685 1 0.538868 0.913868 0.197947
1704 2 0.632618 0.882618 0.183001
1708 3 0.633704 0.944032 0.18352
1723 3 0.571204 0.881532 0.182481
1686 1 0.726368 0.851368 0.168054
1711 3 0.696204 0.946204 0.153627
1691 1 0.695118 0.945118 0.183001
1724 3 0.694032 0.883704 0.18352
817 3 0.756532 0.821204 0.122696
641 3 0.821204 0.756532 0.122696
1737 1 0.788868 0.788868 0.138162
1745 1 0.882618 0.757618 0.123215
1758 2 0.945118 0.820118 0.123215
1762 3 0.944032 0.758704 0.123735
1782 3 0.883704 0.819032 0.123735
1752 1 0.757618 0.882618 0.123215
1759 2 0.820118 0.945118 0.123215
1770 3 0.758704 0.944032 0.123735
1789 3 0.819032 0.883704 0.123735
842 1 0.976368 0.976368 0.108269
848 1 0.851368 0.851368 0.108269
885 3 0.881532 0.946204 0.122696
894 3 0.946204 0.881532 0.122696
1743 1 0.913868 0.913868 0.138162
1497 3 0.756532 0.756532 0.153627
1791 3 0.821204 0.821204 0.153627
1746 1 0.820118 0.820118 0.183001
1757 1 0.757618 0.757618 0.183001
1774 3 0.819032 0.758704 0.18352
1787 3 0.758704 0.819032 0.18352
1753 1 0.882618 0.820118 0.153108
1756 2 0.945118 0.757618 0.153108
1776 3 0.944032 0.819032 0.152589
1785 3 0.883704 0.758704 0.152589
1549 3 0.946204 0.756532 0.182481
1739 1 0.913868 0.788868 0.197947
1763 3 0.881532 0.821204 0.182481
1749 2 0.820118 0.882618 0.153108
1750 2 0.757618 0.945118 0.153108
1766 3 0.758704 0.883704 0.152589
1784 3 0.819032 0.944032 0.152589
1732 3 0.756532 0.946204 0.182481
1741 1 0.788868 0.913868 0.197947
1779 3 0.821204 0.881532 0.182481
1740 1 0.851368 0.976368 0.168054
1742 1 0.976368 0.851368 0.168054
1767 3 0.946204 0.946204 0.153627
1771 3 0.881532 0.881532 0.153627
1747 1 0.945118 0.945118 0.183001
1760 1 0.882618 0.882618 0.183001
1764 3 0.883704 0.944032 0.18352
1780 3 0.944032 0.883704 0.18352
911 1 0.00761843 0.0701184 0.212894
915 2 0.0701184 0.00761843 0.212894
928 3 0.0690325 0.0690325 0.212374
932 3 0.133704 0.133704 0.212374
938 3 0.00870436 0.00870436 0.212374
1618 3 0.131532 0.00653249 0.213413
1093 3 0.00653249 0.131532 0.213413
908 1 0.195118 0.132618 0.212894
943 3 0.196204 0.0712044 0.213413
914 1 0.132618 0.195118 0.212894
935 3 0.0712044 0.196204 0.213413
952 3 0.194032 0.194032 0.212374
904 1 0.101368 0.101368 0.22784
1805 4 0.0799045 0.159626 0.240232
2721 4 0.00948669 0.131146 0.270882
2722 5 0.00814742 0.159309 0.271502
4551 4 0.00039753 0.0276786 0.271959
4552 5 0.0179267 0.0495583 0.273521
1806 5 0.104331 0.173305 0.238514
1807 5 0.0607841 0.18009 0.24191
898 1 0.226368 0.226368 0.22784
2714 5 0.232287 0.172827 0.260638
4230 4 0.0849095 0.0306456 0.288145
4231 5 0.104077 0.0501972 0.291424
4232 5 0.0603768 0.0413329 0.292438
1905 4 0.191356 0.0554703 0.298994
1906 5 0.181569 0.0326997 0.292535
2855 5 0.110897 0.207039 0.296044
925 3 0.256532 0.131532 0.213413
967 2 0.257618 0.0701184 0.212894
971 1 0.320118 0.00761843 0.212894
984 3 0.319032 0.0690325 0.212374
994 3 0.258704 0.00870436 0.212374
964 2 0.445118 0.132618 0.212894
988 3 0.383704 0.133704 0.212374
999 3 0.446204 0.0712044 0.213413
1674 3 0.381532 0.00653249 0.213413
991 3 0.321204 0.196204 0.213413
970 2 0.382618 0.195118 0.212894
1008 3 0.444032 0.194032 0.212374
2529 4 0.28363 0.068053 0.268071
2530 5 0.301928 0.0595489 0.27751
2531 5 0.260543 0.0754314 0.274988
2712 4 0.255764 0.157172 0.260329
960 1 0.351368 0.101368 0.22784
2564 5 0.479951 0.0886244 0.273675
2769 4 0.406155 0.0496899 0.243144
2770 5 0.431034 0.0616103 0.245998
2771 5 0.387012 0.06829 0.247534
4133 5 0.402549 0.159903 0.247657
2713 5 0.276778 0.175812 0.261653
954 1 0.476368 0.226368 0.22784
2073 4 0.476549 0.203345 0.279813
2075 5 0.457174 0.223022 0.282606
4131 4 0.38068 0.176093 0.244069
4132 5 0.39059 0.202482 0.244756
4493 5 0.347911 0.183325 0.295963
981 3 0.506532 0.131532 0.213413
1023 1 0.507618 0.0701184 0.212894
1027 2 0.570118 0.00761843 0.212894
1040 3 0.569032 0.0690325 0.212374
1044 3 0.633704 0.133704 0.212374
1050 3 0.508704 0.00870436 0.212374
1730 3 0.631532 0.00653249 0.213413
1020 1 0.695118 0.132618 0.212894
1055 3 0.696204 0.0712044 0.213413
1026 1 0.632618 0.195118 0.212894
1047 3 0.571204 0.196204 0.213413
1064 3 0.694032 0.194032 0.212374
1016 1 0.601368 0.101368 0.22784
2562 4 0.504651 0.0962652 0.27909
2563 5 0.52207 0.0987923 0.268537
2949 4 0.535957 0.139151 0.242847
2950 5 0.558966 0.155423 0.243597
2951 5 0.514543 0.157385 0.241711
4647 4 0.649671 0.100349 0.266994
4648 5 0.640778 0.107996 0.254715
4649 5 0.635606 0.0765167 0.269651
2116 5 0.710087 0.149862 0.266691
2074 5 0.501276 0.216333 0.28176
2220 4 0.566028 0.232269 0.26508
2221 5 0.58938 0.248119 0.264894
1010 1 0.726368 0.226368 0.22784
2115 4 0.718502 0.172918 0.273357
2117 5 0.69455 0.185122 0.277472
2310 4 0.503986 0.0386721 0.294129
1037 3 0.756532 0.131532 0.213413
1079 1 0.757618 0.0701184 0.212894
1083 1 0.820118 0.00761843 0.212894
1096 3 0.819032 0.0690325 0.212374
1106 3 0.758704 0.00870436 0.212374
1076 2 0.945118 0.132618 0.212894
1100 3 0.883704 0.133704 0.212374
1111 3 0.946204 0.0712044 0.213413
1786 3 0.881532 0.00653249 0.213413
1103 3 0.821204 0.196204 0.213413
1082 1 0.882618 0.195118 0.212894
1120 3 0.944032 0.194032 0.212374
1072 1 0.851368 0.101368 0.22784
2723 5 0.994544 0.124401 0.259893
4074 4 0.935613 0.052804 0.270166
4075 5 0.92744 0.0691975 0.280437
4076 5 0.911667 0.0463088 0.26373
4329 4 0.839237 0.0483249 0.264254
4330 5 0.851819 0.0727079 0.261087
4331 5 0.859646 0.0289684 0.263137
4553 5 0.975359 0.0372979 0.276161
3170 5 0.803095 0.217565 0.280137
1066 1 0.976368 0.226368 0.22784
2987 5 0.813506 0.0219765 0.297093
2985 4 0.839663 0.0134233 0.294092
2986 5 0.854612 0.0372782 0.293119
3168 4 0.797593 0.218692 0.293367
3169 5 0.769423 0.218084 0.294153
946 3 0.131532 0.256532 0.213413
1135 2 0.00761843 0.320118 0.212894
1139 1 0.0701184 0.257618 0.212894
1152 3 0.0690325 0.319032 0.212374
1162 3 0.00870436 0.258704 0.212374
1167 3 0.196204 0.321204 0.213413
1138 2 0.132618 0.445118 0.212894
1156 3 0.133704 0.383704 0.212374
1159 3 0.0712044 0.446204 0.213413
1317 3 0.00653249 0.381532 0.213413
1132 2 0.195118 0.382618 0.212894
1176 3 0.194032 0.444032 0.212374
4008 4 0.105308 0.27841 0.250737
4009 5 0.0868228 0.264296 0.243088
4010 5 0.09882 0.271067 0.263397
4071 4 0.00814994 0.294172 0.262079
4072 5 0.0113217 0.310641 0.251221
4073 5 0.00517523 0.268142 0.257057
1128 1 0.101368 0.351368 0.22784
2982 4 0.00698858 0.421043 0.267385
2983 5 0.015533 0.417651 0.280149
3060 4 0.151964 0.364554 0.265343
3062 5 0.127346 0.377676 0.26329
3623 5 0.0404045 0.460338 0.284348
3813 4 0.0485014 0.496921 0.252659
1122 1 0.226368 0.476368 0.22784
2978 5 0.222302 0.367341 0.285433
3061 5 0.168633 0.384312 0.270763
2185 5 0.00269607 0.352723 0.297812
3621 4 0.0360398 0.487013 0.288235
3622 5 0.0611957 0.495774 0.292698
2976 4 0.232763 0.341275 0.286767
1191 1 0.257618 0.320118 0.212894
1195 1 0.320118 0.257618 0.212894
1208 3 0.319032 0.319032 0.212374
1218 3 0.258704 0.258704 0.212374
1002 3 0.381532 0.256532 0.213413
1223 3 0.446204 0.321204 0.213413
1149 3 0.256532 0.381532 0.213413
1215 3 0.321204 0.446204 0.213413
1188 1 0.445118 0.382618 0.212894
1194 2 0.382618 0.445118 0.212894
1212 3 0.383704 0.383704 0.212374
1232 3 0.444032 0.444032 0.212374
2977 5 0.256198 0.341335 0.279244
4597 5 0.322218 0.499852 0.282607
1178 1 0.476368 0.476368 0.22784
1184 1 0.351368 0.351368 0.22784
2412 4 0.389467 0.452602 0.250609
2413 5 0.416238 0.447915 0.254251
2414 5 0.388089 0.480474 0.248584
2672 5 0.357823 0.379801 0.294673
3450 4 0.446594 0.37888 0.297437
3452 5 0.428801 0.366946 0.288648
1058 3 0.631532 0.256532 0.213413
1247 2 0.507618 0.320118 0.212894
1251 2 0.570118 0.257618 0.212894
1264 3 0.569032 0.319032 0.212374
1274 3 0.508704 0.258704 0.212374
1279 3 0.696204 0.321204 0.213413
1205 3 0.506532 0.381532 0.213413
1250 2 0.632618 0.445118 0.212894
1268 3 0.633704 0.383704 0.212374
1271 3 0.571204 0.446204 0.213413
1244 2 0.695118 0.382618 0.212894
1288 3 0.694032 0.444032 0.212374
1832 6 0.60575 0.286997 0.244627
1833 7 0.59891 0.298051 0.258142
1834 7 0.614182 0.303631 0.237026
1835 7 0.582016 0.273331 0.239204
2222 5 0.545137 0.25057 0.267486
3558 4 0.679523 0.300181 0.282528
3560 5 0.683801 0.327993 0.28358
1240 1 0.601368 0.351368 0.22784
1816 6 0.532644 0.442463 0.237383
1817 7 0.545217 0.451815 0.248816
1818 7 0.512457 0.446974 0.23886
1819 7 0.531696 0.412779 0.235344
2052 4 0.639262 0.490048 0.258968
4155 4 0.572963 0.385344 0.265926
4156 5 0.570416 0.359431 0.271137
4157 5 0.556222 0.385145 0.255058
1234 1 0.726368 0.476368 0.22784
3559 5 0.69109 0.289372 0.293704
4284 4 0.638708 0.367496 0.297349
4286 5 0.613785 0.380734 0.297116
4838 5 0.67673 0.455684 0.293074
1303 1 0.757618 0.320118 0.212894
1307 1 0.820118 0.257618 0.212894
1320 3 0.819032 0.319032 0.212374
1330 3 0.758704 0.258704 0.212374
1114 3 0.881532 0.256532 0.213413
1335 3 0.946204 0.321204 0.213413
1261 3 0.756532 0.381532 0.213413
1327 3 0.821204 0.446204 0.213413
1300 2 0.945118 0.382618 0.212894
1306 1 0.882618 0.445118 0.212894
1324 3 0.883704 0.383704 0.212374
1344 3 0.944032 0.444032 0.212374
1799 4 0.798765 0.488707 0.242649
1800 5 0.776054 0.484105 0.250356
1801 5 0.812962 0.464321 0.242959
2898 4 0.800835 0.45125 0.268527
2899 5 0.794199 0.459429 0.281052
2900 5 0.82327 0.434445 0.270109
1290 1 0.976368 0.476368 0.22784
1296 1 0.851368 0.351368 0.22784
2504 5 0.866445 0.372624 0.273396
2756 5 0.874372 0.49757 0.277432
2984 5 0.993922 0.446061 0.267327
3180 4 0.902321 0.334361 0.249117
3181 5 0.9178 0.357766 0.250575
3182 5 0.877392 0.340808 0.254645
2184 4 0.978081 0.340169 0.295057
2186 5 0.964551 0.358452 0.287064
2502 4 0.8684 0.366539 0.286545
2503 5 0.841734 0.366917 0.290967
1170 3 0.131532 0.506532 0.213413
1359 1 0.00761843 0.570118 0.212894
1363 1 0.0701184 0.507618 0.212894
1376 3 0.0690325 0.569032 0.212374
1380 3 0.133704 0.633704 0.212374
1386 3 0.00870436 0.508704 0.212374
1541 3 0.00653249 0.631532 0.213413
1356 2 0.195118 0.632618 0.212894
1391 3 0.196204 0.571204 0.213413
1362 2 0.132618 0.695118 0.212894
1383 3 0.0712044 0.696204 0.213413
1400 3 0.194032 0.694032 0.212374
1352 1 0.101368 0.601368 0.22784
3294 4 0.12497 0.509063 0.246985
3295 5 0.152454 0.515487 0.246955
3296 5 0.113756 0.525761 0.237514
3814 5 0.065234 0.519165 0.254896
3815 5 0.0230373 0.508107 0.25036
3924 4 0.0983906 0.552178 0.283165
2283 4 0.187805 0.642905 0.249485
2284 5 0.207163 0.645701 0.259218
2285 5 0.171376 0.665699 0.250768
2262 4 0.124944 0.718813 0.256959
2263 5 0.12983 0.69821 0.248032
2264 5 0.144459 0.714989 0.266539
1346 1 0.226368 0.726368 0.22784
3925 5 0.125874 0.553719 0.286151
3926 5 0.0873455 0.575802 0.288328
1373 3 0.256532 0.631532 0.213413
1415 2 0.257618 0.570118 0.212894
1419 1 0.320118 0.507618 0.212894
1432 3 0.319032 0.569032 0.212374
1442 3 0.258704 0.508704 0.212374
1226 3 0.381532 0.506532 0.213413
1412 1 0.445118 0.632618 0.212894
1436 3 0.383704 0.633704 0.212374
1447 3 0.446204 0.571204 0.213413
1439 3 0.321204 0.696204 0.213413
1418 1 0.382618 0.695118 0.212894
1456 3 0.444032 0.694032 0.212374
1796 4 0.326902 0.542665 0.247334
1798 5 0.306303 0.561917 0.247962
4596 4 0.306997 0.523617 0.282847
1408 1 0.351368 0.601368 0.22784
1797 5 0.350522 0.557207 0.249833
1824 6 0.465732 0.532317 0.242034
1825 7 0.472729 0.529866 0.256399
1826 7 0.492908 0.53205 0.235777
1827 7 0.454461 0.56007 0.239098
3262 5 0.359308 0.656618 0.273631
1837 7 0.325456 0.710105 0.245892
1402 1 0.476368 0.726368 0.22784
1836 6 0.347048 0.722046 0.237366
1838 7 0.370048 0.727721 0.24552
1839 7 0.340242 0.746289 0.233473
2786 5 0.427757 0.749414 0.263057
3261 4 0.335448 0.668195 0.26901
3263 5 0.340691 0.695927 0.268823
3476 5 0.327613 0.62428 0.295728
4598 5 0.281487 0.515494 0.287123
2430 4 0.415475 0.601963 0.298361
2431 5 0.443425 0.598096 0.298697
3475 5 0.369285 0.609031 0.298057
3609 4 0.451428 0.504628 0.295125
3611 5 0.431326 0.523357 0.298218
2318 5 0.458284 0.707193 0.298169
2784 4 0.455469 0.749915 0.265609
1429 3 0.506532 0.631532 0.213413
1282 3 0.631532 0.506532 0.213413
1471 1 0.507618 0.570118 0.212894
1475 2 0.570118 0.507618 0.212894
1488 3 0.569032 0.569032 0.212374
1492 3 0.633704 0.633704 0.212374
1498 3 0.508704 0.508704 0.212374
1468 2 0.695118 0.632618 0.212894
1503 3 0.696204 0.571204 0.213413
1474 2 0.632618 0.695118 0.212894
1495 3 0.571204 0.696204 0.213413
1512 3 0.694032 0.694032 0.212374
1464 1 0.601368 0.601368 0.22784
2053 5 0.66296 0.505216 0.257901
2054 5 0.620357 0.508006 0.264137
2127 4 0.567563 0.618923 0.273413
2128 5 0.587264 0.605739 0.28074
2129 5 0.570761 0.646237 0.276453
2719 5 0.639716 0.544725 0.279537
3222 4 0.537074 0.548333 0.25887
3223 5 0.536348 0.525559 0.266837
3224 5 0.537123 0.570177 0.267419
3105 4 0.64197 0.720515 0.266782
3106 5 0.631165 0.739286 0.258126
3107 5 0.638471 0.695574 0.260687
4196 5 0.588167 0.737935 0.283039
1458 1 0.726368 0.726368 0.22784
4588 5 0.745204 0.740397 0.276945
2508 4 0.641239 0.650492 0.29903
2718 4 0.64025 0.550741 0.292724
2720 5 0.661671 0.568897 0.294095
4194 4 0.597521 0.732506 0.295508
1485 3 0.756532 0.631532 0.213413
1527 1 0.757618 0.570118 0.212894
1531 1 0.820118 0.507618 0.212894
1544 3 0.819032 0.569032 0.212374
1554 3 0.758704 0.508704 0.212374
1338 3 0.881532 0.506532 0.213413
1524 2 0.945118 0.632618 0.212894
1548 3 0.883704 0.633704 0.212374
1559 3 0.946204 0.571204 0.213413
1551 3 0.821204 0.696204 0.213413
1530 2 0.882618 0.695118 0.212894
1568 3 0.944032 0.694032 0.212374
3564 4 0.799044 0.609475 0.263074
3565 5 0.792935 0.636992 0.263776
3566 5 0.800475 0.604009 0.249848
4544 5 0.767847 0.628987 0.285116
1520 1 0.851368 0.601368 0.22784
2754 4 0.893454 0.517033 0.273926
2755 5 0.889311 0.520946 0.260704
3093 4 0.903946 0.640358 0.270917
3094 5 0.930743 0.647595 0.268467
3095 5 0.903175 0.635262 0.28419
4386 4 0.919972 0.580145 0.249134
4387 5 0.934313 0.557837 0.253755
4388 5 0.923054 0.599765 0.258726
1514 1 0.976368 0.726368 0.22784
3570 4 0.875356 0.698613 0.262714
3571 5 0.902423 0.699405 0.258906
3572 5 0.869363 0.725195 0.266234
4542 4 0.76748 0.645263 0.296144
2516 5 0.833358 0.592331 0.295732
4543 5 0.76469 0.671536 0.291396
1394 3 0.131532 0.756532 0.213413
1583 1 0.00761843 0.820118 0.212894
1587 1 0.0701184 0.757618 0.212894
1600 3 0.0690325 0.819032 0.212374
1610 3 0.00870436 0.758704 0.212374
1615 3 0.196204 0.821204 0.213413
1586 1 0.132618 0.945118 0.212894
1604 3 0.133704 0.883704 0.212374
1607 3 0.0712044 0.946204 0.213413
1765 3 0.00653249 0.881532 0.213413
1580 2 0.195118 0.882618 0.212894
1624 3 0.194032 0.944032 0.212374
1845 7 0.137321 0.790321 0.233648
1844 6 0.161776 0.786999 0.240868
1820 6 0.0469869 0.780648 0.238487
1821 7 0.0692984 0.779877 0.249322
1822 7 0.0477838 0.804611 0.233003
1823 7 0.0207516 0.777634 0.245734
2002 5 0.0524635 0.792397 0.283091
1847 7 0.181751 0.782409 0.230832
1846 7 0.170007 0.811285 0.247428
1576 1 0.101368 0.851368 0.22784
1812 6 0.16141 0.888388 0.240242
1813 7 0.16065 0.888873 0.255406
1815 7 0.152708 0.912162 0.235344
4083 4 0.0914081 0.858264 0.260162
4084 5 0.0681198 0.842911 0.258099
4085 5 0.110893 0.839472 0.263985
1570 1 0.226368 0.976368 0.22784
1814 7 0.190171 0.884399 0.238362
3615 4 0.203438 0.929129 0.262092
3616 5 0.207271 0.925445 0.248834
3617 5 0.189917 0.953819 0.263075
3954 4 0.246952 0.960154 0.279785
3956 5 0.228116 0.981164 0.279461
2001 4 0.033023 0.774296 0.287656
2003 5 0.00994787 0.790084 0.289505
2408 5 0.00565755 0.961118 0.298833
2506 5 0.0846662 0.858663 0.296368
1639 1 0.257618 0.820118 0.212894
1643 2 0.320118 0.757618 0.212894
1656 3 0.319032 0.819032 0.212374
1666 3 0.258704 0.758704 0.212374
1450 3 0.381532 0.756532 0.213413
1671 3 0.446204 0.821204 0.213413
1597 3 0.256532 0.881532 0.213413
1663 3 0.321204 0.946204 0.213413
1636 1 0.445118 0.882618 0.212894
1642 1 0.382618 0.945118 0.212894
1660 3 0.383704 0.883704 0.212374
1680 3 0.444032 0.944032 0.212374
1843 7 0.413363 0.779607 0.236539
1842 7 0.389228 0.808098 0.227321
1840 6 0.40521 0.807968 0.23855
1841 7 0.392393 0.811472 0.249463
2785 5 0.460025 0.775334 0.271057
4017 4 0.494601 0.790148 0.249757
4019 5 0.469276 0.779311 0.246812
1808 6 0.275469 0.93551 0.240891
1809 7 0.253823 0.917819 0.235531
1810 7 0.296246 0.932063 0.232206
1811 7 0.285828 0.920996 0.253148
3955 5 0.271893 0.973094 0.281068
1626 1 0.476368 0.976368 0.22784
1632 1 0.351368 0.851368 0.22784
2238 4 0.377553 0.890841 0.270691
2239 5 0.361297 0.876559 0.262023
2240 5 0.390904 0.9099 0.263051
4516 5 0.475061 0.982571 0.279736
4515 4 0.462928 0.964206 0.288187
4517 5 0.438247 0.976124 0.291412
4018 5 0.499939 0.8081 0.239657
1506 3 0.631532 0.756532 0.213413
1695 2 0.507618 0.820118 0.212894
1699 1 0.570118 0.757618 0.212894
1712 3 0.569032 0.819032 0.212374
1722 3 0.508704 0.758704 0.212374
1727 3 0.696204 0.821204 0.213413
1653 3 0.506532 0.881532 0.213413
1698 1 0.632618 0.945118 0.212894
1716 3 0.633704 0.883704 0.212374
1719 3 0.571204 0.946204 0.213413
1692 2 0.695118 0.882618 0.212894
1736 3 0.694032 0.944032 0.212374
4783 5 0.645415 0.825832 0.275046
1688 1 0.601368 0.851368 0.22784
2105 5 0.511347 0.932207 0.279931
3249 4 0.567505 0.858706 0.281075
3250 5 0.588905 0.877109 0.28105
3251 5 0.54433 0.874804 0.281386
3330 4 0.551536 0.972776 0.257824
3331 5 0.574212 0.989101 0.259732
3332 5 0.55501 0.962037 0.24545
4782 4 0.647043 0.846046 0.265656
4784 5 0.630735 0.86685 0.270388
1682 1 0.726368 0.976368 0.22784
2552 5 0.746824 0.86203 0.262395
4289 5 0.737128 0.972614 0.266469
2103 4 0.516729 0.922282 0.292303
2104 5 0.539806 0.936263 0.296266
1751 2 0.757618 0.820118 0.212894
1755 1 0.820118 0.757618 0.212894
1768 3 0.819032 0.819032 0.212374
1778 3 0.758704 0.758704 0.212374
1562 3 0.881532 0.756532 0.213413
1783 3 0.946204 0.821204 0.213413
1709 3 0.756532 0.881532 0.213413
1775 3 0.821204 0.946204 0.213413
1748 1 0.945118 0.882618 0.212894
1754 2 0.882618 0.945118 0.212894
1772 3 0.883704 0.883704 0.212374
1792 3 0.944032 0.944032 0.212374
4587 4 0.762228 0.758228 0.283519
4589 5 0.753939 0.783853 0.279479
2550 4 0.768491 0.848235 0.256799
2551 5 0.7831 0.838107 0.267285
3238 5 0.818049 0.931335 0.246618
4287 4 0.756352 0.951983 0.265886
4288 5 0.780904 0.964868 0.26841
1738 1 0.976368 0.976368 0.22784
1744 1 0.851368 0.851368 0.22784
1828 6 0.954698 0.914047 0.241044
1829 7 0.936967 0.914706 0.253554
1830 7 0.982918 0.906904 0.246724
1831 7 0.952956 0.933587 0.236359
3237 4 0.843616 0.942611 0.244714
3239 5 0.849036 0.956498 0.256177
4485 4 0.88662 0.844886 0.256232
4486 5 0.91188 0.855201 0.252776
4487 5 0.869653 0.867436 0.256479
4164 4 0.830363 0.901393 0.290363
4165 5 0.85629 0.912019 0.288737
3045 4 0.153313 0.0818614 0.342793
3047 5 0.147361 0.109232 0.344457
3216 4 0.0176472 0.13348 0.340171
3217 5 0.0362567 0.152951 0.344209
1907 5 0.170364 0.0630052 0.307267
3046 5 0.174974 0.0815742 0.334139
4344 4 0.20531 0.138858 0.329098
4345 5 0.229215 0.153849 0.329436
4346 5 0.189264 0.150164 0.338799
2853 4 0.0964331 0.213239 0.307251
2854 5 0.0773487 0.232306 0.303281
3945 4 0.134492 0.242602 0.328388
4296 4 0.230978 0.211941 0.348914
4298 5 0.239133 0.238662 0.350835
2007 4 0.133606 0.120001 0.389908
2008 5 0.149672 0.118314 0.378838
2009 5 0.132078 0.147632 0.392565
3522 4 0.00970752 0.0172773 0.391113
3523 5 0.0317073 0.00226237 0.39558
3524 5 0.0211506 0.0369964 0.383155
4557 4 0.0300108 0.229902 0.393873
4558 5 0.0231437 0.207879 0.386094
4297 5 0.218158 0.204757 0.36044
1908 4 0.332611 0.039946 0.328927
1910 5 0.331308 0.0517178 0.341181
1909 5 0.351637 0.0554422 0.322256
2311 5 0.481077 0.0380063 0.302008
4104 4 0.414059 0.117601 0.333439
4105 5 0.423555 0.0915263 0.335906
4106 5 0.420478 0.12224 0.320481
4512 4 0.469589 0.0853209 0.346371
4513 5 0.496475 0.0923792 0.344029
2291 5 0.489274 0.18395 0.326379
4491 4 0.364832 0.202638 0.301569
4492 5 0.349082 0.226028 0.30216
2833 5 0.491454 0.124213 0.390727
3126 4 0.381222 0.0804424 0.364008
3127 5 0.395793 0.0789946 0.375549
3128 5 0.370697 0.0544851 0.362344
4514 5 0.46914 0.0775511 0.359347
4665 4 0.310927 0.191808 0.382307
4667 5 0.292598 0.171007 0.384836
2527 5 0.438201 0.204861 0.389697
4666 5 0.334461 0.178579 0.378367
4459 5 0.487363 7.50996e-05 0.385784
2205 4 0.604283 0.132179 0.305507
2206 5 0.616569 0.157386 0.307044
2207 5 0.577472 0.138151 0.302401
2312 5 0.522987 0.0532969 0.301251
3054 4 0.666679 0.0345305 0.321964
3948 4 0.607613 0.0652539 0.356504
3950 5 0.594188 0.0807186 0.347214
4217 5 0.627894 0.0189335 0.340133
3055 5 0.66962 0.0548007 0.312675
3056 5 0.673192 0.0471172 0.333638
3279 4 0.735325 0.156205 0.338239
2289 4 0.513722 0.169857 0.326663
2290 5 0.533506 0.189983 0.326431
3280 5 0.747019 0.172134 0.328599
3281 5 0.715092 0.172494 0.343521
2148 4 0.628383 0.130499 0.373391
2149 5 0.642428 0.130289 0.385101
2150 5 0.646586 0.119735 0.36445
2832 4 0.514091 0.13997 0.387861
2834 5 0.535589 0.126446 0.39375
3882 4 0.572475 0.163103 0.37879
3949 5 0.592895 0.0693658 0.367854
4458 4 0.512035 0.0137593 0.386178
4460 5 0.513308 0.0244915 0.398649
3462 4 0.704091 0.020116 0.396828
3463 5 0.676073 0.0193453 0.398419
3464 5 0.710336 0.0476208 0.396314
2891 5 0.511796 0.187247 0.393525
3883 5 0.591724 0.183485 0.380354
3884 5 0.547682 0.176553 0.379284
2088 4 0.793271 0.108902 0.346116
2089 5 0.815957 0.12569 0.345906
2090 5 0.801457 0.0863312 0.353214
4326 4 0.799808 0.133064 0.317202
4327 5 0.813156 0.152334 0.324721
4328 5 0.780038 0.147693 0.310578
3120 4 0.945621 0.123164 0.35271
3121 5 0.939144 0.0958737 0.351202
3218 5 0.993763 0.147902 0.338129
3840 4 0.943024 0.0759483 0.316653
3841 5 0.964645 0.0886523 0.322849
3842 5 0.920215 0.0900312 0.320879
2627 5 0.773372 0.242397 0.331994
2844 4 0.904821 0.24015 0.316274
2846 5 0.88118 0.227963 0.320793
1929 4 0.929709 0.0654991 0.395908
2868 4 0.860736 0.00193324 0.37452
3122 5 0.950338 0.126169 0.365942
3444 4 0.8529 0.111074 0.379543
3445 5 0.851335 0.0895071 0.388219
3446 5 0.867208 0.131018 0.386208
3681 4 0.977142 0.123807 0.396039
3682 5 0.983691 0.120113 0.383027
4768 5 0.949936 0.0115841 0.36507
4674 4 0.815634 0.226873 0.374563
4676 5 0.815775 0.245978 0.3845
4675 5 0.838691 0.211254 0.376759
3264 4 0.0465973 0.292532 0.306829
3265 5 0.0263803 0.307939 0.312697
3266 5 0.0328017 0.271046 0.301075
3526 5 0.129498 0.293568 0.352529
3946 5 0.152688 0.263727 0.326288
3947 5 0.109948 0.255424 0.331001
2355 4 0.200835 0.292521 0.333685
2356 5 0.182455 0.279267 0.341733
2357 5 0.19761 0.319877 0.336628
4560 4 0.0684907 0.420332 0.354492
4561 5 0.0948897 0.430019 0.355656
2928 4 0.244863 0.363924 0.332055
2929 5 0.236933 0.390263 0.32903
2930 5 0.244182 0.350212 0.32026
3867 4 0.192753 0.459708 0.342219
3868 5 0.214869 0.476814 0.340368
3869 5 0.170366 0.476893 0.342045
3525 4 0.106304 0.29797 0.359928
3527 5 0.094987 0.272317 0.361479
2595 4 0.133965 0.393956 0.366235
2596 5 0.155036 0.389548 0.357504
2597 5 0.142368 0.41615 0.373544
3849 4 0.00336373 0.368052 0.394526
3850 5 0.0256193 0.38485 0.392431
4562 5 0.0522144 0.442337 0.357789
2394 4 0.198076 0.423596 0.399318
2395 5 0.217741 0.443843 0.399354
3968 5 0.238998 0.369642 0.385151
4374 4 0.411713 0.327913 0.343495
4375 5 0.435876 0.326137 0.35042
3581 5 0.271798 0.465613 0.350107
2670 4 0.358757 0.354039 0.30017
2671 5 0.379033 0.355746 0.309525
3451 5 0.432731 0.378438 0.309194
3858 4 0.489504 0.361462 0.347957
3860 5 0.477523 0.386745 0.346173
4376 5 0.412017 0.353854 0.338176
3821 5 0.310155 0.265292 0.394103
2557 5 0.484704 0.32749 0.397412
2558 5 0.447502 0.303895 0.393961
3484 5 0.397029 0.314998 0.386839
3485 5 0.360592 0.324942 0.39822
3819 4 0.335769 0.259799 0.399127
3820 5 0.351468 0.253454 0.388327
3579 4 0.274749 0.455042 0.362544
3580 5 0.289668 0.43136 0.360803
3966 4 0.254694 0.35357 0.376978
3967 5 0.270928 0.371911 0.370269
1920 4 0.417223 0.394677 0.392386
1921 5 0.426032 0.396768 0.379599
1922 5 0.401857 0.417973 0.394409
3483 4 0.385606 0.335347 0.394432
3855 4 0.343504 0.496312 0.399146
3753 4 0.58074 0.298164 0.31486
3754 5 0.607956 0.300861 0.318196
3755 5 0.575814 0.31959 0.306394
2265 4 0.518322 0.495762 0.337165
3774 4 0.560327 0.363077 0.33964
3775 5 0.573633 0.387967 0.339504
3776 5 0.571083 0.349051 0.329115
3859 5 0.516254 0.367257 0.351255
4285 5 0.657082 0.387299 0.301261
4368 4 0.61233 0.47933 0.349057
4369 5 0.639337 0.480896 0.352907
4370 5 0.612716 0.486046 0.335946
2338 5 0.690544 0.375915 0.356193
2340 4 0.732958 0.465193 0.343697
2341 5 0.711307 0.454876 0.33658
2342 5 0.731001 0.452444 0.355705
4837 5 0.714407 0.469334 0.302482
4836 4 0.698201 0.446538 0.300667
4045 5 0.616082 0.31749 0.363858
4001 5 0.544239 0.391315 0.399904
4044 4 0.615586 0.34476 0.360383
4046 5 0.598961 0.356923 0.369612
2337 4 0.69221 0.358829 0.366909
2339 5 0.716128 0.344359 0.365045
2465 5 0.683507 0.474375 0.393253
2625 4 0.76163 0.266095 0.327278
2626 5 0.761135 0.283516 0.337897
4396 5 0.771644 0.329217 0.324319
1936 5 0.958778 0.320254 0.353989
2845 5 0.913198 0.256752 0.326429
3033 4 0.8048 0.348879 0.352147
3035 5 0.787198 0.370869 0.351276
4395 4 0.771115 0.357119 0.322297
4397 5 0.759153 0.360204 0.310159
1935 4 0.941193 0.303214 0.360703
1937 5 0.958142 0.286456 0.367934
4341 4 0.890612 0.252989 0.379219
4342 5 0.906425 0.267076 0.388144
4343 5 0.898923 0.262776 0.367197
3034 5 0.818375 0.352688 0.363842
2121 4 0.88511 0.476411 0.366413
2122 5 0.879808 0.466848 0.378859
2123 5 0.881211 0.453998 0.358422
3851 5 0.981223 0.385556 0.394636
4425 4 0.904311 0.353799 0.378549
4426 5 0.930881 0.360676 0.375398
4427 5 0.896722 0.372747 0.387873
2490 4 0.000459956 0.546781 0.356243
4518 4 0.150378 0.618494 0.352779
4519 5 0.172637 0.60139 0.351371
2279 5 0.0144377 0.671718 0.343536
2716 5 0.1486 0.679774 0.336102
2717 5 0.162481 0.706522 0.32035
3144 4 0.0123755 0.703382 0.30641
3146 5 0.0142613 0.731543 0.306307
2715 4 0.170395 0.68437 0.327811
4520 5 0.15387 0.63035 0.364915
4137 4 0.204727 0.536074 0.379289
4138 5 0.222146 0.532871 0.368777
4139 5 0.216149 0.557016 0.386505
1950 4 0.0763039 0.687828 0.398559
1952 5 0.0857445 0.70798 0.390255
2278 5 0.00172474 0.69067 0.361886
3351 4 0.291504 0.604933 0.334815
3352 5 0.315414 0.619923 0.335065
3353 5 0.271251 0.624071 0.332666
2267 5 0.497831 0.501074 0.328235
2349 4 0.491869 0.606803 0.315185
2351 5 0.469327 0.609641 0.323195
2432 5 0.412011 0.629506 0.300802
3474 4 0.343689 0.608213 0.303733
3610 5 0.475018 0.515453 0.300429
4483 5 0.353126 0.640097 0.350586
4497 4 0.433365 0.649296 0.34612
4498 5 0.457122 0.648831 0.353406
4175 5 0.301077 0.726202 0.334287
2157 4 0.404577 0.731235 0.31831
2158 5 0.387433 0.727864 0.307707
2316 4 0.43706 0.689075 0.300197
2317 5 0.445844 0.67274 0.310373
2364 4 0.413741 0.73767 0.353254
2365 5 0.386168 0.740478 0.350701
2366 5 0.422421 0.71768 0.344675
4499 5 0.436511 0.671339 0.337824
3756 4 0.297831 0.593178 0.391016
3757 5 0.28862 0.572655 0.39917
3758 5 0.308774 0.612486 0.399357
3857 5 0.321625 0.506778 0.392241
1977 4 0.408822 0.524248 0.3657
1978 5 0.42508 0.528013 0.376588
1979 5 0.396584 0.549335 0.363699
3856 5 0.362124 0.517502 0.399615
4482 4 0.353285 0.628193 0.362826
4484 5 0.379229 0.633148 0.367585
4407 4 0.465151 0.714491 0.395794
4408 5 0.491484 0.720356 0.391825
4409 5 0.451602 0.739208 0.395098
2266 5 0.534881 0.518598 0.336697
2350 5 0.512251 0.62133 0.321425
2510 5 0.617134 0.661691 0.303572
2076 4 0.710393 0.658937 0.324949
4668 4 0.689512 0.539807 0.352521
4670 5 0.689704 0.518024 0.343937
4776 4 0.71454 0.567131 0.32788
4777 5 0.737037 0.581531 0.323517
4778 5 0.718886 0.564024 0.341135
2486 5 0.517238 0.735461 0.348417
2509 5 0.661289 0.668234 0.303306
4195 5 0.574714 0.723478 0.302187
2077 5 0.729081 0.674198 0.331955
2078 5 0.690855 0.677603 0.321048
2243 5 0.72193 0.748526 0.325428
1992 4 0.524194 0.566785 0.37889
1993 5 0.550195 0.572565 0.374424
1994 5 0.527513 0.561886 0.39209
4593 4 0.61022 0.605853 0.38368
4594 5 0.605154 0.578557 0.386115
4595 5 0.635146 0.610833 0.389548
2616 4 0.697067 0.578546 0.377537
2617 5 0.689553 0.554324 0.383463
2618 5 0.725116 0.576764 0.376297
4669 5 0.679292 0.52909 0.364013
2046 4 0.622182 0.732935 0.374984
2047 5 0.642872 0.740538 0.383415
2484 4 0.52123 0.745637 0.360863
2485 5 0.51355 0.724539 0.369043
3416 5 0.724833 0.724181 0.389693
1975 5 0.813176 0.646511 0.342687
1974 4 0.837244 0.660921 0.341195
2025 4 0.935106 0.621083 0.310942
2026 5 0.959396 0.635459 0.310901
2027 5 0.915421 0.640483 0.31368
2491 5 0.996767 0.574741 0.355705
2514 4 0.857063 0.582696 0.30143
2515 5 0.873345 0.605572 0.302803
1976 5 0.843321 0.670245 0.353601
2277 4 0.99385 0.687243 0.349027
3145 5 0.984805 0.698113 0.304991
3162 4 0.887878 0.706725 0.328651
3163 5 0.904044 0.69115 0.320468
3164 5 0.891541 0.733228 0.32435
2492 5 0.978366 0.537315 0.36332
3750 4 0.97379 0.584824 0.393105
3752 5 0.952416 0.566434 0.392496
3414 4 0.751128 0.730758 0.385928
2118 4 0.0262959 0.824068 0.338763
2120 5 0.0166567 0.813971 0.350497
3335 5 0.15335 0.777152 0.351213
3333 4 0.17804 0.76429 0.348987
3334 5 0.188924 0.777724 0.338317
4820 5 0.226758 0.81907 0.337207
4819 5 0.245759 0.829193 0.355911
2070 4 0.0925785 0.941059 0.330592
2071 5 0.111311 0.960186 0.334868
2072 5 0.0699796 0.956235 0.327025
2119 5 0.0414228 0.846797 0.342186
2406 4 0.0323348 0.959226 0.303149
2407 5 0.0422409 0.985606 0.302374
2505 4 0.0740696 0.841761 0.305919
2507 5 0.0635114 0.859405 0.315167
3892 5 0.0154687 0.972734 0.344405
3777 4 0.228715 0.979632 0.349901
4818 4 0.234856 0.840954 0.344802
2466 4 0.220573 0.819576 0.391625
2468 5 0.194986 0.819576 0.397324
3405 4 0.0471793 0.918373 0.369902
3406 5 0.0286692 0.908521 0.360866
3407 5 0.0316427 0.933982 0.378346
2467 5 0.219321 0.839989 0.382321
3148 5 0.182976 0.932155 0.393979
3778 5 0.241831 0.999204 0.357335
3779 5 0.207081 0.971187 0.357573
4207 5 0.236227 0.930582 0.38907
4173 4 0.310037 0.752854 0.335464
4174 5 0.309216 0.758064 0.348726
2159 5 0.413294 0.75802 0.317446
3932 5 0.487934 0.831589 0.319734
3737 5 0.321506 0.945193 0.310767
1941 4 0.419092 0.976231 0.340772
1942 5 0.436197 0.996305 0.345582
1943 5 0.436388 0.955062 0.337412
3735 4 0.337011 0.925492 0.316968
3736 5 0.363338 0.935645 0.316658
4185 4 0.41081 0.845424 0.319121
4186 5 0.431125 0.86502 0.319135
4187 5 0.386944 0.859978 0.317253
4206 4 0.253073 0.913525 0.396195
4208 5 0.261679 0.894092 0.387312
3372 4 0.355253 0.909883 0.358255
3373 5 0.358983 0.936741 0.362003
3374 5 0.351169 0.89595 0.369832
3576 4 0.457404 0.951435 0.384751
3577 5 0.482894 0.956116 0.379402
3578 5 0.458542 0.963483 0.396947
4626 4 0.47266 0.890553 0.399909
4627 5 0.467551 0.872827 0.389692
4628 5 0.49957 0.898308 0.398225
3315 4 0.578469 0.768972 0.320179
3316 5 0.595338 0.785805 0.312946
3317 5 0.552509 0.774494 0.315586
3930 4 0.512913 0.821453 0.323736
3931 5 0.531254 0.831151 0.314583
2241 4 0.748677 0.756681 0.323588
2242 5 0.746729 0.78041 0.316338
1857 4 0.599222 0.864284 0.341769
1858 5 0.593469 0.891535 0.343958
1859 5 0.583057 0.850428 0.350632
3456 4 0.52519 0.976705 0.343473
3457 5 0.517508 0.992299 0.354108
3458 5 0.510639 0.987554 0.333134
4215 4 0.6153 0.996197 0.334868
4216 5 0.588532 0.997995 0.339062
2880 4 0.69401 0.973368 0.328528
2881 5 0.687107 0.981126 0.34108
2882 5 0.669729 0.974538 0.321668
2048 5 0.602462 0.752871 0.376522
4349 5 0.644074 0.870453 0.365896
2353 5 0.71582 0.891307 0.395717
3278 5 0.726328 0.971676 0.363902
3512 5 0.735701 0.975947 0.395525
4347 4 0.667181 0.871194 0.37364
4348 5 0.672369 0.844144 0.376591
2211 4 0.809295 0.817398 0.308915
2895 4 0.848763 0.821426 0.350778
2896 5 0.872982 0.828298 0.356882
2212 5 0.831881 0.834139 0.307718
2213 5 0.787405 0.835177 0.309479
2897 5 0.832044 0.843808 0.352703
3600 4 0.776544 0.880076 0.340427
3601 5 0.777221 0.893947 0.35218
3602 5 0.777391 0.900365 0.331051
4166 5 0.819084 0.916775 0.300313
3633 4 0.932026 0.882593 0.308944
3634 5 0.935545 0.905454 0.301207
3635 5 0.904804 0.875827 0.307444
3891 4 0.997233 0.951584 0.342447
3893 5 0.991049 0.952799 0.329288
4509 4 0.896582 0.958071 0.312333
4510 5 0.898309 0.984057 0.307128
4511 5 0.873649 0.958792 0.320195
3415 5 0.750124 0.758396 0.383232
3276 4 0.753689 0.968037 0.366724
3277 5 0.762097 0.992962 0.371619
2869 5 0.854935 0.97523 0.371139
2870 5 0.876451 0.999819 0.385688
3928 5 0.856264 0.909033 0.396444
4767 4 0.970833 0.993308 0.362634
4769 5 0.967979 0.973553 0.372179
3683 5 0.000964114 0.117793 0.402684
4470 4 0.143989 0.0523938 0.417661
4471 5 0.157958 0.0720605 0.42467
4472 5 0.133384 0.0662852 0.40706
3738 4 0.21362 0.0591889 0.419703
3739 5 0.236143 0.0428758 0.417395
3740 5 0.208255 0.0713855 0.407802
4730 5 0.215295 0.152729 0.40893
3327 4 0.100189 0.226319 0.408979
3329 5 0.0757385 0.229518 0.415547
4559 5 0.020786 0.22285 0.406177
4728 4 0.228057 0.170294 0.417556
4729 5 0.240526 0.189523 0.409676
2757 4 0.145796 0.103965 0.444777
2758 5 0.126429 0.0872131 0.450455
2759 5 0.137686 0.130118 0.448052
3399 4 0.0233119 0.0747372 0.473267
3400 5 0.0489155 0.086539 0.472619
3401 5 0.00549188 0.0965984 0.47379
3672 4 0.00860799 0.108471 0.433532
3673 5 0.00642585 0.122225 0.445274
3674 5 0.0363207 0.107835 0.430989
3781 5 0.0069757 0.154084 0.489219
4087 5 0.0710075 0.0191375 0.434032
2177 5 0.234756 0.00572387 0.493932
4734 4 0.212609 0.0154078 0.468851
4735 5 0.232378 0.0355527 0.468882
4736 5 0.188819 0.0288625 0.46548
1963 5 0.0150664 0.215741 0.461107
2371 5 0.140845 0.236635 0.451012
3714 4 0.150003 0.20819 0.489228
3715 5 0.138508 0.185004 0.494616
3716 5 0.159781 0.199761 0.477223
2370 4 0.168951 0.238226 0.450037
2372 5 0.177824 0.241143 0.462776
2826 4 0.351983 0.0255506 0.420893
2827 5 0.357739 0.0476798 0.412978
4149 4 0.301855 0.192871 0.415064
4150 5 0.284283 0.201491 0.424791
4151 5 0.322252 0.178974 0.421613
2526 4 0.431512 0.216007 0.40168
2528 5 0.447592 0.239119 0.402629
2890 5 0.482671 0.199791 0.408552
2175 4 0.262856 0.00319827 0.493525
2176 5 0.272474 0.0276446 0.498462
2841 4 0.304725 0.0724555 0.458755
2842 5 0.329871 0.0815891 0.463057
2843 5 0.294329 0.0939841 0.451579
2409 4 0.451742 0.144202 0.457128
2410 5 0.449851 0.152028 0.470067
2411 5 0.457474 0.116584 0.45761
2611 5 0.420169 0.0260391 0.466449
2828 5 0.361044 0.0332989 0.433129
3275 5 0.492973 0.123248 0.470947
3597 4 0.28502 0.236823 0.463906
4221 4 0.299671 0.179659 0.480325
4222 5 0.293537 0.184108 0.467321
4223 5 0.327755 0.182107 0.481
3864 4 0.38957 0.227046 0.429279
3865 5 0.391252 0.199729 0.432579
3866 5 0.369777 0.237484 0.437507
3177 4 0.550634 0.163473 0.423939
3178 5 0.537071 0.14021 0.419894
2766 4 0.70518 0.112603 0.422444
2767 5 0.732066 0.115599 0.426295
2768 5 0.691937 0.134915 0.427758
2889 4 0.50897 0.204377 0.404169
3767 5 0.708105 0.204412 0.423904
2736 4 0.635357 0.0442097 0.469113
2737 5 0.652359 0.023588 0.464773
2738 5 0.611264 0.0402642 0.462339
2793 4 0.530316 0.0334687 0.467828
2794 5 0.552144 0.0513348 0.468303
2795 5 0.507541 0.0499908 0.468896
3273 4 0.512799 0.104766 0.474713
3274 5 0.536323 0.120188 0.475829
3437 5 0.615757 0.157902 0.459788
3048 4 0.715792 0.118785 0.462313
3049 5 0.724301 0.0959401 0.469117
3050 5 0.731611 0.118865 0.451133
2496 4 0.555549 0.225784 0.446399
2497 5 0.566894 0.236738 0.457595
2498 5 0.538304 0.205479 0.45086
3076 5 0.584856 0.242361 0.492622
3179 5 0.539257 0.169568 0.435945
3435 4 0.603028 0.183013 0.46075
3436 5 0.612193 0.19365 0.472462
3765 4 0.711847 0.186017 0.433985
3766 5 0.735926 0.194136 0.439862
1930 5 0.91898 0.041652 0.400989
1931 5 0.950144 0.0727339 0.404553
3804 4 0.815135 0.137648 0.451138
3805 5 0.832468 0.159585 0.449286
3806 5 0.789639 0.149281 0.452746
4548 4 0.829819 0.0322161 0.48062
4549 5 0.808405 0.0387219 0.488846
1956 4 0.921998 0.09514 0.475598
1957 5 0.896838 0.0917733 0.4815
1958 5 0.940505 0.0851313 0.484597
2246 5 0.951928 0.0140973 0.479743
3423 4 0.885442 0.0211014 0.433588
3424 5 0.910244 0.034553 0.433235
3425 5 0.86632 0.0416666 0.434948
3780 4 0.978862 0.155681 0.490141
4550 5 0.850248 0.0231665 0.488869
1962 4 0.992239 0.230203 0.457208
1964 5 0.988716 0.249755 0.466797
3782 5 0.971949 0.178055 0.482604
3328 5 0.113259 0.251163 0.410384
3889 5 0.0596259 0.318919 0.413914
2561 5 0.246446 0.317948 0.409598
3888 4 0.0437819 0.339251 0.419415
2396 5 0.173998 0.437095 0.402136
2963 5 0.24856 0.476408 0.425693
3594 4 0.131644 0.310809 0.457425
3595 5 0.158877 0.313098 0.460801
4050 4 0.128321 0.271308 0.486486
4051 5 0.131962 0.297632 0.481937
4052 5 0.110658 0.274056 0.496933
1866 4 0.0740719 0.438921 0.490639
1867 5 0.0616884 0.461385 0.485007
1868 5 0.0530975 0.420395 0.492397
2016 4 0.0140303 0.417091 0.438962
2017 5 0.0341706 0.436755 0.437965
3596 5 0.121092 0.336676 0.45935
3890 5 0.0556022 0.344043 0.431457
4125 4 0.0966636 0.356406 0.484735
4126 5 0.0793749 0.353245 0.495298
4127 5 0.0912199 0.382389 0.48015
2358 4 0.193781 0.356428 0.449525
2359 5 0.218215 0.369588 0.451984
2360 5 0.175569 0.377252 0.446847
3599 5 0.261761 0.25032 0.459805
2559 4 0.264779 0.296879 0.411551
2560 5 0.275253 0.301514 0.42389
2556 4 0.472167 0.303047 0.400512
2961 4 0.270736 0.458975 0.425213
2962 5 0.293198 0.476054 0.425508
3598 5 0.303518 0.257413 0.466549
3705 4 0.257244 0.313748 0.461759
3706 5 0.264844 0.309193 0.474577
1899 4 0.484206 0.274314 0.491218
1900 5 0.461134 0.267907 0.48407
2195 5 0.444714 0.318473 0.484874
3360 4 0.374938 0.325509 0.479299
3362 5 0.348111 0.324099 0.483441
3707 5 0.262852 0.341059 0.459654
2193 4 0.446309 0.340112 0.493508
2194 5 0.442055 0.362986 0.485865
2694 4 0.451183 0.404137 0.446377
2695 5 0.427401 0.390186 0.443489
2696 5 0.444013 0.421594 0.456415
3361 5 0.376262 0.349325 0.472081
2925 4 0.561175 0.303209 0.414861
2926 5 0.579931 0.290884 0.423048
2927 5 0.576294 0.321924 0.407802
3491 5 0.656413 0.352836 0.419274
3999 4 0.561244 0.410887 0.40524
4000 5 0.585787 0.397518 0.407128
4063 5 0.608084 0.485214 0.410054
2463 4 0.693161 0.474259 0.405939
2464 5 0.707865 0.498243 0.407031
1901 5 0.500403 0.288931 0.482653
2280 4 0.599969 0.289253 0.458915
2281 5 0.620826 0.308269 0.458978
2282 5 0.57638 0.304636 0.458012
3490 5 0.681644 0.323876 0.430156
3489 4 0.655858 0.335338 0.429864
1890 4 0.668466 0.343726 0.469545
1891 5 0.687366 0.346261 0.479497
1892 5 0.674339 0.365053 0.46116
3886 5 0.738267 0.499015 0.466104
2877 4 0.896491 0.327049 0.418607
2878 5 0.899486 0.306235 0.427611
2879 5 0.906234 0.350005 0.42493
2501 5 0.797998 0.320301 0.460523
4785 4 0.933201 0.267565 0.483436
4786 5 0.927924 0.28238 0.494646
4787 5 0.909358 0.269324 0.47626
2499 4 0.804111 0.339074 0.450875
2500 5 0.779087 0.345905 0.445553
3718 5 0.826678 0.469257 0.44779
3885 4 0.755555 0.496664 0.455492
4038 4 0.810256 0.480654 0.493358
4040 5 0.789938 0.499846 0.491473
4098 4 0.807534 0.366512 0.488738
4099 5 0.823381 0.376623 0.498808
4100 5 0.78339 0.358772 0.494669
2018 5 0.989866 0.431677 0.438939
2448 4 0.876653 0.379005 0.471601
2449 5 0.89589 0.367832 0.47991
2450 5 0.868171 0.402556 0.477838
2823 4 0.904119 0.494763 0.454271
2824 5 0.93221 0.493371 0.455406
3717 4 0.847067 0.461132 0.439302
3719 5 0.837297 0.437317 0.433765
2178 4 0.118213 0.517065 0.422123
2179 5 0.132559 0.504739 0.412102
2180 5 0.109382 0.54155 0.4169
1951 5 0.0500645 0.69588 0.401707
4824 4 0.150684 0.736862 0.410032
1895 5 0.00395838 0.651251 0.452591
2676 4 0.122065 0.632455 0.438114
2677 5 0.100052 0.649369 0.435675
2678 5 0.12083 0.627405 0.451383
2013 4 0.199742 0.550602 0.490929
2014 5 0.221207 0.568897 0.491455
2015 5 0.176631 0.566805 0.490885
3568 5 0.20956 0.614251 0.499149
4580 5 0.241352 0.572692 0.437952
1881 4 0.153456 0.697793 0.491446
1882 5 0.160882 0.720762 0.484451
1883 5 0.129535 0.705143 0.49769
3306 4 0.00759042 0.702401 0.495421
3307 5 0.0108011 0.674797 0.49306
4336 5 0.233718 0.735945 0.439074
1848 4 0.325528 0.622948 0.423095
1849 5 0.342935 0.603768 0.417731
2301 4 0.432038 0.526251 0.420856
2302 5 0.444119 0.551333 0.423079
4061 5 0.496158 0.663997 0.420609
1850 5 0.319969 0.613177 0.435478
2274 4 0.322728 0.529447 0.476176
4578 4 0.26673 0.560338 0.438015
4579 5 0.283923 0.579609 0.443461
2044 5 0.468701 0.658984 0.472303
2275 5 0.334645 0.525069 0.488233
2276 5 0.343159 0.541178 0.468741
2303 5 0.421114 0.518921 0.432799
2598 4 0.408417 0.661988 0.461521
2599 5 0.390161 0.662187 0.471817
2600 5 0.393609 0.651762 0.451121
3918 4 0.374788 0.581558 0.496163
3920 5 0.379345 0.608172 0.492231
3670 5 0.331747 0.723936 0.456519
4335 4 0.250888 0.74372 0.429025
2043 4 0.469053 0.676538 0.482873
2045 5 0.477659 0.701202 0.47776
3669 4 0.344006 0.699042 0.454048
3671 5 0.369371 0.705677 0.449049
4832 5 0.407372 0.73242 0.43029
4831 5 0.452011 0.731979 0.43027
4830 4 0.429521 0.714936 0.429975
4059 4 0.50488 0.637254 0.419501
4060 5 0.507065 0.632907 0.406203
4062 4 0.613589 0.503403 0.400072
4064 5 0.623845 0.526239 0.406308
2114 5 0.739056 0.661232 0.423074
3759 4 0.648842 0.714167 0.427925
3760 5 0.67209 0.703023 0.422429
1959 4 0.631901 0.609502 0.498414
1960 5 0.654847 0.62547 0.496553
1961 5 0.610237 0.627041 0.496288
2058 4 0.574871 0.556912 0.454851
2059 5 0.56372 0.552463 0.442633
2060 5 0.570142 0.532903 0.461578
3720 4 0.617541 0.656878 0.459205
3721 5 0.628895 0.653335 0.471447
3722 5 0.59054 0.649268 0.460697
4554 4 0.656032 0.567078 0.476684
4555 5 0.645112 0.554253 0.487516
2247 4 0.717973 0.592468 0.485552
2248 5 0.742421 0.606569 0.485712
2249 5 0.698569 0.612086 0.482711
4556 5 0.674155 0.548284 0.471555
3761 5 0.658074 0.72757 0.438954
4770 4 0.608661 0.726236 0.465187
4771 5 0.593266 0.741222 0.456432
4772 5 0.589654 0.711893 0.472435
2760 4 0.701285 0.701402 0.478441
2761 5 0.725391 0.71431 0.475094
2762 5 0.684563 0.722173 0.482867
2112 4 0.76237 0.645764 0.421296
2113 5 0.78292 0.660937 0.427038
4773 4 0.80548 0.535877 0.419906
4774 5 0.802353 0.544434 0.407129
4775 5 0.783577 0.518659 0.42207
3751 5 0.973918 0.593679 0.405923
2328 4 0.935819 0.716578 0.418096
2329 5 0.963856 0.719526 0.417442
2330 5 0.925769 0.742695 0.416333
2893 5 0.829354 0.629932 0.477099
3887 5 0.781251 0.501829 0.460501
1893 4 0.991952 0.628897 0.446679
1894 5 0.965886 0.627996 0.45184
2082 4 0.921986 0.653954 0.488454
2825 5 0.895918 0.510361 0.464816
2892 4 0.843124 0.651131 0.471094
3939 4 0.879549 0.597487 0.432109
3940 5 0.897436 0.617122 0.436677
3941 5 0.870309 0.584423 0.443229
2894 5 0.831352 0.674485 0.47617
2083 5 0.944419 0.671004 0.487662
2084 5 0.90005 0.671417 0.490003
4764 4 0.90218 0.731417 0.46113
4765 5 0.907812 0.726248 0.474125
4766 5 0.892042 0.707004 0.456398
4826 5 0.126982 0.752186 0.410062
4337 5 0.235921 0.762546 0.42196
4825 5 0.171444 0.755942 0.409418
4755 4 0.172434 0.832169 0.425515
3149 5 0.14878 0.942574 0.406767
4380 4 0.0527775 0.855277 0.412421
4381 5 0.0480243 0.855381 0.425728
4382 5 0.0305881 0.868799 0.407151
3147 4 0.174116 0.930133 0.406759
4756 5 0.196855 0.840539 0.420057
2748 4 0.0489472 0.767966 0.439159
2749 5 0.0695005 0.77874 0.446844
2750 5 0.0349013 0.790498 0.434581
4569 4 0.122897 0.812249 0.484172
4570 5 0.0987144 0.802333 0.489268
4571 5 0.138944 0.817551 0.494984
3786 4 0.0258128 0.93046 0.497931
3787 5 0.0290461 0.958497 0.497794
4086 4 0.0549394 0.997067 0.430605
4088 5 0.0619002 0.976936 0.439462
4757 5 0.160808 0.855864 0.430299
4476 4 0.226405 0.842369 0.454649
4477 5 0.208262 0.863443 0.452337
4478 5 0.245219 0.853224 0.46327
4524 4 0.225029 0.946113 0.458592
4525 5 0.199525 0.936799 0.454905
4526 5 0.241628 0.940402 0.448021
4359 4 0.305843 0.784171 0.403918
4360 5 0.287353 0.789178 0.413832
4361 5 0.330839 0.791448 0.409132
2023 5 0.388938 0.778747 0.422367
2024 5 0.363425 0.814993 0.419829
3848 5 0.459918 0.897967 0.424964
4641 4 0.413174 0.945463 0.410324
4642 5 0.435432 0.935274 0.417044
4643 5 0.393518 0.949499 0.419817
3345 4 0.296071 0.804863 0.468367
3346 5 0.31616 0.823658 0.465347
3347 5 0.273421 0.820525 0.471329
2022 4 0.370106 0.794944 0.428778
3305 5 0.49944 0.81063 0.452477
4056 4 0.293514 0.851218 0.496221
4058 5 0.304071 0.87711 0.498064
2373 4 0.374902 0.853467 0.443084
2374 5 0.398148 0.869391 0.443877
2375 5 0.353866 0.871982 0.441474
2610 4 0.411773 0.99923 0.467753
2612 5 0.400559 0.997921 0.480126
3846 4 0.481931 0.893528 0.433143
3847 5 0.485557 0.918107 0.439548
4629 4 0.568474 0.758041 0.41594
4630 5 0.561952 0.777998 0.424962
4631 5 0.596444 0.760149 0.414435
2352 4 0.696257 0.874978 0.401522
2354 5 0.680558 0.892848 0.408789
3510 4 0.733413 0.964988 0.407918
3303 4 0.522566 0.794449 0.452559
3304 5 0.544018 0.812773 0.452949
2883 4 0.709621 0.765467 0.43005
2884 5 0.701768 0.765734 0.443017
2885 5 0.736786 0.757824 0.430326
3531 4 0.700403 0.82442 0.465146
2586 4 0.510279 0.970715 0.465362
2587 5 0.538259 0.972103 0.463715
2588 5 0.502438 0.948029 0.45826
3114 4 0.56093 0.93841 0.490857
3115 5 0.570954 0.912949 0.487545
3116 5 0.551423 0.949127 0.479226
3969 4 0.564778 0.891099 0.459662
3970 5 0.562174 0.919164 0.460376
3971 5 0.53876 0.881881 0.456843
4753 5 0.647155 0.921961 0.475911
4754 5 0.665592 0.962175 0.478768
4758 4 0.637699 0.880489 0.440485
4759 5 0.660908 0.896467 0.44127
4760 5 0.616472 0.899006 0.439627
3532 5 0.678612 0.840979 0.468447
3533 5 0.711625 0.836643 0.454226
4566 4 0.736015 0.857719 0.486125
4567 5 0.745529 0.852101 0.498548
4752 4 0.672093 0.935124 0.476491
3511 5 0.756238 0.974376 0.414468
3927 4 0.833142 0.922612 0.400658
3929 5 0.816886 0.902408 0.405989
4659 4 0.969026 0.974433 0.427214
4660 5 0.950575 0.984333 0.418162
4661 5 0.994038 0.984163 0.423033
4682 5 0.8922 0.887304 0.424854
2145 4 0.782356 0.759615 0.462734
2146 5 0.807355 0.767483 0.457721
2147 5 0.768242 0.7838 0.46443
2867 5 0.750133 0.967022 0.493086
3684 4 0.812374 0.845604 0.480544
3685 5 0.805738 0.84948 0.467554
4568 5 0.753195 0.843269 0.477942
2244 4 0.961004 0.988058 0.482623
2245 5 0.986504 0.991927 0.488107
3153 4 0.968764 0.851876 0.44266
3154 5 0.977296 0.865706 0.431622
3155 5 0.941345 0.85817 0.443755
3501 4 0.8958 0.975137 0.477122
3502 5 0.896173 0.979247 0.463767
3503 5 0.871854 0.960969 0.479393
3686 5 0.84021 0.84093 0.480489
4248 4 0.9774 0.925335 0.456258
4249 5 0.963615 0.903119 0.461344
4250 5 0.97849 0.943839 0.466439
4680 4 0.872497 0.883241 0.434323
4681 5 0.886754 0.873293 0.444958
1863 4 0.0165998 0.0805362 0.522954
1864 5 0.0371124 0.0925376 0.530237
1865 5 0.00218252 0.102258 0.517781
2418 4 0.142087 0.1412 0.553579
2420 5 0.133836 0.162753 0.545807
3575 5 0.148652 0.0229401 0.56676
3654 4 0.118542 0.123305 0.515387
3655 5 0.131144 0.142014 0.507272
3656 5 0.116871 0.136385 0.527323
3657 4 0.0855108 0.0578971 0.57063
3658 5 0.0744905 0.059514 0.558226
2419 5 0.168303 0.147974 0.557389
3003 4 0.21165 0.088057 0.564571
3005 5 0.224588 0.063825 0.567674
3573 4 0.171657 0.0236013 0.558945
3574 5 0.16872 0.0470665 0.551575
3793 5 0.248514 0.0203112 0.5475
3794 5 0.205717 0.0076198 0.547363
2039 5 0.108501 0.206883 0.568491
2817 4 0.0769883 0.220495 0.521826
2818 5 0.0998522 0.237021 0.52226
2819 5 0.0552419 0.238488 0.521899
2192 5 0.0165181 0.146966 0.58311
3659 5 0.0713181 0.0771887 0.577773
2388 4 0.198517 0.146339 0.589475
2389 5 0.216004 0.156998 0.580185
2390 5 0.177582 0.165186 0.590326
3004 5 0.214657 0.104075 0.575593
3878 5 0.236199 0.0744643 0.592114
4585 5 0.18424 0.00142364 0.586655
2037 4 0.134901 0.20928 0.573127
2038 5 0.134381 0.232294 0.580939
2190 4 0.0133763 0.174444 0.580413
4683 4 0.031232 0.229919 0.594174
4684 5 0.0575065 0.23811 0.59717
3024 4 0.292744 0.109886 0.524991
3025 5 0.266981 0.10181 0.521056
3026 5 0.290838 0.112095 0.538419
2091 4 0.452973 0.0325066 0.511346
2092 5 0.476794 0.0466255 0.51396
2093 5 0.432818 0.0522648 0.51147
2682 4 0.379586 0.0291394 0.529145
2683 5 0.375154 0.055754 0.525181
2684 5 0.353713 0.0183267 0.530682
3975 4 0.378535 0.0600384 0.557269
3976 5 0.400462 0.04303 0.554803
3977 5 0.388862 0.079877 0.565504
3465 4 0.289891 0.216319 0.564363
3466 5 0.309057 0.219111 0.554543
4338 4 0.459923 0.214148 0.517655
4339 5 0.470479 0.238069 0.51257
4340 5 0.432877 0.220139 0.520243
3876 4 0.264006 0.0784011 0.590765
4808 5 0.320816 0.0747909 0.594305
2511 4 0.473644 0.104572 0.574346
2512 5 0.499297 0.106881 0.579867
2513 5 0.461362 0.129486 0.576741
4806 4 0.344206 0.0611218 0.590518
4807 5 0.361249 0.0813633 0.585819
2816 5 0.258229 0.238887 0.59288
3467 5 0.30514 0.213743 0.575656
2035 5 0.380619 0.230333 0.585306
3454 5 0.63647 0.000472828 0.523534
3455 5 0.613527 0.0242015 0.53791
4128 4 0.604423 0.0795951 0.507214
4129 5 0.623868 0.0990415 0.504174
4130 5 0.579786 0.0920101 0.504361
4467 4 0.640624 0.146878 0.562257
4468 5 0.653759 0.147318 0.55031
2741 5 0.745816 0.0698068 0.560087
3366 4 0.689675 0.0498362 0.512661
3367 5 0.716813 0.0493342 0.516364
3368 5 0.675409 0.0451805 0.524095
3075 4 0.589764 0.235117 0.505457
3077 5 0.566912 0.220425 0.509119
4469 5 0.624546 0.170076 0.562233
4026 4 0.684811 0.229701 0.53602
4028 5 0.705143 0.210465 0.537761
2901 4 0.641238 0.0848323 0.58924
2902 5 0.663308 0.102426 0.589183
2903 5 0.619288 0.101062 0.592671
3192 4 0.551314 0.213787 0.575791
3193 5 0.578501 0.207801 0.57802
3194 5 0.546494 0.237083 0.583056
2739 4 0.764478 0.0565005 0.552208
2740 5 0.782402 0.0767217 0.548309
2866 5 0.767742 0.00529512 0.500147
3156 4 0.924872 0.149508 0.554686
3157 5 0.9439 0.157585 0.545494
3210 4 0.852663 0.156542 0.530587
3211 5 0.877399 0.164081 0.535997
3546 4 0.872209 0.109104 0.508341
3547 5 0.867868 0.120441 0.520528
3548 5 0.882796 0.0834944 0.510904
1884 4 0.800119 0.248336 0.502693
1886 5 0.780927 0.229784 0.507079
2417 5 0.817382 0.203099 0.563986
4812 4 0.782259 0.24423 0.549238
4814 5 0.793346 0.241062 0.536916
2415 4 0.845284 0.202796 0.566017
3009 4 0.897031 0.224471 0.520763
3010 5 0.912646 0.225531 0.509528
3011 5 0.912509 0.209333 0.529424
3158 5 0.911573 0.173329 0.558147
3212 5 0.846275 0.177575 0.522118
4119 4 0.824569 0.0565167 0.571978
4121 5 0.803101 0.0748399 0.571929
4120 5 0.84769 0.0727038 0.571839
2191 5 0.987039 0.176669 0.575677
2416 5 0.850794 0.227448 0.572039
3997 5 0.000772455 0.287061 0.570061
3727 5 0.00584965 0.465047 0.51166
4041 4 0.135985 0.495455 0.546031
4042 5 0.136129 0.497978 0.559476
4043 5 0.16261 0.488851 0.542851
4620 4 0.0123428 0.471878 0.539589
4621 5 0.0277417 0.489382 0.547199
2956 5 0.229313 0.378575 0.539913
4685 5 0.0158186 0.253483 0.595108
2815 5 0.231895 0.274872 0.593874
3189 4 0.128569 0.457805 0.592879
3190 5 0.11648 0.444023 0.582614
3191 5 0.109581 0.477302 0.596457
4315 5 0.00935082 0.425188 0.591832
3915 4 0.200375 0.459457 0.579155
3916 5 0.187466 0.43927 0.572021
3917 5 0.19151 0.483605 0.573599
4749 4 0.203929 0.335847 0.58951
4750 5 0.226584 0.349602 0.594154
4751 5 0.18756 0.356045 0.584254
4614 4 0.308972 0.296456 0.5538
4615 5 0.28685 0.283161 0.559264
4616 5 0.303327 0.297115 0.540577
4804 5 0.403709 0.326176 0.526913
2210 5 0.307652 0.414201 0.559119
2955 4 0.255167 0.371511 0.53568
2957 5 0.264059 0.352339 0.544628
2136 4 0.359183 0.433156 0.525336
2137 5 0.375037 0.445625 0.534779
2138 5 0.374181 0.43571 0.513965
3822 4 0.490254 0.390159 0.54915
3824 5 0.471959 0.382376 0.539568
3879 4 0.434299 0.354628 0.565404
3880 5 0.45038 0.377685 0.564191
3881 5 0.409568 0.364269 0.569993
4575 4 0.35148 0.347069 0.554661
4576 5 0.378945 0.353452 0.554055
4577 5 0.338573 0.368828 0.548675
4803 4 0.383111 0.336111 0.519
4805 5 0.39589 0.354981 0.511036
2814 4 0.258263 0.266186 0.596309
2034 4 0.385304 0.252735 0.593206
2036 5 0.409631 0.263511 0.5887
2208 4 0.313082 0.417174 0.57229
2209 5 0.294367 0.400335 0.578393
2988 4 0.306448 0.33535 0.597926
2989 5 0.280747 0.337546 0.592446
4686 4 0.258572 0.483986 0.571813
4687 5 0.273541 0.485809 0.583225
4794 4 0.33146 0.49584 0.590259
2334 4 0.498669 0.429374 0.581884
2335 5 0.47871 0.410378 0.584812
4362 4 0.505548 0.312316 0.516074
4363 5 0.530597 0.31291 0.509859
4364 5 0.510012 0.325457 0.527829
4711 5 0.57693 0.318776 0.5712
4027 5 0.698357 0.252639 0.53156
1911 4 0.528829 0.472258 0.514529
1912 5 0.507744 0.464667 0.506321
1913 5 0.518462 0.493954 0.521598
2109 4 0.659426 0.458336 0.528149
2110 5 0.644749 0.464389 0.516987
2111 5 0.643957 0.469012 0.53822
2235 4 0.663995 0.410966 0.565972
2237 5 0.658024 0.402924 0.553351
3823 5 0.504812 0.411391 0.543615
2472 4 0.684326 0.352359 0.534889
2473 5 0.711862 0.346816 0.536216
2474 5 0.683422 0.377589 0.528853
4710 4 0.559167 0.297646 0.574015
4712 5 0.539843 0.309182 0.582162
4422 4 0.711603 0.254668 0.584138
4423 5 0.733891 0.271947 0.584699
4424 5 0.689257 0.271908 0.584311
2236 5 0.641351 0.403331 0.573156
2336 5 0.50613 0.440109 0.593848
3357 4 0.610143 0.478524 0.593473
3358 5 0.631655 0.496571 0.594844
3359 5 0.587103 0.494815 0.593789
1885 5 0.795869 0.27132 0.51026
4813 5 0.794802 0.267317 0.554169
2859 4 0.947151 0.270814 0.529848
2860 5 0.937686 0.295411 0.53468
2861 5 0.941986 0.272092 0.51659
3960 4 0.878295 0.308731 0.537357
3961 5 0.86472 0.331512 0.541979
3962 5 0.867203 0.304194 0.525134
4039 5 0.802301 0.466574 0.504422
2580 4 0.917432 0.443436 0.547453
2581 5 0.917053 0.448837 0.534204
2582 5 0.902809 0.464639 0.552975
3726 4 0.978496 0.470402 0.509534
3728 5 0.976134 0.498339 0.511092
4101 4 0.96617 0.377699 0.517103
4102 5 0.989753 0.393149 0.517742
4103 5 0.945375 0.396682 0.516162
4260 4 0.906123 0.348054 0.560928
4261 5 0.913614 0.36159 0.549637
4262 5 0.899518 0.368626 0.569614
4622 5 0.98868 0.486258 0.536972
4623 4 0.853062 0.396996 0.526881
4624 5 0.879221 0.40569 0.52398
4625 5 0.843493 0.415855 0.535822
4184 5 0.817425 0.308183 0.589467
2424 4 0.905105 0.279177 0.590965
2426 5 0.900829 0.299233 0.581689
3996 4 0.978686 0.26971 0.571394
3998 5 0.956313 0.286875 0.571981
2384 5 0.832198 0.400778 0.575126
2382 4 0.847251 0.423826 0.572144
2383 5 0.843697 0.440831 0.582784
4314 4 0.982923 0.415522 0.590785
4316 5 0.973686 0.425695 0.578993
2475 4 0.0685213 0.607081 0.505789
2476 5 0.0928735 0.621266 0.506534
2477 5 0.0488352 0.626015 0.509191
2919 4 0.224202 0.54964 0.562003
2920 5 0.247872 0.564894 0.561084
2921 5 0.203533 0.568804 0.562707
3567 4 0.226067 0.634713 0.504061
3569 5 0.223728 0.632294 0.517465
3308 5 0.00293251 0.704125 0.50871
3678 4 0.097671 0.70742 0.525093
3679 5 0.0949413 0.732654 0.530999
3680 5 0.0720029 0.701761 0.520174
4456 5 0.0069943 0.715867 0.552082
3183 4 0.206933 0.728081 0.541867
3184 5 0.188693 0.715159 0.550109
3185 5 0.19649 0.723781 0.529495
3797 5 0.237255 0.724404 0.521918
1998 4 0.0624268 0.509529 0.586484
1999 5 0.0864461 0.524087 0.587821
2000 5 0.0421572 0.529166 0.586699
2250 4 0.155003 0.623732 0.578714
2251 5 0.154267 0.65188 0.577776
2252 5 0.128035 0.615762 0.577555
3408 4 0.106138 0.748606 0.589367
3409 5 0.110379 0.732027 0.578631
3410 5 0.127718 0.742821 0.597616
4610 5 0.240344 0.674894 0.572101
3744 4 0.310215 0.642039 0.543343
3746 5 0.305771 0.627884 0.531859
4688 5 0.261818 0.509167 0.565915
2361 4 0.422308 0.552289 0.561646
2362 5 0.434577 0.577498 0.560084
2363 5 0.405879 0.549413 0.550755
3321 4 0.43947 0.506165 0.505709
3322 5 0.461164 0.524161 0.505005
3323 5 0.416881 0.522621 0.5076
3919 5 0.389102 0.579078 0.507737
3745 5 0.299016 0.667529 0.541126
3795 4 0.255638 0.704242 0.518462
3796 5 0.279241 0.710837 0.52516
4609 5 0.284125 0.68347 0.571343
4809 4 0.305218 0.736393 0.565366
4811 5 0.277223 0.73992 0.565017
2427 4 0.389828 0.69026 0.547327
2428 5 0.401024 0.715422 0.550283
2429 5 0.39366 0.687451 0.53402
4608 4 0.265609 0.662528 0.573213
3228 4 0.352469 0.578724 0.591793
3229 5 0.338335 0.603042 0.590672
3230 5 0.37963 0.586086 0.590751
4796 5 0.35599 0.503935 0.584818
3207 4 0.406091 0.668254 0.589967
3208 5 0.432256 0.675586 0.586316
3209 5 0.396069 0.690892 0.596451
2286 4 0.513898 0.545692 0.556678
2287 5 0.535905 0.537528 0.54918
2288 5 0.513248 0.527305 0.566915
4602 4 0.581154 0.637515 0.55235
4603 5 0.556571 0.644796 0.546704
4604 5 0.576376 0.612031 0.557684
2820 4 0.739517 0.610716 0.523421
2821 5 0.742672 0.616384 0.510283
2436 4 0.577383 0.676619 0.514267
2437 5 0.604776 0.680408 0.511565
2438 5 0.568621 0.70165 0.518887
2577 4 0.52902 0.721641 0.562273
2578 5 0.504261 0.715257 0.556555
4191 4 0.630266 0.611682 0.592105
4193 5 0.650019 0.620743 0.583491
2579 5 0.522257 0.730754 0.574634
4290 4 0.641246 0.70332 0.572591
4291 5 0.648398 0.703348 0.58565
4292 5 0.617068 0.717849 0.572114
4411 5 0.720772 0.697332 0.599401
2822 5 0.764803 0.61616 0.528825
2646 4 0.868771 0.555126 0.531602
2647 5 0.892839 0.569834 0.531098
2648 5 0.848709 0.574638 0.533356
4020 4 0.899616 0.546298 0.559634
4022 5 0.915119 0.522746 0.559034
2387 5 0.823518 0.669804 0.570717
4322 5 0.771491 0.728888 0.569458
4455 4 0.983237 0.70086 0.550812
4457 5 0.96417 0.719406 0.546296
2385 4 0.828563 0.656686 0.582424
3666 4 0.755987 0.603317 0.591298
3668 5 0.757927 0.629629 0.586501
4833 4 0.822214 0.578231 0.58628
4835 5 0.842071 0.579921 0.59584
4834 5 0.836357 0.58095 0.57467
4021 5 0.893974 0.549601 0.572767
4320 4 0.783297 0.719386 0.580847
4321 5 0.809804 0.729044 0.580416
2386 5 0.844891 0.674637 0.589319
2573 5 0.156949 0.773947 0.559757
3396 4 0.066169 0.82269 0.527145
3398 5 0.0623278 0.80303 0.536655
2571 4 0.183624 0.783109 0.559245
2572 5 0.18374 0.802139 0.549275
4389 4 0.245862 0.782127 0.522779
4390 5 0.24209 0.791207 0.510125
2223 4 0.141099 0.892578 0.515477
2224 5 0.143974 0.918941 0.510855
2225 5 0.114542 0.88553 0.512387
2967 4 0.075778 0.937855 0.563792
2968 5 0.0853259 0.960071 0.570754
2969 5 0.0476773 0.939688 0.564707
3397 5 0.0805694 0.843188 0.533365
3788 5 0.00241193 0.926189 0.505197
3792 4 0.231864 0.99806 0.545141
4791 4 0.245301 0.932904 0.5286
4793 5 0.235571 0.921498 0.540038
4800 4 0.189673 0.974336 0.514332
4801 5 0.192837 0.947034 0.517404
4802 5 0.175138 0.974275 0.50276
2656 5 0.0112958 0.896081 0.594588
2657 5 0.00899444 0.931168 0.581433
4584 4 0.187961 0.980256 0.595406
4586 5 0.189818 0.957185 0.587681
3588 4 0.318186 0.803421 0.554395
3590 5 0.297779 0.822833 0.555273
4391 5 0.271314 0.791917 0.526261
4810 5 0.315385 0.757104 0.557589
3589 5 0.341338 0.818104 0.551185
4392 4 0.432141 0.810032 0.532421
4393 5 0.42187 0.830926 0.524789
4394 5 0.410449 0.802255 0.540216
2856 4 0.318261 0.892442 0.554103
2858 5 0.308873 0.917139 0.558852
4057 5 0.288959 0.841478 0.508703
4792 5 0.263231 0.952971 0.532672
2857 5 0.346369 0.895004 0.554144
3537 4 0.485652 0.911034 0.566881
3696 4 0.403348 0.892047 0.523025
3697 5 0.429465 0.898339 0.527166
3698 5 0.387019 0.911793 0.528687
3762 4 0.476176 0.975868 0.569057
3763 5 0.48806 0.996531 0.561828
3764 5 0.449614 0.974561 0.564535
3708 4 0.366383 0.758018 0.59742
1953 4 0.284613 0.913933 0.582915
1954 5 0.306965 0.931099 0.583653
1955 5 0.262347 0.931025 0.584333
2452 5 0.284818 0.99021 0.59986
3539 5 0.488153 0.903563 0.579844
3816 4 0.428772 0.936874 0.592182
3817 5 0.416275 0.91254 0.588856
3818 5 0.415413 0.956357 0.584793
4713 4 0.597776 0.802022 0.557074
4714 5 0.570603 0.794453 0.557549
4715 5 0.598194 0.828269 0.562034
4461 4 0.699002 0.780151 0.55951
4462 5 0.722397 0.795933 0.559763
4463 5 0.677896 0.798832 0.558794
3453 4 0.626861 0.999576 0.53622
3459 4 0.603312 0.857787 0.519973
3460 5 0.61575 0.840612 0.528882
3461 5 0.613242 0.849426 0.507986
3538 5 0.511653 0.918985 0.563256
2435 5 0.731459 0.857161 0.518425
4788 4 0.625231 0.760356 0.594519
4789 5 0.649944 0.773603 0.596069
4790 5 0.607853 0.780171 0.589687
2943 4 0.57721 0.869655 0.594499
2944 5 0.596499 0.878317 0.585556
4233 4 0.656723 0.84656 0.574988
4235 5 0.635369 0.862747 0.579229
4692 4 0.561328 0.946812 0.574594
4693 5 0.583999 0.96362 0.574406
4694 5 0.539438 0.964503 0.575612
4234 5 0.67776 0.852126 0.583586
3837 4 0.790646 0.764193 0.520827
3838 5 0.818726 0.761654 0.520199
3839 5 0.785121 0.788549 0.514537
4032 4 0.936378 0.776888 0.527442
4033 5 0.933428 0.7528 0.534335
4034 5 0.918296 0.794743 0.533316
2433 4 0.753403 0.83955 0.517358
2434 5 0.776087 0.856271 0.518116
2865 4 0.76376 0.978304 0.503605
2886 4 0.822058 0.925305 0.531645
2887 5 0.823094 0.921695 0.518265
2888 5 0.79537 0.919272 0.53496
3704 5 0.832046 0.94215 0.566288
3703 5 0.876361 0.940275 0.5687
3921 4 0.9219 0.876607 0.536985
3922 5 0.933911 0.887424 0.548052
3923 5 0.896561 0.867705 0.541137
2543 5 0.811793 0.802987 0.593072
2541 4 0.83579 0.788128 0.593094
2542 5 0.856191 0.807633 0.593074
2655 4 0.993106 0.911258 0.587248
2839 5 0.885942 0.849844 0.599027
3702 4 0.852186 0.931435 0.574237
2522 5 0.0755619 0.157148 0.640385
4479 4 0.0297691 0.0862076 0.638066
4480 5 0.00330814 0.095118 0.640043
2520 4 0.0741138 0.181932 0.633963
2521 5 0.0942978 0.197639 0.639673
3963 4 0.214892 0.245004 0.633292
2307 4 0.00609668 0.164643 0.696054
2781 4 0.0819567 0.0595754 0.685469
2782 5 0.108737 0.0554738 0.681683
2783 5 0.0834297 0.0642409 0.698764
4413 4 0.0774716 0.0458275 0.65234
4414 5 0.0972812 0.0618482 0.646529
4415 5 0.0918468 0.0284699 0.660467
4481 5 0.0394618 0.0805605 0.650454
2790 4 0.174615 0.0773421 0.67515
2791 5 0.171321 0.101201 0.668111
2792 5 0.17663 0.0858097 0.687992
4634 5 0.171197 0.0124867 0.652448
2308 5 0.00431374 0.172774 0.683154
2309 5 0.0332304 0.16847 0.69929
3877 5 0.271925 0.0905432 0.602349
2517 4 0.350377 0.0689502 0.628793
2518 5 0.342564 0.0781038 0.641004
2519 5 0.33811 0.08689 0.620179
3477 4 0.440925 0.029923 0.61388
3478 5 0.468422 0.0324068 0.616685
3479 5 0.429822 0.0547729 0.617455
4447 5 0.485673 0.145907 0.603282
2097 4 0.330753 0.207834 0.617921
2099 5 0.319623 0.230905 0.612252
2098 5 0.356846 0.215595 0.621487
3606 4 0.313079 0.150489 0.681251
2268 4 0.400441 0.087358 0.650751
2269 5 0.426704 0.087063 0.655694
2270 5 0.388446 0.110018 0.656396
3607 5 0.334872 0.163721 0.687043
3987 4 0.476265 0.161736 0.677901
3989 5 0.485157 0.136384 0.68204
3608 5 0.298534 0.171034 0.675145
2613 4 0.409801 0.200358 0.657745
2614 5 0.433143 0.216228 0.657723
2615 5 0.388783 0.218698 0.659805
3988 5 0.455042 0.168134 0.686259
2454 4 0.612207 0.0776028 0.624821
2455 5 0.63374 0.0957726 0.625627
2456 5 0.59379 0.0900495 0.616501
4446 4 0.508846 0.129839 0.602686
4448 5 0.528895 0.145361 0.608617
2658 4 0.627145 0.187393 0.601015
2659 5 0.628949 0.214857 0.604008
2660 5 0.599585 0.181543 0.601827
2583 4 0.544965 0.00953499 0.666853
2584 5 0.572703 0.00923591 0.664359
2585 5 0.542739 0.0207098 0.679203
2808 4 0.553152 0.13087 0.666897
2809 5 0.572974 0.129588 0.676488
2810 5 0.542355 0.15684 0.668032
2907 4 0.619625 0.151449 0.65448
2909 5 0.627049 0.133544 0.644667
4530 4 0.619119 0.0479352 0.659785
4531 5 0.600265 0.0687847 0.661006
4532 5 0.636319 0.0511989 0.670374
2908 5 0.634229 0.174967 0.651848
2391 4 0.670403 0.243819 0.67102
2392 5 0.687004 0.239325 0.660316
3542 5 0.826282 0.0374756 0.606987
3540 4 0.845302 0.0169074 0.60534
3541 5 0.869926 0.0287954 0.608687
4662 4 0.885734 0.11727 0.623141
4663 5 0.902967 0.13565 0.629226
4664 5 0.861233 0.131069 0.621971
2155 5 0.795723 0.213669 0.632408
4716 4 0.938954 0.227864 0.615008
4717 5 0.954444 0.248337 0.620619
4718 5 0.939413 0.233594 0.601792
3639 4 0.942932 0.158792 0.648559
3640 5 0.941415 0.1643 0.66178
3641 5 0.970495 0.160002 0.645711
3845 5 0.842788 0.0577168 0.699876
4617 4 0.884871 0.0933517 0.674421
4618 5 0.912123 0.0892275 0.67733
4619 5 0.883898 0.119405 0.669249
2154 4 0.802543 0.218752 0.64528
2156 5 0.778158 0.216475 0.651991
4704 4 0.861911 0.237848 0.653999
4705 5 0.872371 0.212734 0.657597
4706 5 0.854042 0.249809 0.665633
1878 4 0.137051 0.258752 0.615019
1879 5 0.121915 0.257925 0.603631
1880 5 0.161703 0.270152 0.611347
4266 4 0.0702973 0.326104 0.634504
3964 5 0.240232 0.255874 0.630408
3965 5 0.197228 0.266966 0.632566
2994 4 0.103994 0.435696 0.641067
4267 5 0.0452789 0.336218 0.630547
4268 5 0.088846 0.345933 0.630818
4029 4 0.236295 0.498287 0.637372
2601 4 0.116791 0.458744 0.686085
2602 5 0.125571 0.470081 0.697713
2603 5 0.0957964 0.47559 0.682024
2995 5 0.116604 0.420085 0.65056
2996 5 0.0877926 0.453751 0.647968
3498 4 0.116299 0.362395 0.685374
3499 5 0.094792 0.377439 0.69034
3500 5 0.106415 0.335997 0.684675
2997 4 0.208194 0.3707 0.652917
2998 5 0.193667 0.392798 0.648199
2999 5 0.201275 0.349429 0.644684
2990 5 0.305506 0.311435 0.605082
2132 5 0.302098 0.440633 0.634615
3894 4 0.317244 0.400768 0.616915
3895 5 0.304375 0.382606 0.608615
3896 5 0.319071 0.386994 0.628666
2067 4 0.405829 0.436737 0.613131
2068 5 0.420241 0.451508 0.603922
2069 5 0.382605 0.452059 0.615401
3870 4 0.492761 0.421674 0.619356
3871 5 0.470569 0.435306 0.62456
3872 5 0.497204 0.400134 0.627817
4197 4 0.272655 0.310806 0.695571
4199 5 0.253701 0.32725 0.68939
2380 5 0.377555 0.323868 0.687245
2130 4 0.292865 0.445553 0.647153
2131 5 0.265558 0.438442 0.646836
3402 4 0.272546 0.423079 0.683708
3403 5 0.269538 0.395911 0.687073
3404 5 0.261742 0.437289 0.694165
2379 4 0.362008 0.341911 0.694489
2381 5 0.370971 0.367443 0.69065
4605 4 0.498089 0.345869 0.699039
4606 5 0.49505 0.348945 0.685699
3480 4 0.612468 0.313512 0.624668
3481 5 0.622095 0.315444 0.612011
3482 5 0.631725 0.327084 0.632103
2724 4 0.723368 0.314771 0.640385
2725 5 0.712778 0.295346 0.632002
2726 5 0.748414 0.321466 0.635048
3012 4 0.708427 0.398742 0.611176
3013 5 0.7043 0.377645 0.602428
3014 5 0.714809 0.385889 0.622801
2393 5 0.677468 0.269628 0.675316
4747 5 0.74755 0.284272 0.696936
3132 4 0.527068 0.448766 0.699408
3133 5 0.546468 0.464346 0.693035
3134 5 0.503859 0.46483 0.6994
3504 4 0.594632 0.414041 0.667988
3505 5 0.573235 0.432334 0.667009
3506 5 0.611222 0.424781 0.677626
3285 4 0.693468 0.432994 0.663179
3286 5 0.688317 0.449796 0.652615
3287 5 0.669739 0.41805 0.664714
1981 5 0.822191 0.316475 0.639658
4182 4 0.816925 0.314716 0.602598
4183 5 0.818769 0.289849 0.608923
2425 5 0.886192 0.284722 0.600628
4844 5 0.79417 0.392145 0.618255
4843 5 0.805312 0.357949 0.605607
4842 4 0.783572 0.369038 0.612389
3442 5 0.944733 0.490056 0.60084
3582 4 0.934938 0.379599 0.605464
3583 5 0.932634 0.405996 0.610114
3584 5 0.926927 0.363359 0.615819
1980 4 0.801402 0.332233 0.644814
1982 5 0.803104 0.32809 0.658142
4746 4 0.773428 0.287805 0.691818
4748 5 0.769343 0.30268 0.680513
1869 4 0.982941 0.339389 0.676104
1870 5 0.99136 0.356851 0.685916
1871 5 0.962424 0.353479 0.669738
3240 4 0.856646 0.40576 0.665965
3241 5 0.850022 0.426119 0.657167
3242 5 0.878711 0.416037 0.672799
2535 4 0.00813585 0.564188 0.627543
2536 5 0.0276495 0.567574 0.637161
2537 5 0.000920118 0.590466 0.624025
2922 4 0.0836366 0.561353 0.626602
2923 5 0.105898 0.564324 0.634779
2924 5 0.0782011 0.587496 0.622227
3624 4 0.099605 0.641194 0.61888
3625 5 0.115819 0.658196 0.611398
3626 5 0.0749217 0.654748 0.619796
2727 4 0.23193 0.620518 0.622687
2728 5 0.230068 0.639431 0.612706
2729 5 0.226255 0.595778 0.616783
4031 5 0.226344 0.520122 0.630264
3912 4 0.0162068 0.696594 0.601481
3913 5 0.029087 0.674765 0.60742
2622 4 0.0748382 0.555409 0.694472
2623 5 0.0928823 0.544803 0.685415
2624 5 0.0726032 0.582696 0.691189
3628 5 0.0366027 0.665122 0.675509
3629 5 0.0208773 0.664214 0.695487
4744 5 0.157205 0.626701 0.691324
1932 4 0.248099 0.570807 0.67726
1933 5 0.245905 0.598624 0.679292
1934 5 0.2291 0.565199 0.667643
2643 4 0.182245 0.502883 0.690315
2644 5 0.202086 0.521323 0.694111
2645 5 0.175853 0.51032 0.677657
4134 4 0.183665 0.65583 0.662545
4136 5 0.191271 0.657877 0.649582
1965 4 0.0987942 0.698744 0.663814
1966 5 0.108071 0.672409 0.665791
1967 5 0.0868302 0.705963 0.675543
3627 4 0.0165021 0.676056 0.683413
2096 5 0.228796 0.74603 0.69931
4135 5 0.188656 0.681465 0.667666
4030 5 0.264357 0.501 0.636719
4272 4 0.320074 0.590834 0.62652
4273 5 0.309033 0.612923 0.633057
4274 5 0.31939 0.569806 0.635519
4795 5 0.32894 0.511555 0.601408
2829 4 0.408763 0.51024 0.634184
2830 5 0.385492 0.503864 0.627179
3070 5 0.431823 0.661805 0.642915
3648 4 0.496269 0.545376 0.600333
3650 5 0.4736 0.562152 0.600886
2831 5 0.402742 0.502648 0.646863
3069 4 0.411567 0.642148 0.642963
3071 5 0.387514 0.656783 0.643908
3419 5 0.478116 0.506421 0.657082
4440 4 0.444023 0.60719 0.691982
4441 5 0.423219 0.607952 0.682866
4442 5 0.463552 0.590373 0.686478
4823 5 0.493721 0.615848 0.660291
4822 5 0.479656 0.583388 0.647269
4821 4 0.472391 0.60869 0.65214
2403 4 0.296886 0.676925 0.677556
2404 5 0.318853 0.694637 0.677248
2405 5 0.27434 0.693705 0.678805
3393 4 0.477559 0.710926 0.674366
3394 5 0.455628 0.693261 0.673453
3395 5 0.475818 0.721577 0.68684
2292 4 0.549632 0.649167 0.623008
2293 5 0.572595 0.665386 0.624209
3649 5 0.518228 0.563097 0.600656
4192 5 0.643772 0.609211 0.6039
2061 4 0.686969 0.623884 0.617532
2062 5 0.690001 0.600081 0.62464
2063 5 0.713349 0.632972 0.615492
2294 5 0.527987 0.667022 0.624473
4410 4 0.698577 0.682695 0.603933
4412 5 0.678718 0.702196 0.606175
2100 4 0.595831 0.589585 0.67678
2101 5 0.616641 0.607472 0.673621
2102 5 0.573598 0.60619 0.679249
2232 4 0.64882 0.552336 0.699763
2233 5 0.66554 0.570254 0.693066
2807 5 0.524549 0.633829 0.699136
3309 4 0.634672 0.66508 0.651374
3310 5 0.661481 0.663484 0.655528
3417 4 0.503479 0.501827 0.651581
3418 5 0.51727 0.526232 0.653159
3810 4 0.531545 0.521128 0.679206
3811 5 0.557578 0.520214 0.684403
3812 5 0.51805 0.540416 0.686655
3551 5 0.746845 0.524261 0.691707
3311 5 0.625142 0.689321 0.656575
2253 4 0.727338 0.700106 0.656514
2254 5 0.727547 0.697687 0.643064
2255 5 0.721499 0.727314 0.658771
3667 5 0.774391 0.602521 0.601526
2442 4 0.878712 0.5353 0.632045
2443 5 0.885003 0.54266 0.619364
2444 5 0.850521 0.536181 0.632566
3441 4 0.932028 0.503067 0.611165
3443 5 0.937567 0.530453 0.609255
3914 5 0.992662 0.700434 0.608696
2847 4 0.790738 0.508297 0.666747
2848 5 0.816246 0.500761 0.662229
2849 5 0.781746 0.527594 0.657883
2532 4 0.947546 0.535208 0.656275
2533 5 0.930848 0.531794 0.667035
2534 5 0.931166 0.528651 0.645738
4236 4 0.952916 0.659471 0.651127
4238 5 0.93233 0.655722 0.660187
3642 4 0.851603 0.694487 0.644382
3643 5 0.875721 0.682069 0.648111
3644 5 0.853585 0.720767 0.649216
4237 5 0.953871 0.687398 0.649224
2689 5 0.166165 0.782602 0.60465
3784 5 0.166628 0.81607 0.642556
2688 4 0.185392 0.791026 0.613674
2690 5 0.187924 0.818792 0.611574
4633 5 0.206279 0.995323 0.642108
3783 4 0.184808 0.798456 0.648528
3785 5 0.168758 0.78252 0.656605
1887 4 0.158643 0.962246 0.682644
1889 5 0.138391 0.981717 0.683945
1896 4 0.000288849 0.862961 0.680529
4023 4 0.163983 0.86917 0.695288
4025 5 0.149996 0.892639 0.691896
4294 5 0.0333188 0.914388 0.692967
4503 4 0.16338 0.897165 0.650808
4505 5 0.149482 0.921268 0.653079
1888 5 0.18226 0.977132 0.680656
3255 4 0.244867 0.892231 0.669545
3256 5 0.218205 0.896038 0.673584
4024 5 0.191162 0.87565 0.693377
4504 5 0.188306 0.905307 0.645813
4632 4 0.1855 0.988452 0.650632
3709 5 0.392653 0.764457 0.601279
3710 5 0.350911 0.78028 0.601176
2451 4 0.305758 0.98534 0.608608
2453 5 0.292961 0.983546 0.62061
2850 4 0.315404 0.899333 0.613034
2851 5 0.29076 0.909477 0.617481
2852 5 0.326816 0.920677 0.606089
2172 4 0.480962 0.964473 0.606205
2174 5 0.458099 0.980726 0.60471
4080 4 0.468146 0.878184 0.634276
4081 5 0.450738 0.866772 0.625159
4082 5 0.493303 0.878674 0.62816
4416 4 0.359435 0.9639 0.623646
4417 5 0.375174 0.954725 0.633957
4418 5 0.354923 0.991185 0.626344
4695 4 0.286946 0.822443 0.686276
4697 5 0.26389 0.82149 0.678502
3015 4 0.363959 0.796208 0.688114
3016 5 0.378753 0.806547 0.698492
3017 5 0.380244 0.775703 0.683074
3063 4 0.432273 0.792363 0.669923
3064 5 0.457163 0.79726 0.675843
3065 5 0.418989 0.817256 0.670272
3350 5 0.352245 0.827746 0.675493
1984 5 0.33156 0.981625 0.688687
3257 5 0.260356 0.896957 0.680601
3297 4 0.273608 0.970551 0.690475
3298 5 0.260439 0.95332 0.699115
3299 5 0.271245 0.996154 0.696044
4496 5 0.312982 0.917911 0.679982
4696 5 0.288243 0.849204 0.690523
1983 4 0.356835 0.97833 0.694485
1985 5 0.372426 0.965278 0.685122
2628 4 0.461105 0.887394 0.668342
2629 5 0.470036 0.9005 0.657175
2630 5 0.484726 0.878276 0.674307
3348 4 0.359499 0.840941 0.664075
3349 5 0.335553 0.852798 0.659727
4494 4 0.334939 0.900179 0.679806
4495 5 0.357612 0.916974 0.680162
4797 4 0.596471 0.828828 0.62839
4799 5 0.576794 0.809341 0.625782
2547 4 0.692487 0.777843 0.622536
2548 5 0.667661 0.789676 0.619498
2549 5 0.711188 0.791566 0.614845
2139 4 0.566741 0.990902 0.636823
2140 5 0.551964 0.969057 0.641632
2141 5 0.575382 0.982461 0.624623
2173 5 0.502549 0.98265 0.606454
4847 5 0.658254 0.932151 0.612391
4846 5 0.615754 0.927782 0.61858
4845 4 0.63211 0.928655 0.607586
2945 5 0.586137 0.880015 0.606309
4798 5 0.589513 0.838998 0.640536
2181 4 0.553515 0.763803 0.671864
2182 5 0.57357 0.767865 0.662566
2183 5 0.539797 0.788437 0.672472
4006 5 0.534674 0.83048 0.698651
3258 4 0.740644 0.805078 0.687966
3260 5 0.717037 0.820501 0.688551
4005 4 0.548292 0.845136 0.689128
4007 5 0.530023 0.865206 0.68542
4053 4 0.614679 0.969661 0.66811
4054 5 0.637675 0.963355 0.660887
4055 5 0.624742 0.980858 0.679529
4371 4 0.632682 0.852959 0.675497
4372 5 0.652234 0.857082 0.685032
4373 5 0.611099 0.869417 0.679202
3138 4 0.745645 0.941281 0.649616
3139 5 0.725125 0.927558 0.656161
3140 5 0.743845 0.967851 0.654089
3741 4 0.763953 0.801488 0.634192
3742 5 0.784361 0.810317 0.625878
2706 4 0.982942 0.836149 0.639529
2707 5 0.999606 0.858829 0.638511
2838 4 0.911204 0.856842 0.604032
2840 5 0.905674 0.866633 0.616414
3957 4 0.851499 0.834795 0.637157
3958 5 0.866503 0.858519 0.638571
4473 4 0.886958 0.949803 0.635744
4474 5 0.913132 0.955047 0.64013
4475 5 0.874303 0.975033 0.635702
3259 5 0.761527 0.823882 0.689228
3743 5 0.763084 0.820996 0.643939
1968 4 0.908261 0.769778 0.661841
1969 5 0.92988 0.776384 0.669924
1970 5 0.890972 0.792031 0.662606
2661 4 0.818034 0.879169 0.664633
2662 5 0.823909 0.906767 0.664976
2663 5 0.801742 0.874813 0.675458
3959 5 0.82834 0.839085 0.644596
1897 5 0.980102 0.843875 0.678145
1898 5 0.989264 0.887395 0.676301
2106 4 0.906646 0.868012 0.686306
2107 5 0.928207 0.886213 0.686648
2108 5 0.88361 0.884322 0.686372
2708 5 0.957958 0.846463 0.643419
3768 4 0.908778 0.968204 0.6777
3769 5 0.930964 0.985647 0.677469
3770 5 0.8872 0.984426 0.68164
2652 4 0.0863982 0.136336 0.710155
2654 5 0.0728063 0.11206 0.71243
3109 5 0.0163478 0.0146024 0.702495
3150 4 0.221796 0.0539949 0.707352
3151 5 0.241809 0.0735475 0.709132
3152 5 0.197594 0.067566 0.709826
2653 5 0.103249 0.139522 0.720877
2675 5 0.0307458 0.0307416 0.78173
3231 4 0.0727657 0.124993 0.758598
3232 5 0.0897885 0.147504 0.758771
3233 5 0.0467098 0.135809 0.759013
3288 4 0.131102 0.000741583 0.731826
3289 5 0.130896 0.0196488 0.741848
3772 5 0.0171191 0.157153 0.784151
4521 4 0.0325265 0.124753 0.729219
4522 5 0.0382456 0.149575 0.723405
4523 5 0.00510263 0.126216 0.732336
4611 4 0.0165677 0.0688125 0.744802
4612 5 0.0192527 0.0408825 0.743338
1925 5 0.249112 0.165311 0.755933
2217 4 0.202379 0.0768391 0.780993
2218 5 0.212869 0.0634891 0.770208
2589 4 0.18327 0.124073 0.741215
2590 5 0.20636 0.11227 0.746546
2591 5 0.19304 0.14576 0.733947
2775 4 0.0519365 0.21095 0.716277
2776 5 0.0737835 0.228815 0.716505
2777 5 0.0292395 0.227444 0.717749
3675 4 0.0583947 0.231384 0.782552
3677 5 0.0675272 0.244065 0.771311
2673 4 0.054843 0.0288113 0.788698
2674 5 0.0506722 0.0449873 0.799579
2219 5 0.224941 0.0825707 0.788626
3676 5 0.0782495 0.23702 0.791761
3136 5 0.444828 0.154938 0.710402
1923 4 0.250184 0.137117 0.756309
1924 5 0.264642 0.131238 0.767557
2055 4 0.488875 0.085637 0.767629
2056 5 0.48446 0.0710792 0.756258
2057 5 0.481178 0.112042 0.764598
2226 4 0.422763 0.101241 0.749578
2227 5 0.44519 0.118369 0.749311
2228 5 0.400588 0.118656 0.750191
2346 4 0.343021 0.0258269 0.768674
2347 5 0.362852 0.0177827 0.759872
2348 5 0.334225 0.0508788 0.764094
3135 4 0.45509 0.140288 0.720845
3137 5 0.432907 0.13651 0.728994
4160 5 0.325489 0.248323 0.782047
4698 4 0.254292 0.242302 0.767885
2709 4 0.481369 0.201593 0.76806
2710 5 0.470419 0.213121 0.756906
3942 4 0.387983 0.226019 0.739189
3943 5 0.394638 0.239229 0.727692
3944 5 0.371751 0.204386 0.735328
3129 4 0.359542 0.0797348 0.795461
3130 5 0.383244 0.0909014 0.79044
3131 5 0.340128 0.0999559 0.793883
4592 5 0.636725 0.147502 0.709771
2259 4 0.57749 0.0410366 0.721833
2260 5 0.589099 0.0656327 0.725441
2261 5 0.581428 0.0242117 0.732507
2493 4 0.652117 0.0811201 0.727815
2495 5 0.639821 0.0649558 0.73719
4590 4 0.6376 0.166456 0.719765
4591 5 0.653487 0.154306 0.72929
2494 5 0.675773 0.0903891 0.733695
3854 5 0.671412 0.023844 0.740016
4176 4 0.739912 0.0656649 0.720752
4178 5 0.715088 0.0781413 0.718373
2711 5 0.507326 0.212534 0.768914
3556 5 0.611296 0.246777 0.721862
4114 5 0.651706 0.203117 0.758356
4115 5 0.660528 0.218379 0.73874
2875 5 0.693137 0.210632 0.785649
3284 5 0.736939 0.198001 0.754378
4113 4 0.671161 0.217126 0.751231
2916 4 0.5968 0.00581375 0.79516
2918 5 0.57374 0.022016 0.794417
2876 5 0.654554 0.191875 0.791552
2874 4 0.682047 0.186343 0.790026
3110 5 0.973042 0.00387465 0.701768
3843 4 0.833767 0.0732125 0.710302
2019 4 0.825781 0.059586 0.773153
2020 5 0.827174 0.0325582 0.776986
2021 5 0.809933 0.0720216 0.782609
4177 5 0.757049 0.0867736 0.724377
3844 5 0.852033 0.0675389 0.720229
4228 5 0.913976 0.0277371 0.778102
4613 5 0.998976 0.0718771 0.755257
4656 4 0.90797 0.0727703 0.755951
4657 5 0.916708 0.0959465 0.749478
4658 5 0.88213 0.0793132 0.760389
3282 4 0.75722 0.196909 0.763752
3283 5 0.757493 0.169966 0.767773
4145 5 0.817529 0.188901 0.766736
4143 4 0.842313 0.1757 0.768101
4144 5 0.853976 0.187412 0.779044
4533 4 0.809687 0.127431 0.79357
4535 5 0.800559 0.153888 0.791823
3771 4 0.990856 0.153265 0.788733
4227 4 0.895292 0.0331469 0.787884
4229 5 0.909852 0.0478877 0.797052
4534 5 0.837627 0.12995 0.795058
2163 4 0.00652247 0.476212 0.707721
2164 5 0.0332862 0.485063 0.708403
2399 5 0.148125 0.320508 0.776601
2397 4 0.170281 0.303064 0.776017
2398 5 0.192697 0.320171 0.775428
4275 4 0.222319 0.276585 0.719874
4276 5 0.23811 0.29935 0.722451
4277 5 0.19721 0.287019 0.716252
4700 5 0.231804 0.259337 0.768312
1872 4 0.132088 0.462274 0.768783
1873 5 0.108396 0.450558 0.764047
1874 5 0.145801 0.441013 0.774768
3336 4 0.113871 0.381987 0.759938
3337 5 0.122253 0.385223 0.74714
3338 5 0.109016 0.354304 0.761179
4434 4 0.0619916 0.403838 0.730061
4435 5 0.0558493 0.431361 0.730631
4436 5 0.049559 0.392819 0.740975
4451 5 0.0150237 0.356061 0.733706
2153 5 0.242596 0.463314 0.762153
2460 4 0.218908 0.401942 0.777562
2461 5 0.218354 0.37746 0.784275
2462 5 0.239889 0.416511 0.783307
4198 5 0.278597 0.324385 0.707059
2257 5 0.42126 0.254098 0.708749
2258 5 0.398588 0.291956 0.711978
3001 5 0.37098 0.485304 0.711135
4699 5 0.276372 0.25981 0.767112
2256 4 0.415719 0.273597 0.718142
1971 4 0.286645 0.349532 0.729179
1972 5 0.309618 0.365928 0.729307
1973 5 0.265014 0.367644 0.729596
2151 4 0.25931 0.471299 0.751967
2152 5 0.26401 0.498747 0.754168
3000 4 0.372417 0.46782 0.72171
3002 5 0.346183 0.467396 0.726687
3318 4 0.440695 0.443071 0.761044
3319 5 0.413875 0.449691 0.758274
3320 5 0.438906 0.422196 0.770089
3508 5 0.385731 0.426445 0.777514
4280 5 0.43372 0.497593 0.752039
4158 4 0.336631 0.259611 0.793214
3112 5 0.427067 0.362677 0.796152
3507 4 0.379552 0.409908 0.788047
3509 5 0.352175 0.414661 0.790418
4607 5 0.523613 0.35656 0.701698
3379 5 0.537839 0.33082 0.722138
3555 4 0.5839 0.253197 0.720806
3557 5 0.579252 0.271646 0.730777
4065 4 0.583063 0.309113 0.771635
4066 5 0.604636 0.327279 0.772165
4067 5 0.560136 0.325462 0.770712
3090 4 0.738375 0.310481 0.719313
3092 5 0.710168 0.309635 0.719594
4365 4 0.696034 0.330793 0.754309
3058 5 0.570418 0.49927 0.762869
3059 5 0.587006 0.488229 0.781975
3378 4 0.527473 0.350551 0.730421
3380 5 0.529625 0.374614 0.723441
3519 4 0.533462 0.380794 0.770158
3520 5 0.523362 0.359935 0.762453
3521 5 0.510581 0.392254 0.775853
2932 5 0.739741 0.448033 0.728706
3091 5 0.745042 0.334041 0.726028
4366 5 0.722245 0.33427 0.759033
4367 5 0.679521 0.343219 0.763504
4727 5 0.748484 0.471538 0.772785
2479 5 0.724761 0.439307 0.794484
2165 5 0.991257 0.498482 0.711655
3439 5 0.868538 0.496134 0.701075
4167 4 0.880568 0.335663 0.713546
4169 5 0.893692 0.345098 0.702479
3124 5 0.817234 0.313601 0.762801
2553 4 0.984124 0.255841 0.73731
2554 5 0.992358 0.282652 0.738823
2555 5 0.956759 0.257585 0.73411
3123 4 0.842109 0.326902 0.762327
3125 5 0.853688 0.318454 0.750698
4168 5 0.893863 0.311589 0.716586
2931 4 0.757399 0.430899 0.722091
2933 5 0.767142 0.4133 0.731561
4725 4 0.765995 0.44981 0.774811
4726 5 0.791811 0.460888 0.773499
2421 4 0.888014 0.382783 0.761532
2422 5 0.908064 0.394831 0.753978
2423 5 0.875776 0.404316 0.768006
3981 4 0.969517 0.407002 0.745866
3982 5 0.993829 0.421318 0.746251
3983 5 0.949694 0.426421 0.748333
4443 4 0.974487 0.463099 0.774745
4444 5 0.987964 0.487208 0.771965
4445 5 0.947834 0.470921 0.777141
4449 4 0.993768 0.343234 0.740128
4450 5 0.971181 0.348127 0.732378
2751 4 0.942973 0.361254 0.79964
2752 5 0.932729 0.384975 0.794207
3072 4 0.0286073 0.658394 0.71446
4743 4 0.144701 0.610205 0.700502
4745 5 0.154768 0.61927 0.712345
4356 4 0.215749 0.59868 0.709602
4358 5 0.237596 0.589822 0.702178
3630 4 0.104155 0.70083 0.703271
3631 5 0.0807592 0.716422 0.704462
3632 5 0.0980931 0.676774 0.70971
2094 4 0.242687 0.723339 0.703817
3074 5 0.000781656 0.656858 0.716601
3159 4 0.0150679 0.591475 0.762344
3160 5 0.0395347 0.605536 0.762067
4428 4 0.155495 0.628449 0.745523
4538 5 0.120608 0.604731 0.779751
2631 4 0.245102 0.663342 0.771672
2940 4 0.230156 0.576041 0.761351
2941 5 0.215273 0.576691 0.749885
2942 5 0.231609 0.548658 0.76455
4357 5 0.224236 0.595351 0.722378
4429 5 0.16897 0.64184 0.735538
4430 5 0.17595 0.615323 0.752387
3073 5 0.0365273 0.68227 0.720583
2632 5 0.240459 0.668484 0.784759
2142 4 0.0641095 0.560576 0.796306
2143 5 0.0578603 0.588091 0.795953
3214 5 0.166337 0.551848 0.796671
4536 4 0.132471 0.615711 0.790818
4537 5 0.157041 0.626301 0.786518
2649 4 0.330832 0.552936 0.7129
2650 5 0.319123 0.533747 0.704736
2651 5 0.34604 0.569359 0.704675
2095 5 0.269749 0.731336 0.704085
1986 4 0.309446 0.664364 0.765624
2633 5 0.257681 0.638078 0.771472
4111 5 0.479624 0.55787 0.771708
4278 4 0.450157 0.520445 0.751044
4279 5 0.435438 0.540925 0.757105
1987 5 0.321941 0.669818 0.777444
1988 5 0.294985 0.68786 0.762775
3141 4 0.496373 0.70115 0.745787
3143 5 0.475096 0.719695 0.745856
3244 5 0.39388 0.73581 0.764407
3636 4 0.268129 0.566481 0.796038
3637 5 0.257688 0.587566 0.788581
3638 5 0.261047 0.543077 0.789295
2064 4 0.430243 0.533341 0.797506
2065 5 0.456749 0.537429 0.793299
4161 4 0.462592 0.742941 0.793472
4162 5 0.480177 0.723115 0.798118
2234 5 0.625543 0.567285 0.702442
2805 4 0.530113 0.640176 0.712017
2806 5 0.544779 0.664258 0.711401
1914 4 0.748441 0.62387 0.710565
1916 5 0.730151 0.645094 0.70893
3549 4 0.73346 0.527643 0.703482
3057 4 0.56906 0.50602 0.775961
4110 4 0.502669 0.542392 0.769267
4112 5 0.522705 0.561321 0.766362
4116 4 0.68635 0.616665 0.736241
4117 5 0.711698 0.628736 0.737626
4118 5 0.669565 0.631178 0.744584
3142 5 0.519647 0.717072 0.746367
4254 4 0.579033 0.733386 0.728083
4255 5 0.585015 0.731001 0.71494
3099 4 0.724958 0.726256 0.765683
3100 5 0.73822 0.709487 0.75687
3101 5 0.71419 0.747017 0.758125
2295 4 0.611893 0.684804 0.798006
2297 5 0.600279 0.681422 0.785809
1915 5 0.773263 0.636561 0.712676
3550 5 0.753986 0.53349 0.712316
3438 4 0.886477 0.515845 0.705519
4170 4 0.767811 0.746303 0.705962
4171 5 0.784172 0.723314 0.705625
2202 4 0.81147 0.556535 0.781993
2204 5 0.795154 0.579084 0.779748
2904 4 0.788076 0.560011 0.73847
2905 5 0.794253 0.540273 0.747657
2906 5 0.804898 0.554102 0.728005
2169 4 0.901419 0.584163 0.762455
2170 5 0.901369 0.609704 0.75671
2171 5 0.874921 0.5749 0.761041
2203 5 0.836056 0.567288 0.786178
2778 4 0.8615 0.6438 0.72059
2779 5 0.850195 0.61825 0.718673
2780 5 0.886857 0.642329 0.714702
3161 5 0.995375 0.611611 0.763224
3219 4 0.950555 0.55388 0.782377
3220 5 0.975 0.557855 0.775901
3440 5 0.890214 0.509707 0.718574
2079 4 0.804905 0.741096 0.782971
3084 4 0.952759 0.730347 0.779645
3085 5 0.975052 0.747646 0.779971
3086 5 0.930414 0.747547 0.780241
3694 5 0.925325 0.732185 0.736014
3221 5 0.946117 0.578074 0.788997
4293 4 0.0314006 0.934864 0.702213
4295 5 0.0445188 0.924414 0.713071
4437 4 0.0982871 0.773548 0.758994
4438 5 0.0902092 0.770597 0.746136
4439 5 0.0806349 0.757013 0.765952
2124 4 0.243237 0.771061 0.726881
2125 5 0.235102 0.773307 0.739763
2538 4 0.0914434 0.877782 0.769417
2539 5 0.115827 0.884479 0.775415
2540 5 0.0730698 0.896959 0.773988
2742 4 0.0330263 0.919485 0.735263
2743 5 0.0589683 0.926969 0.731329
2744 5 0.0175913 0.942914 0.733791
3290 5 0.114108 0.980063 0.736111
4002 4 0.0798288 0.846687 0.734753
4003 5 0.104482 0.858048 0.73845
4004 5 0.0613565 0.86795 0.735624
3300 4 0.199064 0.969993 0.728576
3301 5 0.201452 0.978041 0.741465
3302 5 0.222492 0.955079 0.726168
3907 5 0.242216 0.929432 0.779927
3908 5 0.245062 0.929699 0.75862
4123 5 0.186722 0.912387 0.794531
2126 5 0.269764 0.761519 0.727547
3384 4 0.320489 0.827713 0.715335
4433 5 0.326768 0.796811 0.763537
3243 4 0.410211 0.75709 0.768606
3245 5 0.414237 0.772892 0.757588
4431 4 0.348251 0.778558 0.762862
4432 5 0.371339 0.794794 0.762835
4601 5 0.408397 0.830444 0.717504
4731 4 0.430108 0.753782 0.729754
4732 5 0.45551 0.761755 0.734236
4733 5 0.417843 0.777753 0.725707
3386 5 0.298429 0.84527 0.715967
3906 4 0.260827 0.93091 0.769802
4311 4 0.277695 0.898578 0.737282
4312 5 0.250393 0.895655 0.740407
4313 5 0.287693 0.87219 0.736996
1902 4 0.445572 0.939374 0.754475
1903 5 0.444768 0.955454 0.765564
1904 5 0.419121 0.939815 0.74977
2481 4 0.407111 0.856314 0.78325
2483 5 0.408839 0.839934 0.772287
2979 4 0.379347 0.93835 0.720036
2980 5 0.402726 0.950222 0.725033
2981 5 0.36427 0.960016 0.715255
3385 5 0.342829 0.843972 0.718092
4599 4 0.406857 0.857449 0.72136
4600 5 0.396804 0.856404 0.733965
4163 5 0.479092 0.765358 0.791235
2457 4 0.33439 0.950894 0.790145
2459 5 0.337951 0.923002 0.791317
2482 5 0.396491 0.839436 0.792804
4256 5 0.583349 0.760661 0.730877
3039 4 0.615275 0.940478 0.72779
3040 5 0.620147 0.929489 0.740004
3041 5 0.608804 0.967486 0.730198
3381 4 0.548868 0.887344 0.717726
3382 5 0.535664 0.912111 0.719155
3383 5 0.572037 0.889707 0.725353
3543 4 0.644108 0.963769 0.769451
3544 5 0.650935 0.952018 0.781282
3545 5 0.648754 0.991356 0.771243
4539 4 0.517039 0.892876 0.772405
4540 5 0.545044 0.889362 0.772482
4541 5 0.512373 0.911584 0.762546
2544 4 0.72993 0.966112 0.75996
2545 5 0.714026 0.972457 0.770692
2546 5 0.724062 0.939038 0.757375
3852 4 0.673795 0.996931 0.743922
3853 5 0.699054 0.995545 0.74991
2441 5 0.585136 0.850119 0.79047
3733 5 0.641877 0.933342 0.798247
4203 4 0.549441 0.957819 0.798374
4205 5 0.568879 0.937403 0.79905
2040 4 0.781851 0.830555 0.714224
2959 5 0.826055 0.909455 0.710837
3108 4 0.998524 0.993097 0.704438
4332 4 0.942538 0.844492 0.713804
4334 5 0.933626 0.865193 0.705677
2080 5 0.825715 0.759338 0.780314
4172 5 0.771805 0.757044 0.718299
2028 4 0.870402 0.809575 0.764652
2029 5 0.849883 0.81495 0.755745
2030 5 0.893582 0.820761 0.75911
3693 4 0.909164 0.755246 0.736933
3695 5 0.923571 0.772589 0.745054
4200 4 0.992523 0.765838 0.732155
4201 5 0.990619 0.767075 0.718699
4202 5 0.968531 0.753421 0.736066
2041 5 0.799946 0.849984 0.718805
2042 5 0.756361 0.841876 0.716298
2958 4 0.848232 0.906379 0.719057
2960 5 0.856032 0.879449 0.717497
4077 4 0.968818 0.950801 0.765537
4078 5 0.991385 0.967733 0.76594
4079 5 0.94675 0.968355 0.766124
4308 4 0.968506 0.846579 0.762789
4309 5 0.989985 0.864889 0.762898
4310 5 0.9455 0.862617 0.764317
4333 5 0.969338 0.851162 0.71659
2081 5 0.789509 0.753789 0.792519
2445 4 0.969561 0.801828 0.789428
2446 5 0.990022 0.821122 0.790577
2447 5 0.946581 0.816702 0.786137
4403 5 0.811945 0.980192 0.792348
2367 4 0.101012 0.14433 0.81746
2369 5 0.113898 0.136071 0.828803
3535 5 0.0433709 0.158072 0.84327
4761 4 0.00958785 0.109577 0.816037
4762 5 0.0161111 0.118648 0.828434
2946 4 0.209856 0.0145072 0.830163
2947 5 0.225136 0.00846196 0.819187
2948 5 0.223756 0.00212788 0.840312
3807 4 0.197864 0.0832093 0.851362
3808 5 0.186228 0.0737849 0.839918
2368 5 0.1064 0.171983 0.816638
3534 4 0.0186068 0.169072 0.839492
3536 5 0.0231486 0.178675 0.826985
3018 4 0.0788984 0.155656 0.899365
3019 5 0.0859239 0.166614 0.887387
3066 4 0.0818389 0.0585588 0.872098
3067 5 0.0879374 0.0731854 0.883269
3068 5 0.0549067 0.0508015 0.873694
3339 4 0.0555804 0.139526 0.863149
3340 5 0.055633 0.160972 0.871925
3341 5 0.0284982 0.131768 0.862316
4703 5 0.154619 0.120271 0.890799
2964 4 0.20349 0.0305524 0.89625
2965 5 0.229583 0.0411337 0.895311
2966 5 0.186593 0.0531328 0.895708
3809 5 0.177093 0.0816838 0.860473
4404 4 0.193832 0.164557 0.860231
4405 5 0.221618 0.16467 0.862603
4702 5 0.177199 0.157521 0.895471
2773 5 0.174758 0.230533 0.892231
4406 5 0.185876 0.191386 0.861995
3022 5 0.190162 0.0007116 0.856419
2160 4 0.313769 0.0755251 0.831937
2162 5 0.32032 0.0657981 0.844217
4282 5 0.322127 0.145916 0.847432
2161 5 0.337314 0.0719386 0.824693
4851 7 0.405288 0.145467 0.822642
4850 7 0.416315 0.157751 0.801109
4849 7 0.370952 0.145269 0.805736
4848 6 0.39462 0.158897 0.81063
4159 5 0.336738 0.238485 0.802167
2700 4 0.469303 0.0474503 0.870495
2701 5 0.488315 0.0353649 0.862361
2702 5 0.448105 0.0547541 0.862295
3411 4 0.359179 0.0564896 0.873214
3412 5 0.366907 0.0327592 0.866909
3413 5 0.364276 0.0769752 0.864253
4281 4 0.335235 0.149019 0.859295
4283 5 0.351368 0.125985 0.860447
3593 5 0.317172 0.231182 0.89064
2733 4 0.416379 0.22215 0.865701
2734 5 0.438589 0.219771 0.873954
2735 5 0.417993 0.248487 0.860908
3591 4 0.336017 0.210635 0.892746
3592 5 0.358675 0.218507 0.885631
2917 5 0.604897 0.00759816 0.808064
2991 4 0.525724 0.128562 0.812155
2992 5 0.512046 0.122625 0.823617
2993 5 0.51221 0.113603 0.802707
3246 4 0.626929 0.0264367 0.830586
3247 5 0.628035 0.0448542 0.840803
3248 5 0.63908 0.00307569 0.835447
3370 5 0.662126 0.111199 0.823967
3371 5 0.644964 0.0782775 0.812111
2050 5 0.734133 0.0355816 0.815323
3369 4 0.669446 0.088648 0.816642
3873 4 0.71788 0.159101 0.834703
2871 4 0.635715 0.211623 0.817359
2872 5 0.661654 0.221761 0.819551
2873 5 0.62429 0.209523 0.829662
4035 4 0.589762 0.22426 0.854206
4036 5 0.605187 0.247088 0.85714
3874 5 0.738271 0.175117 0.82937
3875 5 0.696509 0.176979 0.83686
2640 4 0.616063 0.227189 0.883956
2641 5 0.643518 0.233458 0.88486
2642 5 0.603424 0.245414 0.892305
4037 5 0.564192 0.229968 0.859228
2049 4 0.759268 0.0427521 0.820418
2051 5 0.754506 0.0463041 0.833615
2231 5 0.828001 0.0794191 0.845158
2229 4 0.847407 0.0745537 0.854681
2230 5 0.872039 0.080077 0.848641
4563 4 0.915059 0.0286918 0.841646
4564 5 0.942187 0.0320132 0.838276
4565 5 0.906474 0.0545217 0.845219
4763 5 0.986612 0.124356 0.812643
4212 4 0.809547 0.208397 0.82955
4213 5 0.79334 0.22687 0.83619
4214 5 0.795132 0.202656 0.818273
3773 5 0.989584 0.168672 0.800028
3471 4 0.82272 0.135906 0.888486
3472 5 0.823085 0.109372 0.893086
3690 4 0.820611 0.0299161 0.896062
3691 5 0.811607 0.0312202 0.883283
3473 5 0.845844 0.137933 0.880806
4092 4 0.925283 0.113098 0.868905
4093 5 0.949657 0.100583 0.865662
4094 5 0.926312 0.138117 0.862676
3825 4 0.878092 0.190166 0.872805
3826 5 0.897337 0.210289 0.870593
3827 5 0.858742 0.202521 0.880659
1860 4 0.0529735 0.286683 0.809543
1861 5 0.077038 0.301275 0.808515
1862 5 0.0335634 0.306007 0.812803
2621 5 0.144122 0.276206 0.830242
2619 4 0.168955 0.266401 0.825863
2620 5 0.188054 0.28383 0.831277
3587 5 0.210844 0.250354 0.85136
4190 5 0.235532 0.321713 0.803979
3174 4 0.0783754 0.492282 0.828742
2565 4 0.140755 0.308976 0.894443
2566 5 0.162372 0.32711 0.894794
2567 5 0.117768 0.32532 0.894956
3096 4 0.00913348 0.254209 0.871691
3097 5 0.007476 0.253514 0.858218
3098 5 0.00819849 0.281668 0.874784
2774 5 0.180951 0.272013 0.899546
3585 4 0.217126 0.275034 0.85718
3586 5 0.200699 0.276 0.868149
3312 4 0.121799 0.420636 0.867522
3313 5 0.142453 0.439844 0.868028
3314 5 0.0981241 0.435824 0.866403
4242 4 0.0255615 0.469378 0.887057
4243 5 0.034142 0.470777 0.874214
4244 5 0.0274561 0.442005 0.890222
4188 4 0.255701 0.302955 0.801031
4189 5 0.27945 0.318175 0.800547
3171 4 0.444041 0.289138 0.817371
3172 5 0.459461 0.271967 0.809599
3173 5 0.439246 0.311769 0.809637
2934 4 0.254494 0.376461 0.81319
2935 5 0.27657 0.378122 0.821564
2936 5 0.254153 0.401334 0.806811
4545 4 0.279884 0.472399 0.815045
4546 5 0.289312 0.454542 0.824477
4547 5 0.288063 0.497863 0.819358
1926 4 0.44181 0.467939 0.81506
1927 5 0.446706 0.450845 0.825544
1928 5 0.43959 0.450586 0.804467
1938 4 0.38629 0.488244 0.848067
1940 5 0.38854 0.490311 0.834646
3111 4 0.418456 0.376051 0.807304
3113 5 0.43245 0.363396 0.817345
4500 4 0.379655 0.380705 0.844819
4501 5 0.406592 0.38893 0.845704
4502 5 0.365202 0.400658 0.851406
2636 5 0.316747 0.313527 0.898651
2635 5 0.36053 0.304819 0.89879
4646 5 0.430677 0.32906 0.888363
1854 4 0.324205 0.445155 0.877529
1855 5 0.300123 0.441184 0.884309
3042 4 0.28115 0.34039 0.875936
3043 5 0.293355 0.360487 0.868467
3044 5 0.254812 0.349658 0.877913
1856 5 0.338382 0.420962 0.879067
4572 4 0.461286 0.492659 0.878016
4574 5 0.446728 0.493714 0.866461
4644 4 0.440054 0.337532 0.876292
4645 5 0.429519 0.363534 0.87481
2133 4 0.653185 0.320083 0.847664
2135 5 0.643123 0.301646 0.838646
3723 4 0.594395 0.295456 0.807393
3724 5 0.586075 0.312857 0.817249
3725 5 0.570537 0.283582 0.802946
2910 4 0.72646 0.278458 0.813263
2911 5 0.721341 0.286955 0.800625
2912 5 0.70303 0.285144 0.820078
2134 5 0.659546 0.342995 0.840391
4152 4 0.606268 0.436604 0.839545
4153 5 0.62968 0.434227 0.846999
4154 5 0.615181 0.433794 0.826807
2478 4 0.718127 0.453828 0.805617
2480 5 0.742862 0.458312 0.811755
3434 5 0.736006 0.282784 0.875702
2952 4 0.597374 0.37535 0.894027
2953 5 0.619689 0.392577 0.894693
2954 5 0.575049 0.392541 0.894823
4740 4 0.723535 0.357163 0.868849
4741 5 0.730162 0.342026 0.857904
4742 5 0.704134 0.375554 0.864518
3936 4 0.769117 0.297925 0.840253
3937 5 0.761747 0.291683 0.827568
3938 5 0.759511 0.276242 0.847573
3789 4 0.876421 0.325552 0.853912
3791 5 0.876162 0.328204 0.840472
4707 4 0.933351 0.269684 0.851018
4708 5 0.957692 0.281424 0.854914
3612 4 0.814856 0.397085 0.843556
3614 5 0.821353 0.411126 0.854847
4317 4 0.813492 0.409021 0.809003
4319 5 0.807152 0.434815 0.804437
2753 5 0.932035 0.360567 0.812081
3613 5 0.83975 0.392028 0.837671
3729 4 0.969409 0.483471 0.828595
3730 5 0.987222 0.499434 0.835762
3993 4 0.890619 0.468819 0.804572
3994 5 0.901654 0.494138 0.807355
3995 5 0.864782 0.469586 0.809995
4318 5 0.841703 0.408148 0.808921
3432 4 0.757788 0.282068 0.884281
3433 5 0.76964 0.307586 0.883209
2730 4 0.856174 0.294565 0.894363
2731 5 0.878977 0.311117 0.895151
2732 5 0.834421 0.312536 0.894024
4709 5 0.913477 0.284552 0.857446
3375 4 0.8053 0.487033 0.873256
3376 5 0.816098 0.489321 0.860831
3377 5 0.825806 0.474919 0.8805
2802 4 0.928384 0.443246 0.857852
2803 5 0.948226 0.447354 0.86725
2804 5 0.913654 0.46732 0.857697
3790 5 0.874044 0.351979 0.858515
2144 5 0.0522084 0.551254 0.807706
3175 5 0.10423 0.502336 0.831234
3176 5 0.0670441 0.510866 0.820148
3213 4 0.147426 0.549222 0.806614
3215 5 0.134877 0.524427 0.804252
3985 5 0.153687 0.607443 0.85141
4302 4 0.0400544 0.565455 0.849514
4304 5 0.022982 0.576102 0.840046
2637 4 0.233594 0.558725 0.84174
2639 5 0.237413 0.58516 0.846104
2187 4 0.0202288 0.670543 0.804346
2188 5 0.0425453 0.686932 0.801725
2189 5 0.00582412 0.684589 0.813815
3225 4 0.223553 0.705638 0.831895
3226 5 0.225729 0.691139 0.843431
3227 5 0.227604 0.686374 0.822221
1875 4 0.0884686 0.534845 0.868691
1876 5 0.0971405 0.561175 0.866151
1877 5 0.095866 0.520191 0.857709
2378 5 0.162277 0.646942 0.893726
3984 4 0.134667 0.621242 0.858889
3986 5 0.150042 0.635486 0.867931
4303 5 0.035425 0.581533 0.860386
2326 5 0.0832224 0.745377 0.885446
2638 5 0.254749 0.554387 0.833047
1939 5 0.406798 0.504866 0.852844
2066 5 0.423537 0.557164 0.803997
2913 4 0.41223 0.632289 0.835743
2914 5 0.436133 0.623853 0.841681
2915 5 0.408668 0.658861 0.839965
3863 5 0.479452 0.621615 0.80993
4011 4 0.361881 0.568247 0.821282
4012 5 0.38985 0.565553 0.822559
4013 5 0.357638 0.596056 0.820179
3561 4 0.318286 0.740841 0.802681
3563 5 0.293134 0.749814 0.807051
3603 4 0.456332 0.738121 0.844599
3604 5 0.46389 0.719288 0.853982
3605 5 0.467641 0.728334 0.833151
2594 5 0.263857 0.651433 0.861613
2765 5 0.458317 0.555859 0.890285
2799 4 0.366716 0.633922 0.873584
2800 5 0.349162 0.656009 0.873986
2801 5 0.363526 0.623331 0.861164
4573 5 0.481891 0.511662 0.876428
2592 4 0.277705 0.674742 0.865366
2593 5 0.272796 0.676897 0.87862
2664 4 0.629619 0.626285 0.813676
2665 5 0.640146 0.644092 0.822861
2666 5 0.649528 0.606499 0.812257
3200 5 0.590522 0.541791 0.856537
3552 4 0.570581 0.627877 0.833867
3553 5 0.560226 0.63846 0.822374
3554 5 0.586937 0.606385 0.829945
3861 4 0.504994 0.617059 0.815245
3862 5 0.5042 0.629962 0.827245
3486 4 0.691099 0.656837 0.850458
3492 4 0.718482 0.520634 0.814459
3493 5 0.738393 0.522032 0.824003
3494 5 0.712451 0.547573 0.811647
2296 5 0.592878 0.674108 0.806572
3487 5 0.714921 0.669099 0.854705
3488 5 0.678614 0.676419 0.842785
1851 4 0.564675 0.640596 0.868231
1852 5 0.588576 0.65555 0.868871
1853 5 0.5442 0.660016 0.867955
3198 4 0.58478 0.552002 0.86882
3199 5 0.568628 0.574638 0.866508
3428 5 0.666494 0.612676 0.876475
3426 4 0.670702 0.592767 0.88583
3427 5 0.67893 0.570085 0.878825
4383 4 0.711526 0.645779 0.894521
4384 5 0.711113 0.657372 0.882214
4385 5 0.734596 0.629517 0.894552
1945 5 0.743362 0.707879 0.866767
1918 5 0.970827 0.623794 0.851685
3387 4 0.873667 0.595687 0.81223
3388 5 0.897112 0.611167 0.813531
3389 5 0.85352 0.614411 0.809199
3731 5 0.947893 0.500692 0.825679
1946 5 0.765893 0.710751 0.848386
2796 4 0.823077 0.671867 0.823266
2797 5 0.801356 0.688316 0.819743
2798 5 0.84352 0.678531 0.814521
4352 5 0.842551 0.744669 0.844888
4464 4 0.856779 0.747445 0.819739
4466 5 0.863527 0.720305 0.817911
3078 4 0.822303 0.617214 0.878439
3079 5 0.832162 0.626591 0.866612
1917 4 0.963537 0.602745 0.859976
1919 5 0.9383 0.610326 0.864814
2703 4 0.858518 0.537581 0.868551
2704 5 0.880472 0.552982 0.872761
2705 5 0.837867 0.543606 0.877291
3080 5 0.836405 0.593199 0.880636
1944 4 0.768517 0.714987 0.861674
3653 5 0.00648276 0.818735 0.854198
4269 4 0.196237 0.779947 0.818059
4270 5 0.221156 0.771348 0.822885
4271 5 0.191953 0.805048 0.823883
3204 4 0.113118 0.882369 0.847792
3205 5 0.136331 0.898139 0.849237
3206 5 0.0919341 0.90101 0.847481
3651 4 0.0238232 0.840087 0.85117
4218 4 0.0153271 0.862652 0.822028
4219 5 0.0249578 0.880659 0.831347
4220 5 0.0256121 0.872451 0.810362
3023 5 0.184013 0.956497 0.856329
4122 4 0.175265 0.926974 0.804706
4124 5 0.197343 0.937808 0.811331
2325 4 0.0666471 0.766171 0.889971
2327 5 0.0484945 0.753381 0.898304
3037 5 0.0542187 0.899052 0.895361
3652 5 0.038447 0.844598 0.862513
3972 4 0.134363 0.946385 0.879318
3973 5 0.124447 0.938391 0.891365
3974 5 0.116054 0.93558 0.870438
2322 4 0.217323 0.881551 0.889466
2323 5 0.218754 0.904479 0.881622
2324 5 0.226283 0.860478 0.881573
3021 4 0.179684 0.979567 0.863826
4323 4 0.244045 0.988179 0.882653
4325 5 0.242511 0.984412 0.896012
3562 5 0.335495 0.762876 0.804532
2458 5 0.32986 0.959796 0.802772
4257 4 0.279659 0.897504 0.810246
4258 5 0.287532 0.884473 0.821613
4259 5 0.251495 0.898576 0.810969
2319 4 0.390336 0.880219 0.826192
2320 5 0.363834 0.889687 0.827224
2321 5 0.400565 0.892995 0.815193
3006 4 0.439271 0.862417 0.846196
3007 5 0.458076 0.868618 0.836575
3008 5 0.45176 0.84234 0.853569
2166 4 0.31269 0.759752 0.860612
2168 5 0.289542 0.775892 0.860322
2167 5 0.33412 0.77812 0.860706
3270 4 0.301865 0.897285 0.858463
3271 5 0.324499 0.914099 0.859073
3272 5 0.279869 0.914871 0.859368
4324 5 0.256365 0.964687 0.878041
2004 4 0.445677 0.936133 0.899022
2005 5 0.46629 0.95239 0.894063
4722 4 0.37234 0.943274 0.874454
4723 5 0.376654 0.915403 0.87499
4724 5 0.384464 0.953261 0.88567
2440 5 0.608165 0.833131 0.806857
3689 5 0.55699 0.823106 0.812255
4419 4 0.523353 0.764009 0.831372
4420 5 0.54323 0.763569 0.821791
4421 5 0.506078 0.784985 0.827723
2439 4 0.600682 0.857596 0.801155
3687 4 0.534352 0.836411 0.817206
3688 5 0.544853 0.859113 0.823461
3732 4 0.630803 0.92112 0.809202
3734 5 0.644075 0.933384 0.819572
4204 5 0.527976 0.948247 0.80585
4779 4 0.595216 0.946776 0.856142
4780 5 0.621516 0.955563 0.853624
2214 4 0.696525 0.873437 0.825646
2215 5 0.702835 0.864579 0.838104
2216 5 0.705993 0.852936 0.817547
3528 4 0.729563 0.932765 0.814484
3529 5 0.737644 0.923134 0.826571
3051 4 0.53321 0.822837 0.891379
3052 5 0.5563 0.81888 0.898909
3390 4 0.620262 0.801555 0.880002
3391 5 0.622185 0.815382 0.891735
3392 5 0.597407 0.812436 0.874031
3933 4 0.673105 0.750484 0.877259
3934 5 0.697043 0.760049 0.882758
3935 5 0.672147 0.762612 0.865078
3053 5 0.5372 0.847963 0.885532
3618 4 0.665957 0.879165 0.861248
3620 5 0.641656 0.890862 0.86523
4781 5 0.587141 0.961719 0.866924
3619 5 0.684951 0.899915 0.862347
4508 5 0.746458 0.857443 0.89489
3117 4 0.848819 0.815157 0.817865
3118 5 0.870989 0.810718 0.809784
3234 4 0.961069 0.765768 0.818933
3235 5 0.987825 0.768398 0.814822
3236 5 0.958042 0.785581 0.828438
4350 4 0.855807 0.764245 0.852262
4465 5 0.858108 0.75877 0.80739
3530 5 0.750869 0.949244 0.810449
3831 4 0.81522 0.939397 0.853368
3833 5 0.796085 0.959054 0.850189
4401 4 0.832276 0.975669 0.801459
4402 5 0.82227 0.986972 0.812865
2568 4 0.90484 0.964649 0.833812
2569 5 0.901502 0.981503 0.823102
2570 5 0.929879 0.952289 0.831844
3119 5 0.845643 0.843201 0.818003
3832 5 0.840103 0.951967 0.851256
4488 4 0.875761 0.855226 0.850297
4489 5 0.894925 0.85726 0.840433
4490 5 0.868037 0.881883 0.852754
3420 4 0.965792 0.7842 0.884264
3421 5 0.981927 0.802386 0.891122
3422 5 0.939538 0.789479 0.88853
4351 5 0.848695 0.758272 0.86501
4068 4 0.759682 0.904407 0.899577
4069 5 0.781547 0.916944 0.8935
3909 4 0.899766 0.960642 0.879922
3910 5 0.902887 0.986615 0.884991
3911 5 0.871967 0.955867 0.88042
4239 4 0.937564 0.887772 0.882804
4240 5 0.964772 0.889578 0.886291
4241 5 0.937202 0.893861 0.869624
2273 5 0.0768503 0.0811659 0.926523
4701 4 0.16258 0.136512 0.901163
3020 5 0.0865998 0.175311 0.908327
3900 4 0.00646359 0.18145 0.905271
3901 5 0.0282253 0.19823 0.908353
2772 4 0.183933 0.244888 0.902995
2198 5 0.153358 0.147741 0.973121
2271 4 0.0985093 0.0754075 0.934729
2272 5 0.0864832 0.0651037 0.945904
2313 4 0.0382569 0.157406 0.945919
2315 5 0.0555442 0.136286 0.942478
4653 4 0.189643 0.119117 0.948563
4654 5 0.214422 0.132632 0.94851
4655 5 0.171371 0.137751 0.943421
2196 4 0.150924 0.17422 0.977648
2197 5 0.156913 0.19032 0.966936
2314 5 0.0494165 0.167928 0.957251
4095 4 0.450168 0.124014 0.909556
4096 5 0.464411 0.148039 0.911506
4097 5 0.428438 0.131373 0.901693
2687 5 0.339621 0.225013 0.921418
4841 5 0.32938 0.105986 0.97652
2199 4 0.394781 0.1037 0.950288
2200 5 0.416429 0.116428 0.956451
2201 5 0.403605 0.0998608 0.937597
4840 5 0.36845 0.0894515 0.969876
4839 4 0.341921 0.081947 0.972769
4224 4 0.277102 0.20422 0.956417
4225 5 0.280688 0.22991 0.951094
4226 5 0.291944 0.187088 0.948373
2401 5 0.418998 0.234743 0.968786
2685 4 0.344048 0.225152 0.934751
2686 5 0.339715 0.19843 0.938571
3711 4 0.657028 0.128798 0.909381
3713 5 0.630422 0.133955 0.905609
3712 5 0.667904 0.154296 0.911921
4210 5 0.687256 0.0217275 0.92899
2304 4 0.645334 0.0137586 0.955711
2306 5 0.654713 0.0368636 0.962035
3513 4 0.627389 0.0824279 0.95138
3514 5 0.643623 0.100569 0.958211
3515 5 0.622441 0.0952545 0.93959
3699 4 0.528289 0.0482986 0.941854
3700 5 0.516244 0.029344 0.950031
3701 5 0.50862 0.068251 0.940218
4211 5 0.657108 0.0545455 0.930248
4209 4 0.684361 0.0488475 0.932465
2469 4 0.527845 0.230552 0.970932
2470 5 0.529963 0.206731 0.963762
2471 5 0.500101 0.235518 0.971656
4719 4 0.641508 0.213794 0.950098
4720 5 0.654668 0.237046 0.945745
4721 5 0.614248 0.221038 0.950593
3692 5 0.808203 0.00685571 0.901099
4527 4 0.933607 0.166294 0.917156
4529 5 0.935939 0.144684 0.925769
4251 4 0.763774 0.246505 0.92778
3902 5 0.98642 0.199069 0.900875
4528 5 0.936682 0.189278 0.924853
3342 4 0.768119 0.141646 0.952516
3343 5 0.790285 0.154906 0.957959
3344 5 0.750479 0.162407 0.948986
4650 4 0.81705 0.0777792 0.967398
4651 5 0.832489 0.0903966 0.957844
4652 5 0.790641 0.0785357 0.962647
4089 4 0.981071 0.108881 0.958901
4090 5 0.968556 0.131782 0.953759
4091 5 0.969527 0.105859 0.971135
4107 4 0.908804 0.0919639 0.939136
4108 5 0.884638 0.103026 0.943681
4109 5 0.910222 0.066542 0.944962
4691 5 0.860298 0.00166634 0.972807
2971 5 0.949231 0.248448 0.939548
2574 4 0.0669391 0.358913 0.905441
2575 5 0.0948612 0.362332 0.904337
2576 5 0.0599272 0.373413 0.916527
3447 4 0.18366 0.384439 0.923997
3448 5 0.207856 0.369968 0.92335
1989 4 0.0472193 0.311712 0.940909
1990 5 0.0703103 0.327611 0.942472
1991 5 0.0258537 0.330155 0.940964
2085 4 0.00872765 0.311182 0.974202
2086 5 0.0107877 0.299228 0.962012
2087 5 0.0353994 0.313347 0.978495
2331 4 0.241718 0.32107 0.973197
2032 5 0.100744 0.477719 0.930694
4299 4 0.0334413 0.468889 0.952432
4300 5 0.0571252 0.470769 0.959721
4301 5 0.0410101 0.477185 0.940047
2333 5 0.231087 0.345791 0.97727
3449 5 0.177442 0.385272 0.937159
2634 4 0.335772 0.295079 0.903298
3081 4 0.482054 0.48851 0.914894
3082 5 0.48866 0.494969 0.902138
3083 5 0.498029 0.466027 0.917764
2332 5 0.265393 0.327912 0.966616
2400 4 0.417968 0.262762 0.967231
2402 5 0.440693 0.272321 0.973803
3663 4 0.425616 0.445983 0.940082
3664 5 0.430848 0.472996 0.943092
3665 5 0.401597 0.446691 0.933
3828 4 0.498921 0.417675 0.947205
3829 5 0.495379 0.43585 0.957394
3830 5 0.473303 0.406583 0.94521
3904 5 0.490571 0.34985 0.95177
3905 5 0.479368 0.358832 0.971987
4398 4 0.414632 0.351044 0.972693
4399 5 0.43835 0.366138 0.973893
4400 5 0.394312 0.370321 0.971025
2523 4 0.521801 0.2881 0.905356
2524 5 0.541066 0.30116 0.912993
2525 5 0.502956 0.308179 0.902393
2609 5 0.663022 0.366623 0.922842
3102 4 0.581033 0.271319 0.953446
3103 5 0.590452 0.288395 0.963205
3104 5 0.553101 0.275368 0.95331
2607 4 0.654571 0.370068 0.935617
2811 4 0.593185 0.439209 0.932491
2812 5 0.61557 0.4564 0.93256
2813 5 0.570932 0.45656 0.932792
3468 4 0.655901 0.361405 0.968758
3469 5 0.647907 0.350984 0.980707
3903 4 0.501326 0.351704 0.96422
4353 4 0.61968 0.422936 0.973303
4354 5 0.640257 0.427269 0.964298
4355 5 0.602706 0.445314 0.971967
2608 5 0.677498 0.364414 0.943012
3470 5 0.680144 0.34815 0.966
3951 4 0.718195 0.498896 0.964762
3952 5 0.696562 0.483723 0.969508
3953 5 0.725723 0.485751 0.953371
4252 5 0.755609 0.269681 0.921138
3028 5 0.854406 0.298455 0.925745
3029 5 0.856076 0.254444 0.922261
2679 4 0.792543 0.474819 0.911866
2680 5 0.817869 0.484928 0.915351
2681 5 0.777261 0.476275 0.923195
3186 4 0.938806 0.40648 0.928362
3187 5 0.94538 0.379047 0.927912
4677 4 0.897407 0.381081 0.90174
4678 5 0.913135 0.401751 0.907023
4679 5 0.871405 0.391968 0.901056
4253 5 0.768424 0.255343 0.940406
2970 4 0.923891 0.260733 0.938638
2972 5 0.929128 0.288286 0.940159
3027 4 0.845978 0.273727 0.930855
3188 5 0.957646 0.417666 0.936872
3363 4 0.875568 0.43468 0.943454
3364 5 0.898862 0.420422 0.940045
3365 5 0.883862 0.461632 0.944034
2031 4 0.0938968 0.504104 0.927192
2033 5 0.075782 0.501027 0.916944
2298 4 0.0931092 0.57823 0.922757
2299 5 0.121108 0.580839 0.921596
2300 5 0.0847227 0.602527 0.928335
2376 4 0.169339 0.625927 0.902081
2377 5 0.195577 0.632161 0.906064
2487 4 0.153585 0.575254 0.958779
2488 5 0.134927 0.576157 0.968899
3354 4 0.0656568 0.618328 0.950617
3355 5 0.0729964 0.639462 0.958847
3356 5 0.038986 0.612382 0.953999
2489 5 0.175931 0.561842 0.963962
3897 4 0.112023 0.717301 0.954593
3898 5 0.139205 0.724785 0.953956
3899 5 0.0989818 0.734793 0.946029
1995 4 0.197372 0.721177 0.942513
1996 5 0.225011 0.726889 0.942657
1997 5 0.185447 0.743224 0.948719
2605 5 0.336743 0.56292 0.917584
2763 4 0.465794 0.5716 0.900904
2764 5 0.448117 0.593595 0.900596
3798 4 0.478266 0.715792 0.906767
3800 5 0.457261 0.734372 0.908295
4245 4 0.357091 0.703314 0.905393
4246 5 0.378223 0.720724 0.908672
4247 5 0.349644 0.691268 0.917071
2606 5 0.31221 0.554362 0.934946
2745 4 0.304741 0.663316 0.967068
2746 5 0.303352 0.651517 0.954823
4014 4 0.259166 0.568081 0.957073
4015 5 0.26898 0.588721 0.964995
4016 5 0.254703 0.580534 0.945148
2604 4 0.33578 0.546479 0.928547
4146 4 0.408778 0.623004 0.933802
4147 5 0.412208 0.651018 0.93366
4148 5 0.385723 0.618864 0.941334
2747 5 0.28892 0.686598 0.966079
2343 4 0.363824 0.740646 0.937495
4377 4 0.432512 0.723893 0.967256
4378 5 0.452455 0.737336 0.96019
4379 5 0.428338 0.740159 0.978107
2010 4 0.590278 0.505334 0.901157
2011 5 0.612563 0.522654 0.901225
2012 5 0.567923 0.522565 0.90123
2667 4 0.735272 0.65179 0.923313
2668 5 0.732 0.624332 0.920606
4738 5 0.73401 0.515864 0.923933
3799 5 0.501171 0.731691 0.904669
4181 5 0.601366 0.712462 0.928015
2787 4 0.611447 0.576941 0.950011
2788 5 0.603481 0.579235 0.937107
2789 5 0.597615 0.554271 0.954583
4635 4 0.663773 0.651754 0.942833
4636 5 0.678272 0.655366 0.954286
4737 4 0.716528 0.533833 0.930136
4739 5 0.732311 0.556692 0.932529
4179 4 0.599202 0.731218 0.93805
4637 5 0.676422 0.66883 0.933949
2669 5 0.76316 0.65598 0.922758
3647 5 0.820419 0.64207 0.909685
3645 4 0.838629 0.65379 0.918343
4141 5 0.867041 0.521853 0.925129
3646 5 0.83693 0.681482 0.915863
3660 4 0.991263 0.704707 0.924169
3661 5 0.986509 0.72012 0.91309
3087 4 0.827876 0.545815 0.975874
3088 5 0.80102 0.553724 0.977591
3089 5 0.831663 0.546111 0.962497
4816 5 0.818885 0.600338 0.953021
4140 4 0.877475 0.536075 0.935668
4142 5 0.859418 0.557428 0.937501
4815 4 0.837183 0.621641 0.954377
4817 5 0.839704 0.632314 0.941938
4829 5 0.787437 0.705049 0.963113
4828 5 0.782179 0.682595 0.944832
4827 4 0.788352 0.708184 0.949704
3662 5 0.965677 0.700759 0.929548
3516 4 0.0963382 0.767816 0.918933
3517 5 0.118321 0.785518 0.919059
3518 5 0.0736915 0.784659 0.91879
3036 4 0.0581532 0.886091 0.907205
3038 5 0.0322874 0.878116 0.911032
3165 4 0.145954 0.956693 0.924718
3167 5 0.129153 0.977767 0.928726
3166 5 0.168975 0.969565 0.91991
1947 4 0.019113 0.831311 0.938047
3429 4 0.042221 0.754019 0.975945
3430 5 0.0630795 0.756747 0.966944
3431 5 0.0271039 0.7777 0.974649
1948 5 0.0218235 0.857976 0.942279
2973 4 0.0842696 0.85914 0.970555
2974 5 0.108896 0.872442 0.972295
2975 5 0.0649996 0.879763 0.97062
4049 5 0.164494 0.902044 0.937717
4047 4 0.187764 0.887103 0.935014
4048 5 0.208816 0.90581 0.935915
2836 5 0.417404 0.825356 0.906515
2837 5 0.443304 0.830309 0.923743
2006 5 0.428847 0.95404 0.905662
2835 4 0.417542 0.836151 0.918988
3292 5 0.449364 0.906601 0.925008
3834 4 0.383412 0.905264 0.913189
3835 5 0.38592 0.894012 0.925511
3836 5 0.367488 0.886827 0.906371
2344 5 0.385847 0.753306 0.93161
2345 5 0.353814 0.759861 0.946147
2862 4 0.4968 0.774688 0.973047
2863 5 0.493765 0.763866 0.985431
2864 5 0.474003 0.790936 0.971328
3497 5 0.376048 0.832479 0.975597
3267 4 0.473097 0.9809 0.933809
3268 5 0.48311 0.994779 0.944544
3269 5 0.494516 0.964508 0.929831
3291 4 0.441564 0.908158 0.93796
3293 5 0.462623 0.922065 0.944006
3324 4 0.398143 0.934627 0.95836
3325 5 0.378662 0.947879 0.950926
3326 5 0.38413 0.925729 0.969278
3495 4 0.396454 0.840526 0.967101
3496 5 0.404208 0.866049 0.971513
4507 5 0.735045 0.818111 0.903386
4070 5 0.741397 0.92534 0.901925
4506 4 0.733901 0.845914 0.905649
4180 5 0.587356 0.753876 0.932332
2305 5 0.641331 0.994927 0.965582
3196 5 0.65804 0.900292 0.949581
4671 4 0.529524 0.919015 0.95387
4672 5 0.521661 0.945425 0.950947
4673 5 0.542474 0.909901 0.942695
3195 4 0.669252 0.917676 0.940396
3197 5 0.692617 0.90446 0.936224
3254 5 0.734152 0.962285 0.938499
3978 4 0.867979 0.940925 0.919421
3979 5 0.889324 0.937076 0.910782
3980 5 0.853546 0.962722 0.914331
3990 4 0.774622 0.794665 0.966733
3991 5 0.800562 0.783893 0.968064
3992 5 0.778107 0.817364 0.958885
1949 5 0.997876 0.832141 0.929164
3252 4 0.752551 0.940881 0.938401
3253 5 0.776502 0.952043 0.943146
3030 4 0.897657 0.910386 0.945871
3031 5 0.919686 0.928001 0.946373
3032 5 0.875069 0.927308 0.945753
4689 4 0.876977 0.981202 0.968032
4690 5 0.902031 0.993663 0.966264
ITEM: TIMESTEP
6
ITEM: NUMBER OF ATOMS
4812
ITEM: BOX BOUNDS pp pp pp
-2.5843255758196193e-01 3.3661598557581961e+01
-2.5843255758196193e-01 3.3661598557581961e+01
-2.5844952782171760e-01 7.0661615527821709e+01
ITEM: ATOMS id type xs ys zs
1 1 0.0388684 0.0388684 0.0185902
7 1 0.163868 0.163868 0.0185902
9 1 0.132618 0.00761843 0.00364378
10 2 0.0701184 0.0701184 0.0634295
13 1 0.0701184 0.132618 0.0335366
16 2 0.00761843 0.132618 0.00364378
17 2 0.132618 0.0701184 0.0335366
21 2 0.00761843 0.00761843 0.0634295
24 2 0.132618 0.132618 0.0634295
27 3 0.131532 0.0712044 0.0629101
30 3 0.00870436 0.133704 0.0330172
35 3 0.131532 0.131532 0.034056
38 3 0.0690325 0.00870436 0.0639488
43 3 0.0712044 0.131532 0.0629101
46 3 0.133704 0.0690325 0.00416317
49 3 0.133704 0.00870436 0.0330172
51 3 0.00870436 0.0690325 0.0639488
53 3 0.0690325 0.133704 0.00416317
55 3 0.0712044 0.0712044 0.034056
1593 3 0.0712044 0.00653249 0.00312439
1097 3 0.00653249 0.0712044 0.00312439
881 3 0.00653249 0.00653249 0.034056
6 1 0.226368 0.101368 0.048483
20 2 0.195118 0.00761843 0.0335366
22 1 0.195118 0.0701184 0.00364378
26 3 0.194032 0.00870436 0.00416317
40 3 0.194032 0.0690325 0.0330172
44 3 0.194032 0.133704 0.0639488
950 3 0.196204 0.131532 0.00312439
709 3 0.196204 0.00653249 0.0629101
4 1 0.101368 0.226368 0.048483
14 2 0.00761843 0.195118 0.0335366
23 1 0.0701184 0.195118 0.00364378
28 3 0.133704 0.194032 0.0639488
34 3 0.00870436 0.194032 0.00416317
48 3 0.0690325 0.194032 0.0330172
941 3 0.131532 0.196204 0.00312439
220 3 0.00653249 0.196204 0.0629101
11 1 0.195118 0.195118 0.0634295
31 3 0.196204 0.196204 0.034056
3 1 0.163868 0.0388684 0.0783759
5 1 0.0388684 0.163868 0.0783759
15 2 0.00761843 0.0701184 0.0933223
19 1 0.0701184 0.00761843 0.0933223
32 3 0.0690325 0.0690325 0.0928029
36 3 0.133704 0.133704 0.0928029
42 3 0.00870436 0.00870436 0.0928029
722 3 0.131532 0.00653249 0.0938417
197 3 0.00653249 0.131532 0.0938417
12 1 0.195118 0.132618 0.0933223
47 3 0.196204 0.0712044 0.0938417
18 2 0.132618 0.195118 0.0933223
39 3 0.0712044 0.196204 0.0938417
56 3 0.194032 0.194032 0.0928029
929 3 0.256532 0.0712044 0.00312439
713 3 0.256532 0.00653249 0.034056
57 1 0.288868 0.0388684 0.0185902
66 2 0.320118 0.0701184 0.0634295
69 1 0.320118 0.132618 0.0335366
72 1 0.257618 0.132618 0.00364378
77 1 0.257618 0.00761843 0.0634295
86 3 0.258704 0.133704 0.0330172
94 3 0.319032 0.00870436 0.0639488
99 3 0.321204 0.131532 0.0629101
107 3 0.258704 0.0690325 0.0639488
109 3 0.319032 0.133704 0.00416317
111 3 0.321204 0.0712044 0.034056
1649 3 0.321204 0.00653249 0.00312439
62 1 0.476368 0.101368 0.048483
63 1 0.413868 0.163868 0.0185902
65 1 0.382618 0.00761843 0.00364378
73 2 0.382618 0.0701184 0.0335366
76 2 0.445118 0.00761843 0.0335366
78 1 0.445118 0.0701184 0.00364378
80 2 0.382618 0.132618 0.0634295
82 3 0.444032 0.00870436 0.00416317
83 3 0.381532 0.0712044 0.0629101
91 3 0.381532 0.131532 0.034056
96 3 0.444032 0.0690325 0.0330172
100 3 0.444032 0.133704 0.0639488
102 3 0.383704 0.0690325 0.00416317
105 3 0.383704 0.00870436 0.0330172
1006 3 0.446204 0.131532 0.00312439
765 3 0.446204 0.00653249 0.0629101
52 3 0.256532 0.196204 0.0629101
70 1 0.257618 0.195118 0.0335366
79 2 0.320118 0.195118 0.00364378
90 3 0.258704 0.194032 0.00416317
104 3 0.319032 0.194032 0.0330172
60 1 0.351368 0.226368 0.048483
67 2 0.445118 0.195118 0.0634295
84 3 0.383704 0.194032 0.0639488
87 3 0.446204 0.196204 0.034056
997 3 0.381532 0.196204 0.00312439
61 1 0.288868 0.163868 0.0783759
29 3 0.256532 0.131532 0.0938417
71 1 0.257618 0.0701184 0.0933223
75 2 0.320118 0.00761843 0.0933223
88 3 0.319032 0.0690325 0.0928029
98 3 0.258704 0.00870436 0.0928029
59 1 0.413868 0.0388684 0.0783759
68 1 0.445118 0.132618 0.0933223
92 3 0.383704 0.133704 0.0928029
103 3 0.446204 0.0712044 0.0938417
778 3 0.381532 0.00653249 0.0938417
95 3 0.321204 0.196204 0.0938417
74 2 0.382618 0.195118 0.0933223
112 3 0.444032 0.194032 0.0928029
985 3 0.506532 0.0712044 0.00312439
769 3 0.506532 0.00653249 0.034056
113 1 0.538868 0.0388684 0.0185902
119 1 0.663868 0.163868 0.0185902
121 2 0.632618 0.00761843 0.00364378
122 2 0.570118 0.0701184 0.0634295
125 1 0.570118 0.132618 0.0335366
128 2 0.507618 0.132618 0.00364378
129 1 0.632618 0.0701184 0.0335366
133 1 0.507618 0.00761843 0.0634295
136 2 0.632618 0.132618 0.0634295
139 3 0.631532 0.0712044 0.0629101
142 3 0.508704 0.133704 0.0330172
147 3 0.631532 0.131532 0.034056
150 3 0.569032 0.00870436 0.0639488
155 3 0.571204 0.131532 0.0629101
158 3 0.633704 0.0690325 0.00416317
161 3 0.633704 0.00870436 0.0330172
163 3 0.508704 0.0690325 0.0639488
165 3 0.569032 0.133704 0.00416317
167 3 0.571204 0.0712044 0.034056
1705 3 0.571204 0.00653249 0.00312439
118 1 0.726368 0.101368 0.048483
132 1 0.695118 0.00761843 0.0335366
134 1 0.695118 0.0701184 0.00364378
138 3 0.694032 0.00870436 0.00416317
152 3 0.694032 0.0690325 0.0330172
156 3 0.694032 0.133704 0.0639488
1062 3 0.696204 0.131532 0.00312439
821 3 0.696204 0.00653249 0.0629101
108 3 0.506532 0.196204 0.0629101
116 1 0.601368 0.226368 0.048483
126 2 0.507618 0.195118 0.0335366
135 2 0.570118 0.195118 0.00364378
140 3 0.633704 0.194032 0.0639488
146 3 0.508704 0.194032 0.00416317
160 3 0.569032 0.194032 0.0330172
1053 3 0.631532 0.196204 0.00312439
123 1 0.695118 0.195118 0.0634295
143 3 0.696204 0.196204 0.034056
115 1 0.663868 0.0388684 0.0783759
117 1 0.538868 0.163868 0.0783759
85 3 0.506532 0.131532 0.0938417
127 2 0.507618 0.0701184 0.0933223
131 1 0.570118 0.00761843 0.0933223
144 3 0.569032 0.0690325 0.0928029
148 3 0.633704 0.133704 0.0928029
154 3 0.508704 0.00870436 0.0928029
834 3 0.631532 0.00653249 0.0938417
124 2 0.695118 0.132618 0.0933223
159 3 0.696204 0.0712044 0.0938417
130 2 0.632618 0.195118 0.0933223
151 3 0.571204 0.196204 0.0938417
168 3 0.694032 0.194032 0.0928029
1041 3 0.756532 0.0712044 0.00312439
825 3 0.756532 0.00653249 0.034056
169 1 0.788868 0.0388684 0.0185902
178 1 0.820118 0.0701184 0.0634295
181 1 0.820118 0.132618 0.0335366
184 1 0.757618 0.132618 0.00364378
189 1 0.757618 0.00761843 0.0634295
198 3 0.758704 0.133704 0.0330172
206 3 0.819032 0.00870436 0.0639488
211 3 0.821204 0.131532 0.0629101
219 3 0.758704 0.0690325 0.0639488
221 3 0.819032 0.133704 0.00416317
223 3 0.821204 0.0712044 0.034056
1761 3 0.821204 0.00653249 0.00312439
174 1 0.976368 0.101368 0.048483
175 1 0.913868 0.163868 0.0185902
177 1 0.882618 0.00761843 0.00364378
185 2 0.882618 0.0701184 0.0335366
188 2 0.945118 0.00761843 0.0335366
190 1 0.945118 0.0701184 0.00364378
192 2 0.882618 0.132618 0.0634295
194 3 0.944032 0.00870436 0.00416317
195 3 0.881532 0.0712044 0.0629101
203 3 0.881532 0.131532 0.034056
208 3 0.944032 0.0690325 0.0330172
212 3 0.944032 0.133704 0.0639488
214 3 0.883704 0.0690325 0.00416317
217 3 0.883704 0.00870436 0.0330172
1118 3 0.946204 0.131532 0.00312439
877 3 0.946204 0.00653249 0.0629101
164 3 0.756532 0.196204 0.0629101
182 1 0.757618 0.195118 0.0335366
191 1 0.820118 0.195118 0.00364378
202 3 0.758704 0.194032 0.00416317
216 3 0.819032 0.194032 0.0330172
172 1 0.851368 0.226368 0.048483
179 2 0.945118 0.195118 0.0634295
196 3 0.883704 0.194032 0.0639488
199 3 0.946204 0.196204 0.034056
1109 3 0.881532 0.196204 0.00312439
173 1 0.788868 0.163868 0.0783759
141 3 0.756532 0.131532 0.0938417
183 2 0.757618 0.0701184 0.0933223
187 2 0.820118 0.00761843 0.0933223
200 3 0.819032 0.0690325 0.0928029
210 3 0.758704 0.00870436 0.0928029
171 1 0.913868 0.0388684 0.0783759
180 2 0.945118 0.132618 0.0933223
204 3 0.883704 0.133704 0.0928029
215 3 0.946204 0.0712044 0.0938417
890 3 0.881532 0.00653249 0.0938417
207 3 0.821204 0.196204 0.0938417
186 2 0.882618 0.195118 0.0933223
224 3 0.944032 0.194032 0.0928029
921 3 0.0712044 0.256532 0.00312439
225 1 0.0388684 0.288868 0.0185902
233 1 0.132618 0.257618 0.00364378
234 2 0.0701184 0.320118 0.0634295
241 1 0.132618 0.320118 0.0335366
245 2 0.00761843 0.257618 0.0634295
251 3 0.131532 0.321204 0.0629101
262 3 0.0690325 0.258704 0.0639488
270 3 0.133704 0.319032 0.00416317
273 3 0.133704 0.258704 0.0330172
275 3 0.00870436 0.319032 0.0639488
279 3 0.0712044 0.321204 0.034056
209 3 0.00653249 0.256532 0.034056
1321 3 0.00653249 0.321204 0.00312439
37 3 0.196204 0.256532 0.0629101
244 2 0.195118 0.257618 0.0335366
246 1 0.195118 0.320118 0.00364378
250 3 0.194032 0.258704 0.00416317
264 3 0.194032 0.319032 0.0330172
228 1 0.101368 0.476368 0.048483
231 1 0.163868 0.413868 0.0185902
237 2 0.0701184 0.382618 0.0335366
238 2 0.00761843 0.445118 0.0335366
240 1 0.00761843 0.382618 0.00364378
247 2 0.0701184 0.445118 0.00364378
248 2 0.132618 0.382618 0.0634295
252 3 0.133704 0.444032 0.0639488
254 3 0.00870436 0.383704 0.0330172
258 3 0.00870436 0.444032 0.00416317
259 3 0.131532 0.381532 0.034056
267 3 0.0712044 0.381532 0.0629101
272 3 0.0690325 0.444032 0.0330172
277 3 0.0690325 0.383704 0.00416317
1165 3 0.131532 0.446204 0.00312439
444 3 0.00653249 0.446204 0.0629101
230 1 0.226368 0.351368 0.048483
235 1 0.195118 0.445118 0.0634295
255 3 0.196204 0.446204 0.034056
268 3 0.194032 0.383704 0.0639488
1174 3 0.196204 0.381532 0.00312439
227 1 0.163868 0.288868 0.0783759
50 3 0.131532 0.256532 0.0938417
239 2 0.00761843 0.320118 0.0933223
243 2 0.0701184 0.257618 0.0933223
256 3 0.0690325 0.319032 0.0928029
266 3 0.00870436 0.258704 0.0928029
271 3 0.196204 0.321204 0.0938417
229 1 0.0388684 0.413868 0.0783759
242 2 0.132618 0.445118 0.0933223
260 3 0.133704 0.383704 0.0928029
263 3 0.0712044 0.446204 0.0938417
421 3 0.00653249 0.381532 0.0938417
236 2 0.195118 0.382618 0.0933223
280 3 0.194032 0.444032 0.0928029
41 3 0.256532 0.256532 0.034056
1153 3 0.256532 0.321204 0.00312439
977 3 0.321204 0.256532 0.00312439
281 1 0.288868 0.288868 0.0185902
290 1 0.320118 0.320118 0.0634295
301 1 0.257618 0.257618 0.0634295
318 3 0.319032 0.258704 0.0639488
331 3 0.258704 0.319032 0.0639488
335 3 0.321204 0.321204 0.034056
93 3 0.446204 0.256532 0.0629101
289 1 0.382618 0.257618 0.00364378
297 2 0.382618 0.320118 0.0335366
300 1 0.445118 0.257618 0.0335366
302 2 0.445118 0.320118 0.00364378
306 3 0.444032 0.258704 0.00416317
307 3 0.381532 0.321204 0.0629101
320 3 0.444032 0.319032 0.0330172
326 3 0.383704 0.319032 0.00416317
329 3 0.383704 0.258704 0.0330172
276 3 0.256532 0.446204 0.0629101
293 1 0.320118 0.382618 0.0335366
294 2 0.257618 0.445118 0.0335366
296 2 0.257618 0.382618 0.00364378
303 1 0.320118 0.445118 0.00364378
310 3 0.258704 0.383704 0.0330172
314 3 0.258704 0.444032 0.00416317
323 3 0.321204 0.381532 0.0629101
328 3 0.319032 0.444032 0.0330172
333 3 0.319032 0.383704 0.00416317
284 1 0.351368 0.476368 0.048483
286 1 0.476368 0.351368 0.048483
287 1 0.413868 0.413868 0.0185902
291 1 0.445118 0.445118 0.0634295
304 1 0.382618 0.382618 0.0634295
308 3 0.383704 0.444032 0.0639488
311 3 0.446204 0.446204 0.034056
315 3 0.381532 0.381532 0.034056
324 3 0.444032 0.383704 0.0639488
1221 3 0.381532 0.446204 0.00312439
1230 3 0.446204 0.381532 0.00312439
295 1 0.257618 0.320118 0.0933223
299 1 0.320118 0.257618 0.0933223
312 3 0.319032 0.319032 0.0928029
322 3 0.258704 0.258704 0.0928029
283 1 0.413868 0.288868 0.0783759
106 3 0.381532 0.256532 0.0938417
327 3 0.446204 0.321204 0.0938417
285 1 0.288868 0.413868 0.0783759
253 3 0.256532 0.381532 0.0938417
319 3 0.321204 0.446204 0.0938417
292 2 0.445118 0.382618 0.0933223
298 2 0.382618 0.445118 0.0933223
316 3 0.383704 0.383704 0.0928029
336 3 0.444032 0.444032 0.0928029
97 3 0.506532 0.256532 0.034056
1209 3 0.506532 0.321204 0.00312439
1033 3 0.571204 0.256532 0.00312439
337 1 0.538868 0.288868 0.0185902
345 2 0.632618 0.257618 0.00364378
346 1 0.570118 0.320118 0.0634295
353 2 0.632618 0.320118 0.0335366
357 2 0.507618 0.257618 0.0634295
363 3 0.631532 0.321204 0.0629101
374 3 0.569032 0.258704 0.0639488
382 3 0.633704 0.319032 0.00416317
385 3 0.633704 0.258704 0.0330172
387 3 0.508704 0.319032 0.0639488
391 3 0.571204 0.321204 0.034056
149 3 0.696204 0.256532 0.0629101
356 1 0.695118 0.257618 0.0335366
358 2 0.695118 0.320118 0.00364378
362 3 0.694032 0.258704 0.00416317
376 3 0.694032 0.319032 0.0330172
332 3 0.506532 0.446204 0.0629101
340 1 0.601368 0.476368 0.048483
343 1 0.663868 0.413868 0.0185902
349 1 0.570118 0.382618 0.0335366
350 2 0.507618 0.445118 0.0335366
352 1 0.507618 0.382618 0.00364378
359 1 0.570118 0.445118 0.00364378
360 2 0.632618 0.382618 0.0634295
364 3 0.633704 0.444032 0.0639488
366 3 0.508704 0.383704 0.0330172
370 3 0.508704 0.444032 0.00416317
371 3 0.631532 0.381532 0.034056
379 3 0.571204 0.381532 0.0629101
384 3 0.569032 0.444032 0.0330172
389 3 0.569032 0.383704 0.00416317
1277 3 0.631532 0.446204 0.00312439
342 1 0.726368 0.351368 0.048483
347 1 0.695118 0.445118 0.0634295
367 3 0.696204 0.446204 0.034056
380 3 0.694032 0.383704 0.0639488
1286 3 0.696204 0.381532 0.00312439
339 1 0.663868 0.288868 0.0783759
162 3 0.631532 0.256532 0.0938417
351 2 0.507618 0.320118 0.0933223
355 1 0.570118 0.257618 0.0933223
368 3 0.569032 0.319032 0.0928029
378 3 0.508704 0.258704 0.0928029
383 3 0.696204 0.321204 0.0938417
341 1 0.538868 0.413868 0.0783759
309 3 0.506532 0.381532 0.0938417
354 1 0.632618 0.445118 0.0933223
372 3 0.633704 0.383704 0.0928029
375 3 0.571204 0.446204 0.0938417
348 1 0.695118 0.382618 0.0933223
392 3 0.694032 0.444032 0.0928029
153 3 0.756532 0.256532 0.034056
1265 3 0.756532 0.321204 0.00312439
1089 3 0.821204 0.256532 0.00312439
393 1 0.788868 0.288868 0.0185902
402 2 0.820118 0.320118 0.0634295
413 1 0.757618 0.257618 0.0634295
430 3 0.819032 0.258704 0.0639488
443 3 0.758704 0.319032 0.0639488
447 3 0.821204 0.321204 0.034056
205 3 0.946204 0.256532 0.0629101
401 1 0.882618 0.257618 0.00364378
409 1 0.882618 0.320118 0.0335366
412 2 0.945118 0.257618 0.0335366
414 2 0.945118 0.320118 0.00364378
418 3 0.944032 0.258704 0.00416317
419 3 0.881532 0.321204 0.0629101
432 3 0.944032 0.319032 0.0330172
438 3 0.883704 0.319032 0.00416317
441 3 0.883704 0.258704 0.0330172
388 3 0.756532 0.446204 0.0629101
405 1 0.820118 0.382618 0.0335366
406 1 0.757618 0.445118 0.0335366
408 1 0.757618 0.382618 0.00364378
415 1 0.820118 0.445118 0.00364378
422 3 0.758704 0.383704 0.0330172
426 3 0.758704 0.444032 0.00416317
435 3 0.821204 0.381532 0.0629101
440 3 0.819032 0.444032 0.0330172
445 3 0.819032 0.383704 0.00416317
396 1 0.851368 0.476368 0.048483
398 1 0.976368 0.351368 0.048483
399 1 0.913868 0.413868 0.0185902
403 1 0.945118 0.445118 0.0634295
416 1 0.882618 0.382618 0.0634295
420 3 0.883704 0.444032 0.0639488
423 3 0.946204 0.446204 0.034056
427 3 0.881532 0.381532 0.034056
436 3 0.944032 0.383704 0.0639488
1333 3 0.881532 0.446204 0.00312439
1342 3 0.946204 0.381532 0.00312439
407 2 0.757618 0.320118 0.0933223
411 1 0.820118 0.257618 0.0933223
424 3 0.819032 0.319032 0.0928029
434 3 0.758704 0.258704 0.0928029
395 1 0.913868 0.288868 0.0783759
218 3 0.881532 0.256532 0.0938417
439 3 0.946204 0.321204 0.0938417
397 1 0.788868 0.413868 0.0783759
365 3 0.756532 0.381532 0.0938417
431 3 0.821204 0.446204 0.0938417
404 2 0.945118 0.382618 0.0933223
410 1 0.882618 0.445118 0.0933223
428 3 0.883704 0.383704 0.0928029
448 3 0.944032 0.444032 0.0928029
1145 3 0.0712044 0.506532 0.00312439
449 1 0.0388684 0.538868 0.0185902
455 1 0.163868 0.663868 0.0185902
457 1 0.132618 0.507618 0.00364378
458 2 0.0701184 0.570118 0.0634295
461 2 0.0701184 0.632618 0.0335366
464 2 0.00761843 0.632618 0.00364378
465 2 0.132618 0.570118 0.0335366
469 2 0.00761843 0.507618 0.0634295
472 2 0.132618 0.632618 0.0634295
475 3 0.131532 0.571204 0.0629101
478 3 0.00870436 0.633704 0.0330172
483 3 0.131532 0.631532 0.034056
486 3 0.0690325 0.508704 0.0639488
491 3 0.0712044 0.631532 0.0629101
494 3 0.133704 0.569032 0.00416317
497 3 0.133704 0.508704 0.0330172
499 3 0.00870436 0.569032 0.0639488
501 3 0.0690325 0.633704 0.00416317
503 3 0.0712044 0.571204 0.034056
433 3 0.00653249 0.506532 0.034056
1545 3 0.00653249 0.571204 0.00312439
261 3 0.196204 0.506532 0.0629101
454 1 0.226368 0.601368 0.048483
468 2 0.195118 0.507618 0.0335366
470 1 0.195118 0.570118 0.00364378
474 3 0.194032 0.508704 0.00416317
488 3 0.194032 0.569032 0.0330172
492 3 0.194032 0.633704 0.0639488
1398 3 0.196204 0.631532 0.00312439
452 1 0.101368 0.726368 0.048483
462 2 0.00761843 0.695118 0.0335366
471 2 0.0701184 0.695118 0.00364378
476 3 0.133704 0.694032 0.0639488
482 3 0.00870436 0.694032 0.00416317
496 3 0.0690325 0.694032 0.0330172
1389 3 0.131532 0.696204 0.00312439
668 3 0.00653249 0.696204 0.0629101
459 1 0.195118 0.695118 0.0634295
479 3 0.196204 0.696204 0.034056
451 1 0.163868 0.538868 0.0783759
453 1 0.0388684 0.663868 0.0783759
274 3 0.131532 0.506532 0.0938417
463 1 0.00761843 0.570118 0.0933223
467 2 0.0701184 0.507618 0.0933223
480 3 0.0690325 0.569032 0.0928029
484 3 0.133704 0.633704 0.0928029
490 3 0.00870436 0.508704 0.0928029
645 3 0.00653249 0.631532 0.0938417
460 2 0.195118 0.632618 0.0933223
495 3 0.196204 0.571204 0.0938417
466 2 0.132618 0.695118 0.0933223
487 3 0.0712044 0.696204 0.0938417
504 3 0.194032 0.694032 0.0928029
265 3 0.256532 0.506532 0.034056
1377 3 0.256532 0.571204 0.00312439
1201 3 0.321204 0.506532 0.00312439
505 1 0.288868 0.538868 0.0185902
514 1 0.320118 0.570118 0.0634295
517 2 0.320118 0.632618 0.0335366
520 2 0.257618 0.632618 0.00364378
525 1 0.257618 0.507618 0.0634295
534 3 0.258704 0.633704 0.0330172
542 3 0.319032 0.508704 0.0639488
547 3 0.321204 0.631532 0.0629101
555 3 0.258704 0.569032 0.0639488
557 3 0.319032 0.633704 0.00416317
559 3 0.321204 0.571204 0.034056
317 3 0.446204 0.506532 0.0629101
510 1 0.476368 0.601368 0.048483
511 1 0.413868 0.663868 0.0185902
513 2 0.382618 0.507618 0.00364378
521 1 0.382618 0.570118 0.0335366
524 1 0.445118 0.507618 0.0335366
526 2 0.445118 0.570118 0.00364378
528 2 0.382618 0.632618 0.0634295
530 3 0.444032 0.508704 0.00416317
531 3 0.381532 0.571204 0.0629101
539 3 0.381532 0.631532 0.034056
544 3 0.444032 0.569032 0.0330172
548 3 0.444032 0.633704 0.0639488
550 3 0.383704 0.569032 0.00416317
553 3 0.383704 0.508704 0.0330172
1454 3 0.446204 0.631532 0.00312439
500 3 0.256532 0.696204 0.0629101
518 2 0.257618 0.695118 0.0335366
527 2 0.320118 0.695118 0.00364378
538 3 0.258704 0.694032 0.00416317
552 3 0.319032 0.694032 0.0330172
508 1 0.351368 0.726368 0.048483
515 1 0.445118 0.695118 0.0634295
532 3 0.383704 0.694032 0.0639488
535 3 0.446204 0.696204 0.034056
1445 3 0.381532 0.696204 0.00312439
509 1 0.288868 0.663868 0.0783759
477 3 0.256532 0.631532 0.0938417
519 1 0.257618 0.570118 0.0933223
523 2 0.320118 0.507618 0.0933223
536 3 0.319032 0.569032 0.0928029
546 3 0.258704 0.508704 0.0928029
507 1 0.413868 0.538868 0.0783759
330 3 0.381532 0.506532 0.0938417
516 2 0.445118 0.632618 0.0933223
540 3 0.383704 0.633704 0.0928029
551 3 0.446204 0.571204 0.0938417
543 3 0.321204 0.696204 0.0938417
522 1 0.382618 0.695118 0.0933223
560 3 0.444032 0.694032 0.0928029
321 3 0.506532 0.506532 0.034056
1433 3 0.506532 0.571204 0.00312439
1257 3 0.571204 0.506532 0.00312439
561 1 0.538868 0.538868 0.0185902
567 1 0.663868 0.663868 0.0185902
569 1 0.632618 0.507618 0.00364378
570 1 0.570118 0.570118 0.0634295
573 2 0.570118 0.632618 0.0335366
576 2 0.507618 0.632618 0.00364378
577 2 0.632618 0.570118 0.0335366
581 2 0.507618 0.507618 0.0634295
584 1 0.632618 0.632618 0.0634295
587 3 0.631532 0.571204 0.0629101
590 3 0.508704 0.633704 0.0330172
595 3 0.631532 0.631532 0.034056
598 3 0.569032 0.508704 0.0639488
603 3 0.571204 0.631532 0.0629101
606 3 0.633704 0.569032 0.00416317
609 3 0.633704 0.508704 0.0330172
611 3 0.508704 0.569032 0.0639488
613 3 0.569032 0.633704 0.00416317
615 3 0.571204 0.571204 0.034056
373 3 0.696204 0.506532 0.0629101
566 1 0.726368 0.601368 0.048483
580 1 0.695118 0.507618 0.0335366
582 1 0.695118 0.570118 0.00364378
586 3 0.694032 0.508704 0.00416317
600 3 0.694032 0.569032 0.0330172
604 3 0.694032 0.633704 0.0639488
1510 3 0.696204 0.631532 0.00312439
556 3 0.506532 0.696204 0.0629101
564 1 0.601368 0.726368 0.048483
574 2 0.507618 0.695118 0.0335366
583 1 0.570118 0.695118 0.00364378
588 3 0.633704 0.694032 0.0639488
594 3 0.508704 0.694032 0.00416317
608 3 0.569032 0.694032 0.0330172
1501 3 0.631532 0.696204 0.00312439
571 2 0.695118 0.695118 0.0634295
591 3 0.696204 0.696204 0.034056
563 1 0.663868 0.538868 0.0783759
565 1 0.538868 0.663868 0.0783759
533 3 0.506532 0.631532 0.0938417
386 3 0.631532 0.506532 0.0938417
575 2 0.507618 0.570118 0.0933223
579 2 0.570118 0.507618 0.0933223
592 3 0.569032 0.569032 0.0928029
596 3 0.633704 0.633704 0.0928029
602 3 0.508704 0.508704 0.0928029
572 2 0.695118 0.632618 0.0933223
607 3 0.696204 0.571204 0.0938417
578 1 0.632618 0.695118 0.0933223
599 3 0.571204 0.696204 0.0938417
616 3 0.694032 0.694032 0.0928029
377 3 0.756532 0.506532 0.034056
1489 3 0.756532 0.571204 0.00312439
1313 3 0.821204 0.506532 0.00312439
617 1 0.788868 0.538868 0.0185902
626 1 0.820118 0.570118 0.0634295
629 1 0.820118 0.632618 0.0335366
632 2 0.757618 0.632618 0.00364378
637 1 0.757618 0.507618 0.0634295
646 3 0.758704 0.633704 0.0330172
654 3 0.819032 0.508704 0.0639488
659 3 0.821204 0.631532 0.0629101
667 3 0.758704 0.569032 0.0639488
669 3 0.819032 0.633704 0.00416317
671 3 0.821204 0.571204 0.034056
429 3 0.946204 0.506532 0.0629101
622 1 0.976368 0.601368 0.048483
623 1 0.913868 0.663868 0.0185902
625 1 0.882618 0.507618 0.00364378
633 2 0.882618 0.570118 0.0335366
636 2 0.945118 0.507618 0.0335366
638 2 0.945118 0.570118 0.00364378
640 2 0.882618 0.632618 0.0634295
642 3 0.944032 0.508704 0.00416317
643 3 0.881532 0.571204 0.0629101
651 3 0.881532 0.631532 0.034056
656 3 0.944032 0.569032 0.0330172
660 3 0.944032 0.633704 0.0639488
662 3 0.883704 0.569032 0.00416317
665 3 0.883704 0.508704 0.0330172
1566 3 0.946204 0.631532 0.00312439
612 3 0.756532 0.696204 0.0629101
630 1 0.757618 0.695118 0.0335366
639 2 0.820118 0.695118 0.00364378
650 3 0.758704 0.694032 0.00416317
664 3 0.819032 0.694032 0.0330172
620 1 0.851368 0.726368 0.048483
627 1 0.945118 0.695118 0.0634295
644 3 0.883704 0.694032 0.0639488
647 3 0.946204 0.696204 0.034056
1557 3 0.881532 0.696204 0.00312439
621 1 0.788868 0.663868 0.0783759
589 3 0.756532 0.631532 0.0938417
631 2 0.757618 0.570118 0.0933223
635 2 0.820118 0.507618 0.0933223
648 3 0.819032 0.569032 0.0928029
658 3 0.758704 0.508704 0.0928029
619 1 0.913868 0.538868 0.0783759
442 3 0.881532 0.506532 0.0938417
628 2 0.945118 0.632618 0.0933223
652 3 0.883704 0.633704 0.0928029
663 3 0.946204 0.571204 0.0938417
655 3 0.821204 0.696204 0.0938417
634 1 0.882618 0.695118 0.0933223
672 3 0.944032 0.694032 0.0928029
1369 3 0.0712044 0.756532 0.00312439
673 1 0.0388684 0.788868 0.0185902
681 1 0.132618 0.757618 0.00364378
682 1 0.0701184 0.820118 0.0634295
689 1 0.132618 0.820118 0.0335366
693 1 0.00761843 0.757618 0.0634295
699 3 0.131532 0.821204 0.0629101
710 3 0.0690325 0.758704 0.0639488
718 3 0.133704 0.819032 0.00416317
721 3 0.133704 0.758704 0.0330172
723 3 0.00870436 0.819032 0.0639488
727 3 0.0712044 0.821204 0.034056
657 3 0.00653249 0.756532 0.034056
1769 3 0.00653249 0.821204 0.00312439
485 3 0.196204 0.756532 0.0629101
692 1 0.195118 0.757618 0.0335366
694 2 0.195118 0.820118 0.00364378
698 3 0.194032 0.758704 0.00416317
712 3 0.194032 0.819032 0.0330172
676 1 0.101368 0.976368 0.048483
679 1 0.163868 0.913868 0.0185902
685 1 0.0701184 0.882618 0.0335366
686 1 0.00761843 0.945118 0.0335366
688 2 0.00761843 0.882618 0.00364378
695 2 0.0701184 0.945118 0.00364378
696 2 0.132618 0.882618 0.0634295
700 3 0.133704 0.944032 0.0639488
702 3 0.00870436 0.883704 0.0330172
706 3 0.00870436 0.944032 0.00416317
707 3 0.131532 0.881532 0.034056
715 3 0.0712044 0.881532 0.0629101
720 3 0.0690325 0.944032 0.0330172
725 3 0.0690325 0.883704 0.00416317
1613 3 0.131532 0.946204 0.00312439
892 3 0.00653249 0.946204 0.0629101
678 1 0.226368 0.851368 0.048483
683 2 0.195118 0.945118 0.0634295
703 3 0.196204 0.946204 0.034056
716 3 0.194032 0.883704 0.0639488
1622 3 0.196204 0.881532 0.00312439
675 1 0.163868 0.788868 0.0783759
498 3 0.131532 0.756532 0.0938417
687 1 0.00761843 0.820118 0.0933223
691 2 0.0701184 0.757618 0.0933223
704 3 0.0690325 0.819032 0.0928029
714 3 0.00870436 0.758704 0.0928029
719 3 0.196204 0.821204 0.0938417
677 1 0.0388684 0.913868 0.0783759
690 1 0.132618 0.945118 0.0933223
708 3 0.133704 0.883704 0.0928029
711 3 0.0712044 0.946204 0.0938417
869 3 0.00653249 0.881532 0.0938417
684 1 0.195118 0.882618 0.0933223
728 3 0.194032 0.944032 0.0928029
489 3 0.256532 0.756532 0.034056
1601 3 0.256532 0.821204 0.00312439
1425 3 0.321204 0.756532 0.00312439
729 1 0.288868 0.788868 0.0185902
738 1 0.320118 0.820118 0.0634295
749 1 0.257618 0.757618 0.0634295
766 3 0.319032 0.758704 0.0639488
779 3 0.258704 0.819032 0.0639488
783 3 0.321204 0.821204 0.034056
541 3 0.446204 0.756532 0.0629101
737 2 0.382618 0.757618 0.00364378
745 1 0.382618 0.820118 0.0335366
748 2 0.445118 0.757618 0.0335366
750 1 0.445118 0.820118 0.00364378
754 3 0.444032 0.758704 0.00416317
755 3 0.381532 0.821204 0.0629101
768 3 0.444032 0.819032 0.0330172
774 3 0.383704 0.819032 0.00416317
777 3 0.383704 0.758704 0.0330172
724 3 0.256532 0.946204 0.0629101
741 2 0.320118 0.882618 0.0335366
742 1 0.257618 0.945118 0.0335366
744 2 0.257618 0.882618 0.00364378
751 2 0.320118 0.945118 0.00364378
758 3 0.258704 0.883704 0.0330172
762 3 0.258704 0.944032 0.00416317
771 3 0.321204 0.881532 0.0629101
776 3 0.319032 0.944032 0.0330172
781 3 0.319032 0.883704 0.00416317
732 1 0.351368 0.976368 0.048483
734 1 0.476368 0.851368 0.048483
735 1 0.413868 0.913868 0.0185902
739 1 0.445118 0.945118 0.0634295
752 1 0.382618 0.882618 0.0634295
756 3 0.383704 0.944032 0.0639488
759 3 0.446204 0.946204 0.034056
763 3 0.381532 0.881532 0.034056
772 3 0.444032 0.883704 0.0639488
1669 3 0.381532 0.946204 0.00312439
1678 3 0.446204 0.881532 0.00312439
743 2 0.257618 0.820118 0.0933223
747 2 0.320118 0.757618 0.0933223
760 3 0.319032 0.819032 0.0928029
770 3 0.258704 0.758704 0.0928029
731 1 0.413868 0.788868 0.0783759
554 3 0.381532 0.756532 0.0938417
775 3 0.446204 0.821204 0.0938417
733 1 0.288868 0.913868 0.0783759
701 3 0.256532 0.881532 0.0938417
767 3 0.321204 0.946204 0.0938417
740 2 0.445118 0.882618 0.0933223
746 2 0.382618 0.945118 0.0933223
764 3 0.383704 0.883704 0.0928029
784 3 0.444032 0.944032 0.0928029
545 3 0.506532 0.756532 0.034056
1657 3 0.506532 0.821204 0.00312439
1481 3 0.571204 0.756532 0.00312439
785 1 0.538868 0.788868 0.0185902
793 2 0.632618 0.757618 0.00364378
794 2 0.570118 0.820118 0.0634295
801 1 0.632618 0.820118 0.0335366
805 1 0.507618 0.757618 0.0634295
811 3 0.631532 0.821204 0.0629101
822 3 0.569032 0.758704 0.0639488
830 3 0.633704 0.819032 0.00416317
833 3 0.633704 0.758704 0.0330172
835 3 0.508704 0.819032 0.0639488
839 3 0.571204 0.821204 0.034056
597 3 0.696204 0.756532 0.0629101
804 1 0.695118 0.757618 0.0335366
806 2 0.695118 0.820118 0.00364378
810 3 0.694032 0.758704 0.00416317
824 3 0.694032 0.819032 0.0330172
780 3 0.506532 0.946204 0.0629101
788 1 0.601368 0.976368 0.048483
791 1 0.663868 0.913868 0.0185902
797 1 0.570118 0.882618 0.0335366
798 1 0.507618 0.945118 0.0335366
800 2 0.507618 0.882618 0.00364378
807 1 0.570118 0.945118 0.00364378
808 2 0.632618 0.882618 0.0634295
812 3 0.633704 0.944032 0.0639488
814 3 0.508704 0.883704 0.0330172
818 3 0.508704 0.944032 0.00416317
819 3 0.631532 0.881532 0.034056
827 3 0.571204 0.881532 0.0629101
832 3 0.569032 0.944032 0.0330172
837 3 0.569032 0.883704 0.00416317
1725 3 0.631532 0.946204 0.00312439
790 1 0.726368 0.851368 0.048483
795 2 0.695118 0.945118 0.0634295
815 3 0.696204 0.946204 0.034056
828 3 0.694032 0.883704 0.0639488
1734 3 0.696204 0.881532 0.00312439
787 1 0.663868 0.788868 0.0783759
610 3 0.631532 0.756532 0.0938417
799 1 0.507618 0.820118 0.0933223
803 1 0.570118 0.757618 0.0933223
816 3 0.569032 0.819032 0.0928029
826 3 0.508704 0.758704 0.0928029
831 3 0.696204 0.821204 0.0938417
789 1 0.538868 0.913868 0.0783759
757 3 0.506532 0.881532 0.0938417
802 2 0.632618 0.945118 0.0933223
820 3 0.633704 0.883704 0.0928029
823 3 0.571204 0.946204 0.0938417
796 1 0.695118 0.882618 0.0933223
840 3 0.694032 0.944032 0.0928029
601 3 0.756532 0.756532 0.034056
1713 3 0.756532 0.821204 0.00312439
1537 3 0.821204 0.756532 0.00312439
841 1 0.788868 0.788868 0.0185902
850 1 0.820118 0.820118 0.0634295
861 1 0.757618 0.757618 0.0634295
878 3 0.819032 0.758704 0.0639488
891 3 0.758704 0.819032 0.0639488
895 3 0.821204 0.821204 0.034056
653 3 0.946204 0.756532 0.0629101
849 2 0.882618 0.757618 0.00364378
857 1 0.882618 0.820118 0.0335366
860 2 0.945118 0.757618 0.0335366
862 1 0.945118 0.820118 0.00364378
866 3 0.944032 0.758704 0.00416317
867 3 0.881532 0.821204 0.0629101
880 3 0.944032 0.819032 0.0330172
886 3 0.883704 0.819032 0.00416317
889 3 0.883704 0.758704 0.0330172
836 3 0.756532 0.946204 0.0629101
853 1 0.820118 0.882618 0.0335366
854 2 0.757618 0.945118 0.0335366
856 1 0.757618 0.882618 0.00364378
863 2 0.820118 0.945118 0.00364378
870 3 0.758704 0.883704 0.0330172
874 3 0.758704 0.944032 0.00416317
883 3 0.821204 0.881532 0.0629101
888 3 0.819032 0.944032 0.0330172
893 3 0.819032 0.883704 0.00416317
844 1 0.851368 0.976368 0.048483
846 1 0.976368 0.851368 0.048483
847 1 0.913868 0.913868 0.0185902
851 2 0.945118 0.945118 0.0634295
864 2 0.882618 0.882618 0.0634295
868 3 0.883704 0.944032 0.0639488
871 3 0.946204 0.946204 0.034056
875 3 0.881532 0.881532 0.034056
884 3 0.944032 0.883704 0.0639488
1781 3 0.881532 0.946204 0.00312439
1790 3 0.946204 0.881532 0.00312439
855 2 0.757618 0.820118 0.0933223
859 2 0.820118 0.757618 0.0933223
872 3 0.819032 0.819032 0.0928029
882 3 0.758704 0.758704 0.0928029
843 1 0.913868 0.788868 0.0783759
666 3 0.881532 0.756532 0.0938417
887 3 0.946204 0.821204 0.0938417
845 1 0.788868 0.913868 0.0783759
813 3 0.756532 0.881532 0.0938417
879 3 0.821204 0.946204 0.0938417
852 1 0.945118 0.882618 0.0933223
858 2 0.882618 0.945118 0.0933223
876 3 0.883704 0.883704 0.0928029
896 3 0.944032 0.944032 0.0928029
8 1 0.101368 0.101368 0.108269
897 1 0.0388684 0.0388684 0.138162
903 1 0.163868 0.163868 0.138162
905 1 0.132618 0.00761843 0.123215
912 1 0.00761843 0.132618 0.123215
942 3 0.133704 0.0690325 0.123735
949 3 0.0690325 0.133704 0.123735
697 3 0.0712044 0.00653249 0.122696
201 3 0.00653249 0.0712044 0.122696
54 3 0.196204 0.131532 0.122696
918 1 0.195118 0.0701184 0.123215
922 3 0.194032 0.00870436 0.123735
45 3 0.131532 0.196204 0.122696
919 1 0.0701184 0.195118 0.123215
930 3 0.00870436 0.194032 0.123735
2 1 0.226368 0.226368 0.108269
909 1 0.0701184 0.132618 0.153108
913 2 0.132618 0.0701184 0.153108
926 3 0.00870436 0.133704 0.152589
931 3 0.131532 0.131532 0.153627
945 3 0.133704 0.00870436 0.152589
951 3 0.0712044 0.0712044 0.153627
1777 3 0.00653249 0.00653249 0.153627
899 1 0.163868 0.0388684 0.197947
901 1 0.0388684 0.163868 0.197947
906 2 0.0701184 0.0701184 0.183001
917 1 0.00761843 0.00761843 0.183001
920 2 0.132618 0.132618 0.183001
923 3 0.131532 0.0712044 0.182481
934 3 0.0690325 0.00870436 0.18352
939 3 0.0712044 0.131532 0.182481
947 3 0.00870436 0.0690325 0.18352
902 1 0.226368 0.101368 0.168054
916 1 0.195118 0.00761843 0.153108
936 3 0.194032 0.0690325 0.152589
940 3 0.194032 0.133704 0.18352
1605 3 0.196204 0.00653249 0.182481
900 1 0.101368 0.226368 0.168054
910 2 0.00761843 0.195118 0.153108
944 3 0.0690325 0.194032 0.152589
924 3 0.133704 0.194032 0.18352
1116 3 0.00653249 0.196204 0.182481
927 3 0.196204 0.196204 0.153627
907 1 0.195118 0.195118 0.183001
33 3 0.256532 0.0712044 0.122696
953 1 0.288868 0.0388684 0.138162
968 1 0.257618 0.132618 0.123215
1005 3 0.319032 0.133704 0.123735
753 3 0.321204 0.00653249 0.122696
64 1 0.351368 0.101368 0.108269
110 3 0.446204 0.131532 0.122696
959 1 0.413868 0.163868 0.138162
961 2 0.382618 0.00761843 0.123215
974 2 0.445118 0.0701184 0.123215
978 3 0.444032 0.00870436 0.123735
998 3 0.383704 0.0690325 0.123735
975 2 0.320118 0.195118 0.123215
986 3 0.258704 0.194032 0.123735
58 1 0.476368 0.226368 0.108269
101 3 0.381532 0.196204 0.122696
1609 3 0.256532 0.00653249 0.153627
965 1 0.320118 0.132618 0.153108
982 3 0.258704 0.133704 0.152589
1007 3 0.321204 0.0712044 0.153627
957 1 0.288868 0.163868 0.197947
962 1 0.320118 0.0701184 0.183001
973 1 0.257618 0.00761843 0.183001
990 3 0.319032 0.00870436 0.18352
995 3 0.321204 0.131532 0.182481
1003 3 0.258704 0.0690325 0.18352
958 1 0.476368 0.101368 0.168054
969 1 0.382618 0.0701184 0.153108
972 2 0.445118 0.00761843 0.153108
987 3 0.381532 0.131532 0.153627
992 3 0.444032 0.0690325 0.152589
1001 3 0.383704 0.00870436 0.152589
955 1 0.413868 0.0388684 0.197947
976 1 0.382618 0.132618 0.183001
979 3 0.381532 0.0712044 0.182481
996 3 0.444032 0.133704 0.18352
1661 3 0.446204 0.00653249 0.182481
966 2 0.257618 0.195118 0.153108
1000 3 0.319032 0.194032 0.152589
948 3 0.256532 0.196204 0.182481
956 1 0.351368 0.226368 0.168054
983 3 0.446204 0.196204 0.153627
963 2 0.445118 0.195118 0.183001
980 3 0.383704 0.194032 0.18352
120 1 0.601368 0.101368 0.108269
89 3 0.506532 0.0712044 0.122696
1009 1 0.538868 0.0388684 0.138162
1015 1 0.663868 0.163868 0.138162
1017 1 0.632618 0.00761843 0.123215
1024 2 0.507618 0.132618 0.123215
1054 3 0.633704 0.0690325 0.123735
1061 3 0.569032 0.133704 0.123735
809 3 0.571204 0.00653249 0.122696
166 3 0.696204 0.131532 0.122696
1030 1 0.695118 0.0701184 0.123215
1034 3 0.694032 0.00870436 0.123735
157 3 0.631532 0.196204 0.122696
1031 1 0.570118 0.195118 0.123215
1042 3 0.508704 0.194032 0.123735
114 1 0.726368 0.226368 0.108269
1665 3 0.506532 0.00653249 0.153627
1021 2 0.570118 0.132618 0.153108
1025 1 0.632618 0.0701184 0.153108
1038 3 0.508704 0.133704 0.152589
1043 3 0.631532 0.131532 0.153627
1057 3 0.633704 0.00870436 0.152589
1063 3 0.571204 0.0712044 0.153627
1011 1 0.663868 0.0388684 0.197947
1013 1 0.538868 0.163868 0.197947
1018 2 0.570118 0.0701184 0.183001
1029 2 0.507618 0.00761843 0.183001
1032 2 0.632618 0.132618 0.183001
1035 3 0.631532 0.0712044 0.182481
1046 3 0.569032 0.00870436 0.18352
1051 3 0.571204 0.131532 0.182481
1059 3 0.508704 0.0690325 0.18352
1014 1 0.726368 0.101368 0.168054
1028 1 0.695118 0.00761843 0.153108
1048 3 0.694032 0.0690325 0.152589
1052 3 0.694032 0.133704 0.18352
1717 3 0.696204 0.00653249 0.182481
1012 1 0.601368 0.226368 0.168054
1022 2 0.507618 0.195118 0.153108
1056 3 0.569032 0.194032 0.152589
1004 3 0.506532 0.196204 0.182481
1036 3 0.633704 0.194032 0.18352
1039 3 0.696204 0.196204 0.153627
1019 1 0.695118 0.195118 0.183001
145 3 0.756532 0.0712044 0.122696
1065 1 0.788868 0.0388684 0.138162
1080 2 0.757618 0.132618 0.123215
1117 3 0.819032 0.133704 0.123735
865 3 0.821204 0.00653249 0.122696
176 1 0.851368 0.101368 0.108269
222 3 0.946204 0.131532 0.122696
1071 1 0.913868 0.163868 0.138162
1073 1 0.882618 0.00761843 0.123215
1086 1 0.945118 0.0701184 0.123215
1090 3 0.944032 0.00870436 0.123735
1110 3 0.883704 0.0690325 0.123735
1087 2 0.820118 0.195118 0.123215
1098 3 0.758704 0.194032 0.123735
170 1 0.976368 0.226368 0.108269
213 3 0.881532 0.196204 0.122696
1721 3 0.756532 0.00653249 0.153627
1077 2 0.820118 0.132618 0.153108
1094 3 0.758704 0.133704 0.152589
1119 3 0.821204 0.0712044 0.153627
1069 1 0.788868 0.163868 0.197947
1074 1 0.820118 0.0701184 0.183001
1085 1 0.757618 0.00761843 0.183001
1102 3 0.819032 0.00870436 0.18352
1107 3 0.821204 0.131532 0.182481
1115 3 0.758704 0.0690325 0.18352
1070 1 0.976368 0.101368 0.168054
1081 2 0.882618 0.0701184 0.153108
1084 1 0.945118 0.00761843 0.153108
1099 3 0.881532 0.131532 0.153627
1104 3 0.944032 0.0690325 0.152589
1113 3 0.883704 0.00870436 0.152589
1067 1 0.913868 0.0388684 0.197947
1088 1 0.882618 0.132618 0.183001
1091 3 0.881532 0.0712044 0.182481
1108 3 0.944032 0.133704 0.18352
1773 3 0.946204 0.00653249 0.182481
1078 1 0.757618 0.195118 0.153108
1112 3 0.819032 0.194032 0.152589
1060 3 0.756532 0.196204 0.182481
1068 1 0.851368 0.226368 0.168054
1095 3 0.946204 0.196204 0.153627
1075 1 0.945118 0.195118 0.183001
1092 3 0.883704 0.194032 0.18352
25 3 0.0712044 0.256532 0.122696
1121 1 0.0388684 0.288868 0.138162
1129 1 0.132618 0.257618 0.123215
1166 3 0.133704 0.319032 0.123735
425 3 0.00653249 0.321204 0.122696
1142 1 0.195118 0.320118 0.123215
1146 3 0.194032 0.258704 0.123735
232 1 0.101368 0.351368 0.108269
269 3 0.131532 0.446204 0.122696
1127 1 0.163868 0.413868 0.138162
1136 2 0.00761843 0.382618 0.123215
1143 2 0.0701184 0.445118 0.123215
1154 3 0.00870436 0.444032 0.123735
1173 3 0.0690325 0.383704 0.123735
226 1 0.226368 0.476368 0.108269
278 3 0.196204 0.381532 0.122696
1137 2 0.132618 0.320118 0.153108
1169 3 0.133704 0.258704 0.152589
1175 3 0.0712044 0.321204 0.153627
1105 3 0.00653249 0.256532 0.153627
1123 1 0.163868 0.288868 0.197947
1130 1 0.0701184 0.320118 0.183001
1141 2 0.00761843 0.257618 0.183001
1147 3 0.131532 0.321204 0.182481
1158 3 0.0690325 0.258704 0.18352
1171 3 0.00870436 0.319032 0.18352
1140 2 0.195118 0.257618 0.153108
1160 3 0.194032 0.319032 0.152589
933 3 0.196204 0.256532 0.182481
1124 1 0.101368 0.476368 0.168054
1133 2 0.0701184 0.382618 0.153108
1134 1 0.00761843 0.445118 0.153108
1150 3 0.00870436 0.383704 0.152589
1155 3 0.131532 0.381532 0.153627
1168 3 0.0690325 0.444032 0.152589
1125 1 0.0388684 0.413868 0.197947
1144 2 0.132618 0.382618 0.183001
1148 3 0.133704 0.444032 0.18352
1163 3 0.0712044 0.381532 0.182481
1340 3 0.00653249 0.446204 0.182481
1126 1 0.226368 0.351368 0.168054
1151 3 0.196204 0.446204 0.153627
1131 2 0.195118 0.445118 0.183001
1164 3 0.194032 0.383704 0.18352
257 3 0.256532 0.321204 0.122696
81 3 0.321204 0.256532 0.122696
1177 1 0.288868 0.288868 0.138162
1185 2 0.382618 0.257618 0.123215
1198 1 0.445118 0.320118 0.123215
1202 3 0.444032 0.258704 0.123735
1222 3 0.383704 0.319032 0.123735
1192 1 0.257618 0.382618 0.123215
1199 2 0.320118 0.445118 0.123215
1210 3 0.258704 0.444032 0.123735
1229 3 0.319032 0.383704 0.123735
282 1 0.476368 0.476368 0.108269
288 1 0.351368 0.351368 0.108269
325 3 0.381532 0.446204 0.122696
334 3 0.446204 0.381532 0.122696
1183 1 0.413868 0.413868 0.138162
937 3 0.256532 0.256532 0.153627
1231 3 0.321204 0.321204 0.153627
1186 1 0.320118 0.320118 0.183001
1197 2 0.257618 0.257618 0.183001
1214 3 0.319032 0.258704 0.18352
1227 3 0.258704 0.319032 0.18352
1193 1 0.382618 0.320118 0.153108
1196 1 0.445118 0.257618 0.153108
1216 3 0.444032 0.319032 0.152589
1225 3 0.383704 0.258704 0.152589
989 3 0.446204 0.256532 0.182481
1179 1 0.413868 0.288868 0.197947
1203 3 0.381532 0.321204 0.182481
1189 2 0.320118 0.382618 0.153108
1190 1 0.257618 0.445118 0.153108
1206 3 0.258704 0.383704 0.152589
1224 3 0.319032 0.444032 0.152589
1172 3 0.256532 0.446204 0.182481
1181 1 0.288868 0.413868 0.197947
1219 3 0.321204 0.381532 0.182481
1180 1 0.351368 0.476368 0.168054
1182 1 0.476368 0.351368 0.168054
1207 3 0.446204 0.446204 0.153627
1211 3 0.381532 0.381532 0.153627
1187 2 0.445118 0.445118 0.183001
1200 1 0.382618 0.382618 0.183001
1204 3 0.383704 0.444032 0.18352
1220 3 0.444032 0.383704 0.18352
313 3 0.506532 0.321204 0.122696
137 3 0.571204 0.256532 0.122696
1233 1 0.538868 0.288868 0.138162
1241 1 0.632618 0.257618 0.123215
1278 3 0.633704 0.319032 0.123735
1254 1 0.695118 0.320118 0.123215
1258 3 0.694032 0.258704 0.123735
344 1 0.601368 0.351368 0.108269
381 3 0.631532 0.446204 0.122696
1239 1 0.663868 0.413868 0.138162
1248 1 0.507618 0.382618 0.123215
1255 2 0.570118 0.445118 0.123215
1266 3 0.508704 0.444032 0.123735
1285 3 0.569032 0.383704 0.123735
338 1 0.726368 0.476368 0.108269
390 3 0.696204 0.381532 0.122696
993 3 0.506532 0.256532 0.153627
1249 1 0.632618 0.320118 0.153108
1281 3 0.633704 0.258704 0.152589
1287 3 0.571204 0.321204 0.153627
1235 1 0.663868 0.288868 0.197947
1242 1 0.570118 0.320118 0.183001
1253 2 0.507618 0.257618 0.183001
1259 3 0.631532 0.321204 0.182481
1270 3 0.569032 0.258704 0.18352
1283 3 0.508704 0.319032 0.18352
1252 1 0.695118 0.257618 0.153108
1272 3 0.694032 0.319032 0.152589
1045 3 0.696204 0.256532 0.182481
1236 1 0.601368 0.476368 0.168054
1245 2 0.570118 0.382618 0.153108
1246 1 0.507618 0.445118 0.153108
1262 3 0.508704 0.383704 0.152589
1267 3 0.631532 0.381532 0.153627
1280 3 0.569032 0.444032 0.152589
1228 3 0.506532 0.446204 0.182481
1237 1 0.538868 0.413868 0.197947
1256 2 0.632618 0.382618 0.183001
1260 3 0.633704 0.444032 0.18352
1275 3 0.571204 0.381532 0.182481
1238 1 0.726368 0.351368 0.168054
1263 3 0.696204 0.446204 0.153627
1243 1 0.695118 0.445118 0.183001
1276 3 0.694032 0.383704 0.18352
369 3 0.756532 0.321204 0.122696
193 3 0.821204 0.256532 0.122696
1289 1 0.788868 0.288868 0.138162
1297 1 0.882618 0.257618 0.123215
1310 1 0.945118 0.320118 0.123215
1314 3 0.944032 0.258704 0.123735
1334 3 0.883704 0.319032 0.123735
1304 2 0.757618 0.382618 0.123215
1311 2 0.820118 0.445118 0.123215
1322 3 0.758704 0.444032 0.123735
1341 3 0.819032 0.383704 0.123735
394 1 0.976368 0.476368 0.108269
400 1 0.851368 0.351368 0.108269
437 3 0.881532 0.446204 0.122696
446 3 0.946204 0.381532 0.122696
1295 1 0.913868 0.413868 0.138162
1049 3 0.756532 0.256532 0.153627
1343 3 0.821204 0.321204 0.153627
1298 1 0.820118 0.320118 0.183001
1309 1 0.757618 0.257618 0.183001
1326 3 0.819032 0.258704 0.18352
1339 3 0.758704 0.319032 0.18352
1305 1 0.882618 0.320118 0.153108
1308 2 0.945118 0.257618 0.153108
1328 3 0.944032 0.319032 0.152589
1337 3 0.883704 0.258704 0.152589
1101 3 0.946204 0.256532 0.182481
1291 1 0.913868 0.288868 0.197947
1315 3 0.881532 0.321204 0.182481
1301 1 0.820118 0.382618 0.153108
1302 2 0.757618 0.445118 0.153108
1318 3 0.758704 0.383704 0.152589
1336 3 0.819032 0.444032 0.152589
1284 3 0.756532 0.446204 0.182481
1293 1 0.788868 0.413868 0.197947
1331 3 0.821204 0.381532 0.182481
1292 1 0.851368 0.476368 0.168054
1294 1 0.976368 0.351368 0.168054
1319 3 0.946204 0.446204 0.153627
1323 3 0.881532 0.381532 0.153627
1299 1 0.945118 0.445118 0.183001
1312 2 0.882618 0.382618 0.183001
1316 3 0.883704 0.444032 0.18352
1332 3 0.944032 0.383704 0.18352
456 1 0.101368 0.601368 0.108269
249 3 0.0712044 0.506532 0.122696
1345 1 0.0388684 0.538868 0.138162
1351 1 0.163868 0.663868 0.138162
1353 1 0.132618 0.507618 0.123215
1360 2 0.00761843 0.632618 0.123215
1390 3 0.133704 0.569032 0.123735
1397 3 0.0690325 0.633704 0.123735
649 3 0.00653249 0.571204 0.122696
502 3 0.196204 0.631532 0.122696
1366 2 0.195118 0.570118 0.123215
1370 3 0.194032 0.508704 0.123735
493 3 0.131532 0.696204 0.122696
1367 2 0.0701184 0.695118 0.123215
1378 3 0.00870436 0.694032 0.123735
450 1 0.226368 0.726368 0.108269
1357 2 0.0701184 0.632618 0.153108
1361 1 0.132618 0.570118 0.153108
1374 3 0.00870436 0.633704 0.152589
1379 3 0.131532 0.631532 0.153627
1393 3 0.133704 0.508704 0.152589
1399 3 0.0712044 0.571204 0.153627
1329 3 0.00653249 0.506532 0.153627
1347 1 0.163868 0.538868 0.197947
1349 1 0.0388684 0.663868 0.197947
1354 2 0.0701184 0.570118 0.183001
1365 2 0.00761843 0.507618 0.183001
1368 2 0.132618 0.632618 0.183001
1371 3 0.131532 0.571204 0.182481
1382 3 0.0690325 0.508704 0.18352
1387 3 0.0712044 0.631532 0.182481
1395 3 0.00870436 0.569032 0.18352
1350 1 0.226368 0.601368 0.168054
1364 1 0.195118 0.507618 0.153108
1384 3 0.194032 0.569032 0.152589
1157 3 0.196204 0.506532 0.182481
1388 3 0.194032 0.633704 0.18352
1348 1 0.101368 0.726368 0.168054
1358 2 0.00761843 0.695118 0.153108
1392 3 0.0690325 0.694032 0.152589
1372 3 0.133704 0.694032 0.18352
1564 3 0.00653249 0.696204 0.182481
1375 3 0.196204 0.696204 0.153627
1355 2 0.195118 0.695118 0.183001
481 3 0.256532 0.571204 0.122696
305 3 0.321204 0.506532 0.122696
1401 1 0.288868 0.538868 0.138162
1416 2 0.257618 0.632618 0.123215
1453 3 0.319032 0.633704 0.123735
512 1 0.351368 0.601368 0.108269
558 3 0.446204 0.631532 0.122696
1407 1 0.413868 0.663868 0.138162
1409 1 0.382618 0.507618 0.123215
1422 1 0.445118 0.570118 0.123215
1426 3 0.444032 0.508704 0.123735
1446 3 0.383704 0.569032 0.123735
1423 1 0.320118 0.695118 0.123215
1434 3 0.258704 0.694032 0.123735
506 1 0.476368 0.726368 0.108269
549 3 0.381532 0.696204 0.122696
1161 3 0.256532 0.506532 0.153627
1413 2 0.320118 0.632618 0.153108
1430 3 0.258704 0.633704 0.152589
1455 3 0.321204 0.571204 0.153627
1405 1 0.288868 0.663868 0.197947
1410 1 0.320118 0.570118 0.183001
1421 2 0.257618 0.507618 0.183001
1438 3 0.319032 0.508704 0.18352
1443 3 0.321204 0.631532 0.182481
1451 3 0.258704 0.569032 0.18352
1406 1 0.476368 0.601368 0.168054
1417 2 0.382618 0.570118 0.153108
1420 1 0.445118 0.507618 0.153108
1435 3 0.381532 0.631532 0.153627
1440 3 0.444032 0.569032 0.152589
1449 3 0.383704 0.508704 0.152589
1213 3 0.446204 0.506532 0.182481
1403 1 0.413868 0.538868 0.197947
1424 1 0.382618 0.632618 0.183001
1427 3 0.381532 0.571204 0.182481
1444 3 0.444032 0.633704 0.18352
1414 1 0.257618 0.695118 0.153108
1448 3 0.319032 0.694032 0.152589
1396 3 0.256532 0.696204 0.182481
1404 1 0.351368 0.726368 0.168054
1431 3 0.446204 0.696204 0.153627
1411 1 0.445118 0.695118 0.183001
1428 3 0.383704 0.694032 0.18352
568 1 0.601368 0.601368 0.108269
537 3 0.506532 0.571204 0.122696
361 3 0.571204 0.506532 0.122696
1457 1 0.538868 0.538868 0.138162
1463 1 0.663868 0.663868 0.138162
1465 1 0.632618 0.507618 0.123215
1472 1 0.507618 0.632618 0.123215
1502 3 0.633704 0.569032 0.123735
1509 3 0.569032 0.633704 0.123735
614 3 0.696204 0.631532 0.122696
1478 2 0.695118 0.570118 0.123215
1482 3 0.694032 0.508704 0.123735
605 3 0.631532 0.696204 0.122696
1479 1 0.570118 0.695118 0.123215
1490 3 0.508704 0.694032 0.123735
562 1 0.726368 0.726368 0.108269
1217 3 0.506532 0.506532 0.153627
1469 2 0.570118 0.632618 0.153108
1473 2 0.632618 0.570118 0.153108
1486 3 0.508704 0.633704 0.152589
1491 3 0.631532 0.631532 0.153627
1505 3 0.633704 0.508704 0.152589
1511 3 0.571204 0.571204 0.153627
1459 1 0.663868 0.538868 0.197947
1461 1 0.538868 0.663868 0.197947
1466 1 0.570118 0.570118 0.183001
1477 2 0.507618 0.507618 0.183001
1480 2 0.632618 0.632618 0.183001
1483 3 0.631532 0.571204 0.182481
1494 3 0.569032 0.508704 0.18352
1499 3 0.571204 0.631532 0.182481
1507 3 0.508704 0.569032 0.18352
1462 1 0.726368 0.601368 0.168054
1476 2 0.695118 0.507618 0.153108
1496 3 0.694032 0.569032 0.152589
1269 3 0.696204 0.506532 0.182481
1500 3 0.694032 0.633704 0.18352
1460 1 0.601368 0.726368 0.168054
1470 1 0.507618 0.695118 0.153108
1504 3 0.569032 0.694032 0.152589
1452 3 0.506532 0.696204 0.182481
1484 3 0.633704 0.694032 0.18352
1487 3 0.696204 0.696204 0.153627
1467 2 0.695118 0.695118 0.183001
593 3 0.756532 0.571204 0.122696
417 3 0.821204 0.506532 0.122696
1513 1 0.788868 0.538868 0.138162
1528 2 0.757618 0.632618 0.123215
1565 3 0.819032 0.633704 0.123735
624 1 0.851368 0.601368 0.108269
670 3 0.946204 0.631532 0.122696
1519 1 0.913868 0.663868 0.138162
1521 2 0.882618 0.507618 0.123215
1534 1 0.945118 0.570118 0.123215
1538 3 0.944032 0.508704 0.123735
1558 3 0.883704 0.569032 0.123735
1535 2 0.820118 0.695118 0.123215
1546 3 0.758704 0.694032 0.123735
618 1 0.976368 0.726368 0.108269
661 3 0.881532 0.696204 0.122696
1273 3 0.756532 0.506532 0.153627
1525 2 0.820118 0.632618 0.153108
1542 3 0.758704 0.633704 0.152589
1567 3 0.821204 0.571204 0.153627
1517 1 0.788868 0.663868 0.197947
1522 1 0.820118 0.570118 0.183001
1533 2 0.757618 0.507618 0.183001
1550 3 0.819032 0.508704 0.18352
1555 3 0.821204 0.631532 0.182481
1563 3 0.758704 0.569032 0.18352
1518 1 0.976368 0.601368 0.168054
1529 2 0.882618 0.570118 0.153108
1532 2 0.945118 0.507618 0.153108
1547 3 0.881532 0.631532 0.153627
1552 3 0.944032 0.569032 0.152589
1561 3 0.883704 0.508704 0.152589
1325 3 0.946204 0.506532 0.182481
1515 1 0.913868 0.538868 0.197947
1536 2 0.882618 0.632618 0.183001
1539 3 0.881532 0.571204 0.182481
1556 3 0.944032 0.633704 0.18352
1526 2 0.757618 0.695118 0.153108
1560 3 0.819032 0.694032 0.152589
1508 3 0.756532 0.696204 0.182481
1516 1 0.851368 0.726368 0.168054
1543 3 0.946204 0.696204 0.153627
1523 1 0.945118 0.695118 0.183001
1540 3 0.883704 0.694032 0.18352
473 3 0.0712044 0.756532 0.122696
1569 1 0.0388684 0.788868 0.138162
1577 2 0.132618 0.757618 0.123215
1614 3 0.133704 0.819032 0.123735
873 3 0.00653249 0.821204 0.122696
1590 1 0.195118 0.820118 0.123215
1594 3 0.194032 0.758704 0.123735
680 1 0.101368 0.851368 0.108269
717 3 0.131532 0.946204 0.122696
1575 1 0.163868 0.913868 0.138162
1584 1 0.00761843 0.882618 0.123215
1591 1 0.0701184 0.945118 0.123215
1602 3 0.00870436 0.944032 0.123735
1621 3 0.0690325 0.883704 0.123735
674 1 0.226368 0.976368 0.108269
726 3 0.196204 0.881532 0.122696
1585 1 0.132618 0.820118 0.153108
1617 3 0.133704 0.758704 0.152589
1623 3 0.0712044 0.821204 0.153627
1553 3 0.00653249 0.756532 0.153627
1571 1 0.163868 0.788868 0.197947
1578 2 0.0701184 0.820118 0.183001
1589 1 0.00761843 0.757618 0.183001
1595 3 0.131532 0.821204 0.182481
1606 3 0.0690325 0.758704 0.18352
1619 3 0.00870436 0.819032 0.18352
1588 1 0.195118 0.757618 0.153108
1608 3 0.194032 0.819032 0.152589
1381 3 0.196204 0.756532 0.182481
1572 1 0.101368 0.976368 0.168054
1581 1 0.0701184 0.882618 0.153108
1582 2 0.00761843 0.945118 0.153108
1598 3 0.00870436 0.883704 0.152589
1603 3 0.131532 0.881532 0.153627
1616 3 0.0690325 0.944032 0.152589
1573 1 0.0388684 0.913868 0.197947
1592 2 0.132618 0.882618 0.183001
1596 3 0.133704 0.944032 0.18352
1611 3 0.0712044 0.881532 0.182481
1788 3 0.00653249 0.946204 0.182481
1574 1 0.226368 0.851368 0.168054
1599 3 0.196204 0.946204 0.153627
1579 1 0.195118 0.945118 0.183001
1612 3 0.194032 0.883704 0.18352
705 3 0.256532 0.821204 0.122696
529 3 0.321204 0.756532 0.122696
1625 1 0.288868 0.788868 0.138162
1633 2 0.382618 0.757618 0.123215
1646 1 0.445118 0.820118 0.123215
1650 3 0.444032 0.758704 0.123735
1670 3 0.383704 0.819032 0.123735
1640 2 0.257618 0.882618 0.123215
1647 2 0.320118 0.945118 0.123215
1658 3 0.258704 0.944032 0.123735
1677 3 0.319032 0.883704 0.123735
730 1 0.476368 0.976368 0.108269
736 1 0.351368 0.851368 0.108269
773 3 0.381532 0.946204 0.122696
782 3 0.446204 0.881532 0.122696
1631 1 0.413868 0.913868 0.138162
1385 3 0.256532 0.756532 0.153627
1679 3 0.321204 0.821204 0.153627
1634 1 0.320118 0.820118 0.183001
1645 1 0.257618 0.757618 0.183001
1662 3 0.319032 0.758704 0.18352
1675 3 0.258704 0.819032 0.18352
1641 1 0.382618 0.820118 0.153108
1644 2 0.445118 0.757618 0.153108
1664 3 0.444032 0.819032 0.152589
1673 3 0.383704 0.758704 0.152589
1437 3 0.446204 0.756532 0.182481
1627 1 0.413868 0.788868 0.197947
1651 3 0.381532 0.821204 0.182481
1637 2 0.320118 0.882618 0.153108
1638 2 0.257618 0.945118 0.153108
1654 3 0.258704 0.883704 0.152589
1672 3 0.319032 0.944032 0.152589
1620 3 0.256532 0.946204 0.182481
1629 1 0.288868 0.913868 0.197947
1667 3 0.321204 0.881532 0.182481
1628 1 0.351368 0.976368 0.168054
1630 1 0.476368 0.851368 0.168054
1655 3 0.446204 0.946204 0.153627
1659 3 0.381532 0.881532 0.153627
1635 2 0.445118 0.945118 0.183001
1648 2 0.382618 0.882618 0.183001
1652 3 0.383704 0.944032 0.18352
1668 3 0.444032 0.883704 0.18352
761 3 0.506532 0.821204 0.122696
585 3 0.571204 0.756532 0.122696
1681 1 0.538868 0.788868 0.138162
1689 1 0.632618 0.757618 0.123215
1726 3 0.633704 0.819032 0.123735
1702 1 0.695118 0.820118 0.123215
1706 3 0.694032 0.758704 0.123735
792 1 0.601368 0.851368 0.108269
829 3 0.631532 0.946204 0.122696
1687 1 0.663868 0.913868 0.138162
1696 1 0.507618 0.882618 0.123215
1703 2 0.570118 0.945118 0.123215
1714 3 0.508704 0.944032 0.123735
1733 3 0.569032 0.883704 0.123735
786 1 0.726368 0.976368 0.108269
838 3 0.696204 0.881532 0.122696
1441 3 0.506532 0.756532 0.153627
1697 1 0.632618 0.820118 0.153108
1729 3 0.633704 0.758704 0.152589
1735 3 0.571204 0.821204 0.153627
1683 1 0.663868 0.788868 0.197947
1690 2 0.570118 0.820118 0.183001
1701 2 0.507618 0.757618 0.183001
1707 3 0.631532 0.821204 0.182481
1718 3 0.569032 0.758704 0.18352
1731 3 0.508704 0.819032 0.18352
1700 1 0.695118 0.757618 0.153108
1720 3 0.694032 0.819032 0.152589
1493 3 0.696204 0.756532 0.182481
1684 1 0.601368 0.976368 0.168054
1693 2 0.570118 0.882618 0.153108
1694 2 0.507618 0.945118 0.153108
1710 3 0.508704 0.883704 0.152589
1715 3 0.631532 0.881532 0.153627
1728 3 0.569032 0.944032 0.152589
1676 3 0.506532 0.946204 0.182481
1685 1 0.538868 0.913868 0.197947
1704 2 0.632618 0.882618 0.183001
1708 3 0.633704 0.944032 0.18352
1723 3 0.571204 0.881532 0.182481
1686 1 0.726368 0.851368 0.168054
1711 3 0.696204 0.946204 0.153627
1691 1 0.695118 0.945118 0.183001
1724 3 0.694032 0.883704 0.18352
817 3 0.756532 0.821204 0.122696
641 3 0.821204 0.756532 0.122696
1737 1 0.788868 0.788868 0.138162
1745 1 0.882618 0.757618 0.123215
1758 2 0.945118 0.820118 0.123215
1762 3 0.944032 0.758704 0.123735
1782 3 0.883704 0.819032 0.123735
1752 1 0.757618 0.882618 0.123215
1759 2 0.820118 0.945118 0.123215
1770 3 0.758704 0.944032 0.123735
1789 3 0.819032 0.883704 0.123735
842 1 0.976368 0.976368 0.108269
848 1 0.851368 0.851368 0.108269
885 3 0.881532 0.946204 0.122696
894 3 0.946204 0.881532 0.122696
1743 1 0.913868 0.913868 0.138162
1497 3 0.756532 0.756532 0.153627
1791 3 0.821204 0.821204 0.153627
1746 1 0.820118 0.820118 0.183001
1757 1 0.757618 0.757618 0.183001
1774 3 0.819032 0.758704 0.18352
1787 3 0.758704 0.819032 0.18352
1753 1 0.882618 0.820118 0.153108
1756 2 0.945118 0.757618 0.153108
1776 3 0.944032 0.819032 0.152589
1785 3 0.883704 0.758704 0.152589
1549 3 0.946204 0.756532 0.182481
1739 1 0.913868 0.788868 0.197947
1763 3 0.881532 0.821204 0.182481
1749 2 0.820118 0.882618 0.153108
1750 2 0.757618 0.945118 0.153108
1766 3 0.758704 0.883704 0.152589
1784 3 0.819032 0.944032 0.152589
1732 3 0.756532 0.946204 0.182481
1741 1 0.788868 0.913868 0.197947
1779 3 0.821204 0.881532 0.182481
1740 1 0.851368 0.976368 0.168054
1742 1 0.976368 0.851368 0.168054
1767 3 0.946204 0.946204 0.153627
1771 3 0.881532 0.881532 0.153627
1747 1 0.945118 0.945118 0.183001
1760 1 0.882618 0.882618 0.183001
1764 3 0.883704 0.944032 0.18352
1780 3 0.944032 0.883704 0.18352
911 1 0.00761843 0.0701184 0.212894
915 2 0.0701184 0.00761843 0.212894
928 3 0.0690325 0.0690325 0.212374
932 3 0.133704 0.133704 0.212374
938 3 0.00870436 0.00870436 0.212374
1618 3 0.131532 0.00653249 0.213413
1093 3 0.00653249 0.131532 0.213413
908 1 0.195118 0.132618 0.212894
943 3 0.196204 0.0712044 0.213413
914 1 0.132618 0.195118 0.212894
935 3 0.0712044 0.196204 0.213413
952 3 0.194032 0.194032 0.212374
904 1 0.101368 0.101368 0.22784
1805 4 0.0791574 0.161545 0.240725
2721 4 0.00949688 0.131123 0.270874
2722 5 0.00807622 0.159268 0.271631
4551 4 0.000610594 0.0275904 0.271961
4552 5 0.0179839 0.0495804 0.273568
1806 5 0.103655 0.174931 0.238727
1807 5 0.0600492 0.182238 0.241685
898 1 0.226368 0.226368 0.22784
2714 5 0.232319 0.172847 0.260945
4230 4 0.0849024 0.0306774 0.288133
4231 5 0.104141 0.0500512 0.291557
4232 5 0.0604332 0.0412289 0.292585
1905 4 0.19134 0.0554802 0.298969
1906 5 0.18149 0.0324628 0.292734
2855 5 0.111058 0.207485 0.295847
925 3 0.256532 0.131532 0.213413
967 2 0.257618 0.0701184 0.212894
971 1 0.320118 0.00761843 0.212894
984 3 0.319032 0.0690325 0.212374
994 3 0.258704 0.00870436 0.212374
964 2 0.445118 0.132618 0.212894
988 3 0.383704 0.133704 0.212374
999 3 0.446204 0.0712044 0.213413
1674 3 0.381532 0.00653249 0.213413
991 3 0.321204 0.196204 0.213413
970 2 0.382618 0.195118 0.212894
1008 3 0.444032 0.194032 0.212374
2529 4 0.283637 0.0680207 0.268073
2530 5 0.301882 0.059656 0.277565
2531 5 0.260591 0.0757137 0.274945
2712 4 0.255759 0.157175 0.260315
960 1 0.351368 0.101368 0.22784
2564 5 0.480085 0.0885358 0.273671
2769 4 0.406186 0.0496342 0.243192
2770 5 0.431208 0.0616511 0.24565
2771 5 0.387283 0.0681778 0.247869
4133 5 0.403066 0.159955 0.247684
2713 5 0.276837 0.175703 0.261761
954 1 0.476368 0.226368 0.22784
2073 4 0.476542 0.203368 0.279777
2075 5 0.457185 0.222851 0.282895
4131 4 0.380638 0.175826 0.244577
4132 5 0.390395 0.202316 0.244737
4493 5 0.347684 0.183297 0.29614
981 3 0.506532 0.131532 0.213413
1023 1 0.507618 0.0701184 0.212894
1027 2 0.570118 0.00761843 0.212894
1040 3 0.569032 0.0690325 0.212374
1044 3 0.633704 0.133704 0.212374
1050 3 0.508704 0.00870436 0.212374
1730 3 0.631532 0.00653249 0.213413
1020 1 0.695118 0.132618 0.212894
1055 3 0.696204 0.0712044 0.213413
1026 1 0.632618 0.195118 0.212894
1047 3 0.571204 0.196204 0.213413
1064 3 0.694032 0.194032 0.212374
1016 1 0.601368 0.101368 0.22784
2562 4 0.504669 0.0971018 0.278894
2563 5 0.522006 0.0989436 0.268276
2949 4 0.536 0.139161 0.242915
2950 5 0.558587 0.156055 0.243464
2951 5 0.514173 0.156752 0.24131
4647 4 0.649727 0.10035 0.266991
4648 5 0.640523 0.107893 0.254749
4649 5 0.635509 0.0767022 0.269835
2116 5 0.709959 0.149489 0.267024
2074 5 0.501279 0.216129 0.282024
2220 4 0.566025 0.232273 0.265071
2221 5 0.589455 0.248005 0.264851
1010 1 0.726368 0.226368 0.22784
2115 4 0.718498 0.172956 0.273321
2117 5 0.694673 0.184942 0.277743
2310 4 0.503986 0.0378273 0.294339
1037 3 0.756532 0.131532 0.213413
1079 1 0.757618 0.0701184 0.212894
1083 1 0.820118 0.00761843 0.212894
1096 3 0.819032 0.0690325 0.212374
1106 3 0.758704 0.00870436 0.212374
1076 2 0.945118 0.132618 0.212894
1100 3 0.883704 0.133704 0.212374
1111 3 0.946204 0.0712044 0.213413
1786 3 0.881532 0.00653249 0.213413
1103 3 0.821204 0.196204 0.213413
1082 1 0.882618 0.195118 0.212894
1120 3 0.944032 0.194032 0.212374
1072 1 0.851368 0.101368 0.22784
2723 5 0.994513 0.124562 0.259872
4074 4 0.935423 0.0529063 0.270162
4075 5 0.9274 0.0690217 0.280561
4076 5 0.911353 0.0463291 0.263852
4329 4 0.839209 0.0484122 0.264145
4330 5 0.852329 0.0727794 0.261473
4331 5 0.859526 0.0288907 0.263324
4553 5 0.975379 0.0371799 0.27591
3170 5 0.802967 0.217621 0.280122
1066 1 0.976368 0.226368 0.22784
2987 5 0.813531 0.0217014 0.297316
2985 4 0.839664 0.013341 0.294148
2986 5 0.854525 0.0372756 0.293322
3168 4 0.797598 0.218668 0.293365
3169 5 0.769431 0.218227 0.294211
946 3 0.131532 0.256532 0.213413
1135 2 0.00761843 0.320118 0.212894
1139 1 0.0701184 0.257618 0.212894
1152 3 0.0690325 0.319032 0.212374
1162 3 0.00870436 0.258704 0.212374
1167 3 0.196204 0.321204 0.213413
1138 2 0.132618 0.445118 0.212894
1156 3 0.133704 0.383704 0.212374
1159 3 0.0712044 0.446204 0.213413
1317 3 0.00653249 0.381532 0.213413
1132 2 0.195118 0.382618 0.212894
1176 3 0.194032 0.444032 0.212374
4008 4 0.105322 0.278404 0.250758
4009 5 0.0867499 0.264177 0.243205
4010 5 0.0988514 0.271402 0.263464
4071 4 0.0081791 0.294167 0.262079
4072 5 0.0110847 0.310832 0.251272
4073 5 0.0051278 0.268222 0.256968
1128 1 0.101368 0.351368 0.22784
2982 4 0.00694768 0.421028 0.267395
2983 5 0.0155746 0.417424 0.280133
3060 4 0.151949 0.364574 0.265336
3062 5 0.127318 0.377759 0.263414
3623 5 0.0408164 0.460502 0.284225
3813 4 0.0484427 0.496923 0.252626
1122 1 0.226368 0.476368 0.22784
2978 5 0.222258 0.367322 0.285465
3061 5 0.168698 0.384202 0.270808
2185 5 0.00267141 0.352754 0.297836
3621 4 0.0360102 0.486996 0.288277
3622 5 0.0610894 0.496155 0.292657
2976 4 0.232769 0.341269 0.286766
1191 1 0.257618 0.320118 0.212894
1195 1 0.320118 0.257618 0.212894
1208 3 0.319032 0.319032 0.212374
1218 3 0.258704 0.258704 0.212374
1002 3 0.381532 0.256532 0.213413
1223 3 0.446204 0.321204 0.213413
1149 3 0.256532 0.381532 0.213413
1215 3 0.321204 0.446204 0.213413
1188 1 0.445118 0.382618 0.212894
1194 2 0.382618 0.445118 0.212894
1212 3 0.383704 0.383704 0.212374
1232 3 0.444032 0.444032 0.212374
2977 5 0.256278 0.341457 0.279295
4597 5 0.322233 0.499864 0.282682
1178 1 0.476368 0.476368 0.22784
1184 1 0.351368 0.351368 0.22784
2412 4 0.389475 0.452588 0.250657
2413 5 0.416221 0.448161 0.254414
2414 5 0.387934 0.48041 0.248503
2672 5 0.35774 0.380016 0.294889
3450 4 0.4466 0.378884 0.297422
3452 5 0.428633 0.36681 0.288758
1058 3 0.631532 0.256532 0.213413
1247 2 0.507618 0.320118 0.212894
1251 2 0.570118 0.257618 0.212894
1264 3 0.569032 0.319032 0.212374
1274 3 0.508704 0.258704 0.212374
1279 3 0.696204 0.321204 0.213413
1205 3 0.506532 0.381532 0.213413
1250 2 0.632618 0.445118 0.212894
1268 3 0.633704 0.383704 0.212374
1271 3 0.571204 0.446204 0.213413
1244 2 0.695118 0.382618 0.212894
1288 3 0.694032 0.444032 0.212374
1832 6 0.60573 0.287096 0.244634
1833 7 0.598946 0.298029 0.258347
1834 7 0.614839 0.300886 0.237174
1835 7 0.58203 0.273237 0.239274
2222 5 0.545264 0.250652 0.267597
3558 4 0.679572 0.300154 0.282516
3560 5 0.683239 0.328037 0.283679
1240 1 0.601368 0.351368 0.22784
1816 6 0.532368 0.442509 0.237485
1817 7 0.545561 0.451836 0.248572
1818 7 0.515614 0.444693 0.2394
1819 7 0.531815 0.412891 0.234776
2052 4 0.639289 0.490025 0.258989
4155 4 0.57299 0.385329 0.265921
4156 5 0.570035 0.359532 0.271216
4157 5 0.555844 0.38541 0.255197
1234 1 0.726368 0.476368 0.22784
3559 5 0.690826 0.289458 0.29379
4284 4 0.638706 0.367518 0.297343
4286 5 0.613828 0.380843 0.29712
4838 5 0.676676 0.455882 0.293152
1303 1 0.757618 0.320118 0.212894
1307 1 0.820118 0.257618 0.212894
1320 3 0.819032 0.319032 0.212374
1330 3 0.758704 0.258704 0.212374
1114 3 0.881532 0.256532 0.213413
1335 3 0.946204 0.321204 0.213413
1261 3 0.756532 0.381532 0.213413
1327 3 0.821204 0.446204 0.213413
1300 2 0.945118 0.382618 0.212894
1306 1 0.882618 0.445118 0.212894
1324 3 0.883704 0.383704 0.212374
1344 3 0.944032 0.444032 0.212374
1799 4 0.798505 0.48877 0.242863
1800 5 0.776699 0.484154 0.251155
1801 5 0.812868 0.46447 0.242895
2898 4 0.800815 0.450913 0.268726
2899 5 0.794332 0.459612 0.28119
2900 5 0.823559 0.434556 0.27038
1290 1 0.976368 0.476368 0.22784
1296 1 0.851368 0.351368 0.22784
2504 5 0.86615 0.373069 0.273453
2756 5 0.874149 0.497892 0.277533
2984 5 0.994228 0.446226 0.26741
3180 4 0.90269 0.334221 0.249296
3181 5 0.918447 0.35747 0.250641
3182 5 0.878303 0.34062 0.255375
2184 4 0.978085 0.340166 0.295059
2186 5 0.964498 0.358499 0.287114
2502 4 0.868404 0.366522 0.286541
2503 5 0.841865 0.366995 0.291131
1170 3 0.131532 0.506532 0.213413
1359 1 0.00761843 0.570118 0.212894
1363 1 0.0701184 0.507618 0.212894
1376 3 0.0690325 0.569032 0.212374
1380 3 0.133704 0.633704 0.212374
1386 3 0.00870436 0.508704 0.212374
1541 3 0.00653249 0.631532 0.213413
1356 2 0.195118 0.632618 0.212894
1391 3 0.196204 0.571204 0.213413
1362 2 0.132618 0.695118 0.212894
1383 3 0.0712044 0.696204 0.213413
1400 3 0.194032 0.694032 0.212374
1352 1 0.101368 0.601368 0.22784
3294 4 0.125027 0.509144 0.24702
3295 5 0.152609 0.51513 0.246822
3296 5 0.114106 0.524704 0.237032
3814 5 0.0655999 0.518699 0.255173
3815 5 0.023165 0.508724 0.250561
3924 4 0.0983917 0.552201 0.283155
2283 4 0.187788 0.642911 0.24956
2284 5 0.20714 0.64567 0.259298
2285 5 0.171437 0.665766 0.25082
2262 4 0.124926 0.718838 0.25697
2263 5 0.129662 0.698281 0.248001
2264 5 0.144404 0.71478 0.266545
1346 1 0.226368 0.726368 0.22784
3925 5 0.125837 0.553633 0.286232
3926 5 0.0872851 0.575647 0.288474
1373 3 0.256532 0.631532 0.213413
1415 2 0.257618 0.570118 0.212894
1419 1 0.320118 0.507618 0.212894
1432 3 0.319032 0.569032 0.212374
1442 3 0.258704 0.508704 0.212374
1226 3 0.381532 0.506532 0.213413
1412 1 0.445118 0.632618 0.212894
1436 3 0.383704 0.633704 0.212374
1447 3 0.446204 0.571204 0.213413
1439 3 0.321204 0.696204 0.213413
1418 1 0.382618 0.695118 0.212894
1456 3 0.444032 0.694032 0.212374
1796 4 0.32684 0.54253 0.247358
1798 5 0.306178 0.561641 0.248401
4596 4 0.306982 0.523611 0.282851
1408 1 0.351368 0.601368 0.22784
1797 5 0.350289 0.556663 0.25067
1824 6 0.465754 0.532145 0.242015
1825 7 0.473167 0.53045 0.256601
1826 7 0.493531 0.532773 0.235887
1827 7 0.454206 0.560126 0.238862
3262 5 0.3592 0.656651 0.273798
1837 7 0.324982 0.709755 0.245689
1402 1 0.476368 0.726368 0.22784
1836 6 0.347206 0.722068 0.237422
1838 7 0.369602 0.727848 0.245558
1839 7 0.341255 0.745509 0.234054
2786 5 0.427083 0.749647 0.2634
3261 4 0.335479 0.668188 0.268994
3263 5 0.340548 0.695956 0.269014
3476 5 0.327791 0.62427 0.295592
4598 5 0.281554 0.515554 0.287265
2430 4 0.415585 0.601998 0.298318
2431 5 0.443493 0.597933 0.298881
3475 5 0.369226 0.608509 0.29811
3609 4 0.451438 0.504658 0.295104
3611 5 0.431207 0.523127 0.298361
2318 5 0.458139 0.707432 0.298285
2784 4 0.454843 0.749298 0.265846
1429 3 0.506532 0.631532 0.213413
1282 3 0.631532 0.506532 0.213413
1471 1 0.507618 0.570118 0.212894
1475 2 0.570118 0.507618 0.212894
1488 3 0.569032 0.569032 0.212374
1492 3 0.633704 0.633704 0.212374
1498 3 0.508704 0.508704 0.212374
1468 2 0.695118 0.632618 0.212894
1503 3 0.696204 0.571204 0.213413
1474 2 0.632618 0.695118 0.212894
1495 3 0.571204 0.696204 0.213413
1512 3 0.694032 0.694032 0.212374
1464 1 0.601368 0.601368 0.22784
2053 5 0.662755 0.505505 0.257773
2054 5 0.620129 0.507894 0.264013
2127 4 0.567592 0.618923 0.273413
2128 5 0.58716 0.605753 0.280827
2129 5 0.570686 0.646235 0.276481
2719 5 0.640103 0.545026 0.279494
3222 4 0.537039 0.548323 0.25887
3223 5 0.536569 0.525638 0.2669
3224 5 0.537413 0.570261 0.267363
3105 4 0.642014 0.720517 0.266743
3106 5 0.631274 0.739211 0.25803
3107 5 0.638511 0.695517 0.260704
4196 5 0.587844 0.737828 0.282914
1458 1 0.726368 0.726368 0.22784
4588 5 0.744953 0.740391 0.277077
2508 4 0.641197 0.650498 0.299003
2718 4 0.640233 0.55073 0.292715
2720 5 0.661537 0.568938 0.294327
4194 4 0.597718 0.732083 0.295259
1485 3 0.756532 0.631532 0.213413
1527 1 0.757618 0.570118 0.212894
1531 1 0.820118 0.507618 0.212894
1544 3 0.819032 0.569032 0.212374
1554 3 0.758704 0.508704 0.212374
1338 3 0.881532 0.506532 0.213413
1524 2 0.945118 0.632618 0.212894
1548 3 0.883704 0.633704 0.212374
1559 3 0.946204 0.571204 0.213413
1551 3 0.821204 0.696204 0.213413
1530 2 0.882618 0.695118 0.212894
1568 3 0.944032 0.694032 0.212374
3564 4 0.799019 0.609482 0.263072
3565 5 0.793321 0.637084 0.263813
3566 5 0.799969 0.603992 0.249838
4544 5 0.767931 0.629056 0.285086
1520 1 0.851368 0.601368 0.22784
2754 4 0.893497 0.516996 0.273908
2755 5 0.888905 0.521174 0.260738
3093 4 0.904203 0.63989 0.270981
3094 5 0.930906 0.647607 0.268629
3095 5 0.903229 0.635104 0.284278
4386 4 0.919973 0.580106 0.249141
4387 5 0.934428 0.557935 0.253831
4388 5 0.922589 0.599723 0.258767
1514 1 0.976368 0.726368 0.22784
3570 4 0.875086 0.699074 0.262639
3571 5 0.902246 0.699458 0.258966
3572 5 0.869538 0.725655 0.266327
4542 4 0.767491 0.645241 0.296144
2516 5 0.833336 0.592573 0.295821
4543 5 0.764797 0.67156 0.291439
1394 3 0.131532 0.756532 0.213413
1583 1 0.00761843 0.820118 0.212894
1587 1 0.0701184 0.757618 0.212894
1600 3 0.0690325 0.819032 0.212374
1610 3 0.00870436 0.758704 0.212374
1615 3 0.196204 0.821204 0.213413
1586 1 0.132618 0.945118 0.212894
1604 3 0.133704 0.883704 0.212374
1607 3 0.0712044 0.946204 0.213413
1765 3 0.00653249 0.881532 0.213413
1580 2 0.195118 0.882618 0.212894
1624 3 0.194032 0.944032 0.212374
1845 7 0.137985 0.788872 0.233228
1844 6 0.161803 0.787037 0.240939
1820 6 0.0469458 0.780774 0.238452
1821 7 0.0695634 0.778891 0.249685
1822 7 0.0479783 0.803945 0.233506
1823 7 0.0210383 0.777314 0.246098
2002 5 0.0527444 0.792518 0.283511
1847 7 0.180898 0.783149 0.230459
1846 7 0.170127 0.81115 0.24722
1576 1 0.101368 0.851368 0.22784
1812 6 0.161374 0.888441 0.240227
1813 7 0.1609 0.888985 0.255799
1815 7 0.152888 0.911357 0.235595
4083 4 0.0912931 0.858303 0.260505
4084 5 0.0679735 0.842916 0.258585
4085 5 0.11084 0.839576 0.264328
1570 1 0.226368 0.976368 0.22784
1814 7 0.190074 0.883865 0.238935
3615 4 0.202546 0.928474 0.261772
3616 5 0.206908 0.925561 0.248505
3617 5 0.189881 0.953575 0.262999
3954 4 0.247763 0.960715 0.280106
3956 5 0.228657 0.981483 0.279815
2001 4 0.0329766 0.774283 0.287619
2003 5 0.0101549 0.790249 0.289817
2408 5 0.00561775 0.961249 0.298881
2506 5 0.0848508 0.859026 0.296525
1639 1 0.257618 0.820118 0.212894
1643 2 0.320118 0.757618 0.212894
1656 3 0.319032 0.819032 0.212374
1666 3 0.258704 0.758704 0.212374
1450 3 0.381532 0.756532 0.213413
1671 3 0.446204 0.821204 0.213413
1597 3 0.256532 0.881532 0.213413
1663 3 0.321204 0.946204 0.213413
1636 1 0.445118 0.882618 0.212894
1642 1 0.382618 0.945118 0.212894
1660 3 0.383704 0.883704 0.212374
1680 3 0.444032 0.944032 0.212374
1843 7 0.412949 0.779827 0.236062
1842 7 0.390845 0.806081 0.226859
1840 6 0.405057 0.808084 0.238617
1841 7 0.392996 0.81088 0.249211
2785 5 0.460382 0.774813 0.270984
4017 4 0.495211 0.790774 0.249561
4019 5 0.469504 0.780288 0.24711
1808 6 0.275313 0.935669 0.240866
1809 7 0.254787 0.916189 0.235376
1810 7 0.295997 0.93144 0.232498
1811 7 0.28562 0.920844 0.253385
3955 5 0.272549 0.973974 0.28133
1626 1 0.476368 0.976368 0.22784
1632 1 0.351368 0.851368 0.22784
2238 4 0.377572 0.890843 0.270699
2239 5 0.361107 0.876743 0.262053
2240 5 0.390897 0.909923 0.26306
4516 5 0.473769 0.984349 0.279929
4515 4 0.460647 0.965882 0.287988
4517 5 0.436363 0.978555 0.291251
4018 5 0.499864 0.808787 0.239407
1506 3 0.631532 0.756532 0.213413
1695 2 0.507618 0.820118 0.212894
1699 1 0.570118 0.757618 0.212894
1712 3 0.569032 0.819032 0.212374
1722 3 0.508704 0.758704 0.212374
1727 3 0.696204 0.821204 0.213413
1653 3 0.506532 0.881532 0.213413
1698 1 0.632618 0.945118 0.212894
1716 3 0.633704 0.883704 0.212374
1719 3 0.571204 0.946204 0.213413
1692 2 0.695118 0.882618 0.212894
1736 3 0.694032 0.944032 0.212374
4783 5 0.645627 0.825764 0.275017
1688 1 0.601368 0.851368 0.22784
2105 5 0.510998 0.93216 0.280774
3249 4 0.567498 0.858718 0.281052
3250 5 0.588748 0.877289 0.281361
3251 5 0.54419 0.874597 0.281613
3330 4 0.551519 0.972755 0.257806
3331 5 0.574164 0.989079 0.259803
3332 5 0.555207 0.962011 0.245448
4782 4 0.647028 0.846044 0.265652
4784 5 0.630931 0.866862 0.270534
1682 1 0.726368 0.976368 0.22784
2552 5 0.746746 0.861977 0.262334
4289 5 0.737047 0.972471 0.267003
2103 4 0.519192 0.920327 0.292425
2104 5 0.540543 0.936615 0.296642
1751 2 0.757618 0.820118 0.212894
1755 1 0.820118 0.757618 0.212894
1768 3 0.819032 0.819032 0.212374
1778 3 0.758704 0.758704 0.212374
1562 3 0.881532 0.756532 0.213413
1783 3 0.946204 0.821204 0.213413
1709 3 0.756532 0.881532 0.213413
1775 3 0.821204 0.946204 0.213413
1748 1 0.945118 0.882618 0.212894
1754 2 0.882618 0.945118 0.212894
1772 3 0.883704 0.883704 0.212374
1792 3 0.944032 0.944032 0.212374
4587 4 0.762239 0.758226 0.283491
4589 5 0.753758 0.783851 0.279542
2550 4 0.76853 0.848236 0.256811
2551 5 0.782987 0.838111 0.267346
3238 5 0.817965 0.931306 0.246496
4287 4 0.756363 0.952021 0.26585
4288 5 0.780852 0.964686 0.26875
1738 1 0.976368 0.976368 0.22784
1744 1 0.851368 0.851368 0.22784
1828 6 0.95468 0.914099 0.240988
1829 7 0.936982 0.914646 0.253889
1830 7 0.983397 0.906487 0.246973
1831 7 0.951473 0.930865 0.23691
3237 4 0.843587 0.942607 0.244803
3239 5 0.848684 0.956293 0.256356
4485 4 0.886926 0.844859 0.256481
4486 5 0.912163 0.8551 0.252937
4487 5 0.870167 0.867541 0.257069
4164 4 0.830373 0.901424 0.290347
4165 5 0.856399 0.911956 0.288954
3045 4 0.153291 0.0818472 0.342774
3047 5 0.147287 0.109177 0.344547
3216 4 0.0177059 0.13349 0.340137
3217 5 0.0362264 0.152905 0.344327
1907 5 0.170667 0.0629801 0.307433
3046 5 0.175347 0.0817739 0.334348
4344 4 0.205314 0.138876 0.329096
4345 5 0.229262 0.153798 0.329433
4346 5 0.189269 0.150285 0.33877
2853 4 0.095753 0.212686 0.306919
2854 5 0.0776088 0.232822 0.303133
3945 4 0.135119 0.243048 0.328752
4296 4 0.230956 0.211936 0.348914
4298 5 0.239335 0.238604 0.350784
2007 4 0.133586 0.11999 0.389901
2008 5 0.149818 0.118475 0.37888
2009 5 0.132152 0.147567 0.392696
3522 4 0.00973684 0.017276 0.391133
3523 5 0.0317156 0.00249858 0.395803
3524 5 0.0212746 0.0370289 0.383225
4557 4 0.029942 0.229898 0.393857
4558 5 0.0230955 0.207714 0.386179
4297 5 0.218395 0.204835 0.360516
1908 4 0.332616 0.0399645 0.328916
1910 5 0.331114 0.0515754 0.3412
1909 5 0.351761 0.0555374 0.322364
2311 5 0.480944 0.0381154 0.302139
4104 4 0.413791 0.117742 0.333359
4105 5 0.424203 0.0921713 0.336185
4106 5 0.420882 0.122205 0.320467
4512 4 0.46981 0.0851082 0.346399
4513 5 0.496535 0.0929381 0.344189
2291 5 0.489218 0.18384 0.326586
4491 4 0.364852 0.202647 0.301542
4492 5 0.349037 0.225959 0.302393
2833 5 0.49127 0.123564 0.391088
3126 4 0.381207 0.0803899 0.364013
3127 5 0.395656 0.0792825 0.375598
3128 5 0.370712 0.0543806 0.362495
4514 5 0.469157 0.0779584 0.359456
4665 4 0.310937 0.191788 0.382085
4667 5 0.292878 0.171078 0.385189
2527 5 0.438495 0.205241 0.389558
4666 5 0.334692 0.178406 0.378583
4459 5 0.487232 0.000265534 0.385894
2205 4 0.604289 0.132176 0.305482
2206 5 0.616435 0.157385 0.307252
2207 5 0.57735 0.138113 0.302622
2312 5 0.522787 0.0535127 0.301065
3054 4 0.666727 0.0350273 0.321872
3948 4 0.607581 0.0651832 0.356477
3950 5 0.594263 0.0810858 0.34732
4217 5 0.627735 0.0187901 0.340098
3055 5 0.669716 0.055516 0.312697
3056 5 0.673344 0.0472935 0.333611
3279 4 0.735193 0.156256 0.338223
2289 4 0.513734 0.169852 0.326636
2290 5 0.53342 0.190082 0.326679
3280 5 0.747099 0.172452 0.328745
3281 5 0.715228 0.172604 0.343695
2148 4 0.62895 0.130241 0.373336
2149 5 0.642632 0.130138 0.385145
2150 5 0.647365 0.11923 0.364564
2832 4 0.513465 0.139679 0.387894
2834 5 0.535464 0.126807 0.393697
3882 4 0.572518 0.163601 0.378717
3949 5 0.593379 0.0696135 0.36795
4458 4 0.51201 0.0137726 0.386168
4460 5 0.513652 0.0244392 0.398643
3462 4 0.703855 0.0206067 0.396675
3463 5 0.675958 0.0196082 0.398688
3464 5 0.710004 0.0481595 0.396626
2891 5 0.511725 0.186534 0.393835
3883 5 0.591651 0.18397 0.380621
3884 5 0.547639 0.176813 0.379601
2088 4 0.793228 0.108482 0.34656
2089 5 0.815806 0.125405 0.346201
2090 5 0.80174 0.0859758 0.353616
4326 4 0.800035 0.133431 0.316698
4327 5 0.812598 0.15215 0.324832
4328 5 0.779482 0.148086 0.310646
3120 4 0.945585 0.123138 0.352709
3121 5 0.938993 0.0958412 0.351347
3218 5 0.993625 0.147783 0.338435
3840 4 0.943017 0.0759852 0.316631
3841 5 0.964694 0.08834 0.322943
3842 5 0.920253 0.0898697 0.32106
2627 5 0.773516 0.242461 0.331983
2844 4 0.904816 0.240139 0.316273
2846 5 0.881171 0.228059 0.320853
1929 4 0.929657 0.0654081 0.395892
2868 4 0.860769 0.00192434 0.374503
3122 5 0.94987 0.126531 0.365954
3444 4 0.852907 0.111077 0.379538
3445 5 0.85133 0.0894631 0.388187
3446 5 0.8672 0.130987 0.386233
3681 4 0.977196 0.123894 0.396022
3682 5 0.984216 0.119837 0.383091
4768 5 0.948941 0.0120164 0.365643
4674 4 0.815605 0.226858 0.374558
4676 5 0.815725 0.246088 0.38444
4675 5 0.838776 0.211405 0.376749
3264 4 0.0465928 0.292508 0.306821
3265 5 0.0266255 0.308066 0.312794
3266 5 0.0324941 0.271193 0.301089
3526 5 0.129685 0.293411 0.352692
3946 5 0.152829 0.264341 0.326128
3947 5 0.110193 0.255554 0.330859
2355 4 0.20078 0.292513 0.333664
2356 5 0.183018 0.279292 0.342039
2357 5 0.198174 0.319837 0.336817
4560 4 0.0683724 0.420381 0.354448
4561 5 0.0948912 0.42956 0.355912
2928 4 0.244874 0.363939 0.33205
2929 5 0.236764 0.390234 0.329045
2930 5 0.24409 0.35021 0.320261
3867 4 0.192744 0.4597 0.342189
3868 5 0.214853 0.476929 0.340591
3869 5 0.170345 0.476876 0.342241
3525 4 0.106273 0.297972 0.359911
3527 5 0.0951518 0.272299 0.361698
2595 4 0.134047 0.393967 0.366232
2596 5 0.155314 0.389459 0.357621
2597 5 0.142582 0.415815 0.373742
3849 4 0.00323163 0.368105 0.394417
3850 5 0.0257323 0.384771 0.392703
4562 5 0.0523614 0.442447 0.357945
2394 4 0.19807 0.423597 0.399291
2395 5 0.217856 0.443723 0.39952
3968 5 0.239088 0.369575 0.385229
4374 4 0.411735 0.327905 0.343476
4375 5 0.435764 0.32605 0.350503
3581 5 0.272055 0.465561 0.350079
2670 4 0.358776 0.354032 0.30014
2671 5 0.378579 0.355611 0.309732
3451 5 0.433036 0.378481 0.309259
3858 4 0.489365 0.36147 0.347964
3860 5 0.477765 0.386977 0.346335
4376 5 0.411914 0.354072 0.338415
3821 5 0.310003 0.264976 0.394239
2557 5 0.484603 0.32766 0.397675
2558 5 0.447218 0.304365 0.394208
3484 5 0.396697 0.314446 0.386887
3485 5 0.360489 0.324492 0.398415
3819 4 0.335821 0.259912 0.399129
3820 5 0.351172 0.253005 0.388291
3579 4 0.274738 0.455047 0.362541
3580 5 0.289796 0.43142 0.360906
3966 4 0.254665 0.353575 0.376972
3967 5 0.271012 0.371951 0.370348
1920 4 0.4175 0.395121 0.392374
1921 5 0.425859 0.397203 0.379518
1922 5 0.401754 0.418147 0.394439
3483 4 0.385359 0.334924 0.394431
3855 4 0.343502 0.496302 0.399141
3753 4 0.580753 0.298145 0.314837
3754 5 0.607863 0.300953 0.318348
3755 5 0.57589 0.319742 0.306462
2265 4 0.518341 0.495726 0.337145
3774 4 0.560264 0.363161 0.33959
3775 5 0.573999 0.387821 0.339586
3776 5 0.571419 0.348846 0.329249
3859 5 0.516307 0.366765 0.351096
4285 5 0.65712 0.3872 0.301351
4368 4 0.612326 0.479299 0.349044
4369 5 0.639253 0.481089 0.353002
4370 5 0.612838 0.486352 0.335975
2338 5 0.690533 0.375845 0.356176
2340 4 0.732943 0.465187 0.343691
2341 5 0.711318 0.454662 0.336625
2342 5 0.731143 0.452534 0.355728
4837 5 0.714321 0.469313 0.302661
4836 4 0.698199 0.446528 0.300653
4045 5 0.616132 0.317493 0.363977
4001 5 0.544079 0.391196 0.400135
4044 4 0.615658 0.344711 0.360408
4046 5 0.599007 0.357018 0.369583
2337 4 0.692256 0.35883 0.366916
2339 5 0.716235 0.344445 0.365077
2465 5 0.683304 0.474668 0.393292
2625 4 0.761621 0.266099 0.327286
2626 5 0.761164 0.283536 0.3379
4396 5 0.771865 0.329305 0.324336
1936 5 0.958859 0.320511 0.354147
2845 5 0.913281 0.256843 0.326373
3033 4 0.804873 0.348825 0.352225
3035 5 0.78748 0.370964 0.351266
4395 4 0.771013 0.357168 0.322214
4397 5 0.758897 0.359932 0.310093
1935 4 0.941296 0.303062 0.360631
1937 5 0.958203 0.286846 0.368165
4341 4 0.890654 0.252954 0.379216
4342 5 0.905937 0.26723 0.388284
4343 5 0.898837 0.263333 0.367286
3034 5 0.818512 0.352728 0.363896
2121 4 0.885112 0.476408 0.366408
2122 5 0.879843 0.467045 0.378892
2123 5 0.881182 0.453869 0.358501
3851 5 0.981345 0.385905 0.394915
4425 4 0.9042 0.353938 0.378557
4426 5 0.930975 0.360383 0.375595
4427 5 0.896913 0.372469 0.388126
2490 4 0.000444405 0.546775 0.356225
4518 4 0.150384 0.6185 0.352776
4519 5 0.172636 0.601356 0.351461
2279 5 0.0144782 0.671666 0.343594
2716 5 0.148912 0.679594 0.336236
2717 5 0.162258 0.706726 0.320528
3144 4 0.0123785 0.703356 0.306394
3146 5 0.0145221 0.731501 0.306372
2715 4 0.170402 0.684361 0.327785
4520 5 0.15364 0.630295 0.364941
4137 4 0.204719 0.536086 0.379277
4138 5 0.222452 0.532839 0.368889
4139 5 0.216052 0.556895 0.386613
1950 4 0.0762851 0.687799 0.398541
1952 5 0.085841 0.708191 0.390403
2278 5 0.00148858 0.690531 0.361921
3351 4 0.291456 0.604906 0.334798
3352 5 0.315442 0.619763 0.335182
3353 5 0.271293 0.624237 0.332857
2267 5 0.497629 0.501382 0.328381
2349 4 0.491835 0.606848 0.315176
2351 5 0.46954 0.609165 0.323382
2432 5 0.412191 0.629447 0.301016
3474 4 0.343577 0.608241 0.303745
3610 5 0.474925 0.515362 0.300568
4483 5 0.353354 0.640275 0.350615
4497 4 0.433389 0.649265 0.346092
4498 5 0.456791 0.648955 0.35364
4175 5 0.300969 0.726201 0.334393
2157 4 0.404071 0.731851 0.318565
2158 5 0.387497 0.728139 0.307782
2316 4 0.437593 0.688349 0.299872
2317 5 0.445755 0.673001 0.310516
2364 4 0.413753 0.73769 0.353293
2365 5 0.386155 0.740649 0.350842
2366 5 0.422222 0.717779 0.344624
4499 5 0.436515 0.6717 0.338036
3756 4 0.297819 0.593138 0.391015
3757 5 0.288508 0.572798 0.399248
3758 5 0.30843 0.612747 0.399294
3857 5 0.321655 0.50688 0.392251
1977 4 0.408836 0.524261 0.365688
1978 5 0.424983 0.527809 0.37663
1979 5 0.396445 0.549324 0.363836
3856 5 0.36215 0.51746 0.399677
4482 4 0.353315 0.628191 0.362815
4484 5 0.379132 0.633209 0.367716
4407 4 0.465177 0.714476 0.39575
4408 5 0.491666 0.720652 0.392137
4409 5 0.451557 0.739172 0.395207
2266 5 0.534714 0.518713 0.336898
2350 5 0.512428 0.620911 0.321501
2510 5 0.617299 0.661739 0.303769
2076 4 0.710396 0.658961 0.324944
4668 4 0.688931 0.538205 0.352072
4670 5 0.689271 0.515911 0.343791
4776 4 0.714955 0.567481 0.327434
4777 5 0.737657 0.582369 0.32372
4778 5 0.717752 0.564363 0.340791
2486 5 0.517325 0.735414 0.348422
2509 5 0.661504 0.667901 0.303321
4195 5 0.57496 0.724044 0.302266
2077 5 0.72918 0.673926 0.332037
2078 5 0.690773 0.677775 0.321309
2243 5 0.721848 0.748811 0.325524
1992 4 0.524198 0.566796 0.378882
1993 5 0.550257 0.572672 0.374523
1994 5 0.52731 0.561827 0.392087
4593 4 0.610207 0.605828 0.383668
4594 5 0.605304 0.578559 0.386247
4595 5 0.635073 0.611108 0.389536
2616 4 0.697322 0.57986 0.37846
2617 5 0.68955 0.554948 0.38362
2618 5 0.725076 0.577214 0.376288
4669 5 0.678858 0.528097 0.36372
2046 4 0.622201 0.732961 0.374965
2047 5 0.642667 0.740307 0.383573
2484 4 0.521224 0.74565 0.360864
2485 5 0.513717 0.724506 0.369054
3416 5 0.724902 0.724185 0.389801
1975 5 0.813028 0.646535 0.342814
1974 4 0.837147 0.660807 0.341209
2025 4 0.935095 0.62111 0.310902
2026 5 0.959471 0.635332 0.311209
2027 5 0.915527 0.640319 0.314114
2491 5 0.996917 0.574771 0.355873
2514 4 0.85704 0.58267 0.301414
2515 5 0.873333 0.605473 0.303022
1976 5 0.843361 0.670371 0.353558
2277 4 0.99386 0.687253 0.349019
3145 5 0.984712 0.698363 0.305185
3162 4 0.88797 0.706823 0.328632
3163 5 0.904256 0.69135 0.320458
3164 5 0.891562 0.733361 0.324367
2492 5 0.97855 0.537279 0.363433
3750 4 0.973775 0.584818 0.393103
3752 5 0.952332 0.566495 0.392598
3414 4 0.751124 0.730756 0.385917
2118 4 0.0262832 0.824088 0.338768
2120 5 0.0166645 0.813786 0.350464
3335 5 0.153409 0.777172 0.351336
3333 4 0.178032 0.764285 0.348977
3334 5 0.188788 0.777865 0.338319
4820 5 0.226908 0.818983 0.337228
4819 5 0.24585 0.829301 0.355921
2070 4 0.0926037 0.941043 0.330575
2071 5 0.111156 0.960171 0.335027
2072 5 0.0699138 0.956162 0.327084
2119 5 0.041518 0.846685 0.342281
2406 4 0.0323241 0.959231 0.303143
2407 5 0.042357 0.985558 0.302334
2505 4 0.0740719 0.841779 0.305887
2507 5 0.063575 0.859085 0.315296
3892 5 0.0146829 0.972623 0.344477
3777 4 0.2287 0.979648 0.349897
4818 4 0.234851 0.840949 0.344806
2466 4 0.220558 0.819576 0.391614
2468 5 0.195066 0.819468 0.397409
3405 4 0.0471797 0.918368 0.369901
3406 5 0.0285562 0.908776 0.360854
3407 5 0.0317942 0.933961 0.378414
2467 5 0.219152 0.840164 0.382403
3148 5 0.18277 0.932234 0.393955
3778 5 0.241938 0.999087 0.357361
3779 5 0.207136 0.971134 0.357596
4207 5 0.236317 0.930605 0.389052
4173 4 0.310038 0.752836 0.335462
4174 5 0.309242 0.758283 0.348703
2159 5 0.412996 0.758546 0.317561
3932 5 0.487914 0.831739 0.319842
3737 5 0.321443 0.945454 0.310992
1941 4 0.419097 0.976257 0.340741
1942 5 0.436126 0.996146 0.345784
1943 5 0.436349 0.954861 0.337663
3735 4 0.337019 0.925458 0.316934
3736 5 0.363242 0.935907 0.316937
4185 4 0.410823 0.845418 0.319087
4186 5 0.430989 0.865161 0.319357
4187 5 0.386821 0.859916 0.317537
4206 4 0.253107 0.913519 0.396192
4208 5 0.261702 0.894064 0.387317
3372 4 0.355255 0.909881 0.358259
3373 5 0.359103 0.936713 0.362022
3374 5 0.351253 0.895915 0.369833
3576 4 0.457518 0.951719 0.38455
3577 5 0.483521 0.955906 0.379684
3578 5 0.458228 0.962767 0.396972
4626 4 0.472678 0.890342 0.399864
4627 5 0.46758 0.872665 0.389626
4628 5 0.499657 0.89793 0.398256
3315 4 0.578248 0.769344 0.320448
3316 5 0.595355 0.785624 0.313052
3317 5 0.552364 0.775062 0.315811
3930 4 0.512908 0.821425 0.323718
3931 5 0.531225 0.831587 0.314669
2241 4 0.748663 0.756644 0.323593
2242 5 0.746891 0.780441 0.316383
1857 4 0.599215 0.864296 0.341762
1858 5 0.593459 0.891509 0.344055
1859 5 0.583119 0.850295 0.350602
3456 4 0.5252 0.976714 0.343468
3457 5 0.517668 0.99225 0.354148
3458 5 0.510507 0.987622 0.33319
4215 4 0.615061 0.996021 0.334911
4216 5 0.588387 0.99778 0.339244
2880 4 0.694157 0.972991 0.32856
2881 5 0.687497 0.981014 0.341105
2882 5 0.669927 0.974917 0.321695
2048 5 0.602276 0.75264 0.376653
4349 5 0.642894 0.869395 0.365519
2353 5 0.715579 0.891524 0.395793
3278 5 0.726248 0.971572 0.364077
3512 5 0.735275 0.976268 0.395781
4347 4 0.666492 0.871151 0.372886
4348 5 0.671781 0.844551 0.376655
2211 4 0.809288 0.817411 0.308876
2895 4 0.848786 0.821442 0.35076
2896 5 0.872835 0.828254 0.357032
2212 5 0.83193 0.834156 0.307955
2213 5 0.787472 0.835217 0.309817
2897 5 0.831861 0.843619 0.352813
3600 4 0.77658 0.880094 0.340421
3601 5 0.776823 0.893716 0.352245
3602 5 0.777074 0.900606 0.331149
4166 5 0.81896 0.916468 0.300382
3633 4 0.932056 0.882548 0.308922
3634 5 0.935228 0.905825 0.301436
3635 5 0.904757 0.87589 0.30764
3891 4 0.997909 0.950507 0.341969
3893 5 0.99118 0.953084 0.328911
4509 4 0.896547 0.958073 0.3123
4510 5 0.898354 0.984267 0.307342
4511 5 0.874012 0.958728 0.320424
3415 5 0.750128 0.758441 0.383331
3276 4 0.75371 0.968046 0.366703
3277 5 0.762064 0.992868 0.371738
2869 5 0.854599 0.9752 0.371313
2870 5 0.876058 0.999962 0.385813
3928 5 0.856353 0.908882 0.396649
4767 4 0.970235 0.994293 0.363054
4769 5 0.967663 0.973995 0.372356
3683 5 0.00068421 0.117764 0.402913
4470 4 0.143705 0.0523322 0.417621
4471 5 0.157955 0.0714823 0.424828
4472 5 0.133432 0.0668123 0.407125
3738 4 0.213869 0.0592417 0.419714
3739 5 0.236281 0.0427483 0.417452
3740 5 0.20845 0.0711587 0.407754
4730 5 0.215247 0.152791 0.408904
3327 4 0.100248 0.226312 0.408981
3329 5 0.0757878 0.229569 0.415535
4559 5 0.020684 0.223101 0.406188
4728 4 0.228018 0.170282 0.417561
4729 5 0.240629 0.189476 0.409713
2757 4 0.145776 0.104002 0.444772
2758 5 0.126646 0.0872222 0.450614
2759 5 0.137884 0.130132 0.44821
3399 4 0.0233063 0.0747291 0.473242
3400 5 0.0488974 0.0866201 0.472902
3401 5 0.00542869 0.0965129 0.474016
3672 4 0.00862712 0.108491 0.43351
3673 5 0.00613223 0.122 0.445303
3674 5 0.0364217 0.107705 0.431187
3781 5 0.00703913 0.154487 0.489406
4087 5 0.0709411 0.0191206 0.434124
2177 5 0.234854 0.00532096 0.493998
4734 4 0.212472 0.0155525 0.468823
4735 5 0.232471 0.0354699 0.468918
4736 5 0.188845 0.0293176 0.465475
1963 5 0.0151305 0.215932 0.46121
2371 5 0.140824 0.237189 0.451053
3714 4 0.150188 0.207703 0.489252
3715 5 0.138462 0.184615 0.494623
3716 5 0.159886 0.199215 0.477242
2370 4 0.168955 0.238163 0.45004
2372 5 0.17793 0.241627 0.462732
2826 4 0.352004 0.0255435 0.420879
2827 5 0.357697 0.0479392 0.413126
4149 4 0.3018 0.192822 0.415215
4150 5 0.284373 0.201641 0.424961
4151 5 0.322433 0.179287 0.421769
2526 4 0.431596 0.215951 0.401606
2528 5 0.44751 0.239137 0.402768
2890 5 0.482744 0.19997 0.408751
2175 4 0.262985 0.00319546 0.493554
2176 5 0.272282 0.0276282 0.498646
2841 4 0.30474 0.0724417 0.458732
2842 5 0.329646 0.0817201 0.463279
2843 5 0.294188 0.0941875 0.45176
2409 4 0.451757 0.144194 0.457125
2410 5 0.449513 0.15216 0.470032
2411 5 0.457103 0.116505 0.457708
2611 5 0.420449 0.0260013 0.466655
2828 5 0.360688 0.033077 0.433209
3275 5 0.493064 0.123608 0.471154
3597 4 0.284964 0.237099 0.463775
4221 4 0.299755 0.179261 0.480411
4222 5 0.293423 0.185029 0.467543
4223 5 0.327774 0.182354 0.48112
3864 4 0.389483 0.227077 0.429343
3865 5 0.391328 0.199804 0.432707
3866 5 0.369667 0.237493 0.437565
3177 4 0.550787 0.163268 0.42397
3178 5 0.536691 0.140221 0.420058
2766 4 0.705175 0.112585 0.422413
2767 5 0.732068 0.115424 0.426281
2768 5 0.691969 0.134754 0.427884
2889 4 0.508841 0.204619 0.404113
3767 5 0.707968 0.204725 0.424031
2736 4 0.635364 0.0442339 0.469093
2737 5 0.652381 0.0235161 0.464873
2738 5 0.611201 0.0399692 0.46242
2793 4 0.530573 0.0340305 0.467798
2794 5 0.552253 0.0520124 0.468701
2795 5 0.507666 0.0502241 0.469311
3273 4 0.512801 0.10483 0.474689
3274 5 0.536361 0.120103 0.476078
3437 5 0.61612 0.157861 0.459847
3048 4 0.71579 0.118789 0.462319
3049 5 0.724141 0.0960404 0.469241
3050 5 0.731712 0.118587 0.451172
2496 4 0.555344 0.225981 0.446361
2497 5 0.567439 0.236747 0.457421
2498 5 0.5384 0.205602 0.451008
3076 5 0.584537 0.242569 0.49267
3179 5 0.539462 0.17 0.43591
3435 4 0.603161 0.182855 0.46081
3436 5 0.612411 0.193679 0.472466
3765 4 0.711875 0.186019 0.433967
3766 5 0.735647 0.194414 0.440041
1930 5 0.91898 0.0417427 0.40119
1931 5 0.949957 0.0731276 0.404515
3804 4 0.815116 0.137645 0.451103
3805 5 0.832609 0.159556 0.44954
3806 5 0.78977 0.14938 0.453058
4548 4 0.829809 0.0322075 0.480618
4549 5 0.808585 0.0389516 0.488913
1956 4 0.921999 0.0950953 0.475582
1957 5 0.896842 0.092245 0.48155
1958 5 0.940473 0.0854612 0.484689
2246 5 0.951822 0.0140093 0.479895
3423 4 0.885446 0.0211121 0.433546
3424 5 0.910271 0.0345523 0.433647
3425 5 0.866315 0.0415493 0.435283
3780 4 0.978877 0.155657 0.490129
4550 5 0.85033 0.023135 0.488809
1962 4 0.99226 0.230194 0.457202
1964 5 0.988345 0.249692 0.466782
3782 5 0.971889 0.17817 0.482703
3328 5 0.113474 0.251048 0.410489
3889 5 0.0598006 0.318853 0.414012
2561 5 0.246401 0.317951 0.409665
3888 4 0.0438879 0.339179 0.419471
2396 5 0.174111 0.437079 0.402351
2963 5 0.24865 0.476498 0.42597
3594 4 0.131623 0.310877 0.457358
3595 5 0.158916 0.313083 0.460633
4050 4 0.128144 0.271716 0.486501
4051 5 0.131541 0.298048 0.481919
4052 5 0.110705 0.274394 0.497038
1866 4 0.0740643 0.438893 0.490615
1867 5 0.0617435 0.461561 0.48514
1868 5 0.0529166 0.420646 0.492563
2016 4 0.0140328 0.417099 0.438955
2017 5 0.0341572 0.4368 0.438052
3596 5 0.121036 0.336613 0.45962
3890 5 0.0555879 0.343997 0.431538
4125 4 0.0966295 0.356408 0.484721
4126 5 0.0796704 0.353245 0.495406
4127 5 0.0915294 0.382639 0.480371
2358 4 0.193774 0.356473 0.449505
2359 5 0.218166 0.369604 0.452096
2360 5 0.175549 0.377341 0.446927
3599 5 0.261586 0.250736 0.45994
2559 4 0.264772 0.296886 0.411544
2560 5 0.275172 0.301299 0.423915
2556 4 0.472176 0.303005 0.400483
2961 4 0.270724 0.458981 0.425188
2962 5 0.293283 0.475916 0.425669
3598 5 0.303367 0.257608 0.466704
3705 4 0.257314 0.313735 0.46176
3706 5 0.264432 0.309174 0.474641
1899 4 0.484126 0.273915 0.491039
1900 5 0.460895 0.268033 0.483905
2195 5 0.444491 0.318425 0.484989
3360 4 0.3749 0.325476 0.479249
3362 5 0.348321 0.324229 0.483758
3707 5 0.262761 0.341106 0.459742
2193 4 0.446295 0.340248 0.493507
2194 5 0.442064 0.362972 0.485759
2694 4 0.451184 0.404143 0.446374
2695 5 0.427404 0.39018 0.443494
2696 5 0.44404 0.42154 0.45644
3361 5 0.376062 0.349533 0.472209
2925 4 0.561188 0.303214 0.414846
2926 5 0.579567 0.290764 0.423185
2927 5 0.576645 0.321969 0.40798
3491 5 0.656697 0.352985 0.419315
3999 4 0.561263 0.410908 0.405217
4000 5 0.585657 0.397403 0.407318
4063 5 0.607909 0.485076 0.409958
2463 4 0.693185 0.47423 0.405936
2464 5 0.707782 0.498258 0.40713
1901 5 0.500106 0.289211 0.482651
2280 4 0.599974 0.289265 0.458909
2281 5 0.620884 0.308219 0.459152
2282 5 0.576435 0.304743 0.45808
3490 5 0.681626 0.32389 0.430273
3489 4 0.65584 0.335335 0.429843
1890 4 0.668478 0.343708 0.469538
1891 5 0.687114 0.346339 0.479599
1892 5 0.674267 0.365235 0.461257
3886 5 0.738206 0.499057 0.466072
2877 4 0.896509 0.327048 0.418609
2878 5 0.899327 0.306247 0.427634
2879 5 0.906074 0.350024 0.424977
2501 5 0.798192 0.320725 0.460717
4785 4 0.933198 0.267572 0.483436
4786 5 0.927957 0.2825 0.494615
4787 5 0.909322 0.269235 0.47628
2499 4 0.804105 0.339029 0.450836
2500 5 0.778924 0.346052 0.445743
3718 5 0.826864 0.4692 0.447903
3885 4 0.755562 0.496658 0.455489
4038 4 0.810228 0.480642 0.493346
4040 5 0.790042 0.500054 0.491656
4098 4 0.807482 0.366506 0.488767
4099 5 0.823402 0.376636 0.498806
4100 5 0.783351 0.358852 0.494737
2018 5 0.98986 0.431672 0.439043
2448 4 0.876737 0.379017 0.471582
2449 5 0.8958 0.367891 0.479997
2450 5 0.867925 0.402459 0.47781
2823 4 0.904246 0.494847 0.454293
2824 5 0.932311 0.493397 0.455556
3717 4 0.846944 0.461066 0.439249
3719 5 0.83718 0.436997 0.433964
2178 4 0.118195 0.517048 0.422117
2179 5 0.132699 0.504958 0.412082
2180 5 0.109506 0.541686 0.417006
1951 5 0.0501854 0.696017 0.401854
4824 4 0.150684 0.736868 0.410004
1895 5 0.00404194 0.651168 0.452621
2676 4 0.122058 0.632437 0.438109
2677 5 0.100139 0.649492 0.435701
2678 5 0.120943 0.627489 0.451389
2013 4 0.199738 0.550592 0.490911
2014 5 0.221286 0.568774 0.491547
2015 5 0.176699 0.566897 0.491009
3568 5 0.209202 0.614301 0.499318
4580 5 0.241242 0.572486 0.438155
1881 4 0.153426 0.697776 0.491428
1882 5 0.161005 0.720887 0.484578
1883 5 0.129799 0.705258 0.49789
3306 4 0.00758142 0.702379 0.495419
3307 5 0.0108805 0.674749 0.493154
4336 5 0.23399 0.735986 0.439182
1848 4 0.325531 0.622923 0.423083
1849 5 0.343261 0.603778 0.417934
2301 4 0.432021 0.526279 0.420848
2302 5 0.444254 0.551251 0.423166
4061 5 0.496076 0.663935 0.420714
1850 5 0.320173 0.613697 0.435582
2274 4 0.322737 0.529418 0.47616
4578 4 0.266729 0.56036 0.437979
4579 5 0.283761 0.579332 0.443776
2044 5 0.468357 0.659142 0.472269
2275 5 0.334262 0.525323 0.488327
2276 5 0.343262 0.541411 0.468881
2303 5 0.421244 0.518715 0.432789
2598 4 0.408436 0.661907 0.461506
2599 5 0.390239 0.662592 0.471822
2600 5 0.39335 0.651934 0.451141
3918 4 0.37484 0.581552 0.496155
3920 5 0.379138 0.608274 0.492324
3670 5 0.331719 0.723909 0.456637
4335 4 0.250874 0.743714 0.429014
2043 4 0.469117 0.676539 0.482894
2045 5 0.477589 0.701262 0.477796
3669 4 0.343943 0.69906 0.454026
3671 5 0.369493 0.705777 0.449271
4832 5 0.407392 0.732448 0.430543
4831 5 0.452029 0.731912 0.430465
4830 4 0.4295 0.71494 0.429966
4059 4 0.504875 0.637238 0.419495
4060 5 0.507068 0.633136 0.406179
4062 4 0.613607 0.503429 0.40007
4064 5 0.623743 0.526161 0.406437
2114 5 0.739046 0.661137 0.423233
3759 4 0.648819 0.714188 0.427891
3760 5 0.672187 0.702861 0.422601
1959 4 0.630988 0.610983 0.499239
1960 5 0.65424 0.626143 0.496765
1961 5 0.609668 0.628594 0.496518
2058 4 0.574877 0.55691 0.454839
2059 5 0.563458 0.552347 0.442688
2060 5 0.570107 0.533043 0.461675
3720 4 0.617558 0.656652 0.459178
3721 5 0.629029 0.653273 0.471407
3722 5 0.59058 0.64903 0.460749
4554 4 0.656569 0.565474 0.475819
4555 5 0.646075 0.554704 0.487262
2247 4 0.718298 0.592535 0.485563
2248 5 0.742455 0.607136 0.485682
2249 5 0.698467 0.611762 0.482781
4556 5 0.675324 0.54625 0.471633
3761 5 0.657666 0.727164 0.43911
4770 4 0.60864 0.726484 0.465213
4771 5 0.593033 0.741126 0.45641
4772 5 0.589848 0.711843 0.472454
2760 4 0.701294 0.701401 0.478422
2761 5 0.725453 0.714449 0.475294
2762 5 0.684501 0.721978 0.482992
2112 4 0.762369 0.645773 0.421279
2113 5 0.782933 0.660737 0.427134
4773 4 0.805492 0.535868 0.419906
4774 5 0.80216 0.544507 0.407153
4775 5 0.783528 0.518775 0.422153
3751 5 0.974119 0.593776 0.405904
2328 4 0.935817 0.716566 0.418076
2329 5 0.963868 0.719574 0.417638
2330 5 0.925785 0.742747 0.416518
2893 5 0.829533 0.629867 0.477126
3887 5 0.781218 0.501911 0.460524
1893 4 0.991939 0.628911 0.44667
1894 5 0.965969 0.627904 0.451937
2082 4 0.922016 0.653955 0.488437
2825 5 0.895841 0.510201 0.464884
2892 4 0.843108 0.651152 0.471088
3939 4 0.87957 0.597491 0.432102
3940 5 0.897286 0.61719 0.436759
3941 5 0.870144 0.584386 0.443176
2894 5 0.831265 0.674433 0.476205
2083 5 0.94435 0.671168 0.487827
2084 5 0.89997 0.671221 0.490133
4764 4 0.902164 0.73142 0.461123
4765 5 0.907886 0.726419 0.474124
4766 5 0.892094 0.706916 0.456466
4826 5 0.127004 0.752216 0.41034
4337 5 0.235774 0.762641 0.422075
4825 5 0.171464 0.755956 0.409633
4755 4 0.172399 0.832175 0.425467
3149 5 0.148804 0.94266 0.406882
4380 4 0.0527631 0.855264 0.412419
4381 5 0.0482779 0.855499 0.425747
4382 5 0.030606 0.868976 0.40723
3147 4 0.174089 0.93012 0.406761
4756 5 0.197188 0.840599 0.420417
2748 4 0.0489603 0.767967 0.43914
2749 5 0.0693931 0.778544 0.446961
2750 5 0.0348035 0.790602 0.434757
4569 4 0.122889 0.812232 0.484172
4570 5 0.0986886 0.802526 0.489342
4571 5 0.138996 0.817727 0.494942
3786 4 0.0257988 0.930464 0.497914
3787 5 0.0292133 0.958483 0.498011
4086 4 0.0549641 0.99706 0.430585
4088 5 0.0615282 0.976976 0.439536
4757 5 0.160806 0.855694 0.430465
4476 4 0.226441 0.842412 0.454643
4477 5 0.207988 0.863293 0.452494
4478 5 0.245024 0.853209 0.463395
4524 4 0.225057 0.945959 0.458574
4525 5 0.199474 0.936912 0.454858
4526 5 0.241567 0.940422 0.447949
4359 4 0.305844 0.784227 0.403898
4360 5 0.287244 0.788532 0.413843
4361 5 0.330814 0.790884 0.409331
2023 5 0.389378 0.778777 0.422122
2024 5 0.364109 0.815337 0.420094
3848 5 0.460269 0.89752 0.424856
4641 4 0.412982 0.945491 0.410427
4642 5 0.435182 0.93503 0.417096
4643 5 0.393393 0.949553 0.41995
3345 4 0.296088 0.804764 0.4683
3346 5 0.316297 0.823639 0.465587
3347 5 0.273608 0.820353 0.471631
2022 4 0.370004 0.794209 0.4286
3305 5 0.499414 0.810582 0.45269
4056 4 0.293498 0.851302 0.496251
4058 5 0.304041 0.877188 0.498128
2373 4 0.374949 0.85412 0.443229
2374 5 0.39819 0.870028 0.444121
2375 5 0.353917 0.872669 0.441695
2610 4 0.411739 0.999247 0.467735
2612 5 0.400861 0.99752 0.480166
3846 4 0.481997 0.893531 0.433261
3847 5 0.485022 0.918273 0.439597
4629 4 0.568461 0.758082 0.415912
4630 5 0.561919 0.777629 0.425136
4631 5 0.596532 0.759721 0.414722
2352 4 0.697085 0.875038 0.402276
2354 5 0.680434 0.8931 0.408936
3510 4 0.733707 0.964411 0.408013
3303 4 0.522577 0.794454 0.452528
3304 5 0.543986 0.812794 0.453221
2883 4 0.709659 0.765472 0.430052
2884 5 0.701695 0.766006 0.443001
2885 5 0.736821 0.757833 0.430417
3531 4 0.699916 0.823915 0.464828
2586 4 0.510018 0.970094 0.465328
2587 5 0.5379 0.972507 0.463552
2588 5 0.502859 0.947173 0.45823
3114 4 0.560998 0.938422 0.49089
3115 5 0.570622 0.912826 0.487544
3116 5 0.550816 0.948985 0.479355
3969 4 0.564775 0.891092 0.459629
3970 5 0.562046 0.919124 0.460515
3971 5 0.538684 0.881788 0.457033
4753 5 0.647212 0.921808 0.476238
4754 5 0.665586 0.962043 0.479123
4758 4 0.637732 0.880482 0.440457
4759 5 0.660842 0.896547 0.441486
4760 5 0.616392 0.898917 0.439868
3532 5 0.678915 0.840955 0.468711
3533 5 0.711472 0.837027 0.454223
4566 4 0.736443 0.858269 0.486319
4567 5 0.745234 0.851513 0.498739
4752 4 0.672087 0.935146 0.476451
3511 5 0.756187 0.97443 0.414624
3927 4 0.833133 0.922611 0.400626
3929 5 0.816934 0.902672 0.40622
4659 4 0.969015 0.974432 0.42718
4660 5 0.950689 0.984693 0.418161
4661 5 0.994063 0.984455 0.42321
4682 5 0.892437 0.887551 0.42499
2145 4 0.782335 0.759597 0.462709
2146 5 0.80745 0.767634 0.457892
2147 5 0.768303 0.783743 0.464671
2867 5 0.749881 0.967079 0.49314
3684 4 0.812399 0.845578 0.480531
3685 5 0.80606 0.84978 0.46753
4568 5 0.752934 0.843129 0.478094
2244 4 0.96151 0.988125 0.48264
2245 5 0.986743 0.992489 0.48832
3153 4 0.968763 0.851801 0.442636
3154 5 0.977281 0.866224 0.431769
3155 5 0.941411 0.858254 0.443894
3501 4 0.895338 0.975069 0.477086
3502 5 0.895864 0.979109 0.463728
3503 5 0.871437 0.96079 0.479304
3686 5 0.840253 0.841012 0.480601
4248 4 0.977406 0.925322 0.456278
4249 5 0.963935 0.903029 0.46148
4250 5 0.978301 0.944039 0.466374
4680 4 0.872488 0.883207 0.434312
4681 5 0.886552 0.873562 0.44507
1863 4 0.0166137 0.0805416 0.522937
1864 5 0.0370208 0.0924328 0.530328
1865 5 0.00203901 0.102339 0.517939
2418 4 0.14208 0.141159 0.553534
2420 5 0.133932 0.163339 0.546145
3575 5 0.148593 0.0230362 0.566846
3654 4 0.118505 0.123302 0.515365
3655 5 0.131473 0.142157 0.507461
3656 5 0.116974 0.135872 0.527431
3657 4 0.0855242 0.0578755 0.57062
3658 5 0.0742838 0.0597026 0.558268
2419 5 0.168137 0.147743 0.557663
3003 4 0.211674 0.0881002 0.564533
3005 5 0.224519 0.0638907 0.567763
3573 4 0.171486 0.0236037 0.558954
3574 5 0.16882 0.0473772 0.551788
3793 5 0.248465 0.0204343 0.547631
3794 5 0.205821 0.00722755 0.547629
2039 5 0.108331 0.206593 0.568763
2817 4 0.0769949 0.220488 0.5218
2818 5 0.0998506 0.236999 0.52243
2819 5 0.0552371 0.238455 0.522155
2192 5 0.0157403 0.146219 0.583355
3659 5 0.0715029 0.0770897 0.577888
2388 4 0.198527 0.146336 0.589462
2389 5 0.216052 0.15746 0.580314
2390 5 0.177528 0.165079 0.590469
3004 5 0.214192 0.104129 0.57558
3878 5 0.236259 0.0742305 0.592256
4585 5 0.184212 0.00136064 0.586615
2037 4 0.134916 0.209333 0.573108
2038 5 0.134377 0.232092 0.581089
2190 4 0.0131453 0.173513 0.58013
4683 4 0.0315436 0.230802 0.594387
4684 5 0.0576737 0.239014 0.597651
3024 4 0.292739 0.109877 0.524987
3025 5 0.266893 0.101869 0.521146
3026 5 0.291051 0.1121 0.538421
2091 4 0.453002 0.032516 0.511305
2092 5 0.47677 0.0464988 0.514188
2093 5 0.432764 0.0521653 0.511835
2682 4 0.379582 0.0288221 0.528825
2683 5 0.375065 0.0558697 0.525598
2684 5 0.353785 0.0182992 0.531019
3975 4 0.378535 0.0603627 0.557495
3976 5 0.400106 0.0430028 0.554871
3977 5 0.389367 0.0798638 0.565767
3465 4 0.289888 0.216297 0.56436
3466 5 0.30916 0.21927 0.554599
4338 4 0.459914 0.214138 0.517622
4339 5 0.470623 0.238239 0.512808
4340 5 0.433023 0.220299 0.520479
3876 4 0.264003 0.0784264 0.590791
4808 5 0.320661 0.0745974 0.59425
2511 4 0.47361 0.104561 0.574274
2512 5 0.498925 0.1065 0.580178
2513 5 0.461212 0.129346 0.576839
4806 4 0.34419 0.06111 0.590509
4807 5 0.361238 0.081523 0.585987
2816 5 0.258082 0.238839 0.592968
3467 5 0.305007 0.21387 0.5757
2035 5 0.380845 0.230295 0.585294
3454 5 0.636282 0.000562165 0.523496
3455 5 0.613452 0.0241399 0.537969
4128 4 0.604413 0.0795737 0.507204
4129 5 0.623912 0.0990438 0.50428
4130 5 0.579799 0.092215 0.504536
4467 4 0.640619 0.146876 0.562243
4468 5 0.653793 0.147509 0.550308
2741 5 0.745909 0.0696409 0.560222
3366 4 0.689703 0.0498295 0.512664
3367 5 0.716778 0.0492886 0.51647
3368 5 0.675238 0.0452557 0.524048
3075 4 0.589786 0.235091 0.505443
3077 5 0.566822 0.220744 0.509256
4469 5 0.624669 0.170162 0.562326
4026 4 0.684801 0.229674 0.535996
4028 5 0.70523 0.21066 0.538021
2901 4 0.641259 0.0848318 0.589215
2902 5 0.663292 0.102473 0.589219
2903 5 0.619266 0.100975 0.592676
3192 4 0.551318 0.213759 0.575795
3193 5 0.578538 0.207937 0.578031
3194 5 0.54645 0.237249 0.582909
2739 4 0.764327 0.0565222 0.552141
2740 5 0.78251 0.0767054 0.548474
2866 5 0.767465 0.00535359 0.500212
3156 4 0.924845 0.149502 0.554661
3157 5 0.944166 0.157947 0.545685
3210 4 0.852585 0.15667 0.530652
3211 5 0.877102 0.164155 0.536303
3546 4 0.872299 0.108902 0.50825
3547 5 0.867368 0.120773 0.520271
3548 5 0.882772 0.0834181 0.511188
1884 4 0.800102 0.248344 0.502685
1886 5 0.781015 0.229723 0.50711
2417 5 0.81735 0.203156 0.564128
4812 4 0.782237 0.244248 0.549221
4814 5 0.793823 0.240917 0.537014
2415 4 0.845302 0.202803 0.565999
3009 4 0.896856 0.224294 0.520706
3010 5 0.912773 0.225398 0.509569
3011 5 0.912563 0.210047 0.52962
3158 5 0.911809 0.173258 0.558443
3212 5 0.846455 0.17786 0.522229
4119 4 0.824696 0.0565296 0.571986
4121 5 0.803127 0.074735 0.572131
4120 5 0.847728 0.072846 0.572048
2191 5 0.986427 0.176111 0.575945
2416 5 0.850935 0.227214 0.572218
3997 5 0.000702947 0.287209 0.570182
3727 5 0.00559044 0.46495 0.512017
4041 4 0.135989 0.495447 0.546031
4042 5 0.136058 0.498034 0.559474
4043 5 0.162668 0.488996 0.542885
4620 4 0.0124468 0.471886 0.539642
4621 5 0.0277793 0.489238 0.547361
2956 5 0.229459 0.378758 0.540039
4685 5 0.0159977 0.254274 0.59535
2815 5 0.231869 0.274912 0.593973
3189 4 0.128538 0.457821 0.592858
3190 5 0.116061 0.443889 0.582746
3191 5 0.109422 0.476936 0.596745
4315 5 0.00963885 0.42556 0.591786
3915 4 0.19936 0.458987 0.57931
3916 5 0.186697 0.439249 0.571793
3917 5 0.191766 0.483442 0.57362
4749 4 0.203947 0.335842 0.589487
4750 5 0.226339 0.349627 0.594396
4751 5 0.187363 0.356123 0.584461
4614 4 0.308547 0.295915 0.553792
4615 5 0.286318 0.282719 0.559212
4616 5 0.302867 0.296891 0.540577
4804 5 0.403489 0.326085 0.527009
2210 5 0.307219 0.414305 0.559141
2955 4 0.255154 0.371479 0.535669
2957 5 0.264295 0.352603 0.544704
2136 4 0.359184 0.433154 0.525328
2137 5 0.37481 0.445553 0.534879
2138 5 0.374421 0.435859 0.514038
3822 4 0.490304 0.39015 0.54911
3824 5 0.472025 0.382527 0.539491
3879 4 0.434207 0.354595 0.565392
3880 5 0.45067 0.377422 0.564357
3881 5 0.409897 0.36438 0.570415
4575 4 0.351893 0.347576 0.554675
4576 5 0.37938 0.353813 0.553957
4577 5 0.339008 0.369308 0.548657
4803 4 0.383108 0.336105 0.518992
4805 5 0.396172 0.354804 0.511041
2814 4 0.258268 0.26619 0.5963
2034 4 0.385294 0.252728 0.593206
2036 5 0.409593 0.263671 0.588758
2208 4 0.313122 0.417162 0.572272
2209 5 0.294456 0.400469 0.578502
2988 4 0.306415 0.335341 0.597923
2989 5 0.280751 0.337145 0.592369
4686 4 0.259647 0.484327 0.571651
4687 5 0.274018 0.486046 0.583242
4794 4 0.331468 0.49586 0.590265
2334 4 0.498664 0.429413 0.581891
2335 5 0.478862 0.410271 0.584844
4362 4 0.505706 0.312569 0.516242
4363 5 0.530842 0.312909 0.510102
4364 5 0.510208 0.325437 0.528063
4711 5 0.576926 0.318826 0.571256
4027 5 0.698376 0.252789 0.531768
1911 4 0.528834 0.472272 0.514512
1912 5 0.507512 0.464619 0.506458
1913 5 0.518522 0.493728 0.521766
2109 4 0.659423 0.458313 0.528134
2110 5 0.644483 0.464618 0.517084
2111 5 0.644307 0.468963 0.538334
2235 4 0.664013 0.410954 0.565965
2237 5 0.657736 0.402789 0.553396
3823 5 0.50473 0.411611 0.543698
2472 4 0.684324 0.352344 0.534862
2473 5 0.711849 0.347038 0.536447
2474 5 0.683443 0.377801 0.529044
4710 4 0.559165 0.297662 0.574016
4712 5 0.539835 0.309106 0.582189
4422 4 0.711608 0.254674 0.584123
4423 5 0.733847 0.271988 0.584858
4424 5 0.689216 0.271848 0.584405
2236 5 0.641409 0.403679 0.573263
2336 5 0.506283 0.440034 0.593856
3357 4 0.610143 0.478529 0.593443
3358 5 0.631639 0.496512 0.595049
3359 5 0.587082 0.494759 0.594045
1885 5 0.795916 0.271272 0.510299
4813 5 0.79485 0.267187 0.55427
2859 4 0.947389 0.270939 0.529865
2860 5 0.937274 0.295115 0.534884
2861 5 0.941776 0.272324 0.516651
3960 4 0.878154 0.308555 0.537238
3961 5 0.864936 0.331404 0.54202
3962 5 0.866698 0.304319 0.525067
4039 5 0.802591 0.466654 0.504488
2580 4 0.917443 0.443437 0.547437
2581 5 0.917142 0.449316 0.534233
2582 5 0.902572 0.464302 0.553101
3726 4 0.978424 0.470411 0.509434
3728 5 0.975985 0.498311 0.511113
4101 4 0.966167 0.377701 0.517075
4102 5 0.98977 0.393056 0.51802
4103 5 0.945425 0.396781 0.516331
4260 4 0.906223 0.348237 0.56104
4261 5 0.91389 0.361775 0.549776
4262 5 0.899908 0.368817 0.569771
4622 5 0.988618 0.486143 0.537219
4623 4 0.85304 0.397011 0.52686
4624 5 0.87933 0.405611 0.52417
4625 5 0.843499 0.415462 0.536001
4184 5 0.817429 0.307405 0.589419
2424 4 0.905064 0.279188 0.590933
2426 5 0.900848 0.299577 0.581817
3996 4 0.978685 0.269723 0.571368
3998 5 0.956261 0.286782 0.572188
2384 5 0.832194 0.400809 0.575203
2382 4 0.84723 0.423821 0.572139
2383 5 0.843846 0.440897 0.582766
4314 4 0.983262 0.415784 0.590679
4316 5 0.974097 0.425926 0.578868
2475 4 0.0685179 0.607095 0.505766
2476 5 0.0929306 0.621127 0.506703
2477 5 0.0489102 0.625914 0.509413
2919 4 0.224179 0.549704 0.561963
2920 5 0.247902 0.564944 0.561336
2921 5 0.203566 0.568873 0.562975
3567 4 0.226068 0.634663 0.504046
3569 5 0.223899 0.63264 0.517472
3308 5 0.00283799 0.704284 0.508695
3678 4 0.0976673 0.707433 0.525075
3679 5 0.0950506 0.732555 0.531101
3680 5 0.0718787 0.701813 0.520291
4456 5 0.006875 0.715905 0.552444
3183 4 0.206927 0.727843 0.541834
3184 5 0.188737 0.715267 0.550224
3185 5 0.196074 0.723573 0.52954
3797 5 0.237442 0.724333 0.522069
1998 4 0.0624379 0.509543 0.586443
1999 5 0.0863765 0.52408 0.588133
2000 5 0.0420687 0.529045 0.587067
2250 4 0.15501 0.623724 0.578688
2251 5 0.154248 0.651898 0.577947
2252 5 0.12799 0.615798 0.577748
3408 4 0.106158 0.748623 0.58935
3409 5 0.110485 0.731703 0.578744
3410 5 0.127438 0.742795 0.59777
4610 5 0.24046 0.675261 0.572241
3744 4 0.310253 0.642002 0.543315
3746 5 0.305535 0.628029 0.531804
4688 5 0.261977 0.510038 0.566181
2361 4 0.422316 0.552266 0.56164
2362 5 0.43455 0.577524 0.560201
2363 5 0.405656 0.549731 0.550809
3321 4 0.439475 0.506165 0.505685
3322 5 0.461142 0.524226 0.505183
3323 5 0.416859 0.522492 0.507753
3919 5 0.388708 0.579184 0.507859
3745 5 0.298931 0.6675 0.541266
3795 4 0.255746 0.704239 0.518429
3796 5 0.279397 0.710514 0.525159
4609 5 0.284346 0.68332 0.571578
4809 4 0.305151 0.736217 0.565342
4811 5 0.277218 0.740284 0.565258
2427 4 0.389838 0.690253 0.547314
2428 5 0.400908 0.715409 0.550389
2429 5 0.393799 0.687682 0.534005
4608 4 0.265568 0.662524 0.573211
3228 4 0.352488 0.578705 0.591743
3229 5 0.338316 0.603062 0.590956
3230 5 0.379653 0.586208 0.590979
4796 5 0.355978 0.504035 0.584831
3207 4 0.406089 0.668247 0.589957
3208 5 0.432319 0.675696 0.586468
3209 5 0.395884 0.690742 0.596489
2286 4 0.513894 0.545681 0.556655
2287 5 0.536224 0.537426 0.549401
2288 5 0.513052 0.527681 0.567046
4602 4 0.58117 0.637494 0.552328
4603 5 0.55644 0.644844 0.54685
4604 5 0.576326 0.612268 0.557925
2820 4 0.739512 0.610699 0.523429
2821 5 0.742748 0.616484 0.510307
2436 4 0.577372 0.676645 0.51422
2437 5 0.604956 0.680351 0.51196
2438 5 0.568603 0.701371 0.519204
2577 4 0.529008 0.72167 0.562261
2578 5 0.504162 0.71515 0.556666
4191 4 0.630263 0.611628 0.592089
4193 5 0.649915 0.62116 0.583537
2579 5 0.522483 0.730531 0.574693
4290 4 0.641265 0.703266 0.572557
4291 5 0.648411 0.703086 0.585616
4292 5 0.61708 0.717791 0.572131
4411 5 0.720893 0.698156 0.599439
2822 5 0.764702 0.616306 0.528897
2646 4 0.868493 0.5552 0.531298
2647 5 0.892726 0.56969 0.531486
2648 5 0.848587 0.574615 0.53364
4020 4 0.899916 0.546254 0.559871
4022 5 0.915181 0.522545 0.55928
2387 5 0.823152 0.670215 0.570865
4322 5 0.771445 0.729164 0.569497
4455 4 0.983258 0.700841 0.550773
4457 5 0.964121 0.719636 0.546567
2385 4 0.828656 0.656647 0.582407
3666 4 0.755795 0.603392 0.591309
3668 5 0.757904 0.62973 0.586562
4833 4 0.822386 0.578067 0.58627
4835 5 0.842084 0.58036 0.595878
4834 5 0.836551 0.581304 0.574696
4021 5 0.893956 0.549412 0.57298
4320 4 0.783262 0.719397 0.580832
4321 5 0.809579 0.729594 0.580596
2386 5 0.844479 0.674722 0.589498
2573 5 0.156799 0.774297 0.559805
3396 4 0.0662115 0.822671 0.527142
3398 5 0.0620052 0.803243 0.536727
2571 4 0.183527 0.783311 0.55932
2572 5 0.183837 0.80219 0.549285
4389 4 0.245868 0.782192 0.522753
4390 5 0.242427 0.791383 0.510095
2223 4 0.141098 0.892552 0.515456
2224 5 0.143866 0.919077 0.511034
2225 5 0.114426 0.885663 0.512514
2967 4 0.0757781 0.93787 0.563778
2968 5 0.0853993 0.959891 0.570859
2969 5 0.0476864 0.939698 0.564756
3397 5 0.0803354 0.843341 0.533378
3788 5 0.00259483 0.926053 0.505305
3792 4 0.232018 0.998096 0.545136
4791 4 0.245397 0.932724 0.528592
4793 5 0.235443 0.921591 0.540048
4800 4 0.189556 0.974416 0.514299
4801 5 0.193487 0.94726 0.517472
4802 5 0.175207 0.973756 0.502677
2656 5 0.0110569 0.896138 0.594737
2657 5 0.00910199 0.9314 0.581677
4584 4 0.18798 0.980265 0.595401
4586 5 0.189668 0.957115 0.587721
3588 4 0.318193 0.803529 0.554322
3590 5 0.297918 0.822973 0.55566
4391 5 0.271291 0.791825 0.526382
4810 5 0.31551 0.757677 0.558097
3589 5 0.341452 0.818379 0.551478
4392 4 0.432129 0.810012 0.532402
4393 5 0.421837 0.831186 0.524955
4394 5 0.410639 0.802358 0.540352
2856 4 0.318348 0.892401 0.553993
2858 5 0.308658 0.916601 0.559177
4057 5 0.288987 0.841471 0.508721
4792 5 0.262658 0.953402 0.532634
2857 5 0.346443 0.894989 0.55444
3537 4 0.485824 0.910004 0.566807
3696 4 0.403357 0.892058 0.523017
3697 5 0.429442 0.898154 0.52727
3698 5 0.387028 0.911738 0.528731
3762 4 0.476137 0.976834 0.569044
3763 5 0.487666 0.997331 0.561578
3764 5 0.449647 0.974736 0.564488
3708 4 0.366418 0.758037 0.597406
1953 4 0.284462 0.914054 0.582855
1954 5 0.306874 0.931037 0.584048
1955 5 0.262248 0.931089 0.58459
2452 5 0.283751 0.990705 0.599948
3539 5 0.487691 0.904258 0.580004
3816 4 0.427032 0.93594 0.591777
3817 5 0.41434 0.911804 0.588292
3818 5 0.413893 0.955728 0.584484
4713 4 0.597754 0.80203 0.557047
4714 5 0.570638 0.794306 0.557683
4715 5 0.598209 0.828134 0.562178
4461 4 0.69902 0.780152 0.559489
4462 5 0.722303 0.79609 0.559864
4463 5 0.677771 0.798709 0.559048
3453 4 0.626873 0.999582 0.536215
3459 4 0.603319 0.857788 0.519963
3460 5 0.615475 0.840687 0.528993
3461 5 0.613424 0.849157 0.508052
3538 5 0.511535 0.919348 0.563459
2435 5 0.731418 0.856949 0.51876
4788 4 0.625203 0.760409 0.59454
4789 5 0.649993 0.773538 0.596036
4790 5 0.607896 0.780283 0.589705
2943 4 0.577205 0.869615 0.594487
2944 5 0.596178 0.879138 0.585587
4233 4 0.656757 0.846595 0.574987
4235 5 0.635409 0.862704 0.579304
4692 4 0.561335 0.946811 0.574566
4693 5 0.583923 0.963737 0.574583
4694 5 0.539364 0.96433 0.575846
4234 5 0.677783 0.851947 0.583622
3837 4 0.790654 0.764151 0.52081
3838 5 0.818778 0.762008 0.520284
3839 5 0.784932 0.788729 0.514762
4032 4 0.936351 0.776859 0.527431
4033 5 0.933313 0.752935 0.534446
4034 5 0.918685 0.795051 0.533362
2433 4 0.753461 0.839546 0.517404
2434 5 0.776048 0.856346 0.518396
2865 4 0.763785 0.978278 0.503596
2886 4 0.822074 0.925283 0.531644
2887 5 0.822845 0.921863 0.518248
2888 5 0.795352 0.919591 0.535035
3704 5 0.832073 0.942489 0.566376
3703 5 0.876374 0.940608 0.568844
3921 4 0.921889 0.876601 0.536987
3922 5 0.934058 0.887386 0.548021
3923 5 0.896518 0.8679 0.541192
2543 5 0.811804 0.802989 0.593326
2541 4 0.835788 0.788114 0.593053
2542 5 0.856207 0.807594 0.593357
2655 4 0.993111 0.911239 0.587226
2839 5 0.885785 0.850041 0.599129
3702 4 0.852182 0.931383 0.574221
2522 5 0.0754239 0.157218 0.640452
4479 4 0.029579 0.0864139 0.637997
4480 5 0.00311817 0.0950406 0.64025
2520 4 0.0741329 0.181924 0.633953
2521 5 0.0941439 0.197717 0.639748
3963 4 0.214897 0.244984 0.633264
2307 4 0.00605446 0.164599 0.696023
2781 4 0.081992 0.0596031 0.685564
2782 5 0.108856 0.0556949 0.681867
2783 5 0.0832301 0.0642016 0.698871
4413 4 0.0776284 0.0456078 0.652273
4414 5 0.097535 0.0618272 0.646667
4415 5 0.0917742 0.0286334 0.660676
4481 5 0.0395683 0.0799244 0.650238
2790 4 0.174574 0.0773498 0.675129
2791 5 0.171406 0.101378 0.668209
2792 5 0.176759 0.0855372 0.688006
4634 5 0.171454 0.0125829 0.652608
2308 5 0.00469524 0.173059 0.683159
2309 5 0.0330176 0.168613 0.699526
3877 5 0.272062 0.0904305 0.602385
2517 4 0.350178 0.0688555 0.628722
2518 5 0.343105 0.0780446 0.641032
2519 5 0.338058 0.0872454 0.620278
3477 4 0.440935 0.0299675 0.613851
3478 5 0.468293 0.0324301 0.616961
3479 5 0.429511 0.0544821 0.617718
4447 5 0.485609 0.145729 0.603569
2097 4 0.330756 0.20783 0.617898
2099 5 0.319634 0.231105 0.612418
2098 5 0.356779 0.215513 0.621617
3606 4 0.313096 0.150485 0.68123
2268 4 0.400609 0.0874493 0.650817
2269 5 0.4268 0.0869392 0.655845
2270 5 0.388617 0.110021 0.656545
3607 5 0.334704 0.163684 0.687196
3987 4 0.476264 0.161728 0.677889
3989 5 0.485346 0.136508 0.682118
3608 5 0.298384 0.171146 0.675306
2613 4 0.409778 0.200366 0.657727
2614 5 0.433226 0.216075 0.657889
2615 5 0.388871 0.21876 0.659932
3988 5 0.455122 0.168187 0.686282
2454 4 0.612199 0.0776048 0.624808
2455 5 0.633757 0.0957489 0.625592
2456 5 0.593637 0.0902007 0.616614
4446 4 0.508914 0.129907 0.602695
4448 5 0.528844 0.145154 0.608878
2658 4 0.627126 0.187402 0.600996
2659 5 0.629072 0.214749 0.604208
2660 5 0.599611 0.18151 0.602065
2583 4 0.5448 0.00963032 0.666989
2584 5 0.572461 0.00905796 0.664314
2585 5 0.543045 0.0207203 0.679375
2808 4 0.553054 0.130838 0.666912
2809 5 0.573032 0.129593 0.67643
2810 5 0.542198 0.156773 0.6681
2907 4 0.619702 0.151486 0.654469
2909 5 0.627242 0.133546 0.644691
4530 4 0.619168 0.0479704 0.659805
4531 5 0.600102 0.0686396 0.660971
4532 5 0.636118 0.0513095 0.670481
2908 5 0.634441 0.174948 0.651895
2391 4 0.670393 0.24382 0.671004
2392 5 0.687295 0.239476 0.660394
3542 5 0.82623 0.0373913 0.60703
3540 4 0.845322 0.0169038 0.605344
3541 5 0.869884 0.0288073 0.608783
4662 4 0.885738 0.117283 0.623124
4663 5 0.903044 0.135392 0.629347
4664 5 0.861233 0.131141 0.622147
2155 5 0.794425 0.213269 0.632266
4716 4 0.93896 0.227836 0.615009
4717 5 0.954442 0.248182 0.620729
4718 5 0.939417 0.233876 0.601823
3639 4 0.942927 0.158768 0.648563
3640 5 0.941397 0.164399 0.661771
3641 5 0.970467 0.160239 0.64569
3845 5 0.843008 0.0577062 0.699923
4617 4 0.884882 0.0933231 0.674401
4618 5 0.912073 0.0893913 0.677499
4619 5 0.883825 0.1195 0.669377
2154 4 0.801424 0.218385 0.645114
2156 5 0.777124 0.216178 0.6519
4704 4 0.863191 0.238291 0.654168
4705 5 0.872252 0.212577 0.657685
4706 5 0.85381 0.249618 0.665698
1878 4 0.137058 0.258744 0.615018
1879 5 0.121781 0.258136 0.60367
1880 5 0.161658 0.270232 0.611327
4266 4 0.0703033 0.326085 0.634479
3964 5 0.240258 0.256054 0.630602
3965 5 0.197243 0.266997 0.632886
2994 4 0.103985 0.435673 0.64107
4267 5 0.0452201 0.336422 0.630751
4268 5 0.0887804 0.346167 0.631027
4029 4 0.236256 0.498286 0.637356
2601 4 0.116735 0.45873 0.686068
2602 5 0.125983 0.469878 0.697656
2603 5 0.0956691 0.475719 0.682232
2995 5 0.1167 0.420224 0.650592
2996 5 0.0878484 0.453836 0.647942
3498 4 0.116289 0.362388 0.685351
3499 5 0.0950546 0.377509 0.690529
3500 5 0.106345 0.335994 0.684832
2997 4 0.20823 0.370699 0.652906
2998 5 0.193515 0.392821 0.648349
2999 5 0.200903 0.349447 0.644742
2990 5 0.305761 0.311393 0.605062
2132 5 0.301847 0.440225 0.634582
3894 4 0.317218 0.400818 0.616931
3895 5 0.305042 0.382239 0.608599
3896 5 0.319311 0.387132 0.628695
2067 4 0.405846 0.436711 0.613118
2068 5 0.420229 0.451815 0.604021
2069 5 0.382483 0.451799 0.615422
3870 4 0.492737 0.421653 0.619353
3871 5 0.470737 0.435477 0.624627
3872 5 0.497402 0.400344 0.62792
4197 4 0.272685 0.310824 0.69554
4199 5 0.253578 0.327381 0.689538
2380 5 0.377727 0.324001 0.687246
2130 4 0.292921 0.445578 0.647132
2131 5 0.26559 0.43853 0.647014
3402 4 0.272535 0.423071 0.683719
3403 5 0.269563 0.39592 0.687123
3404 5 0.26172 0.437333 0.694157
2379 4 0.361999 0.341906 0.694479
2381 5 0.371053 0.36751 0.690801
4605 4 0.498031 0.345836 0.698952
4606 5 0.495082 0.349171 0.685621
3480 4 0.612473 0.313488 0.624658
3481 5 0.622275 0.315779 0.612046
3482 5 0.631444 0.327154 0.632221
2724 4 0.723318 0.314776 0.640377
2725 5 0.713165 0.29522 0.63194
2726 5 0.748557 0.321525 0.635266
3012 4 0.708396 0.398758 0.611174
3013 5 0.704392 0.37752 0.602491
3014 5 0.714954 0.386102 0.622826
2393 5 0.677384 0.269538 0.67545
4747 5 0.748071 0.284854 0.697364
3132 4 0.527066 0.448728 0.699389
3133 5 0.546418 0.464612 0.693154
3134 5 0.503872 0.464807 0.699618
3504 4 0.594653 0.41406 0.667977
3505 5 0.573125 0.432217 0.667075
3506 5 0.611043 0.424615 0.677741
3285 4 0.693477 0.432972 0.663163
3286 5 0.688114 0.449954 0.652689
3287 5 0.669705 0.418151 0.664813
1981 5 0.822375 0.316444 0.639807
4182 4 0.817226 0.314351 0.602504
4183 5 0.818643 0.289646 0.609
2425 5 0.886563 0.284796 0.600771
4844 5 0.794353 0.392059 0.618546
4843 5 0.805205 0.35728 0.606205
4842 4 0.783282 0.36949 0.612402
3442 5 0.945277 0.490034 0.600955
3582 4 0.93451 0.379316 0.605555
3583 5 0.933158 0.405791 0.610197
3584 5 0.927044 0.363321 0.616091
1980 4 0.801428 0.332188 0.644824
1982 5 0.803094 0.328481 0.658184
4746 4 0.77355 0.287679 0.691703
4748 5 0.768903 0.303117 0.680619
1869 4 0.982947 0.339401 0.676094
1870 5 0.991374 0.356668 0.685983
1871 5 0.962313 0.35355 0.669844
3240 4 0.85668 0.405739 0.665946
3241 5 0.849855 0.426341 0.657314
3242 5 0.878462 0.416104 0.672956
2535 4 0.0080682 0.564206 0.627507
2536 5 0.0274637 0.567091 0.637218
2537 5 0.000720676 0.590657 0.624362
2922 4 0.0837299 0.561366 0.626589
2923 5 0.105822 0.564061 0.634892
2924 5 0.0784438 0.587639 0.622352
3624 4 0.0995691 0.641157 0.618848
3625 5 0.116053 0.658451 0.611657
3626 5 0.0751989 0.655157 0.620117
2727 4 0.231907 0.620524 0.622689
2728 5 0.230315 0.639411 0.612686
2729 5 0.226395 0.595768 0.616765
4031 5 0.226548 0.520304 0.630299
3912 4 0.016188 0.696562 0.601467
3913 5 0.0290731 0.674903 0.607547
2622 4 0.074785 0.55537 0.694453
2623 5 0.0933454 0.545084 0.685549
2624 5 0.0729465 0.582828 0.691448
3628 5 0.0366603 0.665092 0.675466
3629 5 0.0209486 0.664757 0.695451
4744 5 0.157563 0.626653 0.691404
1932 4 0.248117 0.570813 0.677245
1933 5 0.245947 0.598626 0.679297
1934 5 0.228988 0.565223 0.667686
2643 4 0.182274 0.502898 0.690318
2644 5 0.202005 0.521392 0.694184
2645 5 0.175998 0.510368 0.677651
4134 4 0.183642 0.655819 0.66254
4136 5 0.191574 0.657992 0.649626
1965 4 0.0987495 0.698713 0.663793
1966 5 0.108541 0.672608 0.665902
1967 5 0.0873847 0.706271 0.675611
3627 4 0.016452 0.676112 0.68328
2096 5 0.228618 0.746138 0.699797
4135 5 0.18869 0.681346 0.66777
4030 5 0.264338 0.500987 0.636921
4272 4 0.32003 0.590831 0.626534
4273 5 0.309094 0.612977 0.633068
4274 5 0.319625 0.569921 0.6356
4795 5 0.328795 0.511696 0.601367
2829 4 0.408764 0.510235 0.634185
2830 5 0.385329 0.504061 0.627264
3070 5 0.431838 0.661685 0.643091
3648 4 0.496283 0.54538 0.600305
3650 5 0.473553 0.562033 0.601096
2831 5 0.402852 0.502762 0.646892
3069 4 0.411399 0.642221 0.642922
3071 5 0.387483 0.657033 0.644025
3419 5 0.478213 0.506143 0.657211
4440 4 0.44402 0.607208 0.691973
4441 5 0.423211 0.607946 0.682859
4442 5 0.463442 0.590184 0.686527
4823 5 0.493887 0.615775 0.660303
4822 5 0.47978 0.583303 0.647298
4821 4 0.472547 0.608624 0.652156
2403 4 0.296885 0.676925 0.677526
2404 5 0.318839 0.694666 0.67745
2405 5 0.27434 0.693599 0.679078
3393 4 0.47754 0.710915 0.674361
3394 5 0.455659 0.693165 0.67355
3395 5 0.476035 0.721527 0.68685
2292 4 0.549618 0.649165 0.622988
2293 5 0.572674 0.665193 0.624362
3649 5 0.518178 0.563154 0.60089
4192 5 0.643574 0.609815 0.603963
2061 4 0.686825 0.623273 0.617659
2062 5 0.690544 0.599797 0.624942
2063 5 0.712932 0.633073 0.615562
2294 5 0.528077 0.667062 0.624675
4410 4 0.698719 0.683236 0.603782
4412 5 0.678925 0.702604 0.6064
2100 4 0.595805 0.589603 0.676763
2101 5 0.616659 0.607463 0.673633
2102 5 0.573674 0.606255 0.679365
2232 4 0.648796 0.552295 0.699751
2233 5 0.665822 0.57033 0.693305
2807 5 0.52434 0.634218 0.699108
3309 4 0.634674 0.665092 0.651376
3310 5 0.661487 0.663447 0.655518
3417 4 0.50322 0.501692 0.65132
3418 5 0.51766 0.525534 0.653481
3810 4 0.531764 0.521311 0.679416
3811 5 0.557871 0.520554 0.684534
3812 5 0.518199 0.540385 0.686961
3551 5 0.747167 0.524097 0.691789
3311 5 0.625139 0.689253 0.656659
2253 4 0.727314 0.700092 0.656507
2254 5 0.727572 0.697904 0.643048
2255 5 0.72174 0.727319 0.658865
3667 5 0.774512 0.602262 0.601401
2442 4 0.878654 0.535325 0.632071
2443 5 0.884924 0.54253 0.619367
2444 5 0.850469 0.536317 0.632614
3441 4 0.932015 0.503038 0.611121
3443 5 0.938286 0.530351 0.60949
3914 5 0.992808 0.700814 0.608753
2847 4 0.790729 0.508293 0.666745
2848 5 0.816316 0.500904 0.662274
2849 5 0.781789 0.527701 0.657925
2532 4 0.94754 0.535202 0.656271
2533 5 0.931027 0.531872 0.667103
2534 5 0.930949 0.528664 0.645807
4236 4 0.952883 0.659481 0.651095
4238 5 0.932755 0.655543 0.660372
3642 4 0.851628 0.694498 0.644363
3643 5 0.875611 0.682047 0.648264
3644 5 0.853366 0.720687 0.649329
4237 5 0.95407 0.687481 0.649481
2689 5 0.165919 0.782995 0.604602
3784 5 0.166643 0.816203 0.642699
2688 4 0.185399 0.790992 0.613593
2690 5 0.188007 0.818824 0.611718
4633 5 0.206468 0.995465 0.642197
3783 4 0.18481 0.798453 0.648588
3785 5 0.168808 0.782664 0.656752
1887 4 0.158615 0.962204 0.682647
1889 5 0.138453 0.981672 0.684254
1896 4 0.000306572 0.862975 0.680515
4023 4 0.163967 0.869166 0.695275
4025 5 0.150095 0.892774 0.691998
4294 5 0.0334517 0.913648 0.692996
4503 4 0.163359 0.897166 0.650779
4505 5 0.149723 0.921289 0.653352
1888 5 0.182254 0.977112 0.680756
3255 4 0.244861 0.892238 0.669537
3256 5 0.218175 0.896062 0.673536
4024 5 0.191196 0.87565 0.693533
4504 5 0.188501 0.905313 0.646038
4632 4 0.185499 0.988464 0.650591
3709 5 0.392544 0.764473 0.601486
3710 5 0.3507 0.780022 0.601301
2451 4 0.305135 0.985586 0.608414
2453 5 0.292975 0.983574 0.62056
2850 4 0.315461 0.899243 0.613087
2851 5 0.290911 0.909326 0.617682
2852 5 0.327169 0.920986 0.606543
2172 4 0.482754 0.965311 0.606726
2174 5 0.45912 0.980293 0.604914
4080 4 0.468192 0.87818 0.634215
4081 5 0.450611 0.866832 0.625155
4082 5 0.493232 0.878716 0.627989
4416 4 0.360072 0.963654 0.623806
4417 5 0.375612 0.954815 0.634253
4418 5 0.355263 0.990954 0.626352
4695 4 0.286763 0.822397 0.686136
4697 5 0.263521 0.821852 0.67848
3015 4 0.363983 0.795895 0.688237
3016 5 0.378636 0.806495 0.698602
3017 5 0.380677 0.775788 0.683134
3063 4 0.432305 0.792358 0.669909
3064 5 0.457097 0.797408 0.675893
3065 5 0.418852 0.817162 0.670236
3350 5 0.352883 0.82763 0.675322
1984 5 0.331416 0.981343 0.688654
3257 5 0.260283 0.897018 0.68061
3297 4 0.2736 0.970558 0.690476
3298 5 0.260559 0.953319 0.699157
3299 5 0.271195 0.996177 0.696024
4496 5 0.313183 0.918403 0.68009
4696 5 0.288487 0.849072 0.690473
1983 4 0.356778 0.978496 0.694421
1985 5 0.372425 0.965332 0.685115
2628 4 0.461075 0.88742 0.668418
2629 5 0.46978 0.900038 0.657082
2630 5 0.48481 0.878484 0.674343
3348 4 0.359531 0.841053 0.663879
3349 5 0.335408 0.853175 0.659932
4494 4 0.334831 0.900297 0.679823
4495 5 0.357789 0.916678 0.680388
4797 4 0.596467 0.828841 0.628387
4799 5 0.576806 0.809284 0.62587
2547 4 0.692427 0.777777 0.622516
2548 5 0.66772 0.790072 0.619678
2549 5 0.711264 0.791866 0.615053
2139 4 0.566837 0.990847 0.636661
2140 5 0.552041 0.969257 0.641718
2141 5 0.575297 0.98187 0.624518
2173 5 0.503434 0.984537 0.606612
4847 5 0.658238 0.932328 0.612397
4846 5 0.615732 0.927957 0.618576
4845 4 0.632123 0.928633 0.60759
2945 5 0.585913 0.879821 0.606365
4798 5 0.58983 0.838852 0.640603
2181 4 0.55351 0.76379 0.671852
2182 5 0.573768 0.768036 0.662674
2183 5 0.540015 0.788527 0.672633
4006 5 0.535193 0.830888 0.698919
3258 4 0.740513 0.805115 0.687852
3260 5 0.71703 0.820674 0.688715
4005 4 0.548254 0.845004 0.689034
4007 5 0.530302 0.865683 0.68575
4053 4 0.614711 0.969588 0.668121
4054 5 0.637838 0.963582 0.660935
4055 5 0.624553 0.980797 0.679582
4371 4 0.632699 0.853003 0.675483
4372 5 0.652055 0.85683 0.685137
4373 5 0.61085 0.868968 0.679325
3138 4 0.745626 0.941286 0.649609
3139 5 0.725248 0.927525 0.656237
3140 5 0.743978 0.967812 0.654155
3741 4 0.763971 0.801524 0.634173
3742 5 0.784809 0.810298 0.626091
2706 4 0.982933 0.836149 0.639511
2707 5 0.999676 0.858808 0.638687
2838 4 0.911197 0.85684 0.604022
2840 5 0.905985 0.866667 0.616429
3957 4 0.851483 0.83483 0.63713
3958 5 0.866646 0.858401 0.638732
4473 4 0.886969 0.949792 0.635729
4474 5 0.913 0.955064 0.6403
4475 5 0.874176 0.974951 0.635761
3259 5 0.761535 0.823586 0.689643
3743 5 0.763099 0.820698 0.644072
1968 4 0.908272 0.769784 0.661826
1969 5 0.929727 0.776224 0.67004
1970 5 0.890847 0.791913 0.662708
2661 4 0.818016 0.87918 0.664631
2662 5 0.82386 0.906784 0.664987
2663 5 0.801857 0.874752 0.675495
3959 5 0.828629 0.838776 0.644827
1897 5 0.980068 0.843859 0.678287
1898 5 0.989081 0.887403 0.676402
2106 4 0.906592 0.868103 0.686221
2107 5 0.928056 0.886406 0.68669
2108 5 0.883468 0.88428 0.686485
2708 5 0.957996 0.846395 0.643508
3768 4 0.908773 0.968208 0.677678
3769 5 0.931039 0.985556 0.677649
3770 5 0.887274 0.984323 0.681816
2652 4 0.0867533 0.136321 0.710037
2654 5 0.0720357 0.11286 0.712675
3109 5 0.0162306 0.0149474 0.702557
3150 4 0.221818 0.054011 0.707325
3151 5 0.241796 0.0734974 0.709351
3152 5 0.197633 0.067244 0.710231
2653 5 0.102934 0.140032 0.720958
2675 5 0.0306186 0.0310684 0.781835
3231 4 0.0728728 0.125 0.758643
3232 5 0.0897727 0.147595 0.758999
3233 5 0.0467524 0.135672 0.758985
3288 4 0.13097 0.00081294 0.731823
3289 5 0.131067 0.0196427 0.74188
3772 5 0.0172388 0.157017 0.784264
4521 4 0.0323488 0.12512 0.729109
4522 5 0.0379353 0.150193 0.723512
4523 5 0.00503896 0.126508 0.732456
4611 4 0.0163754 0.0683437 0.744903
4612 5 0.0192084 0.0403839 0.743642
1925 5 0.248777 0.165322 0.756107
2217 4 0.202378 0.0768439 0.780982
2218 5 0.213117 0.0633669 0.77029
2589 4 0.183215 0.124021 0.741154
2590 5 0.206107 0.112816 0.746963
2591 5 0.193039 0.146137 0.734202
2775 4 0.0519485 0.210992 0.716256
2776 5 0.0737678 0.228871 0.716746
2777 5 0.0292437 0.227317 0.718101
3675 4 0.058406 0.231307 0.782523
3677 5 0.0676277 0.244336 0.771389
2673 4 0.0548272 0.0287963 0.788692
2674 5 0.0510896 0.0449931 0.799603
2219 5 0.224734 0.0824554 0.788774
3676 5 0.0778397 0.237237 0.791895
3136 5 0.444692 0.155162 0.710485
1923 4 0.2503 0.137138 0.756302
1924 5 0.264264 0.131154 0.767681
2055 4 0.488951 0.0856197 0.767644
2056 5 0.484143 0.0711671 0.756278
2057 5 0.481262 0.112077 0.764712
2226 4 0.422696 0.101252 0.749547
2227 5 0.445147 0.118361 0.7495
2228 5 0.400557 0.118648 0.750513
2346 4 0.342989 0.0257967 0.768647
2347 5 0.36301 0.0178665 0.75992
2348 5 0.334436 0.0510018 0.764154
3135 4 0.455101 0.140301 0.720827
3137 5 0.433011 0.136271 0.729007
4160 5 0.325325 0.248014 0.782148
4698 4 0.254303 0.242286 0.767847
2709 4 0.481368 0.201555 0.768043
2710 5 0.470408 0.213527 0.756998
3942 4 0.387925 0.225845 0.739265
3943 5 0.394544 0.23974 0.727948
3944 5 0.371461 0.204604 0.735134
3129 4 0.35955 0.0797623 0.79547
3130 5 0.383279 0.0910162 0.790524
3131 5 0.340171 0.100052 0.794001
4592 5 0.636608 0.147337 0.709847
2259 4 0.577506 0.0410246 0.721825
2260 5 0.588945 0.0656867 0.725455
2261 5 0.581105 0.0243389 0.732577
2493 4 0.652152 0.0811106 0.727822
2495 5 0.639562 0.0651731 0.737197
4590 4 0.637623 0.166477 0.719757
4591 5 0.653249 0.154311 0.729377
2494 5 0.675627 0.090516 0.733819
3854 5 0.671967 0.0241952 0.740025
4176 4 0.739902 0.0656565 0.720738
4178 5 0.715167 0.0783301 0.718386
2711 5 0.507242 0.212635 0.769053
3556 5 0.611227 0.24657 0.721939
4114 5 0.651768 0.203319 0.758471
4115 5 0.660284 0.218313 0.738776
2875 5 0.693098 0.210743 0.785749
3284 5 0.736596 0.198167 0.754565
4113 4 0.671175 0.217106 0.751217
2916 4 0.59718 0.00621911 0.795132
2918 5 0.573457 0.0214669 0.794484
2876 5 0.654737 0.192 0.791988
2874 4 0.68207 0.186314 0.789981
3110 5 0.972833 0.00457352 0.701902
3843 4 0.833762 0.073225 0.710296
2019 4 0.825714 0.0595814 0.773118
2020 5 0.827675 0.0327575 0.777219
2021 5 0.810398 0.0722993 0.78269
4177 5 0.757155 0.086593 0.724464
3844 5 0.851803 0.0675599 0.720319
4228 5 0.914012 0.0281813 0.778069
4613 5 0.999138 0.0716543 0.755476
4656 4 0.907979 0.0727666 0.755908
4657 5 0.916567 0.096317 0.7497
4658 5 0.882319 0.0791065 0.760647
3282 4 0.757266 0.196893 0.763738
3283 5 0.75717 0.170051 0.767914
4145 5 0.817537 0.188964 0.766778
4143 4 0.842325 0.175743 0.768084
4144 5 0.854074 0.187388 0.779022
4533 4 0.80966 0.127405 0.793569
4535 5 0.800587 0.153928 0.791988
3771 4 0.990826 0.153345 0.78869
4227 4 0.895316 0.0331008 0.787906
4229 5 0.909707 0.0478938 0.797115
4534 5 0.83758 0.129844 0.795171
2163 4 0.00653125 0.476226 0.707708
2164 5 0.0332776 0.485088 0.708505
2399 5 0.148196 0.320557 0.776885
2397 4 0.170274 0.303069 0.775983
2398 5 0.192759 0.320118 0.775638
4275 4 0.222289 0.276553 0.719872
4276 5 0.238187 0.299177 0.722582
4277 5 0.19717 0.287192 0.716405
4700 5 0.231715 0.259137 0.768636
1872 4 0.132112 0.462271 0.768765
1873 5 0.108255 0.450518 0.76424
1874 5 0.145779 0.441179 0.77491
3336 4 0.113879 0.381983 0.759937
3337 5 0.122198 0.385127 0.747125
3338 5 0.10887 0.354333 0.761207
4434 4 0.061944 0.403828 0.730049
4435 5 0.0560418 0.431397 0.730694
4436 5 0.050033 0.392903 0.741117
4451 5 0.0149213 0.356366 0.733781
2153 5 0.242656 0.46321 0.762148
2460 4 0.21893 0.401929 0.777548
2461 5 0.218187 0.377648 0.784423
2462 5 0.239717 0.416689 0.783343
4198 5 0.278834 0.324137 0.707075
2257 5 0.421424 0.25451 0.708545
2258 5 0.398559 0.29215 0.71204
3001 5 0.370979 0.48563 0.711262
4699 5 0.276269 0.259985 0.767363
2256 4 0.415786 0.27369 0.718075
1971 4 0.286616 0.349545 0.729145
1972 5 0.309727 0.365732 0.729523
1973 5 0.265141 0.367795 0.729923
2151 4 0.2593 0.4713 0.751955
2152 5 0.264235 0.498661 0.754284
3000 4 0.372408 0.467786 0.7217
3002 5 0.346294 0.467605 0.726824
3318 4 0.440674 0.443023 0.761031
3319 5 0.413826 0.44965 0.75833
3320 5 0.438985 0.42241 0.770218
3508 5 0.384984 0.427413 0.77741
4280 5 0.434016 0.497209 0.752316
4158 4 0.336648 0.259615 0.7932
3112 5 0.427231 0.362203 0.796361
3507 4 0.379063 0.410304 0.787769
3509 5 0.351843 0.415204 0.79047
4607 5 0.523408 0.356754 0.70172
3379 5 0.537639 0.330892 0.722105
3555 4 0.583903 0.25323 0.720796
3557 5 0.579173 0.271382 0.730884
4065 4 0.583042 0.30912 0.771568
4066 5 0.604686 0.32715 0.772437
4067 5 0.56018 0.325626 0.770943
3090 4 0.738244 0.310546 0.71936
3092 5 0.710057 0.30964 0.719938
4365 4 0.696039 0.330825 0.754303
3058 5 0.570297 0.498974 0.762903
3059 5 0.586908 0.488126 0.78203
3378 4 0.527557 0.350551 0.730507
3380 5 0.529513 0.374681 0.723567
3519 4 0.53347 0.380765 0.770154
3520 5 0.523045 0.36027 0.762324
3521 5 0.510764 0.392467 0.775898
2932 5 0.739701 0.448045 0.72867
3091 5 0.745187 0.333921 0.726159
4366 5 0.722206 0.334066 0.759121
4367 5 0.679463 0.34305 0.763533
4727 5 0.748488 0.471642 0.773026
2479 5 0.725286 0.439117 0.794478
2165 5 0.991202 0.498361 0.711759
3439 5 0.86842 0.496113 0.701184
4167 4 0.880557 0.335662 0.713538
4169 5 0.893864 0.345012 0.702504
3124 5 0.817225 0.313273 0.7628
2553 4 0.984155 0.255856 0.737265
2554 5 0.992155 0.282616 0.739228
2555 5 0.956607 0.257546 0.73443
3123 4 0.841985 0.32679 0.76233
3125 5 0.853663 0.31841 0.750712
4168 5 0.893854 0.311654 0.716693
2931 4 0.757405 0.430895 0.722093
2933 5 0.767158 0.413383 0.731597
4725 4 0.765999 0.449807 0.774777
4726 5 0.791816 0.460979 0.773666
2421 4 0.888096 0.382899 0.76151
2422 5 0.908454 0.395 0.754165
2423 5 0.875995 0.404318 0.768128
3981 4 0.96939 0.407299 0.745832
3982 5 0.993845 0.421299 0.746645
3983 5 0.949737 0.426651 0.748709
4443 4 0.974468 0.463115 0.774702
4444 5 0.988062 0.487349 0.772321
4445 5 0.948012 0.470952 0.777558
4449 4 0.993914 0.342851 0.740069
4450 5 0.970985 0.348779 0.732716
2751 4 0.942969 0.361245 0.799635
2752 5 0.932801 0.385072 0.794276
3072 4 0.0286353 0.658347 0.714571
4743 4 0.144567 0.610256 0.700466
4745 5 0.154838 0.618708 0.712374
4356 4 0.215845 0.598673 0.709623
4358 5 0.237665 0.589638 0.70223
3630 4 0.104125 0.700804 0.703248
3631 5 0.0809394 0.716609 0.704718
3632 5 0.0982946 0.676923 0.709883
2094 4 0.242707 0.722998 0.703606
3074 5 0.000877967 0.656576 0.716871
3159 4 0.0150456 0.59148 0.762318
3160 5 0.0396065 0.605391 0.762275
4428 4 0.155494 0.628416 0.745503
4538 5 0.120739 0.604594 0.779745
2631 4 0.244148 0.66331 0.771745
2940 4 0.23015 0.576038 0.761336
2941 5 0.215152 0.576528 0.749902
2942 5 0.231444 0.54872 0.764676
4357 5 0.224337 0.59555 0.72241
4429 5 0.169217 0.64227 0.735741
4430 5 0.175863 0.615729 0.752612
3073 5 0.0365935 0.68203 0.720853
2632 5 0.24053 0.668639 0.784891
2142 4 0.0640468 0.560567 0.796294
2143 5 0.0582961 0.588198 0.79607
3214 5 0.166349 0.551829 0.796693
4536 4 0.132447 0.615815 0.790794
4537 5 0.157051 0.626363 0.786515
2649 4 0.330825 0.55292 0.712898
2650 5 0.319048 0.5339 0.704666
2651 5 0.346047 0.56945 0.704729
2095 5 0.269624 0.731352 0.704402
1986 4 0.310389 0.664404 0.765526
2633 5 0.258026 0.638727 0.771431
4111 5 0.479776 0.557992 0.771659
4278 4 0.449845 0.520398 0.7509
4279 5 0.435329 0.540611 0.757273
1987 5 0.322007 0.669681 0.77757
1988 5 0.294651 0.687212 0.762927
3141 4 0.496385 0.701136 0.745769
3143 5 0.475029 0.719581 0.746096
3244 5 0.393691 0.735942 0.764718
3636 4 0.268149 0.56649 0.796046
3637 5 0.257556 0.587442 0.788553
3638 5 0.261015 0.542971 0.789407
2064 4 0.430205 0.533437 0.797451
2065 5 0.457017 0.537037 0.793592
4161 4 0.462664 0.74291 0.793486
4162 5 0.480218 0.723182 0.798254
2234 5 0.625673 0.567401 0.702534
2805 4 0.530136 0.640149 0.712013
2806 5 0.54461 0.664359 0.71152
1914 4 0.748478 0.623883 0.710536
1916 5 0.73007 0.645051 0.709042
3549 4 0.733461 0.527632 0.703469
3057 4 0.56914 0.506019 0.775964
4110 4 0.502899 0.542537 0.769359
4112 5 0.522965 0.561481 0.766522
4116 4 0.686309 0.616696 0.73623
4117 5 0.711806 0.628372 0.737766
4118 5 0.669696 0.630979 0.744742
3142 5 0.519596 0.717128 0.74648
4254 4 0.579015 0.733391 0.728077
4255 5 0.585125 0.731129 0.714941
3099 4 0.724935 0.726252 0.765683
3100 5 0.738379 0.709568 0.756895
3101 5 0.714237 0.747031 0.758114
2295 4 0.611808 0.685122 0.79793
2297 5 0.60008 0.681087 0.785802
1915 5 0.773188 0.636648 0.71284
3550 5 0.753735 0.533689 0.712404
3438 4 0.886472 0.515834 0.705513
4170 4 0.767839 0.746185 0.705984
4171 5 0.784369 0.723312 0.705731
2202 4 0.811493 0.55653 0.781961
2204 5 0.795087 0.579111 0.779949
2904 4 0.788088 0.56001 0.738463
2905 5 0.794139 0.540452 0.747757
2906 5 0.805051 0.553895 0.728077
2169 4 0.901289 0.58425 0.762376
2170 5 0.901021 0.609957 0.756802
2171 5 0.874729 0.575046 0.761154
2203 5 0.835872 0.567163 0.786484
2778 4 0.861488 0.643806 0.720576
2779 5 0.850265 0.618177 0.718794
2780 5 0.886944 0.642208 0.714795
3161 5 0.995479 0.61169 0.763433
3219 4 0.950719 0.553767 0.78243
3220 5 0.975168 0.558032 0.775999
3440 5 0.890334 0.509888 0.71858
2079 4 0.804922 0.741109 0.782963
3084 4 0.952746 0.730302 0.779583
3085 5 0.974999 0.747591 0.780397
3086 5 0.930362 0.747363 0.780635
3694 5 0.92501 0.731923 0.736292
3221 5 0.945942 0.577906 0.789043
4293 4 0.0316859 0.934455 0.70208
4295 5 0.0439056 0.923935 0.713163
4437 4 0.0983168 0.773529 0.75899
4438 5 0.0898813 0.7708 0.746173
4439 5 0.0806009 0.75719 0.766018
2124 4 0.243257 0.771426 0.727023
2125 5 0.234911 0.773077 0.739896
2538 4 0.091463 0.87785 0.769411
2539 5 0.115713 0.88414 0.775631
2540 5 0.0730049 0.896762 0.774155
2742 4 0.033061 0.919435 0.735328
2743 5 0.0591328 0.927303 0.731772
2744 5 0.0174758 0.942763 0.733845
3290 5 0.114312 0.979981 0.73624
4002 4 0.0798225 0.846688 0.734688
4003 5 0.104322 0.857739 0.73882
4004 5 0.061218 0.867743 0.735999
3300 4 0.199176 0.969927 0.728564
3301 5 0.201225 0.978251 0.741427
3302 5 0.222746 0.955106 0.726347
3907 5 0.242347 0.929542 0.780007
3908 5 0.244865 0.9298 0.75869
4123 5 0.186967 0.912194 0.794649
2126 5 0.269627 0.761451 0.727679
3384 4 0.320631 0.827759 0.715497
4433 5 0.326486 0.797222 0.763784
3243 4 0.410707 0.756945 0.768611
3245 5 0.414416 0.772473 0.757478
4431 4 0.347706 0.778728 0.762767
4432 5 0.371039 0.794588 0.763293
4601 5 0.408393 0.83032 0.717659
4731 4 0.430132 0.753791 0.729737
4732 5 0.455447 0.761838 0.734301
4733 5 0.417728 0.777769 0.725796
3386 5 0.298406 0.845136 0.715932
3906 4 0.260809 0.930927 0.769817
4311 4 0.277658 0.898537 0.737213
4312 5 0.250512 0.895501 0.740618
4313 5 0.288018 0.872278 0.737345
1902 4 0.445577 0.939417 0.754454
1903 5 0.444887 0.955049 0.765691
1904 5 0.418931 0.939471 0.749998
2481 4 0.407072 0.856328 0.783245
2483 5 0.409149 0.839617 0.77241
2979 4 0.379399 0.938252 0.720112
2980 5 0.40281 0.950186 0.72504
2981 5 0.364493 0.959809 0.715098
3385 5 0.342823 0.844372 0.718042
4599 4 0.406856 0.857426 0.721352
4600 5 0.396982 0.856704 0.733994
4163 5 0.479078 0.765469 0.791433
2457 4 0.334431 0.950885 0.790146
2459 5 0.337643 0.922959 0.791369
2482 5 0.39687 0.839536 0.792937
4256 5 0.583454 0.760607 0.730955
3039 4 0.615242 0.940455 0.727796
3040 5 0.620549 0.929618 0.74
3041 5 0.609107 0.967556 0.730169
3381 4 0.548858 0.887419 0.717771
3382 5 0.535591 0.912135 0.719264
3383 5 0.572088 0.889805 0.725354
3543 4 0.644011 0.963602 0.769536
3544 5 0.650726 0.952054 0.781428
3545 5 0.648246 0.991267 0.771293
4539 4 0.517036 0.892829 0.77239
4540 5 0.545098 0.889808 0.77259
4541 5 0.512271 0.911848 0.762679
2544 4 0.730015 0.966071 0.759985
2545 5 0.714314 0.972392 0.770788
2546 5 0.724144 0.938986 0.757429
3852 4 0.673817 0.997141 0.743773
3853 5 0.698975 0.99514 0.749821
2441 5 0.584977 0.849638 0.790526
3733 5 0.6422 0.933516 0.79834
4203 4 0.549093 0.957488 0.798371
4205 5 0.568996 0.937571 0.799343
2040 4 0.781932 0.830658 0.714242
2959 5 0.825902 0.909269 0.710915
3108 4 0.998262 0.993544 0.704451
4332 4 0.942623 0.844397 0.713865
4334 5 0.933518 0.865056 0.705763
2080 5 0.825739 0.759394 0.780388
4172 5 0.771896 0.757255 0.71825
2028 4 0.870402 0.809568 0.764655
2029 5 0.849883 0.814975 0.755753
2030 5 0.893575 0.820805 0.75913
3693 4 0.909178 0.755258 0.736911
3695 5 0.92336 0.772477 0.745182
4200 4 0.992569 0.765808 0.732144
4201 5 0.990333 0.767319 0.718706
4202 5 0.968494 0.753681 0.736148
2041 5 0.799903 0.849866 0.719142
2042 5 0.756365 0.841574 0.716585
2958 4 0.848252 0.906385 0.719044
2960 5 0.856031 0.879425 0.717584
4077 4 0.968816 0.950796 0.765513
4078 5 0.991371 0.967713 0.766167
4079 5 0.946735 0.9683 0.766311
4308 4 0.968471 0.846708 0.76271
4309 5 0.990136 0.864794 0.76295
4310 5 0.94564 0.862915 0.764422
4333 5 0.969306 0.851393 0.716726
2081 5 0.789538 0.753615 0.792572
2445 4 0.969613 0.801834 0.789409
2446 5 0.990079 0.821078 0.790723
2447 5 0.946638 0.816834 0.786244
4403 5 0.811785 0.980312 0.792431
2367 4 0.101014 0.144347 0.817458
2369 5 0.113756 0.135887 0.828804
3535 5 0.0430515 0.158446 0.843523
4761 4 0.00959491 0.109464 0.81606
4762 5 0.0161601 0.118681 0.828428
2946 4 0.209842 0.0144568 0.830147
2947 5 0.225458 0.0086613 0.819248
2948 5 0.223937 0.00265755 0.840393
3807 4 0.197864 0.0832173 0.851356
3808 5 0.186203 0.0734471 0.839984
2368 5 0.10653 0.171987 0.816729
3534 4 0.0184282 0.169194 0.839379
3536 5 0.0237082 0.178947 0.826963
3018 4 0.0789406 0.155645 0.899361
3019 5 0.0864291 0.166783 0.887484
3066 4 0.0818299 0.0585642 0.872093
3067 5 0.088095 0.0731354 0.88326
3068 5 0.0549544 0.0507082 0.873796
3339 4 0.055713 0.139439 0.863225
3340 5 0.0557034 0.160672 0.87212
3341 5 0.0286913 0.131448 0.862446
4703 5 0.154604 0.120285 0.8908
2964 4 0.202394 0.0316735 0.896652
2965 5 0.228764 0.0413509 0.89529
2966 5 0.186185 0.054728 0.895873
3809 5 0.177226 0.0816024 0.860532
4404 4 0.193819 0.164591 0.860222
4405 5 0.221559 0.164449 0.862715
4702 5 0.177388 0.157408 0.895476
2773 5 0.174366 0.2306 0.892283
4406 5 0.186015 0.191427 0.862111
3022 5 0.191085 0.00132628 0.855779
2160 4 0.313779 0.0755416 0.831925
2162 5 0.319994 0.0657334 0.84423
4282 5 0.322008 0.145583 0.847471
2161 5 0.337399 0.0716459 0.824773
4851 7 0.405324 0.145648 0.822848
4850 7 0.416466 0.157951 0.801307
4849 7 0.37105 0.145419 0.806014
4848 6 0.3946 0.158862 0.81058
4159 5 0.336744 0.23879 0.802313
2700 4 0.469314 0.0474525 0.870493
2701 5 0.488269 0.0352982 0.862353
2702 5 0.448058 0.0546867 0.862312
3411 4 0.359155 0.0564839 0.873208
3412 5 0.36706 0.0326768 0.867019
3413 5 0.364661 0.0768768 0.864253
4281 4 0.335234 0.149052 0.859281
4283 5 0.351265 0.125982 0.860592
3593 5 0.317333 0.231382 0.890776
2733 4 0.416395 0.222151 0.865691
2734 5 0.438419 0.219801 0.874059
2735 5 0.417952 0.248564 0.86099
3591 4 0.336011 0.210623 0.892744
3592 5 0.358702 0.218478 0.885648
2917 5 0.604801 0.0074079 0.808119
2991 4 0.525723 0.128559 0.812143
2992 5 0.512222 0.122759 0.823669
2993 5 0.512085 0.113461 0.802786
3246 4 0.626918 0.0264122 0.830586
3247 5 0.627954 0.0449319 0.840761
3248 5 0.639064 0.00311052 0.835514
3370 5 0.66243 0.111152 0.824046
3371 5 0.644793 0.0782335 0.812348
2050 5 0.733922 0.0360401 0.815399
3369 4 0.66946 0.0886586 0.816616
3873 4 0.71786 0.159083 0.834686
2871 4 0.635688 0.211638 0.817369
2872 5 0.661632 0.221657 0.819673
2873 5 0.624054 0.209502 0.829626
4035 4 0.589559 0.224304 0.85394
4036 5 0.605344 0.246475 0.857543
3874 5 0.738381 0.175199 0.829537
3875 5 0.69662 0.177014 0.837032
2640 4 0.616246 0.227228 0.88415
2641 5 0.643681 0.23353 0.885141
2642 5 0.603484 0.245338 0.892514
4037 5 0.564312 0.229364 0.859481
2049 4 0.75927 0.0426964 0.820414
2051 5 0.754686 0.0467364 0.833595
2231 5 0.828008 0.0797719 0.845177
2229 4 0.847366 0.074508 0.854674
2230 5 0.871998 0.0807013 0.848782
4563 4 0.915388 0.0309614 0.841896
4564 5 0.942658 0.0336711 0.838659
4565 5 0.90746 0.056867 0.84569
4763 5 0.986658 0.124265 0.812628
4212 4 0.809558 0.208392 0.829532
4213 5 0.7936 0.226835 0.836328
4214 5 0.794791 0.202811 0.818341
3773 5 0.989391 0.168751 0.79998
3471 4 0.822691 0.135886 0.888468
3472 5 0.823284 0.109473 0.89322
3690 4 0.820635 0.0299037 0.896058
3691 5 0.811496 0.0312822 0.883303
3473 5 0.84609 0.138091 0.880991
4092 4 0.925252 0.113046 0.86887
4093 5 0.950005 0.100992 0.865887
4094 5 0.926452 0.138426 0.862986
3825 4 0.878089 0.190187 0.872778
3826 5 0.897386 0.210349 0.87076
3827 5 0.858839 0.202218 0.880802
1860 4 0.0529876 0.286717 0.809542
1861 5 0.0770128 0.301428 0.808698
1862 5 0.0334698 0.30586 0.8129
2621 5 0.144184 0.276117 0.830385
2619 4 0.168937 0.266422 0.825847
2620 5 0.18815 0.283561 0.83138
3587 5 0.21094 0.250243 0.851446
4190 5 0.235754 0.32161 0.804405
3174 4 0.078407 0.492253 0.828728
2565 4 0.140783 0.308999 0.894407
2566 5 0.162156 0.327391 0.895046
2567 5 0.117577 0.325004 0.8951
3096 4 0.00914562 0.254198 0.871692
3097 5 0.00744829 0.253619 0.858219
3098 5 0.00829635 0.281633 0.874838
2774 5 0.180267 0.272004 0.899751
3585 4 0.217104 0.275052 0.857169
3586 5 0.200949 0.275961 0.868231
3312 4 0.121804 0.420634 0.867497
3313 5 0.142433 0.439832 0.868277
3314 5 0.0981088 0.435857 0.866596
4242 4 0.0255256 0.469367 0.887053
4243 5 0.0344203 0.470827 0.87426
4244 5 0.0276464 0.442025 0.890248
4188 4 0.255683 0.302938 0.800982
4189 5 0.279621 0.317898 0.800866
3171 4 0.444051 0.289136 0.817374
3172 5 0.459415 0.271902 0.809609
3173 5 0.439077 0.311641 0.809581
2934 4 0.254516 0.376494 0.813168
2935 5 0.276281 0.377853 0.82174
2936 5 0.254133 0.401756 0.807145
4545 4 0.279911 0.472384 0.815036
4546 5 0.289151 0.454657 0.824567
4547 5 0.287879 0.497922 0.819341
1926 4 0.441829 0.467869 0.815083
1927 5 0.446666 0.450827 0.825593
1928 5 0.43939 0.450441 0.804528
1938 4 0.386298 0.488213 0.848049
1940 5 0.388688 0.490488 0.834642
3111 4 0.418989 0.375654 0.807556
3113 5 0.432802 0.362623 0.817545
4500 4 0.37964 0.38073 0.84482
4501 5 0.40661 0.388818 0.845761
4502 5 0.365241 0.400687 0.851431
2636 5 0.316751 0.313611 0.898703
2635 5 0.360554 0.305016 0.898931
4646 5 0.43095 0.329011 0.888402
1854 4 0.324174 0.445114 0.8775
1855 5 0.300339 0.441556 0.884531
3042 4 0.281161 0.340389 0.875933
3043 5 0.293291 0.360581 0.868496
3044 5 0.254841 0.349627 0.877995
1856 5 0.338549 0.421139 0.879379
4572 4 0.461312 0.492654 0.877998
4574 5 0.446716 0.493772 0.866456
4644 4 0.440034 0.337528 0.876287
4645 5 0.429621 0.363607 0.874924
2133 4 0.653207 0.320061 0.847653
2135 5 0.642855 0.301778 0.838638
3723 4 0.594421 0.295475 0.807425
3724 5 0.585997 0.312726 0.817322
3725 5 0.570643 0.283449 0.802974
2910 4 0.726408 0.278409 0.813224
2911 5 0.721218 0.287122 0.800625
2912 5 0.703148 0.28528 0.820129
2134 5 0.659337 0.343097 0.840423
4152 4 0.606261 0.436594 0.839535
4153 5 0.629533 0.434375 0.8471
4154 5 0.615464 0.433895 0.826838
2478 4 0.718088 0.453497 0.805574
2480 5 0.742564 0.458348 0.811886
3434 5 0.735704 0.283015 0.875876
2952 4 0.597374 0.375357 0.893992
2953 5 0.619668 0.392548 0.89498
2954 5 0.575028 0.392445 0.895116
4740 4 0.723554 0.357152 0.86885
4741 5 0.730257 0.342202 0.857857
4742 5 0.704081 0.375525 0.864574
3936 4 0.769157 0.297952 0.840278
3937 5 0.761451 0.291568 0.827655
3938 5 0.75979 0.276327 0.847708
3789 4 0.876437 0.325554 0.853912
3791 5 0.875956 0.328312 0.840479
4707 4 0.933359 0.26969 0.851004
4708 5 0.957583 0.281352 0.855115
3612 4 0.81485 0.397085 0.843616
3614 5 0.821294 0.410958 0.854962
4317 4 0.813495 0.409027 0.808916
4319 5 0.807186 0.434957 0.804517
2753 5 0.932253 0.360566 0.81212
3613 5 0.83978 0.391999 0.837773
3729 4 0.96944 0.483501 0.82857
3730 5 0.987192 0.499144 0.835932
3993 4 0.890579 0.468834 0.804547
3994 5 0.901891 0.493979 0.807435
3995 5 0.864962 0.469575 0.810206
4318 5 0.84171 0.408236 0.808978
3432 4 0.757798 0.282062 0.884266
3433 5 0.769514 0.307665 0.883319
2730 4 0.8562 0.294575 0.894339
2731 5 0.878927 0.311204 0.895251
2732 5 0.834365 0.312456 0.894133
4709 5 0.913301 0.284361 0.857405
3375 4 0.805215 0.486964 0.873238
3376 5 0.81647 0.489491 0.860916
3377 5 0.825569 0.475005 0.880638
2802 4 0.92836 0.443244 0.857857
2803 5 0.948233 0.447139 0.86726
2804 5 0.913727 0.467379 0.857785
3790 5 0.873995 0.351932 0.858572
2144 5 0.0524388 0.551332 0.807779
3175 5 0.104138 0.502462 0.831366
3176 5 0.0669963 0.511027 0.820252
3213 4 0.147452 0.549131 0.806638
3215 5 0.134826 0.524403 0.80421
3985 5 0.153806 0.607247 0.851549
4302 4 0.0398889 0.565574 0.849413
4304 5 0.0224637 0.576608 0.840195
2637 4 0.233581 0.558729 0.84172
2639 5 0.237497 0.585008 0.846278
2187 4 0.0202149 0.670554 0.80433
2188 5 0.0427173 0.686819 0.8019
2189 5 0.00584302 0.684396 0.813879
3225 4 0.223563 0.70564 0.831884
3226 5 0.225876 0.691506 0.843518
3227 5 0.227608 0.686093 0.822339
1875 4 0.0886761 0.534705 0.868768
1876 5 0.0969727 0.561185 0.866295
1877 5 0.0957391 0.520404 0.857629
2378 5 0.162128 0.64748 0.894067
3984 4 0.13466 0.621256 0.858864
3986 5 0.149839 0.635189 0.868092
4303 5 0.035475 0.581032 0.860512
2326 5 0.0836662 0.745496 0.885688
2638 5 0.254932 0.554462 0.833129
1939 5 0.406449 0.505134 0.852936
2066 5 0.423767 0.557134 0.804108
2913 4 0.41227 0.632307 0.835718
2914 5 0.435805 0.623717 0.841938
2915 5 0.408328 0.658695 0.840125
3863 5 0.479239 0.621651 0.810094
4011 4 0.361871 0.568244 0.821254
4012 5 0.389762 0.565527 0.822878
4013 5 0.35764 0.596098 0.820421
3561 4 0.318266 0.740845 0.802653
3563 5 0.293268 0.749671 0.80729
3603 4 0.456241 0.738094 0.844601
3604 5 0.463978 0.719585 0.854099
3605 5 0.468037 0.728361 0.833254
2594 5 0.263925 0.651187 0.861843
2765 5 0.457605 0.555754 0.890432
2799 4 0.366736 0.633918 0.873574
2800 5 0.34918 0.655988 0.874136
2801 5 0.363216 0.623451 0.86115
4573 5 0.481901 0.511677 0.876423
2592 4 0.277678 0.674719 0.865354
2593 5 0.273174 0.677181 0.87863
2664 4 0.629785 0.626019 0.813696
2665 5 0.64 0.643902 0.822928
2666 5 0.649807 0.606305 0.812414
3200 5 0.590329 0.541914 0.856486
3552 4 0.570522 0.627882 0.833847
3553 5 0.559979 0.638096 0.822317
3554 5 0.587097 0.606491 0.830009
3861 4 0.504954 0.617087 0.815216
3862 5 0.504386 0.629541 0.827328
3486 4 0.691111 0.656817 0.850434
3492 4 0.718514 0.520936 0.814482
3493 5 0.738138 0.522135 0.824169
3494 5 0.712403 0.547931 0.811834
2296 5 0.593428 0.673777 0.806624
3487 5 0.714839 0.669034 0.854828
3488 5 0.678468 0.676709 0.843004
1851 4 0.564658 0.640606 0.868275
1852 5 0.588581 0.65549 0.869083
1853 5 0.544214 0.660068 0.868191
3198 4 0.584775 0.552005 0.868811
3199 5 0.568887 0.574872 0.866597
3428 5 0.666464 0.612642 0.876512
3426 4 0.670562 0.592568 0.885798
3427 5 0.678815 0.569993 0.878721
4383 4 0.711015 0.645765 0.893824
4384 5 0.711494 0.657525 0.881552
4385 5 0.73437 0.629935 0.894284
1945 5 0.743432 0.708122 0.866896
1918 5 0.970936 0.624175 0.851916
3387 4 0.873673 0.595678 0.812195
3388 5 0.897049 0.611153 0.813769
3389 5 0.853421 0.61455 0.80955
3731 5 0.947852 0.500788 0.825871
1946 5 0.765598 0.710675 0.848403
2796 4 0.823061 0.671821 0.823248
2797 5 0.80143 0.688517 0.819864
2798 5 0.843534 0.67868 0.814553
4352 5 0.842599 0.744898 0.844902
4464 4 0.85677 0.746989 0.819642
4466 5 0.864242 0.720048 0.817778
3078 4 0.822267 0.617215 0.878433
3079 5 0.832315 0.626704 0.866662
1917 4 0.963509 0.602725 0.859941
1919 5 0.938591 0.61047 0.865091
2703 4 0.858596 0.537669 0.868523
2704 5 0.88053 0.552796 0.872981
2705 5 0.83794 0.543041 0.877359
3080 5 0.836622 0.593389 0.880724
1944 4 0.768535 0.714989 0.86167
3653 5 0.00656776 0.818461 0.854516
4269 4 0.196261 0.779999 0.818025
4270 5 0.220727 0.770885 0.823161
4271 5 0.19174 0.804776 0.824122
3204 4 0.113124 0.882378 0.847767
3205 5 0.136298 0.898104 0.849454
3206 5 0.0919164 0.901002 0.84762
3651 4 0.0239298 0.839832 0.851548
4218 4 0.0151343 0.862954 0.821613
4219 5 0.0250398 0.879779 0.83137
4220 5 0.0264565 0.873213 0.810256
3023 5 0.184543 0.957168 0.855984
4122 4 0.175255 0.92698 0.804692
4124 5 0.197169 0.93786 0.811424
2325 4 0.0663549 0.766145 0.889722
2327 5 0.0489829 0.753693 0.898546
3037 5 0.0539579 0.899194 0.895407
3652 5 0.03872 0.844036 0.862869
3972 4 0.133198 0.945502 0.879715
3973 5 0.123445 0.937561 0.891801
3974 5 0.114676 0.934804 0.870907
2322 4 0.217321 0.881549 0.889467
2323 5 0.21862 0.904499 0.881633
2324 5 0.2264 0.860541 0.881565
3021 4 0.180813 0.980437 0.863415
4323 4 0.245281 0.987093 0.88228
4325 5 0.242144 0.984239 0.895635
3562 5 0.335638 0.762667 0.804726
2458 5 0.329756 0.95991 0.80274
4257 4 0.279649 0.897479 0.810253
4258 5 0.287734 0.884628 0.821633
4259 5 0.251496 0.898509 0.811079
2319 4 0.389914 0.88032 0.826
2320 5 0.363599 0.89021 0.82722
2321 5 0.400251 0.893497 0.815133
3006 4 0.439687 0.862281 0.846374
3007 5 0.458348 0.868312 0.836666
3008 5 0.452125 0.84206 0.853676
2166 4 0.312697 0.759761 0.860578
2168 5 0.289539 0.775902 0.860596
2167 5 0.334118 0.778126 0.860955
3270 4 0.301863 0.897301 0.858419
3271 5 0.324558 0.913956 0.859425
3272 5 0.27993 0.914879 0.859661
4324 5 0.257251 0.962896 0.878318
2004 4 0.445758 0.936171 0.898975
2005 5 0.466315 0.952788 0.89424
4722 4 0.372347 0.943261 0.874441
4723 5 0.37673 0.915405 0.875032
4724 5 0.38417 0.953337 0.885713
2440 5 0.608435 0.833182 0.806899
3689 5 0.557117 0.823162 0.812401
4419 4 0.523381 0.763949 0.831352
4420 5 0.543393 0.763892 0.821832
4421 5 0.506319 0.785258 0.827916
2439 4 0.600647 0.857465 0.801112
3687 4 0.534313 0.836435 0.817196
3688 5 0.544601 0.859078 0.82358
3732 4 0.630816 0.921278 0.809219
3734 5 0.644338 0.932975 0.819666
4204 5 0.527925 0.947996 0.806062
4779 4 0.595216 0.94679 0.856136
4780 5 0.621607 0.955502 0.853776
2214 4 0.696479 0.873297 0.825663
2215 5 0.702349 0.864482 0.838177
2216 5 0.706075 0.852689 0.817661
3528 4 0.729647 0.93295 0.814438
3529 5 0.737311 0.922858 0.826502
3051 4 0.533221 0.822821 0.891358
3052 5 0.556028 0.818907 0.899089
3390 4 0.620183 0.801653 0.879986
3391 5 0.622308 0.815195 0.891788
3392 5 0.59711 0.812535 0.874209
3933 4 0.673233 0.750327 0.877234
3934 5 0.696793 0.760291 0.882943
3935 5 0.671971 0.763292 0.865255
3053 5 0.537156 0.848176 0.885732
3618 4 0.665953 0.87918 0.861235
3620 5 0.641664 0.890665 0.865373
4781 5 0.587037 0.961482 0.866979
3619 5 0.684964 0.899848 0.862602
4508 5 0.746761 0.857368 0.895389
3117 4 0.848702 0.815522 0.817794
3118 5 0.871467 0.811162 0.810086
3234 4 0.96105 0.76568 0.819
3235 5 0.987759 0.76861 0.814864
3236 5 0.957881 0.78536 0.828558
4350 4 0.855828 0.764303 0.85239
4465 5 0.858357 0.758559 0.807352
3530 5 0.75126 0.949269 0.810632
3831 4 0.815227 0.939399 0.853347
3833 5 0.796194 0.959283 0.850358
4401 4 0.832259 0.97565 0.801453
4402 5 0.822576 0.987077 0.812895
2568 4 0.904367 0.962136 0.833469
2569 5 0.901703 0.981356 0.823634
2570 5 0.930522 0.951959 0.831896
3119 5 0.845997 0.843605 0.818253
3832 5 0.840175 0.951951 0.85139
4488 4 0.875742 0.855247 0.850293
4489 5 0.895131 0.857404 0.840536
4490 5 0.868202 0.881897 0.852896
3420 4 0.965789 0.784226 0.884249
3421 5 0.981975 0.802105 0.891263
3422 5 0.939562 0.789343 0.888597
4351 5 0.84848 0.75818 0.865091
4068 4 0.760038 0.905183 0.89944
4069 5 0.781972 0.918098 0.893604
3909 4 0.899754 0.960678 0.879908
3910 5 0.9029 0.986586 0.88505
3911 5 0.871989 0.955784 0.88055
4239 4 0.937576 0.887722 0.882806
4240 5 0.96474 0.889758 0.886341
4241 5 0.93723 0.894084 0.869654
2273 5 0.0767036 0.081259 0.926613
4701 4 0.162589 0.136519 0.901162
3020 5 0.0866543 0.174994 0.908472
3900 4 0.00647177 0.181465 0.905237
3901 5 0.0280361 0.198298 0.908565
2772 4 0.183995 0.244852 0.902988
2198 5 0.153568 0.147674 0.973173
2271 4 0.0984959 0.0753963 0.934721
2272 5 0.0866364 0.0652416 0.945968
2313 4 0.0383117 0.157465 0.9459
2315 5 0.05541 0.136095 0.942597
4653 4 0.18965 0.119115 0.948562
4654 5 0.214374 0.132731 0.948582
4655 5 0.171371 0.137669 0.94336
2196 4 0.150915 0.174206 0.977601
2197 5 0.157236 0.190179 0.966889
2314 5 0.0491598 0.167752 0.957351
4095 4 0.450177 0.124009 0.909547
4096 5 0.464308 0.148052 0.911628
4097 5 0.428297 0.131491 0.901806
2687 5 0.339666 0.224901 0.921404
4841 5 0.329579 0.105833 0.976916
2199 4 0.394855 0.103738 0.950262
2200 5 0.416433 0.116491 0.956469
2201 5 0.403824 0.099841 0.937599
4840 5 0.368348 0.0893831 0.969829
4839 4 0.341831 0.0819213 0.972772
4224 4 0.277061 0.204194 0.95641
4225 5 0.280956 0.22999 0.951256
4226 5 0.292083 0.187175 0.948387
2401 5 0.418912 0.234735 0.968879
2685 4 0.344047 0.225156 0.934739
2686 5 0.340025 0.1984 0.938585
3711 4 0.657019 0.128797 0.909359
3713 5 0.630341 0.134113 0.905758
3712 5 0.667934 0.154179 0.91212
4210 5 0.687022 0.0215287 0.929321
2304 4 0.645287 0.0134421 0.955759
2306 5 0.6542 0.0369165 0.961927
3513 4 0.627318 0.0826334 0.951379
3514 5 0.643404 0.100778 0.958288
3515 5 0.622345 0.0955988 0.939626
3699 4 0.528271 0.0482839 0.941828
3700 5 0.516578 0.0297266 0.950328
3701 5 0.508707 0.06839 0.94034
4211 5 0.657085 0.0545166 0.930714
4209 4 0.684549 0.04893 0.932349
2469 4 0.527805 0.230564 0.970897
2470 5 0.52973 0.206437 0.96395
2471 5 0.500057 0.235175 0.972046
4719 4 0.641503 0.213777 0.950064
4720 5 0.654689 0.237203 0.945946
4721 5 0.614328 0.221207 0.950916
3692 5 0.807955 0.00704682 0.901154
4527 4 0.93355 0.166301 0.91716
4529 5 0.935939 0.144543 0.925683
4251 4 0.763735 0.246486 0.927781
3902 5 0.986264 0.199116 0.901044
4528 5 0.93665 0.189152 0.924944
3342 4 0.768119 0.141649 0.95252
3343 5 0.790315 0.154973 0.957899
3344 5 0.750444 0.162366 0.948971
4650 4 0.817051 0.0777572 0.967387
4651 5 0.832386 0.0905747 0.957854
4652 5 0.790589 0.0786247 0.962709
4089 4 0.981034 0.108832 0.958903
4090 5 0.968832 0.131933 0.953793
4091 5 0.969748 0.106126 0.971209
4107 4 0.908784 0.0919657 0.939122
4108 5 0.884713 0.103072 0.943756
4109 5 0.910371 0.0666393 0.945033
4691 5 0.860174 0.001661 0.972672
2971 5 0.949242 0.24846 0.939808
2574 4 0.0669592 0.358944 0.905433
2575 5 0.0948761 0.362577 0.904458
2576 5 0.0596421 0.373215 0.916542
3447 4 0.183656 0.384402 0.923989
3448 5 0.207966 0.370095 0.92349
1989 4 0.0472185 0.311717 0.940877
1990 5 0.0703519 0.327436 0.942701
1991 5 0.0259149 0.330225 0.941158
2085 4 0.0086888 0.311211 0.974137
2086 5 0.0115007 0.298756 0.962095
2087 5 0.0350507 0.313155 0.978878
2331 4 0.241698 0.321083 0.9731
2032 5 0.100618 0.477555 0.930681
4299 4 0.0334441 0.468802 0.952405
4300 5 0.0566787 0.471389 0.959974
4301 5 0.041209 0.478056 0.940201
2333 5 0.231455 0.345834 0.977358
3449 5 0.177341 0.385629 0.937134
2634 4 0.335754 0.295061 0.903277
3081 4 0.482061 0.488501 0.914914
3082 5 0.488556 0.494727 0.902118
3083 5 0.497997 0.466018 0.917832
2332 5 0.265838 0.327703 0.966858
2400 4 0.418013 0.262728 0.967205
2402 5 0.440454 0.272353 0.973978
3663 4 0.425591 0.445971 0.940073
3664 5 0.43099 0.472913 0.94316
3665 5 0.401443 0.446891 0.933097
3828 4 0.498923 0.417751 0.947181
3829 5 0.4956 0.435944 0.957379
3830 5 0.473156 0.407038 0.945152
3904 5 0.490613 0.349893 0.95177
3905 5 0.479332 0.358492 0.972015
4398 4 0.414616 0.351111 0.972601
4399 5 0.437942 0.366631 0.974263
4400 5 0.393856 0.370057 0.971328
2523 4 0.521817 0.288111 0.905339
2524 5 0.54098 0.300961 0.913116
2525 5 0.50291 0.308222 0.90252
2609 5 0.663405 0.366384 0.922775
3102 4 0.581088 0.271403 0.953405
3103 5 0.590514 0.288071 0.963324
3104 5 0.553071 0.274842 0.95357
2607 4 0.654558 0.370121 0.93547
2811 4 0.593183 0.439223 0.932472
2812 5 0.61551 0.456489 0.932604
2813 5 0.570874 0.456491 0.9329
3468 4 0.656024 0.361232 0.968859
3469 5 0.64744 0.351125 0.980778
3903 4 0.501342 0.351618 0.964229
4353 4 0.619596 0.423098 0.973309
4354 5 0.640149 0.426669 0.964213
4355 5 0.602748 0.445474 0.971632
2608 5 0.677204 0.364464 0.943061
3470 5 0.680181 0.347597 0.96636
3951 4 0.718205 0.498892 0.964772
3952 5 0.696718 0.48371 0.969661
3953 5 0.725467 0.485699 0.953354
4252 5 0.755802 0.269728 0.921126
3028 5 0.854581 0.29841 0.925785
3029 5 0.856168 0.254379 0.92235
2679 4 0.792545 0.474845 0.911877
2680 5 0.817936 0.484654 0.915449
2681 5 0.777307 0.475858 0.923231
3186 4 0.938912 0.40651 0.928372
3187 5 0.945342 0.379032 0.928095
4677 4 0.897353 0.381064 0.901672
4678 5 0.913135 0.401202 0.907379
4679 5 0.871333 0.391984 0.901318
4253 5 0.768699 0.255353 0.940376
2970 4 0.923942 0.260724 0.938611
2972 5 0.929013 0.288234 0.940415
3027 4 0.845919 0.273735 0.930866
3188 5 0.957512 0.41775 0.936986
3363 4 0.875516 0.434719 0.94343
3364 5 0.89888 0.420404 0.94019
3365 5 0.883995 0.461572 0.944374
2031 4 0.093925 0.503987 0.927191
2033 5 0.0757128 0.501035 0.916974
2298 4 0.0931133 0.578342 0.922669
2299 5 0.121204 0.580746 0.921976
2300 5 0.0846787 0.601908 0.928923
2376 4 0.169364 0.625886 0.902046
2377 5 0.195298 0.632355 0.90639
2487 4 0.153596 0.575231 0.958769
2488 5 0.134909 0.576575 0.968867
3354 4 0.065609 0.618417 0.95061
3355 5 0.0732903 0.639109 0.959026
3356 5 0.0391709 0.612107 0.954254
2489 5 0.175873 0.561924 0.964081
3897 4 0.111996 0.717305 0.954586
3898 5 0.139264 0.724482 0.953965
3899 5 0.0992008 0.73482 0.945948
1995 4 0.197382 0.721225 0.942483
1996 5 0.225077 0.726615 0.942889
1997 5 0.185522 0.74301 0.948927
2605 5 0.336668 0.563291 0.917708
2763 4 0.465845 0.571626 0.900879
2764 5 0.447923 0.593436 0.900902
3798 4 0.478261 0.715795 0.906733
3800 5 0.457321 0.734347 0.908528
4245 4 0.357097 0.703269 0.905369
4246 5 0.378094 0.720802 0.908696
4247 5 0.349382 0.691426 0.917054
2606 5 0.312449 0.554355 0.935127
2745 4 0.304746 0.663309 0.967037
2746 5 0.30315 0.651699 0.954755
4014 4 0.259188 0.568066 0.957053
4015 5 0.268847 0.588426 0.965182
4016 5 0.254383 0.581065 0.945291
2604 4 0.335772 0.546444 0.928531
4146 4 0.408737 0.623017 0.933769
4147 5 0.412495 0.650992 0.933966
4148 5 0.386165 0.618675 0.941607
2747 5 0.288747 0.6865 0.966218
2343 4 0.36381 0.740693 0.937484
4377 4 0.43247 0.723921 0.967219
4378 5 0.452987 0.737222 0.960471
4379 5 0.428813 0.739347 0.978393
2010 4 0.590282 0.505326 0.901158
2011 5 0.612555 0.522661 0.90128
2012 5 0.567915 0.522539 0.901297
2667 4 0.735903 0.651957 0.924081
2668 5 0.73182 0.624901 0.920744
4738 5 0.734216 0.516068 0.923901
3799 5 0.50124 0.73174 0.904912
4181 5 0.601268 0.712375 0.928051
2787 4 0.61148 0.576906 0.950007
2788 5 0.603263 0.579413 0.937148
2789 5 0.597236 0.554548 0.954644
4635 4 0.663771 0.651755 0.942824
4636 5 0.677927 0.655415 0.954371
4737 4 0.716519 0.533824 0.930105
4739 5 0.732163 0.556674 0.932719
4179 4 0.599222 0.731226 0.938051
4637 5 0.676703 0.668773 0.934006
2669 5 0.76377 0.655759 0.922892
3647 5 0.820467 0.642358 0.909546
3645 4 0.838612 0.653761 0.918332
4141 5 0.866783 0.522098 0.925098
3646 5 0.836979 0.681536 0.916059
3660 4 0.991269 0.704692 0.924146
3661 5 0.986125 0.720322 0.913176
3087 4 0.827865 0.545749 0.975862
3088 5 0.801155 0.554052 0.977676
3089 5 0.831595 0.546479 0.962484
4816 5 0.818715 0.600498 0.953045
4140 4 0.877477 0.536045 0.935662
4142 5 0.859747 0.557643 0.93757
4815 4 0.837188 0.621658 0.954368
4817 5 0.839698 0.632307 0.941923
4829 5 0.787455 0.705527 0.963126
4828 5 0.782075 0.682435 0.945034
4827 4 0.788359 0.708173 0.949692
3662 5 0.965903 0.700828 0.929772
3516 4 0.0965527 0.767826 0.919139
3517 5 0.118454 0.785629 0.919221
3518 5 0.0738298 0.784564 0.918951
3036 4 0.058165 0.886086 0.907192
3038 5 0.0323765 0.878151 0.911156
3165 4 0.14594 0.956707 0.924703
3167 5 0.129251 0.977742 0.928864
3166 5 0.168995 0.969611 0.919953
1947 4 0.0191373 0.831303 0.938019
3429 4 0.0421657 0.754009 0.975896
3430 5 0.0632599 0.756961 0.967038
3431 5 0.0273227 0.777906 0.974788
1948 5 0.0217739 0.857806 0.94249
2973 4 0.0842756 0.859138 0.970502
2974 5 0.108891 0.872189 0.972678
2975 5 0.0650358 0.879769 0.971013
4049 5 0.164502 0.902025 0.937739
4047 4 0.187763 0.887097 0.935002
4048 5 0.208852 0.905725 0.936065
2836 5 0.417767 0.825219 0.906518
2837 5 0.443206 0.830408 0.923888
2006 5 0.429046 0.953567 0.905989
2835 4 0.417536 0.836091 0.918976
3292 5 0.449772 0.907102 0.924808
3834 4 0.383249 0.905296 0.913173
3835 5 0.386609 0.894257 0.925495
3836 5 0.36742 0.886416 0.906583
2344 5 0.38611 0.753492 0.931911
2345 5 0.353816 0.759433 0.946377
2862 4 0.4968 0.77469 0.97303
2863 5 0.493799 0.763549 0.98535
2864 5 0.474003 0.790991 0.971423
3497 5 0.376211 0.832516 0.975711
3267 4 0.47312 0.980944 0.933785
3268 5 0.482794 0.994571 0.944665
3269 5 0.494626 0.964562 0.929905
3291 4 0.441988 0.9078 0.937782
3293 5 0.462539 0.922239 0.943944
3324 4 0.397745 0.93491 0.958567
3325 5 0.378192 0.94783 0.951044
3326 5 0.383689 0.925873 0.969447
3495 4 0.396444 0.840509 0.967109
3496 5 0.404224 0.866099 0.971423
4507 5 0.735565 0.817395 0.903253
4070 5 0.741858 0.926007 0.902176
4506 4 0.733434 0.845062 0.905739
4180 5 0.587189 0.753783 0.93233
2305 5 0.641461 0.994889 0.965767
3196 5 0.658177 0.900533 0.949717
4671 4 0.529513 0.919002 0.95387
4672 5 0.521888 0.945522 0.95103
4673 5 0.542635 0.910022 0.942716
3195 4 0.669232 0.917649 0.940374
3197 5 0.692854 0.904605 0.936413
3254 5 0.734041 0.96219 0.938817
3978 4 0.867843 0.941037 0.919324
3979 5 0.88934 0.937106 0.910779
3980 5 0.853782 0.963099 0.914257
3990 4 0.774603 0.794663 0.966712
3991 5 0.800486 0.783885 0.968275
3992 5 0.778425 0.817458 0.958962
1949 5 0.997425 0.832284 0.929404
3252 4 0.752562 0.940908 0.938373
3253 5 0.776406 0.951823 0.943369
3030 4 0.897787 0.910255 0.945955
3031 5 0.919711 0.92798 0.946615
3032 5 0.875113 0.927061 0.94577
4689 4 0.876949 0.981204 0.967967
4690 5 0.902099 0.993609 0.966429
ITEM: TIMESTEP
7
ITEM: NUMBER OF ATOMS
4812
ITEM: BOX BOUNDS pp pp pp
-2.5847392389573898e-01 3.3661639923895734e+01
-2.5847392389573898e-01 3.3661639923895734e+01
-2.5853601658861436e-01 7.0661702016588606e+01
ITEM: ATOMS id type xs ys zs
1 1 0.0388684 0.0388684 0.0185902
7 1 0.163868 0.163868 0.0185902
9 1 0.132618 0.00761843 0.00364378
10 2 0.0701184 0.0701184 0.0634295
13 1 0.0701184 0.132618 0.0335366
16 2 0.00761843 0.132618 0.00364378
17 2 0.132618 0.0701184 0.0335366
21 2 0.00761843 0.00761843 0.0634295
24 2 0.132618 0.132618 0.0634295
27 3 0.131532 0.0712044 0.0629101
30 3 0.00870436 0.133704 0.0330172
35 3 0.131532 0.131532 0.034056
38 3 0.0690325 0.00870436 0.0639488
43 3 0.0712044 0.131532 0.0629101
46 3 0.133704 0.0690325 0.00416317
49 3 0.133704 0.00870436 0.0330172
51 3 0.00870436 0.0690325 0.0639488
53 3 0.0690325 0.133704 0.00416317
55 3 0.0712044 0.0712044 0.034056
1593 3 0.0712044 0.00653249 0.00312439
1097 3 0.00653249 0.0712044 0.00312439
881 3 0.00653249 0.00653249 0.034056
6 1 0.226368 0.101368 0.048483
20 2 0.195118 0.00761843 0.0335366
22 1 0.195118 0.0701184 0.00364378
26 3 0.194032 0.00870436 0.00416317
40 3 0.194032 0.0690325 0.0330172
44 3 0.194032 0.133704 0.0639488
950 3 0.196204 0.131532 0.00312439
709 3 0.196204 0.00653249 0.0629101
4 1 0.101368 0.226368 0.048483
14 2 0.00761843 0.195118 0.0335366
23 1 0.0701184 0.195118 0.00364378
28 3 0.133704 0.194032 0.0639488
34 3 0.00870436 0.194032 0.00416317
48 3 0.0690325 0.194032 0.0330172
941 3 0.131532 0.196204 0.00312439
220 3 0.00653249 0.196204 0.0629101
11 1 0.195118 0.195118 0.0634295
31 3 0.196204 0.196204 0.034056
3 1 0.163868 0.0388684 0.0783759
5 1 0.0388684 0.163868 0.0783759
15 2 0.00761843 0.0701184 0.0933223
19 1 0.0701184 0.00761843 0.0933223
32 3 0.0690325 0.0690325 0.0928029
36 3 0.133704 0.133704 0.0928029
42 3 0.00870436 0.00870436 0.0928029
722 3 0.131532 0.00653249 0.0938417
197 3 0.00653249 0.131532 0.0938417
12 1 0.195118 0.132618 0.0933223
47 3 0.196204 0.0712044 0.0938417
18 2 0.132618 0.195118 0.0933223
39 3 0.0712044 0.196204 0.0938417
56 3 0.194032 0.194032 0.0928029
929 3 0.256532 0.0712044 0.00312439
713 3 0.256532 0.00653249 0.034056
57 1 0.288868 0.0388684 0.0185902
66 2 0.320118 0.0701184 0.0634295
69 1 0.320118 0.132618 0.0335366
72 1 0.257618 0.132618 0.00364378
77 1 0.257618 0.00761843 0.0634295
86 3 0.258704 0.133704 0.0330172
94 3 0.319032 0.00870436 0.0639488
99 3 0.321204 0.131532 0.0629101
107 3 0.258704 0.0690325 0.0639488
109 3 0.319032 0.133704 0.00416317
111 3 0.321204 0.0712044 0.034056
1649 3 0.321204 0.00653249 0.00312439
62 1 0.476368 0.101368 0.048483
63 1 0.413868 0.163868 0.0185902
65 1 0.382618 0.00761843 0.00364378
73 2 0.382618 0.0701184 0.0335366
76 2 0.445118 0.00761843 0.0335366
78 1 0.445118 0.0701184 0.00364378
80 2 0.382618 0.132618 0.0634295
82 3 0.444032 0.00870436 0.00416317
83 3 0.381532 0.0712044 0.0629101
91 3 0.381532 0.131532 0.034056
96 3 0.444032 0.0690325 0.0330172
100 3 0.444032 0.133704 0.0639488
102 3 0.383704 0.0690325 0.00416317
105 3 0.383704 0.00870436 0.0330172
1006 3 0.446204 0.131532 0.00312439
765 3 0.446204 0.00653249 0.0629101
52 3 0.256532 0.196204 0.0629101
70 1 0.257618 0.195118 0.0335366
79 2 0.320118 0.195118 0.00364378
90 3 0.258704 0.194032 0.00416317
104 3 0.319032 0.194032 0.0330172
60 1 0.351368 0.226368 0.048483
67 2 0.445118 0.195118 0.0634295
84 3 0.383704 0.194032 0.0639488
87 3 0.446204 0.196204 0.034056
997 3 0.381532 0.196204 0.00312439
61 1 0.288868 0.163868 0.0783759
29 3 0.256532 0.131532 0.0938417
71 1 0.257618 0.0701184 0.0933223
75 2 0.320118 0.00761843 0.0933223
88 3 0.319032 0.0690325 0.0928029
98 3 0.258704 0.00870436 0.0928029
59 1 0.413868 0.0388684 0.0783759
68 1 0.445118 0.132618 0.0933223
92 3 0.383704 0.133704 0.0928029
103 3 0.446204 0.0712044 0.0938417
778 3 0.381532 0.00653249 0.0938417
95 3 0.321204 0.196204 0.0938417
74 2 0.382618 0.195118 0.0933223
112 3 0.444032 0.194032 0.0928029
985 3 0.506532 0.0712044 0.00312439
769 3 0.506532 0.00653249 0.034056
113 1 0.538868 0.0388684 0.0185902
119 1 0.663868 0.163868 0.0185902
121 2 0.632618 0.00761843 0.00364378
122 2 0.570118 0.0701184 0.0634295
125 1 0.570118 0.132618 0.0335366
128 2 0.507618 0.132618 0.00364378
129 1 0.632618 0.0701184 0.0335366
133 1 0.507618 0.00761843 0.0634295
136 2 0.632618 0.132618 0.0634295
139 3 0.631532 0.0712044 0.0629101
142 3 0.508704 0.133704 0.0330172
147 3 0.631532 0.131532 0.034056
150 3 0.569032 0.00870436 0.0639488
155 3 0.571204 0.131532 0.0629101
158 3 0.633704 0.0690325 0.00416317
161 3 0.633704 0.00870436 0.0330172
163 3 0.508704 0.0690325 0.0639488
165 3 0.569032 0.133704 0.00416317
167 3 0.571204 0.0712044 0.034056
1705 3 0.571204 0.00653249 0.00312439
118 1 0.726368 0.101368 0.048483
132 1 0.695118 0.00761843 0.0335366
134 1 0.695118 0.0701184 0.00364378
138 3 0.694032 0.00870436 0.00416317
152 3 0.694032 0.0690325 0.0330172
156 3 0.694032 0.133704 0.0639488
1062 3 0.696204 0.131532 0.00312439
821 3 0.696204 0.00653249 0.0629101
108 3 0.506532 0.196204 0.0629101
116 1 0.601368 0.226368 0.048483
126 2 0.507618 0.195118 0.0335366
135 2 0.570118 0.195118 0.00364378
140 3 0.633704 0.194032 0.0639488
146 3 0.508704 0.194032 0.00416317
160 3 0.569032 0.194032 0.0330172
1053 3 0.631532 0.196204 0.00312439
123 1 0.695118 0.195118 0.0634295
143 3 0.696204 0.196204 0.034056
115 1 0.663868 0.0388684 0.0783759
117 1 0.538868 0.163868 0.0783759
85 3 0.506532 0.131532 0.0938417
127 2 0.507618 0.0701184 0.0933223
131 1 0.570118 0.00761843 0.0933223
144 3 0.569032 0.0690325 0.0928029
148 3 0.633704 0.133704 0.0928029
154 3 0.508704 0.00870436 0.0928029
834 3 0.631532 0.00653249 0.0938417
124 2 0.695118 0.132618 0.0933223
159 3 0.696204 0.0712044 0.0938417
130 2 0.632618 0.195118 0.0933223
151 3 0.571204 0.196204 0.0938417
168 3 0.694032 0.194032 0.0928029
1041 3 0.756532 0.0712044 0.00312439
825 3 0.756532 0.00653249 0.034056
169 1 0.788868 0.0388684 0.0185902
178 1 0.820118 0.0701184 0.0634295
181 1 0.820118 0.132618 0.0335366
184 1 0.757618 0.132618 0.00364378
189 1 0.757618 0.00761843 0.0634295
198 3 0.758704 0.133704 0.0330172
206 3 0.819032 0.00870436 0.0639488
211 3 0.821204 0.131532 0.0629101
219 3 0.758704 0.0690325 0.0639488
221 3 0.819032 0.133704 0.00416317
223 3 0.821204 0.0712044 0.034056
1761 3 0.821204 0.00653249 0.00312439
174 1 0.976368 0.101368 0.048483
175 1 0.913868 0.163868 0.0185902
177 1 0.882618 0.00761843 0.00364378
185 2 0.882618 0.0701184 0.0335366
188 2 0.945118 0.00761843 0.0335366
190 1 0.945118 0.0701184 0.00364378
192 2 0.882618 0.132618 0.0634295
194 3 0.944032 0.00870436 0.00416317
195 3 0.881532 0.0712044 0.0629101
203 3 0.881532 0.131532 0.034056
208 3 0.944032 0.0690325 0.0330172
212 3 0.944032 0.133704 0.0639488
214 3 0.883704 0.0690325 0.00416317
217 3 0.883704 0.00870436 0.0330172
1118 3 0.946204 0.131532 0.00312439
877 3 0.946204 0.00653249 0.0629101
164 3 0.756532 0.196204 0.0629101
182 1 0.757618 0.195118 0.0335366
191 1 0.820118 0.195118 0.00364378
202 3 0.758704 0.194032 0.00416317
216 3 0.819032 0.194032 0.0330172
172 1 0.851368 0.226368 0.048483
179 2 0.945118 0.195118 0.0634295
196 3 0.883704 0.194032 0.0639488
199 3 0.946204 0.196204 0.034056
1109 3 0.881532 0.196204 0.00312439
173 1 0.788868 0.163868 0.0783759
141 3 0.756532 0.131532 0.0938417
183 2 0.757618 0.0701184 0.0933223
187 2 0.820118 0.00761843 0.0933223
200 3 0.819032 0.0690325 0.0928029
210 3 0.758704 0.00870436 0.0928029
171 1 0.913868 0.0388684 0.0783759
180 2 0.945118 0.132618 0.0933223
204 3 0.883704 0.133704 0.0928029
215 3 0.946204 0.0712044 0.0938417
890 3 0.881532 0.00653249 0.0938417
207 3 0.821204 0.196204 0.0938417
186 2 0.882618 0.195118 0.0933223
224 3 0.944032 0.194032 0.0928029
921 3 0.0712044 0.256532 0.00312439
225 1 0.0388684 0.288868 0.0185902
233 1 0.132618 0.257618 0.00364378
234 2 0.0701184 0.320118 0.0634295
241 1 0.132618 0.320118 0.0335366
245 2 0.00761843 0.257618 0.0634295
251 3 0.131532 0.321204 0.0629101
262 3 0.0690325 0.258704 0.0639488
270 3 0.133704 0.319032 0.00416317
273 3 0.133704 0.258704 0.0330172
275 3 0.00870436 0.319032 0.0639488
279 3 0.0712044 0.321204 0.034056
209 3 0.00653249 0.256532 0.034056
1321 3 0.00653249 0.321204 0.00312439
37 3 0.196204 0.256532 0.0629101
244 2 0.195118 0.257618 0.0335366
246 1 0.195118 0.320118 0.00364378
250 3 0.194032 0.258704 0.00416317
264 3 0.194032 0.319032 0.0330172
228 1 0.101368 0.476368 0.048483
231 1 0.163868 0.413868 0.0185902
237 2 0.0701184 0.382618 0.0335366
238 2 0.00761843 0.445118 0.0335366
240 1 0.00761843 0.382618 0.00364378
247 2 0.0701184 0.445118 0.00364378
248 2 0.132618 0.382618 0.0634295
252 3 0.133704 0.444032 0.0639488
254 3 0.00870436 0.383704 0.0330172
258 3 0.00870436 0.444032 0.00416317
259 3 0.131532 0.381532 0.034056
267 3 0.0712044 0.381532 0.0629101
272 3 0.0690325 0.444032 0.0330172
277 3 0.0690325 0.383704 0.00416317
1165 3 0.131532 0.446204 0.00312439
444 3 0.00653249 0.446204 0.0629101
230 1 0.226368 0.351368 0.048483
235 1 0.195118 0.445118 0.0634295
255 3 0.196204 0.446204 0.034056
268 3 0.194032 0.383704 0.0639488
1174 3 0.196204 0.381532 0.00312439
227 1 0.163868 0.288868 0.0783759
50 3 0.131532 0.256532 0.0938417
239 2 0.00761843 0.320118 0.0933223
243 2 0.0701184 0.257618 0.0933223
256 3 0.0690325 0.319032 0.0928029
266 3 0.00870436 0.258704 0.0928029
271 3 0.196204 0.321204 0.0938417
229 1 0.0388684 0.413868 0.0783759
242 2 0.132618 0.445118 0.0933223
260 3 0.133704 0.383704 0.0928029
263 3 0.0712044 0.446204 0.0938417
421 3 0.00653249 0.381532 0.0938417
236 2 0.195118 0.382618 0.0933223
280 3 0.194032 0.444032 0.0928029
41 3 0.256532 0.256532 0.034056
1153 3 0.256532 0.321204 0.00312439
977 3 0.321204 0.256532 0.00312439
281 1 0.288868 0.288868 0.0185902
290 1 0.320118 0.320118 0.0634295
301 1 0.257618 0.257618 0.0634295
318 3 0.319032 0.258704 0.0639488
331 3 0.258704 0.319032 0.0639488
335 3 0.321204 0.321204 0.034056
93 3 0.446204 0.256532 0.0629101
289 1 0.382618 0.257618 0.00364378
297 2 0.382618 0.320118 0.0335366
300 1 0.445118 0.257618 0.0335366
302 2 0.445118 0.320118 0.00364378
306 3 0.444032 0.258704 0.00416317
307 3 0.381532 0.321204 0.0629101
320 3 0.444032 0.319032 0.0330172
326 3 0.383704 0.319032 0.00416317
329 3 0.383704 0.258704 0.0330172
276 3 0.256532 0.446204 0.0629101
293 1 0.320118 0.382618 0.0335366
294 2 0.257618 0.445118 0.0335366
296 2 0.257618 0.382618 0.00364378
303 1 0.320118 0.445118 0.00364378
310 3 0.258704 0.383704 0.0330172
314 3 0.258704 0.444032 0.00416317
323 3 0.321204 0.381532 0.0629101
328 3 0.319032 0.444032 0.0330172
333 3 0.319032 0.383704 0.00416317
284 1 0.351368 0.476368 0.048483
286 1 0.476368 0.351368 0.048483
287 1 0.413868 0.413868 0.0185902
291 1 0.445118 0.445118 0.0634295
304 1 0.382618 0.382618 0.0634295
308 3 0.383704 0.444032 0.0639488
311 3 0.446204 0.446204 0.034056
315 3 0.381532 0.381532 0.034056
324 3 0.444032 0.383704 0.0639488
1221 3 0.381532 0.446204 0.00312439
1230 3 0.446204 0.381532 0.00312439
295 1 0.257618 0.320118 0.0933223
299 1 0.320118 0.257618 0.0933223
312 3 0.319032 0.319032 0.0928029
322 3 0.258704 0.258704 0.0928029
283 1 0.413868 0.288868 0.0783759
106 3 0.381532 0.256532 0.0938417
327 3 0.446204 0.321204 0.0938417
285 1 0.288868 0.413868 0.0783759
253 3 0.256532 0.381532 0.0938417
319 3 0.321204 0.446204 0.0938417
292 2 0.445118 0.382618 0.0933223
298 2 0.382618 0.445118 0.0933223
316 3 0.383704 0.383704 0.0928029
336 3 0.444032 0.444032 0.0928029
97 3 0.506532 0.256532 0.034056
1209 3 0.506532 0.321204 0.00312439
1033 3 0.571204 0.256532 0.00312439
337 1 0.538868 0.288868 0.0185902
345 2 0.632618 0.257618 0.00364378
346 1 0.570118 0.320118 0.0634295
353 2 0.632618 0.320118 0.0335366
357 2 0.507618 0.257618 0.0634295
363 3 0.631532 0.321204 0.0629101
374 3 0.569032 0.258704 0.0639488
382 3 0.633704 0.319032 0.00416317
385 3 0.633704 0.258704 0.0330172
387 3 0.508704 0.319032 0.0639488
391 3 0.571204 0.321204 0.034056
149 3 0.696204 0.256532 0.0629101
356 1 0.695118 0.257618 0.0335366
358 2 0.695118 0.320118 0.00364378
362 3 0.694032 0.258704 0.00416317
376 3 0.694032 0.319032 0.0330172
332 3 0.506532 0.446204 0.0629101
340 1 0.601368 0.476368 0.048483
343 1 0.663868 0.413868 0.0185902
349 1 0.570118 0.382618 0.0335366
350 2 0.507618 0.445118 0.0335366
352 1 0.507618 0.382618 0.00364378
359 1 0.570118 0.445118 0.00364378
360 2 0.632618 0.382618 0.0634295
364 3 0.633704 0.444032 0.0639488
366 3 0.508704 0.383704 0.0330172
370 3 0.508704 0.444032 0.00416317
371 3 0.631532 0.381532 0.034056
379 3 0.571204 0.381532 0.0629101
384 3 0.569032 0.444032 0.0330172
389 3 0.569032 0.383704 0.00416317
1277 3 0.631532 0.446204 0.00312439
342 1 0.726368 0.351368 0.048483
347 1 0.695118 0.445118 0.0634295
367 3 0.696204 0.446204 0.034056
380 3 0.694032 0.383704 0.0639488
1286 3 0.696204 0.381532 0.00312439
339 1 0.663868 0.288868 0.0783759
162 3 0.631532 0.256532 0.0938417
351 2 0.507618 0.320118 0.0933223
355 1 0.570118 0.257618 0.0933223
368 3 0.569032 0.319032 0.0928029
378 3 0.508704 0.258704 0.0928029
383 3 0.696204 0.321204 0.0938417
341 1 0.538868 0.413868 0.0783759
309 3 0.506532 0.381532 0.0938417
354 1 0.632618 0.445118 0.0933223
372 3 0.633704 0.383704 0.0928029
375 3 0.571204 0.446204 0.0938417
348 1 0.695118 0.382618 0.0933223
392 3 0.694032 0.444032 0.0928029
153 3 0.756532 0.256532 0.034056
1265 3 0.756532 0.321204 0.00312439
1089 3 0.821204 0.256532 0.00312439
393 1 0.788868 0.288868 0.0185902
402 2 0.820118 0.320118 0.0634295
413 1 0.757618 0.257618 0.0634295
430 3 0.819032 0.258704 0.0639488
443 3 0.758704 0.319032 0.0639488
447 3 0.821204 0.321204 0.034056
205 3 0.946204 0.256532 0.0629101
401 1 0.882618 0.257618 0.00364378
409 1 0.882618 0.320118 0.0335366
412 2 0.945118 0.257618 0.0335366
414 2 0.945118 0.320118 0.00364378
418 3 0.944032 0.258704 0.00416317
419 3 0.881532 0.321204 0.0629101
432 3 0.944032 0.319032 0.0330172
438 3 0.883704 0.319032 0.00416317
441 3 0.883704 0.258704 0.0330172
388 3 0.756532 0.446204 0.0629101
405 1 0.820118 0.382618 0.0335366
406 1 0.757618 0.445118 0.0335366
408 1 0.757618 0.382618 0.00364378
415 1 0.820118 0.445118 0.00364378
422 3 0.758704 0.383704 0.0330172
426 3 0.758704 0.444032 0.00416317
435 3 0.821204 0.381532 0.0629101
440 3 0.819032 0.444032 0.0330172
445 3 0.819032 0.383704 0.00416317
396 1 0.851368 0.476368 0.048483
398 1 0.976368 0.351368 0.048483
399 1 0.913868 0.413868 0.0185902
403 1 0.945118 0.445118 0.0634295
416 1 0.882618 0.382618 0.0634295
420 3 0.883704 0.444032 0.0639488
423 3 0.946204 0.446204 0.034056
427 3 0.881532 0.381532 0.034056
436 3 0.944032 0.383704 0.0639488
1333 3 0.881532 0.446204 0.00312439
1342 3 0.946204 0.381532 0.00312439
407 2 0.757618 0.320118 0.0933223
411 1 0.820118 0.257618 0.0933223
424 3 0.819032 0.319032 0.0928029
434 3 0.758704 0.258704 0.0928029
395 1 0.913868 0.288868 0.0783759
218 3 0.881532 0.256532 0.0938417
439 3 0.946204 0.321204 0.0938417
397 1 0.788868 0.413868 0.0783759
365 3 0.756532 0.381532 0.0938417
431 3 0.821204 0.446204 0.0938417
404 2 0.945118 0.382618 0.0933223
410 1 0.882618 0.445118 0.0933223
428 3 0.883704 0.383704 0.0928029
448 3 0.944032 0.444032 0.0928029
1145 3 0.0712044 0.506532 0.00312439
449 1 0.0388684 0.538868 0.0185902
455 1 0.163868 0.663868 0.0185902
457 1 0.132618 0.507618 0.00364378
458 2 0.0701184 0.570118 0.0634295
461 2 0.0701184 0.632618 0.0335366
464 2 0.00761843 0.632618 0.00364378
465 2 0.132618 0.570118 0.0335366
469 2 0.00761843 0.507618 0.0634295
472 2 0.132618 0.632618 0.0634295
475 3 0.131532 0.571204 0.0629101
478 3 0.00870436 0.633704 0.0330172
483 3 0.131532 0.631532 0.034056
486 3 0.0690325 0.508704 0.0639488
491 3 0.0712044 0.631532 0.0629101
494 3 0.133704 0.569032 0.00416317
497 3 0.133704 0.508704 0.0330172
499 3 0.00870436 0.569032 0.0639488
501 3 0.0690325 0.633704 0.00416317
503 3 0.0712044 0.571204 0.034056
433 3 0.00653249 0.506532 0.034056
1545 3 0.00653249 0.571204 0.00312439
261 3 0.196204 0.506532 0.0629101
454 1 0.226368 0.601368 0.048483
468 2 0.195118 0.507618 0.0335366
470 1 0.195118 0.570118 0.00364378
474 3 0.194032 0.508704 0.00416317
488 3 0.194032 0.569032 0.0330172
492 3 0.194032 0.633704 0.0639488
1398 3 0.196204 0.631532 0.00312439
452 1 0.101368 0.726368 0.048483
462 2 0.00761843 0.695118 0.0335366
471 2 0.0701184 0.695118 0.00364378
476 3 0.133704 0.694032 0.0639488
482 3 0.00870436 0.694032 0.00416317
496 3 0.0690325 0.694032 0.0330172
1389 3 0.131532 0.696204 0.00312439
668 3 0.00653249 0.696204 0.0629101
459 1 0.195118 0.695118 0.0634295
479 3 0.196204 0.696204 0.034056
451 1 0.163868 0.538868 0.0783759
453 1 0.0388684 0.663868 0.0783759
274 3 0.131532 0.506532 0.0938417
463 1 0.00761843 0.570118 0.0933223
467 2 0.0701184 0.507618 0.0933223
480 3 0.0690325 0.569032 0.0928029
484 3 0.133704 0.633704 0.0928029
490 3 0.00870436 0.508704 0.0928029
645 3 0.00653249 0.631532 0.0938417
460 2 0.195118 0.632618 0.0933223
495 3 0.196204 0.571204 0.0938417
466 2 0.132618 0.695118 0.0933223
487 3 0.0712044 0.696204 0.0938417
504 3 0.194032 0.694032 0.0928029
265 3 0.256532 0.506532 0.034056
1377 3 0.256532 0.571204 0.00312439
1201 3 0.321204 0.506532 0.00312439
505 1 0.288868 0.538868 0.0185902
514 1 0.320118 0.570118 0.0634295
517 2 0.320118 0.632618 0.0335366
520 2 0.257618 0.632618 0.00364378
525 1 0.257618 0.507618 0.0634295
534 3 0.258704 0.633704 0.0330172
542 3 0.319032 0.508704 0.0639488
547 3 0.321204 0.631532 0.0629101
555 3 0.258704 0.569032 0.0639488
557 3 0.319032 0.633704 0.00416317
559 3 0.321204 0.571204 0.034056
317 3 0.446204 0.506532 0.0629101
510 1 0.476368 0.601368 0.048483
511 1 0.413868 0.663868 0.0185902
513 2 0.382618 0.507618 0.00364378
521 1 0.382618 0.570118 0.0335366
524 1 0.445118 0.507618 0.0335366
526 2 0.445118 0.570118 0.00364378
528 2 0.382618 0.632618 0.0634295
530 3 0.444032 0.508704 0.00416317
531 3 0.381532 0.571204 0.0629101
539 3 0.381532 0.631532 0.034056
544 3 0.444032 0.569032 0.0330172
548 3 0.444032 0.633704 0.0639488
550 3 0.383704 0.569032 0.00416317
553 3 0.383704 0.508704 0.0330172
1454 3 0.446204 0.631532 0.00312439
500 3 0.256532 0.696204 0.0629101
518 2 0.257618 0.695118 0.0335366
527 2 0.320118 0.695118 0.00364378
538 3 0.258704 0.694032 0.00416317
552 3 0.319032 0.694032 0.0330172
508 1 0.351368 0.726368 0.048483
515 1 0.445118 0.695118 0.0634295
532 3 0.383704 0.694032 0.0639488
535 3 0.446204 0.696204 0.034056
1445 3 0.381532 0.696204 0.00312439
509 1 0.288868 0.663868 0.0783759
477 3 0.256532 0.631532 0.0938417
519 1 0.257618 0.570118 0.0933223
523 2 0.320118 0.507618 0.0933223
536 3 0.319032 0.569032 0.0928029
546 3 0.258704 0.508704 0.0928029
507 1 0.413868 0.538868 0.0783759
330 3 0.381532 0.506532 0.0938417
516 2 0.445118 0.632618 0.0933223
540 3 0.383704 0.633704 0.0928029
551 3 0.446204 0.571204 0.0938417
543 3 0.321204 0.696204 0.0938417
522 1 0.382618 0.695118 0.0933223
560 3 0.444032 0.694032 0.0928029
321 3 0.506532 0.506532 0.034056
1433 3 0.506532 0.571204 0.00312439
1257 3 0.571204 0.506532 0.00312439
561 1 0.538868 0.538868 0.0185902
567 1 0.663868 0.663868 0.0185902
569 1 0.632618 0.507618 0.00364378
570 1 0.570118 0.570118 0.0634295
573 2 0.570118 0.632618 0.0335366
576 2 0.507618 0.632618 0.00364378
577 2 0.632618 0.570118 0.0335366
581 2 0.507618 0.507618 0.0634295
584 1 0.632618 0.632618 0.0634295
587 3 0.631532 0.571204 0.0629101
590 3 0.508704 0.633704 0.0330172
595 3 0.631532 0.631532 0.034056
598 3 0.569032 0.508704 0.0639488
603 3 0.571204 0.631532 0.0629101
606 3 0.633704 0.569032 0.00416317
609 3 0.633704 0.508704 0.0330172
611 3 0.508704 0.569032 0.0639488
613 3 0.569032 0.633704 0.00416317
615 3 0.571204 0.571204 0.034056
373 3 0.696204 0.506532 0.0629101
566 1 0.726368 0.601368 0.048483
580 1 0.695118 0.507618 0.0335366
582 1 0.695118 0.570118 0.00364378
586 3 0.694032 0.508704 0.00416317
600 3 0.694032 0.569032 0.0330172
604 3 0.694032 0.633704 0.0639488
1510 3 0.696204 0.631532 0.00312439
556 3 0.506532 0.696204 0.0629101
564 1 0.601368 0.726368 0.048483
574 2 0.507618 0.695118 0.0335366
583 1 0.570118 0.695118 0.00364378
588 3 0.633704 0.694032 0.0639488
594 3 0.508704 0.694032 0.00416317
608 3 0.569032 0.694032 0.0330172
1501 3 0.631532 0.696204 0.00312439
571 2 0.695118 0.695118 0.0634295
591 3 0.696204 0.696204 0.034056
563 1 0.663868 0.538868 0.0783759
565 1 0.538868 0.663868 0.0783759
533 3 0.506532 0.631532 0.0938417
386 3 0.631532 0.506532 0.0938417
575 2 0.507618 0.570118 0.0933223
579 2 0.570118 0.507618 0.0933223
592 3 0.569032 0.569032 0.0928029
596 3 0.633704 0.633704 0.0928029
602 3 0.508704 0.508704 0.0928029
572 2 0.695118 0.632618 0.0933223
607 3 0.696204 0.571204 0.0938417
578 1 0.632618 0.695118 0.0933223
599 3 0.571204 0.696204 0.0938417
616 3 0.694032 0.694032 0.0928029
377 3 0.756532 0.506532 0.034056
1489 3 0.756532 0.571204 0.00312439
1313 3 0.821204 0.506532 0.00312439
617 1 0.788868 0.538868 0.0185902
626 1 0.820118 0.570118 0.0634295
629 1 0.820118 0.632618 0.0335366
632 2 0.757618 0.632618 0.00364378
637 1 0.757618 0.507618 0.0634295
646 3 0.758704 0.633704 0.0330172
654 3 0.819032 0.508704 0.0639488
659 3 0.821204 0.631532 0.0629101
667 3 0.758704 0.569032 0.0639488
669 3 0.819032 0.633704 0.00416317
671 3 0.821204 0.571204 0.034056
429 3 0.946204 0.506532 0.0629101
622 1 0.976368 0.601368 0.048483
623 1 0.913868 0.663868 0.0185902
625 1 0.882618 0.507618 0.00364378
633 2 0.882618 0.570118 0.0335366
636 2 0.945118 0.507618 0.0335366
638 2 0.945118 0.570118 0.00364378
640 2 0.882618 0.632618 0.0634295
642 3 0.944032 0.508704 0.00416317
643 3 0.881532 0.571204 0.0629101
651 3 0.881532 0.631532 0.034056
656 3 0.944032 0.569032 0.0330172
660 3 0.944032 0.633704 0.0639488
662 3 0.883704 0.569032 0.00416317
665 3 0.883704 0.508704 0.0330172
1566 3 0.946204 0.631532 0.00312439
612 3 0.756532 0.696204 0.0629101
630 1 0.757618 0.695118 0.0335366
639 2 0.820118 0.695118 0.00364378
650 3 0.758704 0.694032 0.00416317
664 3 0.819032 0.694032 0.0330172
620 1 0.851368 0.726368 0.048483
627 1 0.945118 0.695118 0.0634295
644 3 0.883704 0.694032 0.0639488
647 3 0.946204 0.696204 0.034056
1557 3 0.881532 0.696204 0.00312439
621 1 0.788868 0.663868 0.0783759
589 3 0.756532 0.631532 0.0938417
631 2 0.757618 0.570118 0.0933223
635 2 0.820118 0.507618 0.0933223
648 3 0.819032 0.569032 0.0928029
658 3 0.758704 0.508704 0.0928029
619 1 0.913868 0.538868 0.0783759
442 3 0.881532 0.506532 0.0938417
628 2 0.945118 0.632618 0.0933223
652 3 0.883704 0.633704 0.0928029
663 3 0.946204 0.571204 0.0938417
655 3 0.821204 0.696204 0.0938417
634 1 0.882618 0.695118 0.0933223
672 3 0.944032 0.694032 0.0928029
1369 3 0.0712044 0.756532 0.00312439
673 1 0.0388684 0.788868 0.0185902
681 1 0.132618 0.757618 0.00364378
682 1 0.0701184 0.820118 0.0634295
689 1 0.132618 0.820118 0.0335366
693 1 0.00761843 0.757618 0.0634295
699 3 0.131532 0.821204 0.0629101
710 3 0.0690325 0.758704 0.0639488
718 3 0.133704 0.819032 0.00416317
721 3 0.133704 0.758704 0.0330172
723 3 0.00870436 0.819032 0.0639488
727 3 0.0712044 0.821204 0.034056
657 3 0.00653249 0.756532 0.034056
1769 3 0.00653249 0.821204 0.00312439
485 3 0.196204 0.756532 0.0629101
692 1 0.195118 0.757618 0.0335366
694 2 0.195118 0.820118 0.00364378
698 3 0.194032 0.758704 0.00416317
712 3 0.194032 0.819032 0.0330172
676 1 0.101368 0.976368 0.048483
679 1 0.163868 0.913868 0.0185902
685 1 0.0701184 0.882618 0.0335366
686 1 0.00761843 0.945118 0.0335366
688 2 0.00761843 0.882618 0.00364378
695 2 0.0701184 0.945118 0.00364378
696 2 0.132618 0.882618 0.0634295
700 3 0.133704 0.944032 0.0639488
702 3 0.00870436 0.883704 0.0330172
706 3 0.00870436 0.944032 0.00416317
707 3 0.131532 0.881532 0.034056
715 3 0.0712044 0.881532 0.0629101
720 3 0.0690325 0.944032 0.0330172
725 3 0.0690325 0.883704 0.00416317
1613 3 0.131532 0.946204 0.00312439
892 3 0.00653249 0.946204 0.0629101
678 1 0.226368 0.851368 0.048483
683 2 0.195118 0.945118 0.0634295
703 3 0.196204 0.946204 0.034056
716 3 0.194032 0.883704 0.0639488
1622 3 0.196204 0.881532 0.00312439
675 1 0.163868 0.788868 0.0783759
498 3 0.131532 0.756532 0.0938417
687 1 0.00761843 0.820118 0.0933223
691 2 0.0701184 0.757618 0.0933223
704 3 0.0690325 0.819032 0.0928029
714 3 0.00870436 0.758704 0.0928029
719 3 0.196204 0.821204 0.0938417
677 1 0.0388684 0.913868 0.0783759
690 1 0.132618 0.945118 0.0933223
708 3 0.133704 0.883704 0.0928029
711 3 0.0712044 0.946204 0.0938417
869 3 0.00653249 0.881532 0.0938417
684 1 0.195118 0.882618 0.0933223
728 3 0.194032 0.944032 0.0928029
489 3 0.256532 0.756532 0.034056
1601 3 0.256532 0.821204 0.00312439
1425 3 0.321204 0.756532 0.00312439
729 1 0.288868 0.788868 0.0185902
738 1 0.320118 0.820118 0.0634295
749 1 0.257618 0.757618 0.0634295
766 3 0.319032 0.758704 0.0639488
779 3 0.258704 0.819032 0.0639488
783 3 0.321204 0.821204 0.034056
541 3 0.446204 0.756532 0.0629101
737 2 0.382618 0.757618 0.00364378
745 1 0.382618 0.820118 0.0335366
748 2 0.445118 0.757618 0.0335366
750 1 0.445118 0.820118 0.00364378
754 3 0.444032 0.758704 0.00416317
755 3 0.381532 0.821204 0.0629101
768 3 0.444032 0.819032 0.0330172
774 3 0.383704 0.819032 0.00416317
777 3 0.383704 0.758704 0.0330172
724 3 0.256532 0.946204 0.0629101
741 2 0.320118 0.882618 0.0335366
742 1 0.257618 0.945118 0.0335366
744 2 0.257618 0.882618 0.00364378
751 2 0.320118 0.945118 0.00364378
758 3 0.258704 0.883704 0.0330172
762 3 0.258704 0.944032 0.00416317
771 3 0.321204 0.881532 0.0629101
776 3 0.319032 0.944032 0.0330172
781 3 0.319032 0.883704 0.00416317
732 1 0.351368 0.976368 0.048483
734 1 0.476368 0.851368 0.048483
735 1 0.413868 0.913868 0.0185902
739 1 0.445118 0.945118 0.0634295
752 1 0.382618 0.882618 0.0634295
756 3 0.383704 0.944032 0.0639488
759 3 0.446204 0.946204 0.034056
763 3 0.381532 0.881532 0.034056
772 3 0.444032 0.883704 0.0639488
1669 3 0.381532 0.946204 0.00312439
1678 3 0.446204 0.881532 0.00312439
743 2 0.257618 0.820118 0.0933223
747 2 0.320118 0.757618 0.0933223
760 3 0.319032 0.819032 0.0928029
770 3 0.258704 0.758704 0.0928029
731 1 0.413868 0.788868 0.0783759
554 3 0.381532 0.756532 0.0938417
775 3 0.446204 0.821204 0.0938417
733 1 0.288868 0.913868 0.0783759
701 3 0.256532 0.881532 0.0938417
767 3 0.321204 0.946204 0.0938417
740 2 0.445118 0.882618 0.0933223
746 2 0.382618 0.945118 0.0933223
764 3 0.383704 0.883704 0.0928029
784 3 0.444032 0.944032 0.0928029
545 3 0.506532 0.756532 0.034056
1657 3 0.506532 0.821204 0.00312439
1481 3 0.571204 0.756532 0.00312439
785 1 0.538868 0.788868 0.0185902
793 2 0.632618 0.757618 0.00364378
794 2 0.570118 0.820118 0.0634295
801 1 0.632618 0.820118 0.0335366
805 1 0.507618 0.757618 0.0634295
811 3 0.631532 0.821204 0.0629101
822 3 0.569032 0.758704 0.0639488
830 3 0.633704 0.819032 0.00416317
833 3 0.633704 0.758704 0.0330172
835 3 0.508704 0.819032 0.0639488
839 3 0.571204 0.821204 0.034056
597 3 0.696204 0.756532 0.0629101
804 1 0.695118 0.757618 0.0335366
806 2 0.695118 0.820118 0.00364378
810 3 0.694032 0.758704 0.00416317
824 3 0.694032 0.819032 0.0330172
780 3 0.506532 0.946204 0.0629101
788 1 0.601368 0.976368 0.048483
791 1 0.663868 0.913868 0.0185902
797 1 0.570118 0.882618 0.0335366
798 1 0.507618 0.945118 0.0335366
800 2 0.507618 0.882618 0.00364378
807 1 0.570118 0.945118 0.00364378
808 2 0.632618 0.882618 0.0634295
812 3 0.633704 0.944032 0.0639488
814 3 0.508704 0.883704 0.0330172
818 3 0.508704 0.944032 0.00416317
819 3 0.631532 0.881532 0.034056
827 3 0.571204 0.881532 0.0629101
832 3 0.569032 0.944032 0.0330172
837 3 0.569032 0.883704 0.00416317
1725 3 0.631532 0.946204 0.00312439
790 1 0.726368 0.851368 0.048483
795 2 0.695118 0.945118 0.0634295
815 3 0.696204 0.946204 0.034056
828 3 0.694032 0.883704 0.0639488
1734 3 0.696204 0.881532 0.00312439
787 1 0.663868 0.788868 0.0783759
610 3 0.631532 0.756532 0.0938417
799 1 0.507618 0.820118 0.0933223
803 1 0.570118 0.757618 0.0933223
816 3 0.569032 0.819032 0.0928029
826 3 0.508704 0.758704 0.0928029
831 3 0.696204 0.821204 0.0938417
789 1 0.538868 0.913868 0.0783759
757 3 0.506532 0.881532 0.0938417
802 2 0.632618 0.945118 0.0933223
820 3 0.633704 0.883704 0.0928029
823 3 0.571204 0.946204 0.0938417
796 1 0.695118 0.882618 0.0933223
840 3 0.694032 0.944032 0.0928029
601 3 0.756532 0.756532 0.034056
1713 3 0.756532 0.821204 0.00312439
1537 3 0.821204 0.756532 0.00312439
841 1 0.788868 0.788868 0.0185902
850 1 0.820118 0.820118 0.0634295
861 1 0.757618 0.757618 0.0634295
878 3 0.819032 0.758704 0.0639488
891 3 0.758704 0.819032 0.0639488
895 3 0.821204 0.821204 0.034056
653 3 0.946204 0.756532 0.0629101
849 2 0.882618 0.757618 0.00364378
857 1 0.882618 0.820118 0.0335366
860 2 0.945118 0.757618 0.0335366
862 1 0.945118 0.820118 0.00364378
866 3 0.944032 0.758704 0.00416317
867 3 0.881532 0.821204 0.0629101
880 3 0.944032 0.819032 0.0330172
886 3 0.883704 0.819032 0.00416317
889 3 0.883704 0.758704 0.0330172
836 3 0.756532 0.946204 0.0629101
853 1 0.820118 0.882618 0.0335366
854 2 0.757618 0.945118 0.0335366
856 1 0.757618 0.882618 0.00364378
863 2 0.820118 0.945118 0.00364378
870 3 0.758704 0.883704 0.0330172
874 3 0.758704 0.944032 0.00416317
883 3 0.821204 0.881532 0.0629101
888 3 0.819032 0.944032 0.0330172
893 3 0.819032 0.883704 0.00416317
844 1 0.851368 0.976368 0.048483
846 1 0.976368 0.851368 0.048483
847 1 0.913868 0.913868 0.0185902
851 2 0.945118 0.945118 0.0634295
864 2 0.882618 0.882618 0.0634295
868 3 0.883704 0.944032 0.0639488
871 3 0.946204 0.946204 0.034056
875 3 0.881532 0.881532 0.034056
884 3 0.944032 0.883704 0.0639488
1781 3 0.881532 0.946204 0.00312439
1790 3 0.946204 0.881532 0.00312439
855 2 0.757618 0.820118 0.0933223
859 2 0.820118 0.757618 0.0933223
872 3 0.819032 0.819032 0.0928029
882 3 0.758704 0.758704 0.0928029
843 1 0.913868 0.788868 0.0783759
666 3 0.881532 0.756532 0.0938417
887 3 0.946204 0.821204 0.0938417
845 1 0.788868 0.913868 0.0783759
813 3 0.756532 0.881532 0.0938417
879 3 0.821204 0.946204 0.0938417
852 1 0.945118 0.882618 0.0933223
858 2 0.882618 0.945118 0.0933223
876 3 0.883704 0.883704 0.0928029
896 3 0.944032 0.944032 0.0928029
8 1 0.101368 0.101368 0.108269
897 1 0.0388684 0.0388684 0.138162
903 1 0.163868 0.163868 0.138162
905 1 0.132618 0.00761843 0.123215
912 1 0.00761843 0.132618 0.123215
942 3 0.133704 0.0690325 0.123735
949 3 0.0690325 0.133704 0.123735
697 3 0.0712044 0.00653249 0.122696
201 3 0.00653249 0.0712044 0.122696
54 3 0.196204 0.131532 0.122696
918 1 0.195118 0.0701184 0.123215
922 3 0.194032 0.00870436 0.123735
45 3 0.131532 0.196204 0.122696
919 1 0.0701184 0.195118 0.123215
930 3 0.00870436 0.194032 0.123735
2 1 0.226368 0.226368 0.108269
909 1 0.0701184 0.132618 0.153108
913 2 0.132618 0.0701184 0.153108
926 3 0.00870436 0.133704 0.152589
931 3 0.131532 0.131532 0.153627
945 3 0.133704 0.00870436 0.152589
951 3 0.0712044 0.0712044 0.153627
1777 3 0.00653249 0.00653249 0.153627
899 1 0.163868 0.0388684 0.197947
901 1 0.0388684 0.163868 0.197947
906 2 0.0701184 0.0701184 0.183001
917 1 0.00761843 0.00761843 0.183001
920 2 0.132618 0.132618 0.183001
923 3 0.131532 0.0712044 0.182481
934 3 0.0690325 0.00870436 0.18352
939 3 0.0712044 0.131532 0.182481
947 3 0.00870436 0.0690325 0.18352
902 1 0.226368 0.101368 0.168054
916 1 0.195118 0.00761843 0.153108
936 3 0.194032 0.0690325 0.152589
940 3 0.194032 0.133704 0.18352
1605 3 0.196204 0.00653249 0.182481
900 1 0.101368 0.226368 0.168054
910 2 0.00761843 0.195118 0.153108
944 3 0.0690325 0.194032 0.152589
924 3 0.133704 0.194032 0.18352
1116 3 0.00653249 0.196204 0.182481
927 3 0.196204 0.196204 0.153627
907 1 0.195118 0.195118 0.183001
33 3 0.256532 0.0712044 0.122696
953 1 0.288868 0.0388684 0.138162
968 1 0.257618 0.132618 0.123215
1005 3 0.319032 0.133704 0.123735
753 3 0.321204 0.00653249 0.122696
64 1 0.351368 0.101368 0.108269
110 3 0.446204 0.131532 0.122696
959 1 0.413868 0.163868 0.138162
961 2 0.382618 0.00761843 0.123215
974 2 0.445118 0.0701184 0.123215
978 3 0.444032 0.00870436 0.123735
998 3 0.383704 0.0690325 0.123735
975 2 0.320118 0.195118 0.123215
986 3 0.258704 0.194032 0.123735
58 1 0.476368 0.226368 0.108269
101 3 0.381532 0.196204 0.122696
1609 3 0.256532 0.00653249 0.153627
965 1 0.320118 0.132618 0.153108
982 3 0.258704 0.133704 0.152589
1007 3 0.321204 0.0712044 0.153627
957 1 0.288868 0.163868 0.197947
962 1 0.320118 0.0701184 0.183001
973 1 0.257618 0.00761843 0.183001
990 3 0.319032 0.00870436 0.18352
995 3 0.321204 0.131532 0.182481
1003 3 0.258704 0.0690325 0.18352
958 1 0.476368 0.101368 0.168054
969 1 0.382618 0.0701184 0.153108
972 2 0.445118 0.00761843 0.153108
987 3 0.381532 0.131532 0.153627
992 3 0.444032 0.0690325 0.152589
1001 3 0.383704 0.00870436 0.152589
955 1 0.413868 0.0388684 0.197947
976 1 0.382618 0.132618 0.183001
979 3 0.381532 0.0712044 0.182481
996 3 0.444032 0.133704 0.18352
1661 3 0.446204 0.00653249 0.182481
966 2 0.257618 0.195118 0.153108
1000 3 0.319032 0.194032 0.152589
948 3 0.256532 0.196204 0.182481
956 1 0.351368 0.226368 0.168054
983 3 0.446204 0.196204 0.153627
963 2 0.445118 0.195118 0.183001
980 3 0.383704 0.194032 0.18352
120 1 0.601368 0.101368 0.108269
89 3 0.506532 0.0712044 0.122696
1009 1 0.538868 0.0388684 0.138162
1015 1 0.663868 0.163868 0.138162
1017 1 0.632618 0.00761843 0.123215
1024 2 0.507618 0.132618 0.123215
1054 3 0.633704 0.0690325 0.123735
1061 3 0.569032 0.133704 0.123735
809 3 0.571204 0.00653249 0.122696
166 3 0.696204 0.131532 0.122696
1030 1 0.695118 0.0701184 0.123215
1034 3 0.694032 0.00870436 0.123735
157 3 0.631532 0.196204 0.122696
1031 1 0.570118 0.195118 0.123215
1042 3 0.508704 0.194032 0.123735
114 1 0.726368 0.226368 0.108269
1665 3 0.506532 0.00653249 0.153627
1021 2 0.570118 0.132618 0.153108
1025 1 0.632618 0.0701184 0.153108
1038 3 0.508704 0.133704 0.152589
1043 3 0.631532 0.131532 0.153627
1057 3 0.633704 0.00870436 0.152589
1063 3 0.571204 0.0712044 0.153627
1011 1 0.663868 0.0388684 0.197947
1013 1 0.538868 0.163868 0.197947
1018 2 0.570118 0.0701184 0.183001
1029 2 0.507618 0.00761843 0.183001
1032 2 0.632618 0.132618 0.183001
1035 3 0.631532 0.0712044 0.182481
1046 3 0.569032 0.00870436 0.18352
1051 3 0.571204 0.131532 0.182481
1059 3 0.508704 0.0690325 0.18352
1014 1 0.726368 0.101368 0.168054
1028 1 0.695118 0.00761843 0.153108
1048 3 0.694032 0.0690325 0.152589
1052 3 0.694032 0.133704 0.18352
1717 3 0.696204 0.00653249 0.182481
1012 1 0.601368 0.226368 0.168054
1022 2 0.507618 0.195118 0.153108
1056 3 0.569032 0.194032 0.152589
1004 3 0.506532 0.196204 0.182481
1036 3 0.633704 0.194032 0.18352
1039 3 0.696204 0.196204 0.153627
1019 1 0.695118 0.195118 0.183001
145 3 0.756532 0.0712044 0.122696
1065 1 0.788868 0.0388684 0.138162
1080 2 0.757618 0.132618 0.123215
1117 3 0.819032 0.133704 0.123735
865 3 0.821204 0.00653249 0.122696
176 1 0.851368 0.101368 0.108269
222 3 0.946204 0.131532 0.122696
1071 1 0.913868 0.163868 0.138162
1073 1 0.882618 0.00761843 0.123215
1086 1 0.945118 0.0701184 0.123215
1090 3 0.944032 0.00870436 0.123735
1110 3 0.883704 0.0690325 0.123735
1087 2 0.820118 0.195118 0.123215
1098 3 0.758704 0.194032 0.123735
170 1 0.976368 0.226368 0.108269
213 3 0.881532 0.196204 0.122696
1721 3 0.756532 0.00653249 0.153627
1077 2 0.820118 0.132618 0.153108
1094 3 0.758704 0.133704 0.152589
1119 3 0.821204 0.0712044 0.153627
1069 1 0.788868 0.163868 0.197947
1074 1 0.820118 0.0701184 0.183001
1085 1 0.757618 0.00761843 0.183001
1102 3 0.819032 0.00870436 0.18352
1107 3 0.821204 0.131532 0.182481
1115 3 0.758704 0.0690325 0.18352
1070 1 0.976368 0.101368 0.168054
1081 2 0.882618 0.0701184 0.153108
1084 1 0.945118 0.00761843 0.153108
1099 3 0.881532 0.131532 0.153627
1104 3 0.944032 0.0690325 0.152589
1113 3 0.883704 0.00870436 0.152589
1067 1 0.913868 0.0388684 0.197947
1088 1 0.882618 0.132618 0.183001
1091 3 0.881532 0.0712044 0.182481
1108 3 0.944032 0.133704 0.18352
1773 3 0.946204 0.00653249 0.182481
1078 1 0.757618 0.195118 0.153108
1112 3 0.819032 0.194032 0.152589
1060 3 0.756532 0.196204 0.182481
1068 1 0.851368 0.226368 0.168054
1095 3 0.946204 0.196204 0.153627
1075 1 0.945118 0.195118 0.183001
1092 3 0.883704 0.194032 0.18352
25 3 0.0712044 0.256532 0.122696
1121 1 0.0388684 0.288868 0.138162
1129 1 0.132618 0.257618 0.123215
1166 3 0.133704 0.319032 0.123735
425 3 0.00653249 0.321204 0.122696
1142 1 0.195118 0.320118 0.123215
1146 3 0.194032 0.258704 0.123735
232 1 0.101368 0.351368 0.108269
269 3 0.131532 0.446204 0.122696
1127 1 0.163868 0.413868 0.138162
1136 2 0.00761843 0.382618 0.123215
1143 2 0.0701184 0.445118 0.123215
1154 3 0.00870436 0.444032 0.123735
1173 3 0.0690325 0.383704 0.123735
226 1 0.226368 0.476368 0.108269
278 3 0.196204 0.381532 0.122696
1137 2 0.132618 0.320118 0.153108
1169 3 0.133704 0.258704 0.152589
1175 3 0.0712044 0.321204 0.153627
1105 3 0.00653249 0.256532 0.153627
1123 1 0.163868 0.288868 0.197947
1130 1 0.0701184 0.320118 0.183001
1141 2 0.00761843 0.257618 0.183001
1147 3 0.131532 0.321204 0.182481
1158 3 0.0690325 0.258704 0.18352
1171 3 0.00870436 0.319032 0.18352
1140 2 0.195118 0.257618 0.153108
1160 3 0.194032 0.319032 0.152589
933 3 0.196204 0.256532 0.182481
1124 1 0.101368 0.476368 0.168054
1133 2 0.0701184 0.382618 0.153108
1134 1 0.00761843 0.445118 0.153108
1150 3 0.00870436 0.383704 0.152589
1155 3 0.131532 0.381532 0.153627
1168 3 0.0690325 0.444032 0.152589
1125 1 0.0388684 0.413868 0.197947
1144 2 0.132618 0.382618 0.183001
1148 3 0.133704 0.444032 0.18352
1163 3 0.0712044 0.381532 0.182481
1340 3 0.00653249 0.446204 0.182481
1126 1 0.226368 0.351368 0.168054
1151 3 0.196204 0.446204 0.153627
1131 2 0.195118 0.445118 0.183001
1164 3 0.194032 0.383704 0.18352
257 3 0.256532 0.321204 0.122696
81 3 0.321204 0.256532 0.122696
1177 1 0.288868 0.288868 0.138162
1185 2 0.382618 0.257618 0.123215
1198 1 0.445118 0.320118 0.123215
1202 3 0.444032 0.258704 0.123735
1222 3 0.383704 0.319032 0.123735
1192 1 0.257618 0.382618 0.123215
1199 2 0.320118 0.445118 0.123215
1210 3 0.258704 0.444032 0.123735
1229 3 0.319032 0.383704 0.123735
282 1 0.476368 0.476368 0.108269
288 1 0.351368 0.351368 0.108269
325 3 0.381532 0.446204 0.122696
334 3 0.446204 0.381532 0.122696
1183 1 0.413868 0.413868 0.138162
937 3 0.256532 0.256532 0.153627
1231 3 0.321204 0.321204 0.153627
1186 1 0.320118 0.320118 0.183001
1197 2 0.257618 0.257618 0.183001
1214 3 0.319032 0.258704 0.18352
1227 3 0.258704 0.319032 0.18352
1193 1 0.382618 0.320118 0.153108
1196 1 0.445118 0.257618 0.153108
1216 3 0.444032 0.319032 0.152589
1225 3 0.383704 0.258704 0.152589
989 3 0.446204 0.256532 0.182481
1179 1 0.413868 0.288868 0.197947
1203 3 0.381532 0.321204 0.182481
1189 2 0.320118 0.382618 0.153108
1190 1 0.257618 0.445118 0.153108
1206 3 0.258704 0.383704 0.152589
1224 3 0.319032 0.444032 0.152589
1172 3 0.256532 0.446204 0.182481
1181 1 0.288868 0.413868 0.197947
1219 3 0.321204 0.381532 0.182481
1180 1 0.351368 0.476368 0.168054
1182 1 0.476368 0.351368 0.168054
1207 3 0.446204 0.446204 0.153627
1211 3 0.381532 0.381532 0.153627
1187 2 0.445118 0.445118 0.183001
1200 1 0.382618 0.382618 0.183001
1204 3 0.383704 0.444032 0.18352
1220 3 0.444032 0.383704 0.18352
313 3 0.506532 0.321204 0.122696
137 3 0.571204 0.256532 0.122696
1233 1 0.538868 0.288868 0.138162
1241 1 0.632618 0.257618 0.123215
1278 3 0.633704 0.319032 0.123735
1254 1 0.695118 0.320118 0.123215
1258 3 0.694032 0.258704 0.123735
344 1 0.601368 0.351368 0.108269
381 3 0.631532 0.446204 0.122696
1239 1 0.663868 0.413868 0.138162
1248 1 0.507618 0.382618 0.123215
1255 2 0.570118 0.445118 0.123215
1266 3 0.508704 0.444032 0.123735
1285 3 0.569032 0.383704 0.123735
338 1 0.726368 0.476368 0.108269
390 3 0.696204 0.381532 0.122696
993 3 0.506532 0.256532 0.153627
1249 1 0.632618 0.320118 0.153108
1281 3 0.633704 0.258704 0.152589
1287 3 0.571204 0.321204 0.153627
1235 1 0.663868 0.288868 0.197947
1242 1 0.570118 0.320118 0.183001
1253 2 0.507618 0.257618 0.183001
1259 3 0.631532 0.321204 0.182481
1270 3 0.569032 0.258704 0.18352
1283 3 0.508704 0.319032 0.18352
1252 1 0.695118 0.257618 0.153108
1272 3 0.694032 0.319032 0.152589
1045 3 0.696204 0.256532 0.182481
1236 1 0.601368 0.476368 0.168054
1245 2 0.570118 0.382618 0.153108
1246 1 0.507618 0.445118 0.153108
1262 3 0.508704 0.383704 0.152589
1267 3 0.631532 0.381532 0.153627
1280 3 0.569032 0.444032 0.152589
1228 3 0.506532 0.446204 0.182481
1237 1 0.538868 0.413868 0.197947
1256 2 0.632618 0.382618 0.183001
1260 3 0.633704 0.444032 0.18352
1275 3 0.571204 0.381532 0.182481
1238 1 0.726368 0.351368 0.168054
1263 3 0.696204 0.446204 0.153627
1243 1 0.695118 0.445118 0.183001
1276 3 0.694032 0.383704 0.18352
369 3 0.756532 0.321204 0.122696
193 3 0.821204 0.256532 0.122696
1289 1 0.788868 0.288868 0.138162
1297 1 0.882618 0.257618 0.123215
1310 1 0.945118 0.320118 0.123215
1314 3 0.944032 0.258704 0.123735
1334 3 0.883704 0.319032 0.123735
1304 2 0.757618 0.382618 0.123215
1311 2 0.820118 0.445118 0.123215
1322 3 0.758704 0.444032 0.123735
1341 3 0.819032 0.383704 0.123735
394 1 0.976368 0.476368 0.108269
400 1 0.851368 0.351368 0.108269
437 3 0.881532 0.446204 0.122696
446 3 0.946204 0.381532 0.122696
1295 1 0.913868 0.413868 0.138162
1049 3 0.756532 0.256532 0.153627
1343 3 0.821204 0.321204 0.153627
1298 1 0.820118 0.320118 0.183001
1309 1 0.757618 0.257618 0.183001
1326 3 0.819032 0.258704 0.18352
1339 3 0.758704 0.319032 0.18352
1305 1 0.882618 0.320118 0.153108
1308 2 0.945118 0.257618 0.153108
1328 3 0.944032 0.319032 0.152589
1337 3 0.883704 0.258704 0.152589
1101 3 0.946204 0.256532 0.182481
1291 1 0.913868 0.288868 0.197947
1315 3 0.881532 0.321204 0.182481
1301 1 0.820118 0.382618 0.153108
1302 2 0.757618 0.445118 0.153108
1318 3 0.758704 0.383704 0.152589
1336 3 0.819032 0.444032 0.152589
1284 3 0.756532 0.446204 0.182481
1293 1 0.788868 0.413868 0.197947
1331 3 0.821204 0.381532 0.182481
1292 1 0.851368 0.476368 0.168054
1294 1 0.976368 0.351368 0.168054
1319 3 0.946204 0.446204 0.153627
1323 3 0.881532 0.381532 0.153627
1299 1 0.945118 0.445118 0.183001
1312 2 0.882618 0.382618 0.183001
1316 3 0.883704 0.444032 0.18352
1332 3 0.944032 0.383704 0.18352
456 1 0.101368 0.601368 0.108269
249 3 0.0712044 0.506532 0.122696
1345 1 0.0388684 0.538868 0.138162
1351 1 0.163868 0.663868 0.138162
1353 1 0.132618 0.507618 0.123215
1360 2 0.00761843 0.632618 0.123215
1390 3 0.133704 0.569032 0.123735
1397 3 0.0690325 0.633704 0.123735
649 3 0.00653249 0.571204 0.122696
502 3 0.196204 0.631532 0.122696
1366 2 0.195118 0.570118 0.123215
1370 3 0.194032 0.508704 0.123735
493 3 0.131532 0.696204 0.122696
1367 2 0.0701184 0.695118 0.123215
1378 3 0.00870436 0.694032 0.123735
450 1 0.226368 0.726368 0.108269
1357 2 0.0701184 0.632618 0.153108
1361 1 0.132618 0.570118 0.153108
1374 3 0.00870436 0.633704 0.152589
1379 3 0.131532 0.631532 0.153627
1393 3 0.133704 0.508704 0.152589
1399 3 0.0712044 0.571204 0.153627
1329 3 0.00653249 0.506532 0.153627
1347 1 0.163868 0.538868 0.197947
1349 1 0.0388684 0.663868 0.197947
1354 2 0.0701184 0.570118 0.183001
1365 2 0.00761843 0.507618 0.183001
1368 2 0.132618 0.632618 0.183001
1371 3 0.131532 0.571204 0.182481
1382 3 0.0690325 0.508704 0.18352
1387 3 0.0712044 0.631532 0.182481
1395 3 0.00870436 0.569032 0.18352
1350 1 0.226368 0.601368 0.168054
1364 1 0.195118 0.507618 0.153108
1384 3 0.194032 0.569032 0.152589
1157 3 0.196204 0.506532 0.182481
1388 3 0.194032 0.633704 0.18352
1348 1 0.101368 0.726368 0.168054
1358 2 0.00761843 0.695118 0.153108
1392 3 0.0690325 0.694032 0.152589
1372 3 0.133704 0.694032 0.18352
1564 3 0.00653249 0.696204 0.182481
1375 3 0.196204 0.696204 0.153627
1355 2 0.195118 0.695118 0.183001
481 3 0.256532 0.571204 0.122696
305 3 0.321204 0.506532 0.122696
1401 1 0.288868 0.538868 0.138162
1416 2 0.257618 0.632618 0.123215
1453 3 0.319032 0.633704 0.123735
512 1 0.351368 0.601368 0.108269
558 3 0.446204 0.631532 0.122696
1407 1 0.413868 0.663868 0.138162
1409 1 0.382618 0.507618 0.123215
1422 1 0.445118 0.570118 0.123215
1426 3 0.444032 0.508704 0.123735
1446 3 0.383704 0.569032 0.123735
1423 1 0.320118 0.695118 0.123215
1434 3 0.258704 0.694032 0.123735
506 1 0.476368 0.726368 0.108269
549 3 0.381532 0.696204 0.122696
1161 3 0.256532 0.506532 0.153627
1413 2 0.320118 0.632618 0.153108
1430 3 0.258704 0.633704 0.152589
1455 3 0.321204 0.571204 0.153627
1405 1 0.288868 0.663868 0.197947
1410 1 0.320118 0.570118 0.183001
1421 2 0.257618 0.507618 0.183001
1438 3 0.319032 0.508704 0.18352
1443 3 0.321204 0.631532 0.182481
1451 3 0.258704 0.569032 0.18352
1406 1 0.476368 0.601368 0.168054
1417 2 0.382618 0.570118 0.153108
1420 1 0.445118 0.507618 0.153108
1435 3 0.381532 0.631532 0.153627
1440 3 0.444032 0.569032 0.152589
1449 3 0.383704 0.508704 0.152589
1213 3 0.446204 0.506532 0.182481
1403 1 0.413868 0.538868 0.197947
1424 1 0.382618 0.632618 0.183001
1427 3 0.381532 0.571204 0.182481
1444 3 0.444032 0.633704 0.18352
1414 1 0.257618 0.695118 0.153108
1448 3 0.319032 0.694032 0.152589
1396 3 0.256532 0.696204 0.182481
1404 1 0.351368 0.726368 0.168054
1431 3 0.446204 0.696204 0.153627
1411 1 0.445118 0.695118 0.183001
1428 3 0.383704 0.694032 0.18352
568 1 0.601368 0.601368 0.108269
537 3 0.506532 0.571204 0.122696
361 3 0.571204 0.506532 0.122696
1457 1 0.538868 0.538868 0.138162
1463 1 0.663868 0.663868 0.138162
1465 1 0.632618 0.507618 0.123215
1472 1 0.507618 0.632618 0.123215
1502 3 0.633704 0.569032 0.123735
1509 3 0.569032 0.633704 0.123735
614 3 0.696204 0.631532 0.122696
1478 2 0.695118 0.570118 0.123215
1482 3 0.694032 0.508704 0.123735
605 3 0.631532 0.696204 0.122696
1479 1 0.570118 0.695118 0.123215
1490 3 0.508704 0.694032 0.123735
562 1 0.726368 0.726368 0.108269
1217 3 0.506532 0.506532 0.153627
1469 2 0.570118 0.632618 0.153108
1473 2 0.632618 0.570118 0.153108
1486 3 0.508704 0.633704 0.152589
1491 3 0.631532 0.631532 0.153627
1505 3 0.633704 0.508704 0.152589
1511 3 0.571204 0.571204 0.153627
1459 1 0.663868 0.538868 0.197947
1461 1 0.538868 0.663868 0.197947
1466 1 0.570118 0.570118 0.183001
1477 2 0.507618 0.507618 0.183001
1480 2 0.632618 0.632618 0.183001
1483 3 0.631532 0.571204 0.182481
1494 3 0.569032 0.508704 0.18352
1499 3 0.571204 0.631532 0.182481
1507 3 0.508704 0.569032 0.18352
1462 1 0.726368 0.601368 0.168054
1476 2 0.695118 0.507618 0.153108
1496 3 0.694032 0.569032 0.152589
1269 3 0.696204 0.506532 0.182481
1500 3 0.694032 0.633704 0.18352
1460 1 0.601368 0.726368 0.168054
1470 1 0.507618 0.695118 0.153108
1504 3 0.569032 0.694032 0.152589
1452 3 0.506532 0.696204 0.182481
1484 3 0.633704 0.694032 0.18352
1487 3 0.696204 0.696204 0.153627
1467 2 0.695118 0.695118 0.183001
593 3 0.756532 0.571204 0.122696
417 3 0.821204 0.506532 0.122696
1513 1 0.788868 0.538868 0.138162
1528 2 0.757618 0.632618 0.123215
1565 3 0.819032 0.633704 0.123735
624 1 0.851368 0.601368 0.108269
670 3 0.946204 0.631532 0.122696
1519 1 0.913868 0.663868 0.138162
1521 2 0.882618 0.507618 0.123215
1534 1 0.945118 0.570118 0.123215
1538 3 0.944032 0.508704 0.123735
1558 3 0.883704 0.569032 0.123735
1535 2 0.820118 0.695118 0.123215
1546 3 0.758704 0.694032 0.123735
618 1 0.976368 0.726368 0.108269
661 3 0.881532 0.696204 0.122696
1273 3 0.756532 0.506532 0.153627
1525 2 0.820118 0.632618 0.153108
1542 3 0.758704 0.633704 0.152589
1567 3 0.821204 0.571204 0.153627
1517 1 0.788868 0.663868 0.197947
1522 1 0.820118 0.570118 0.183001
1533 2 0.757618 0.507618 0.183001
1550 3 0.819032 0.508704 0.18352
1555 3 0.821204 0.631532 0.182481
1563 3 0.758704 0.569032 0.18352
1518 1 0.976368 0.601368 0.168054
1529 2 0.882618 0.570118 0.153108
1532 2 0.945118 0.507618 0.153108
1547 3 0.881532 0.631532 0.153627
1552 3 0.944032 0.569032 0.152589
1561 3 0.883704 0.508704 0.152589
1325 3 0.946204 0.506532 0.182481
1515 1 0.913868 0.538868 0.197947
1536 2 0.882618 0.632618 0.183001
1539 3 0.881532 0.571204 0.182481
1556 3 0.944032 0.633704 0.18352
1526 2 0.757618 0.695118 0.153108
1560 3 0.819032 0.694032 0.152589
1508 3 0.756532 0.696204 0.182481
1516 1 0.851368 0.726368 0.168054
1543 3 0.946204 0.696204 0.153627
1523 1 0.945118 0.695118 0.183001
1540 3 0.883704 0.694032 0.18352
473 3 0.0712044 0.756532 0.122696
1569 1 0.0388684 0.788868 0.138162
1577 2 0.132618 0.757618 0.123215
1614 3 0.133704 0.819032 0.123735
873 3 0.00653249 0.821204 0.122696
1590 1 0.195118 0.820118 0.123215
1594 3 0.194032 0.758704 0.123735
680 1 0.101368 0.851368 0.108269
717 3 0.131532 0.946204 0.122696
1575 1 0.163868 0.913868 0.138162
1584 1 0.00761843 0.882618 0.123215
1591 1 0.0701184 0.945118 0.123215
1602 3 0.00870436 0.944032 0.123735
1621 3 0.0690325 0.883704 0.123735
674 1 0.226368 0.976368 0.108269
726 3 0.196204 0.881532 0.122696
1585 1 0.132618 0.820118 0.153108
1617 3 0.133704 0.758704 0.152589
1623 3 0.0712044 0.821204 0.153627
1553 3 0.00653249 0.756532 0.153627
1571 1 0.163868 0.788868 0.197947
1578 2 0.0701184 0.820118 0.183001
1589 1 0.00761843 0.757618 0.183001
1595 3 0.131532 0.821204 0.182481
1606 3 0.0690325 0.758704 0.18352
1619 3 0.00870436 0.819032 0.18352
1588 1 0.195118 0.757618 0.153108
1608 3 0.194032 0.819032 0.152589
1381 3 0.196204 0.756532 0.182481
1572 1 0.101368 0.976368 0.168054
1581 1 0.0701184 0.882618 0.153108
1582 2 0.00761843 0.945118 0.153108
1598 3 0.00870436 0.883704 0.152589
1603 3 0.131532 0.881532 0.153627
1616 3 0.0690325 0.944032 0.152589
1573 1 0.0388684 0.913868 0.197947
1592 2 0.132618 0.882618 0.183001
1596 3 0.133704 0.944032 0.18352
1611 3 0.0712044 0.881532 0.182481
1788 3 0.00653249 0.946204 0.182481
1574 1 0.226368 0.851368 0.168054
1599 3 0.196204 0.946204 0.153627
1579 1 0.195118 0.945118 0.183001
1612 3 0.194032 0.883704 0.18352
705 3 0.256532 0.821204 0.122696
529 3 0.321204 0.756532 0.122696
1625 1 0.288868 0.788868 0.138162
1633 2 0.382618 0.757618 0.123215
1646 1 0.445118 0.820118 0.123215
1650 3 0.444032 0.758704 0.123735
1670 3 0.383704 0.819032 0.123735
1640 2 0.257618 0.882618 0.123215
1647 2 0.320118 0.945118 0.123215
1658 3 0.258704 0.944032 0.123735
1677 3 0.319032 0.883704 0.123735
730 1 0.476368 0.976368 0.108269
736 1 0.351368 0.851368 0.108269
773 3 0.381532 0.946204 0.122696
782 3 0.446204 0.881532 0.122696
1631 1 0.413868 0.913868 0.138162
1385 3 0.256532 0.756532 0.153627
1679 3 0.321204 0.821204 0.153627
1634 1 0.320118 0.820118 0.183001
1645 1 0.257618 0.757618 0.183001
1662 3 0.319032 0.758704 0.18352
1675 3 0.258704 0.819032 0.18352
1641 1 0.382618 0.820118 0.153108
1644 2 0.445118 0.757618 0.153108
1664 3 0.444032 0.819032 0.152589
1673 3 0.383704 0.758704 0.152589
1437 3 0.446204 0.756532 0.182481
1627 1 0.413868 0.788868 0.197947
1651 3 0.381532 0.821204 0.182481
1637 2 0.320118 0.882618 0.153108
1638 2 0.257618 0.945118 0.153108
1654 3 0.258704 0.883704 0.152589
1672 3 0.319032 0.944032 0.152589
1620 3 0.256532 0.946204 0.182481
1629 1 0.288868 0.913868 0.197947
1667 3 0.321204 0.881532 0.182481
1628 1 0.351368 0.976368 0.168054
1630 1 0.476368 0.851368 0.168054
1655 3 0.446204 0.946204 0.153627
1659 3 0.381532 0.881532 0.153627
1635 2 0.445118 0.945118 0.183001
1648 2 0.382618 0.882618 0.183001
1652 3 0.383704 0.944032 0.18352
1668 3 0.444032 0.883704 0.18352
761 3 0.506532 0.821204 0.122696
585 3 0.571204 0.756532 0.122696
1681 1 0.538868 0.788868 0.138162
1689 1 0.632618 0.757618 0.123215
1726 3 0.633704 0.819032 0.123735
1702 1 0.695118 0.820118 0.123215
1706 3 0.694032 0.758704 0.123735
792 1 0.601368 0.851368 0.108269
829 3 0.631532 0.946204 0.122696
1687 1 0.663868 0.913868 0.138162
1696 1 0.507618 0.882618 0.123215
1703 2 0.570118 0.945118 0.123215
1714 3 0.508704 0.944032 0.123735
1733 3 0.569032 0.883704 0.123735
786 1 0.726368 0.976368 0.108269
838 3 0.696204 0.881532 0.122696
1441 3 0.506532 0.756532 0.153627
1697 1 0.632618 0.820118 0.153108
1729 3 0.633704 0.758704 0.152589
1735 3 0.571204 0.821204 0.153627
1683 1 0.663868 0.788868 0.197947
1690 2 0.570118 0.820118 0.183001
1701 2 0.507618 0.757618 0.183001
1707 3 0.631532 0.821204 0.182481
1718 3 0.569032 0.758704 0.18352
1731 3 0.508704 0.819032 0.18352
1700 1 0.695118 0.757618 0.153108
1720 3 0.694032 0.819032 0.152589
1493 3 0.696204 0.756532 0.182481
1684 1 0.601368 0.976368 0.168054
1693 2 0.570118 0.882618 0.153108
1694 2 0.507618 0.945118 0.153108
1710 3 0.508704 0.883704 0.152589
1715 3 0.631532 0.881532 0.153627
1728 3 0.569032 0.944032 0.152589
1676 3 0.506532 0.946204 0.182481
1685 1 0.538868 0.913868 0.197947
1704 2 0.632618 0.882618 0.183001
1708 3 0.633704 0.944032 0.18352
1723 3 0.571204 0.881532 0.182481
1686 1 0.726368 0.851368 0.168054
1711 3 0.696204 0.946204 0.153627
1691 1 0.695118 0.945118 0.183001
1724 3 0.694032 0.883704 0.18352
817 3 0.756532 0.821204 0.122696
641 3 0.821204 0.756532 0.122696
1737 1 0.788868 0.788868 0.138162
1745 1 0.882618 0.757618 0.123215
1758 2 0.945118 0.820118 0.123215
1762 3 0.944032 0.758704 0.123735
1782 3 0.883704 0.819032 0.123735
1752 1 0.757618 0.882618 0.123215
1759 2 0.820118 0.945118 0.123215
1770 3 0.758704 0.944032 0.123735
1789 3 0.819032 0.883704 0.123735
842 1 0.976368 0.976368 0.108269
848 1 0.851368 0.851368 0.108269
885 3 0.881532 0.946204 0.122696
894 3 0.946204 0.881532 0.122696
1743 1 0.913868 0.913868 0.138162
1497 3 0.756532 0.756532 0.153627
1791 3 0.821204 0.821204 0.153627
1746 1 0.820118 0.820118 0.183001
1757 1 0.757618 0.757618 0.183001
1774 3 0.819032 0.758704 0.18352
1787 3 0.758704 0.819032 0.18352
1753 1 0.882618 0.820118 0.153108
1756 2 0.945118 0.757618 0.153108
1776 3 0.944032 0.819032 0.152589
1785 3 0.883704 0.758704 0.152589
1549 3 0.946204 0.756532 0.182481
1739 1 0.913868 0.788868 0.197947
1763 3 0.881532 0.821204 0.182481
1749 2 0.820118 0.882618 0.153108
1750 2 0.757618 0.945118 0.153108
1766 3 0.758704 0.883704 0.152589
1784 3 0.819032 0.944032 0.152589
1732 3 0.756532 0.946204 0.182481
1741 1 0.788868 0.913868 0.197947
1779 3 0.821204 0.881532 0.182481
1740 1 0.851368 0.976368 0.168054
1742 1 0.976368 0.851368 0.168054
1767 3 0.946204 0.946204 0.153627
1771 3 0.881532 0.881532 0.153627
1747 1 0.945118 0.945118 0.183001
1760 1 0.882618 0.882618 0.183001
1764 3 0.883704 0.944032 0.18352
1780 3 0.944032 0.883704 0.18352
911 1 0.00761843 0.0701184 0.212894
915 2 0.0701184 0.00761843 0.212894
928 3 0.0690325 0.0690325 0.212374
932 3 0.133704 0.133704 0.212374
938 3 0.00870436 0.00870436 0.212374
1618 3 0.131532 0.00653249 0.213413
1093 3 0.00653249 0.131532 0.213413
908 1 0.195118 0.132618 0.212894
943 3 0.196204 0.0712044 0.213413
914 1 0.132618 0.195118 0.212894
935 3 0.0712044 0.196204 0.213413
952 3 0.194032 0.194032 0.212374
904 1 0.101368 0.101368 0.22784
1805 4 0.0783629 0.163589 0.24126
2721 4 0.00950903 0.131093 0.270865
2722 5 0.0079952 0.159209 0.271793
4551 4 0.000866652 0.0274845 0.271964
4552 5 0.0180546 0.0495997 0.273627
1806 5 0.102929 0.176592 0.238939
1807 5 0.0592703 0.184303 0.241367
898 1 0.226368 0.226368 0.22784
2714 5 0.232379 0.172837 0.261334
4230 4 0.0848933 0.0307191 0.288119
4231 5 0.104223 0.049855 0.291719
4232 5 0.0605064 0.0410872 0.292762
1905 4 0.191317 0.0554909 0.298938
1906 5 0.181414 0.0321817 0.292986
2855 5 0.111314 0.207941 0.295732
925 3 0.256532 0.131532 0.213413
967 2 0.257618 0.0701184 0.212894
971 1 0.320118 0.00761843 0.212894
984 3 0.319032 0.0690325 0.212374
994 3 0.258704 0.00870436 0.212374
964 2 0.445118 0.132618 0.212894
988 3 0.383704 0.133704 0.212374
999 3 0.446204 0.0712044 0.213413
1674 3 0.381532 0.00653249 0.213413
991 3 0.321204 0.196204 0.213413
970 2 0.382618 0.195118 0.212894
1008 3 0.444032 0.194032 0.212374
2529 4 0.283645 0.0679806 0.268077
2530 5 0.301824 0.0597903 0.277632
2531 5 0.260655 0.0760634 0.274886
2712 4 0.255752 0.157181 0.260297
960 1 0.351368 0.101368 0.22784
2564 5 0.480277 0.0884482 0.273713
2769 4 0.406226 0.0495656 0.243252
2770 5 0.431359 0.0617052 0.245206
2771 5 0.387672 0.0680318 0.248287
4133 5 0.403547 0.160006 0.247697
2713 5 0.276919 0.175547 0.261897
954 1 0.476368 0.226368 0.22784
2073 4 0.476535 0.203403 0.279733
2075 5 0.457189 0.22258 0.283248
4131 4 0.380606 0.175517 0.245174
4132 5 0.390021 0.202077 0.244705
4493 5 0.347429 0.183258 0.296366
981 3 0.506532 0.131532 0.213413
1023 1 0.507618 0.0701184 0.212894
1027 2 0.570118 0.00761843 0.212894
1040 3 0.569032 0.0690325 0.212374
1044 3 0.633704 0.133704 0.212374
1050 3 0.508704 0.00870436 0.212374
1730 3 0.631532 0.00653249 0.213413
1020 1 0.695118 0.132618 0.212894
1055 3 0.696204 0.0712044 0.213413
1026 1 0.632618 0.195118 0.212894
1047 3 0.571204 0.196204 0.213413
1064 3 0.694032 0.194032 0.212374
1016 1 0.601368 0.101368 0.22784
2562 4 0.504688 0.0980366 0.278671
2563 5 0.521933 0.0991547 0.268004
2949 4 0.536053 0.139183 0.242999
2950 5 0.558084 0.156786 0.243297
2951 5 0.513785 0.155851 0.240806
4647 4 0.649795 0.10035 0.266986
4648 5 0.640203 0.107772 0.254797
4649 5 0.635398 0.0769503 0.270068
2116 5 0.70987 0.149059 0.267449
2074 5 0.501275 0.215819 0.282347
2220 4 0.566021 0.232279 0.265059
2221 5 0.589547 0.247863 0.264802
1010 1 0.726368 0.226368 0.22784
2115 4 0.718485 0.172998 0.273275
2117 5 0.694888 0.184747 0.278085
2310 4 0.503987 0.0368902 0.294582
1037 3 0.756532 0.131532 0.213413
1079 1 0.757618 0.0701184 0.212894
1083 1 0.820118 0.00761843 0.212894
1096 3 0.819032 0.0690325 0.212374
1106 3 0.758704 0.00870436 0.212374
1076 2 0.945118 0.132618 0.212894
1100 3 0.883704 0.133704 0.212374
1111 3 0.946204 0.0712044 0.213413
1786 3 0.881532 0.00653249 0.213413
1103 3 0.821204 0.196204 0.213413
1082 1 0.882618 0.195118 0.212894
1120 3 0.944032 0.194032 0.212374
1072 1 0.851368 0.101368 0.22784
2723 5 0.994478 0.12477 0.259847
4074 4 0.935193 0.0530316 0.270158
4075 5 0.927372 0.0687928 0.280711
4076 5 0.910978 0.0463455 0.264006
4329 4 0.839185 0.0485248 0.26401
4330 5 0.852867 0.0728072 0.261978
4331 5 0.859309 0.0287685 0.26357
4553 5 0.975425 0.0370312 0.275601
3170 5 0.80281 0.217689 0.280104
1066 1 0.976368 0.226368 0.22784
2987 5 0.81357 0.021345 0.297593
2985 4 0.839666 0.0132425 0.294216
2986 5 0.854422 0.037263 0.29358
3168 4 0.797602 0.218637 0.293364
3169 5 0.769445 0.218409 0.294284
946 3 0.131532 0.256532 0.213413
1135 2 0.00761843 0.320118 0.212894
1139 1 0.0701184 0.257618 0.212894
1152 3 0.0690325 0.319032 0.212374
1162 3 0.00870436 0.258704 0.212374
1167 3 0.196204 0.321204 0.213413
1138 2 0.132618 0.445118 0.212894
1156 3 0.133704 0.383704 0.212374
1159 3 0.0712044 0.446204 0.213413
1317 3 0.00653249 0.381532 0.213413
1132 2 0.195118 0.382618 0.212894
1176 3 0.194032 0.444032 0.212374
4008 4 0.105339 0.278395 0.250783
4009 5 0.0866579 0.264031 0.243354
4010 5 0.0988941 0.271827 0.263544
4071 4 0.00821625 0.294161 0.262079
4072 5 0.0107847 0.311067 0.251341
4073 5 0.00506336 0.268326 0.256857
1128 1 0.101368 0.351368 0.22784
2982 4 0.00689617 0.42101 0.267408
2983 5 0.0156255 0.417141 0.280111
3060 4 0.151928 0.364599 0.265328
3062 5 0.127286 0.377859 0.26357
3623 5 0.0413158 0.460732 0.284074
3813 4 0.0483683 0.496932 0.252585
1122 1 0.226368 0.476368 0.22784
2978 5 0.222204 0.367299 0.285506
3061 5 0.16878 0.384059 0.270864
2185 5 0.00263946 0.352792 0.297868
3621 4 0.0359757 0.486972 0.288329
3622 5 0.060936 0.496637 0.292606
2976 4 0.232778 0.341262 0.286764
1191 1 0.257618 0.320118 0.212894
1195 1 0.320118 0.257618 0.212894
1208 3 0.319032 0.319032 0.212374
1218 3 0.258704 0.258704 0.212374
1002 3 0.381532 0.256532 0.213413
1223 3 0.446204 0.321204 0.213413
1149 3 0.256532 0.381532 0.213413
1215 3 0.321204 0.446204 0.213413
1188 1 0.445118 0.382618 0.212894
1194 2 0.382618 0.445118 0.212894
1212 3 0.383704 0.383704 0.212374
1232 3 0.444032 0.444032 0.212374
2977 5 0.256378 0.341611 0.279361
4597 5 0.322254 0.499882 0.282777
1178 1 0.476368 0.476368 0.22784
1184 1 0.351368 0.351368 0.22784
2412 4 0.389485 0.452571 0.250717
2413 5 0.416191 0.448474 0.254617
2414 5 0.387746 0.480321 0.248401
2672 5 0.357615 0.380255 0.295157
3450 4 0.446606 0.378888 0.297403
3452 5 0.428428 0.366643 0.288899
1058 3 0.631532 0.256532 0.213413
1247 2 0.507618 0.320118 0.212894
1251 2 0.570118 0.257618 0.212894
1264 3 0.569032 0.319032 0.212374
1274 3 0.508704 0.258704 0.212374
1279 3 0.696204 0.321204 0.213413
1205 3 0.506532 0.381532 0.213413
1250 2 0.632618 0.445118 0.212894
1268 3 0.633704 0.383704 0.212374
1271 3 0.571204 0.446204 0.213413
1244 2 0.695118 0.382618 0.212894
1288 3 0.694032 0.444032 0.212374
1832 6 0.605701 0.287216 0.24465
1833 7 0.599043 0.298008 0.258578
1834 7 0.615608 0.297761 0.237283
1835 7 0.582061 0.273118 0.23932
2222 5 0.545427 0.250746 0.267737
3558 4 0.679636 0.300123 0.282503
3560 5 0.68252 0.328061 0.28379
1240 1 0.601368 0.351368 0.22784
1816 6 0.532029 0.442565 0.237611
1817 7 0.546073 0.451832 0.24829
1818 7 0.519167 0.442177 0.239932
1819 7 0.531972 0.413029 0.234073
2052 4 0.639324 0.489999 0.259016
4155 4 0.573022 0.385306 0.265914
4156 5 0.569572 0.359683 0.271324
4157 5 0.55539 0.385765 0.255379
1234 1 0.726368 0.476368 0.22784
3559 5 0.69049 0.289547 0.293889
4284 4 0.638703 0.367545 0.297337
4286 5 0.613883 0.380978 0.297123
4838 5 0.676611 0.456118 0.29325
1303 1 0.757618 0.320118 0.212894
1307 1 0.820118 0.257618 0.212894
1320 3 0.819032 0.319032 0.212374
1330 3 0.758704 0.258704 0.212374
1114 3 0.881532 0.256532 0.213413
1335 3 0.946204 0.321204 0.213413
1261 3 0.756532 0.381532 0.213413
1327 3 0.821204 0.446204 0.213413
1300 2 0.945118 0.382618 0.212894
1306 1 0.882618 0.445118 0.212894
1324 3 0.883704 0.383704 0.212374
1344 3 0.944032 0.444032 0.212374
1799 4 0.798197 0.488861 0.243105
1800 5 0.777628 0.48424 0.252043
1801 5 0.812746 0.464692 0.242812
2898 4 0.800793 0.450492 0.268976
2899 5 0.79448 0.459842 0.281346
2900 5 0.823902 0.434707 0.270702
1290 1 0.976368 0.476368 0.22784
1296 1 0.851368 0.351368 0.22784
2504 5 0.865782 0.373642 0.273537
2756 5 0.873889 0.498315 0.277669
2984 5 0.99462 0.446421 0.267512
3180 4 0.903126 0.334054 0.249514
3181 5 0.919248 0.357079 0.250724
3182 5 0.879544 0.340352 0.256258
2184 4 0.97809 0.340162 0.295061
2186 5 0.96443 0.358558 0.287178
2502 4 0.868408 0.3665 0.286534
2503 5 0.842046 0.367094 0.291344
1170 3 0.131532 0.506532 0.213413
1359 1 0.00761843 0.570118 0.212894
1363 1 0.0701184 0.507618 0.212894
1376 3 0.0690325 0.569032 0.212374
1380 3 0.133704 0.633704 0.212374
1386 3 0.00870436 0.508704 0.212374
1541 3 0.00653249 0.631532 0.213413
1356 2 0.195118 0.632618 0.212894
1391 3 0.196204 0.571204 0.213413
1362 2 0.132618 0.695118 0.212894
1383 3 0.0712044 0.696204 0.213413
1400 3 0.194032 0.694032 0.212374
1352 1 0.101368 0.601368 0.22784
3294 4 0.125101 0.509258 0.247055
3295 5 0.152794 0.514623 0.2467
3296 5 0.114548 0.523221 0.2365
3814 5 0.0660397 0.518048 0.255512
3815 5 0.023364 0.509461 0.25082
3924 4 0.0983929 0.552232 0.283143
2283 4 0.187767 0.642918 0.249653
2284 5 0.207108 0.645628 0.259399
2285 5 0.171514 0.665849 0.250885
2262 4 0.124903 0.718871 0.256983
2263 5 0.12945 0.698368 0.247964
2264 5 0.144329 0.71452 0.266552
1346 1 0.226368 0.726368 0.22784
3925 5 0.125788 0.553517 0.286331
3926 5 0.0872069 0.575441 0.288652
1373 3 0.256532 0.631532 0.213413
1415 2 0.257618 0.570118 0.212894
1419 1 0.320118 0.507618 0.212894
1432 3 0.319032 0.569032 0.212374
1442 3 0.258704 0.508704 0.212374
1226 3 0.381532 0.506532 0.213413
1412 1 0.445118 0.632618 0.212894
1436 3 0.383704 0.633704 0.212374
1447 3 0.446204 0.571204 0.213413
1439 3 0.321204 0.696204 0.213413
1418 1 0.382618 0.695118 0.212894
1456 3 0.444032 0.694032 0.212374
1796 4 0.326778 0.542388 0.247395
1798 5 0.30597 0.561174 0.248893
4596 4 0.306962 0.523604 0.282856
1408 1 0.351368 0.601368 0.22784
1797 5 0.349907 0.5558 0.251615
1824 6 0.465777 0.531936 0.241999
1825 7 0.473652 0.531145 0.256847
1826 7 0.494296 0.533595 0.236004
1827 7 0.453904 0.560192 0.238559
3262 5 0.359048 0.65668 0.274004
1837 7 0.324404 0.709293 0.245431
1402 1 0.476368 0.726368 0.22784
1836 6 0.347396 0.722094 0.237495
1838 7 0.369064 0.728021 0.245577
1839 7 0.342398 0.744615 0.23466
2786 5 0.426368 0.749925 0.263835
3261 4 0.335521 0.668181 0.268973
3263 5 0.340348 0.695979 0.269252
3476 5 0.328016 0.624243 0.295428
4598 5 0.281643 0.515639 0.287444
2430 4 0.415723 0.602045 0.298265
2431 5 0.443552 0.59771 0.299104
3475 5 0.369134 0.607863 0.298183
3609 4 0.45145 0.504697 0.295079
3611 5 0.431061 0.522824 0.298532
2318 5 0.457744 0.707696 0.298354
2784 4 0.454142 0.74862 0.266107
1429 3 0.506532 0.631532 0.213413
1282 3 0.631532 0.506532 0.213413
1471 1 0.507618 0.570118 0.212894
1475 2 0.570118 0.507618 0.212894
1488 3 0.569032 0.569032 0.212374
1492 3 0.633704 0.633704 0.212374
1498 3 0.508704 0.508704 0.212374
1468 2 0.695118 0.632618 0.212894
1503 3 0.696204 0.571204 0.213413
1474 2 0.632618 0.695118 0.212894
1495 3 0.571204 0.696204 0.213413
1512 3 0.694032 0.694032 0.212374
1464 1 0.601368 0.601368 0.22784
2053 5 0.662488 0.505845 0.257609
2054 5 0.619846 0.507737 0.263855
2127 4 0.567628 0.618923 0.273413
2128 5 0.587029 0.605772 0.280933
2129 5 0.570588 0.646233 0.276515
2719 5 0.640593 0.545409 0.27945
3222 4 0.536995 0.54831 0.258872
3223 5 0.536844 0.525737 0.266974
3224 5 0.537773 0.570363 0.267287
3105 4 0.642073 0.72052 0.266692
3106 5 0.631407 0.739114 0.25791
3107 5 0.638556 0.695445 0.260727
4196 5 0.587508 0.737709 0.282783
1458 1 0.726368 0.726368 0.22784
4588 5 0.744649 0.740385 0.27725
2508 4 0.641143 0.650507 0.29897
2718 4 0.640211 0.550718 0.292705
2720 5 0.661356 0.568972 0.294617
4194 4 0.597928 0.731598 0.294979
1485 3 0.756532 0.631532 0.213413
1527 1 0.757618 0.570118 0.212894
1531 1 0.820118 0.507618 0.212894
1544 3 0.819032 0.569032 0.212374
1554 3 0.758704 0.508704 0.212374
1338 3 0.881532 0.506532 0.213413
1524 2 0.945118 0.632618 0.212894
1548 3 0.883704 0.633704 0.212374
1559 3 0.946204 0.571204 0.213413
1551 3 0.821204 0.696204 0.213413
1530 2 0.882618 0.695118 0.212894
1568 3 0.944032 0.694032 0.212374
3564 4 0.798987 0.609491 0.26307
3565 5 0.793811 0.637185 0.263853
3566 5 0.799326 0.603988 0.249833
4544 5 0.768034 0.629143 0.285048
1520 1 0.851368 0.601368 0.22784
2754 4 0.89355 0.516948 0.273885
2755 5 0.888418 0.521476 0.260792
3093 4 0.904509 0.639347 0.271058
3094 5 0.93108 0.647615 0.26882
3095 5 0.903269 0.634899 0.284374
4386 4 0.919976 0.580058 0.24915
4387 5 0.934569 0.558062 0.253929
4388 5 0.922002 0.599657 0.258813
1514 1 0.976368 0.726368 0.22784
3570 4 0.87477 0.699617 0.262551
3571 5 0.902019 0.699493 0.259042
3572 5 0.869744 0.726164 0.266442
4542 4 0.767506 0.645215 0.296143
2516 5 0.833312 0.592865 0.295935
4543 5 0.764931 0.671588 0.291494
1394 3 0.131532 0.756532 0.213413
1583 1 0.00761843 0.820118 0.212894
1587 1 0.0701184 0.757618 0.212894
1600 3 0.0690325 0.819032 0.212374
1610 3 0.00870436 0.758704 0.212374
1615 3 0.196204 0.821204 0.213413
1586 1 0.132618 0.945118 0.212894
1604 3 0.133704 0.883704 0.212374
1607 3 0.0712044 0.946204 0.213413
1765 3 0.00653249 0.881532 0.213413
1580 2 0.195118 0.882618 0.212894
1624 3 0.194032 0.944032 0.212374
1845 7 0.138753 0.787149 0.232702
1844 6 0.16184 0.787083 0.241029
1820 6 0.0468954 0.780923 0.238417
1821 7 0.0699098 0.777697 0.250098
1822 7 0.0482461 0.803185 0.234028
1823 7 0.0213842 0.776934 0.246511
2002 5 0.053097 0.792563 0.284058
1847 7 0.179877 0.784027 0.229988
1846 7 0.170298 0.810985 0.246958
1576 1 0.101368 0.851368 0.22784
1812 6 0.161333 0.888503 0.240213
1813 7 0.161221 0.889142 0.256274
1815 7 0.153081 0.910409 0.235869
4083 4 0.0911559 0.858348 0.260913
4084 5 0.0677961 0.842925 0.259188
4085 5 0.110771 0.839709 0.264754
1570 1 0.226368 0.976368 0.22784
1814 7 0.189955 0.883211 0.239588
3615 4 0.201564 0.927761 0.26142
3616 5 0.206511 0.925652 0.248178
3617 5 0.189876 0.95322 0.262962
3954 4 0.248649 0.961329 0.28045
3956 5 0.229258 0.98183 0.280254
2001 4 0.0329189 0.774281 0.28757
2003 5 0.0104128 0.790364 0.290219
2408 5 0.00557239 0.961415 0.298939
2506 5 0.0850753 0.859463 0.296729
1639 1 0.257618 0.820118 0.212894
1643 2 0.320118 0.757618 0.212894
1656 3 0.319032 0.819032 0.212374
1666 3 0.258704 0.758704 0.212374
1450 3 0.381532 0.756532 0.213413
1671 3 0.446204 0.821204 0.213413
1597 3 0.256532 0.881532 0.213413
1663 3 0.321204 0.946204 0.213413
1636 1 0.445118 0.882618 0.212894
1642 1 0.382618 0.945118 0.212894
1660 3 0.383704 0.883704 0.212374
1680 3 0.444032 0.944032 0.212374
1843 7 0.412452 0.78009 0.235456
1842 7 0.392709 0.803747 0.22628
1840 6 0.404868 0.808222 0.238702
1841 7 0.393733 0.810191 0.248981
2785 5 0.46081 0.774109 0.270905
4017 4 0.495883 0.791471 0.249347
4019 5 0.469812 0.781469 0.247484
1808 6 0.275119 0.935862 0.240842
1809 7 0.255933 0.914256 0.23515
1810 7 0.295796 0.930754 0.232752
1811 7 0.285379 0.920672 0.253668
3955 5 0.273258 0.974916 0.281649
1626 1 0.476368 0.976368 0.22784
1632 1 0.351368 0.851368 0.22784
2238 4 0.377596 0.890845 0.270709
2239 5 0.360873 0.876975 0.262092
2240 5 0.390888 0.909954 0.263074
4516 5 0.472501 0.986135 0.28022
4515 4 0.458337 0.967581 0.287778
4517 5 0.434507 0.980945 0.291134
4018 5 0.499791 0.80957 0.239166
1506 3 0.631532 0.756532 0.213413
1695 2 0.507618 0.820118 0.212894
1699 1 0.570118 0.757618 0.212894
1712 3 0.569032 0.819032 0.212374
1722 3 0.508704 0.758704 0.212374
1727 3 0.696204 0.821204 0.213413
1653 3 0.506532 0.881532 0.213413
1698 1 0.632618 0.945118 0.212894
1716 3 0.633704 0.883704 0.212374
1719 3 0.571204 0.946204 0.213413
1692 2 0.695118 0.882618 0.212894
1736 3 0.694032 0.944032 0.212374
4783 5 0.645891 0.825676 0.274978
1688 1 0.601368 0.851368 0.22784
2105 5 0.510235 0.931282 0.281998
3249 4 0.567491 0.858738 0.281023
3250 5 0.588551 0.877449 0.281754
3251 5 0.544025 0.874299 0.281908
3330 4 0.551498 0.97273 0.257785
3331 5 0.574105 0.989043 0.259892
3332 5 0.555451 0.961973 0.245448
4782 4 0.647009 0.846041 0.265647
4784 5 0.631177 0.866866 0.270712
1682 1 0.726368 0.976368 0.22784
2552 5 0.746652 0.861909 0.262256
4289 5 0.736952 0.972146 0.267657
2103 4 0.52173 0.918449 0.292508
2104 5 0.540909 0.93626 0.297306
1751 2 0.757618 0.820118 0.212894
1755 1 0.820118 0.757618 0.212894
1768 3 0.819032 0.819032 0.212374
1778 3 0.758704 0.758704 0.212374
1562 3 0.881532 0.756532 0.213413
1783 3 0.946204 0.821204 0.213413
1709 3 0.756532 0.881532 0.213413
1775 3 0.821204 0.946204 0.213413
1748 1 0.945118 0.882618 0.212894
1754 2 0.882618 0.945118 0.212894
1772 3 0.883704 0.883704 0.212374
1792 3 0.944032 0.944032 0.212374
4587 4 0.762251 0.758225 0.283455
4589 5 0.753538 0.783848 0.279626
2550 4 0.76858 0.848237 0.256827
2551 5 0.782845 0.838116 0.267421
3238 5 0.817874 0.93128 0.24634
4287 4 0.756377 0.952084 0.265806
4288 5 0.780791 0.96435 0.269165
1738 1 0.976368 0.976368 0.22784
1744 1 0.851368 0.851368 0.22784
1828 6 0.954658 0.91416 0.240928
1829 7 0.937002 0.914581 0.254275
1830 7 0.983998 0.90597 0.247252
1831 7 0.949827 0.927904 0.237476
3237 4 0.843552 0.942601 0.244914
3239 5 0.848237 0.956028 0.256573
4485 4 0.887293 0.844829 0.25678
4486 5 0.912504 0.854983 0.253141
4487 5 0.87083 0.867641 0.257794
4164 4 0.830386 0.901466 0.290329
4165 5 0.856519 0.911863 0.289225
3045 4 0.153266 0.0818304 0.342749
3047 5 0.147184 0.1091 0.344662
3216 4 0.0177766 0.133506 0.340094
3217 5 0.0362001 0.152827 0.344472
1907 5 0.171074 0.0629606 0.307636
3046 5 0.175785 0.0820173 0.33462
4344 4 0.205319 0.138898 0.329094
4345 5 0.22932 0.153734 0.32943
4346 5 0.189274 0.150439 0.338731
2853 4 0.0949899 0.212081 0.30654
2854 5 0.0779881 0.233354 0.303085
3945 4 0.135808 0.24356 0.329154
4296 4 0.230927 0.21193 0.348913
4298 5 0.239585 0.238526 0.350718
2007 4 0.133563 0.119977 0.389892
2008 5 0.15 0.118674 0.378936
2009 5 0.132242 0.147477 0.392862
3522 4 0.00977901 0.0172753 0.391162
3523 5 0.031713 0.00280205 0.396081
3524 5 0.0214244 0.0370695 0.383314
4557 4 0.0298559 0.229892 0.393837
4558 5 0.0230367 0.207511 0.386287
4297 5 0.218693 0.204931 0.360608
1908 4 0.332622 0.0399881 0.328902
1910 5 0.330871 0.0513925 0.341221
1909 5 0.351914 0.0556533 0.322504
2311 5 0.480808 0.0381826 0.302241
4104 4 0.413473 0.117902 0.33326
4105 5 0.424946 0.093091 0.336551
4106 5 0.421359 0.122217 0.32047
4512 4 0.470083 0.0848502 0.346435
4513 5 0.496539 0.0936318 0.344366
2291 5 0.48915 0.183669 0.326846
4491 4 0.364874 0.202659 0.301508
4492 5 0.349012 0.225865 0.30269
2833 5 0.491114 0.122833 0.391525
3126 4 0.381188 0.0803236 0.36402
3127 5 0.395476 0.0796447 0.375656
3128 5 0.370732 0.0542585 0.362682
4514 5 0.469116 0.0784609 0.35957
4665 4 0.310949 0.191746 0.381817
4667 5 0.293224 0.171333 0.385638
2527 5 0.43886 0.205724 0.389396
[truncated: 583,459 more chars]
