# Supplementary material for: Study of Ammonia Adsorption on Magnetite Surfaces with Molecular Dynamics Simulations
Source: Molecules. 2024 Jul 11;29(14):3276. doi: 10.3390/molecules29143276 (PMC11278949; doi:10.3390/molecules29143276)
Supplement: Supplementary file 1 [file molecules-29-03276-s001.zip › demo_m/magnetite.parm]

mass  1   55.845   # fe3
mass  2   55.845   # fe2
mass  3   15.9994  # ob
mass  4   15.9994
mass  5   1.008


pair_coeff  1  1   9.0298e-07  4.90620  # fe3
pair_coeff  2  2   9.0298e-07  4.90620  # fe2
pair_coeff  3  3   0.1554      3.16554  # ob
pair_coeff  4  4   0.1521      3.1507   # oW
pair_coeff  5  5   0.0         1.0      # hW
