# Supplementary material for: Study of Ammonia Adsorption on Magnetite Surfaces with Molecular Dynamics Simulations
Source: Molecules. 2024 Jul 11;29(14):3276. doi: 10.3390/molecules29143276 (PMC11278949; doi:10.3390/molecules29143276)
Supplement: Supplementary file 1 [file molecules-29-03276-s001.zip › demo_m/magnetite_nvt.lammpstrj]

ITEM: TIMESTEP
0
ITEM: NUMBER OF ATOMS
4812
ITEM: BOX BOUNDS pp pp pp
-2.5841700000000001e-01 3.3661583000000000e+01
-2.5841700000000001e-01 3.3661583000000000e+01
-2.5841700000000001e-01 7.0661582999999993e+01
ITEM: ATOMS id type xs ys zs
1 1 0.0388684 0.0388684 0.0185902
7 1 0.163868 0.163868 0.0185902
9 1 0.132618 0.00761843 0.00364378
10 2 0.0701184 0.0701184 0.0634295
13 1 0.0701184 0.132618 0.0335366
16 2 0.00761843 0.132618 0.00364378
17 2 0.132618 0.0701184 0.0335366
21 2 0.00761843 0.00761843 0.0634295
24 2 0.132618 0.132618 0.0634295
27 3 0.131532 0.0712044 0.0629101
30 3 0.00870436 0.133704 0.0330172
35 3 0.131532 0.131532 0.034056
38 3 0.0690325 0.00870436 0.0639488
43 3 0.0712044 0.131532 0.0629101
46 3 0.133704 0.0690325 0.00416317
49 3 0.133704 0.00870436 0.0330172
51 3 0.00870436 0.0690325 0.0639488
53 3 0.0690325 0.133704 0.00416317
55 3 0.0712044 0.0712044 0.034056
1593 3 0.0712044 0.00653249 0.00312439
1097 3 0.00653249 0.0712044 0.00312439
881 3 0.00653249 0.00653249 0.034056
6 1 0.226368 0.101368 0.048483
20 2 0.195118 0.00761843 0.0335366
22 1 0.195118 0.0701184 0.00364378
26 3 0.194032 0.00870436 0.00416317
40 3 0.194032 0.0690325 0.0330172
44 3 0.194032 0.133704 0.0639488
950 3 0.196204 0.131532 0.00312439
709 3 0.196204 0.00653249 0.0629101
4 1 0.101368 0.226368 0.048483
14 2 0.00761843 0.195118 0.0335366
23 1 0.0701184 0.195118 0.00364378
28 3 0.133704 0.194032 0.0639488
34 3 0.00870436 0.194032 0.00416317
48 3 0.0690325 0.194032 0.0330172
941 3 0.131532 0.196204 0.00312439
220 3 0.00653249 0.196204 0.0629101
11 1 0.195118 0.195118 0.0634295
31 3 0.196204 0.196204 0.034056
3 1 0.163868 0.0388684 0.0783759
5 1 0.0388684 0.163868 0.0783759
15 2 0.00761843 0.0701184 0.0933223
19 1 0.0701184 0.00761843 0.0933223
32 3 0.0690325 0.0690325 0.0928029
36 3 0.133704 0.133704 0.0928029
42 3 0.00870436 0.00870436 0.0928029
722 3 0.131532 0.00653249 0.0938417
197 3 0.00653249 0.131532 0.0938417
12 1 0.195118 0.132618 0.0933223
47 3 0.196204 0.0712044 0.0938417
18 2 0.132618 0.195118 0.0933223
39 3 0.0712044 0.196204 0.0938417
56 3 0.194032 0.194032 0.0928029
929 3 0.256532 0.0712044 0.00312439
713 3 0.256532 0.00653249 0.034056
57 1 0.288868 0.0388684 0.0185902
66 2 0.320118 0.0701184 0.0634295
69 1 0.320118 0.132618 0.0335366
72 1 0.257618 0.132618 0.00364378
77 1 0.257618 0.00761843 0.0634295
86 3 0.258704 0.133704 0.0330172
94 3 0.319032 0.00870436 0.0639488
99 3 0.321204 0.131532 0.0629101
107 3 0.258704 0.0690325 0.0639488
109 3 0.319032 0.133704 0.00416317
111 3 0.321204 0.0712044 0.034056
1649 3 0.321204 0.00653249 0.00312439
62 1 0.476368 0.101368 0.048483
63 1 0.413868 0.163868 0.0185902
65 1 0.382618 0.00761843 0.00364378
73 2 0.382618 0.0701184 0.0335366
76 2 0.445118 0.00761843 0.0335366
78 1 0.445118 0.0701184 0.00364378
80 2 0.382618 0.132618 0.0634295
82 3 0.444032 0.00870436 0.00416317
83 3 0.381532 0.0712044 0.0629101
91 3 0.381532 0.131532 0.034056
96 3 0.444032 0.0690325 0.0330172
100 3 0.444032 0.133704 0.0639488
102 3 0.383704 0.0690325 0.00416317
105 3 0.383704 0.00870436 0.0330172
1006 3 0.446204 0.131532 0.00312439
765 3 0.446204 0.00653249 0.0629101
52 3 0.256532 0.196204 0.0629101
70 1 0.257618 0.195118 0.0335366
79 2 0.320118 0.195118 0.00364378
90 3 0.258704 0.194032 0.00416317
104 3 0.319032 0.194032 0.0330172
60 1 0.351368 0.226368 0.048483
67 2 0.445118 0.195118 0.0634295
84 3 0.383704 0.194032 0.0639488
87 3 0.446204 0.196204 0.034056
997 3 0.381532 0.196204 0.00312439
61 1 0.288868 0.163868 0.0783759
29 3 0.256532 0.131532 0.0938417
71 1 0.257618 0.0701184 0.0933223
75 2 0.320118 0.00761843 0.0933223
88 3 0.319032 0.0690325 0.0928029
98 3 0.258704 0.00870436 0.0928029
59 1 0.413868 0.0388684 0.0783759
68 1 0.445118 0.132618 0.0933223
92 3 0.383704 0.133704 0.0928029
103 3 0.446204 0.0712044 0.0938417
778 3 0.381532 0.00653249 0.0938417
95 3 0.321204 0.196204 0.0938417
74 2 0.382618 0.195118 0.0933223
112 3 0.444032 0.194032 0.0928029
985 3 0.506532 0.0712044 0.00312439
769 3 0.506532 0.00653249 0.034056
113 1 0.538868 0.0388684 0.0185902
119 1 0.663868 0.163868 0.0185902
121 2 0.632618 0.00761843 0.00364378
122 2 0.570118 0.0701184 0.0634295
125 1 0.570118 0.132618 0.0335366
128 2 0.507618 0.132618 0.00364378
129 1 0.632618 0.0701184 0.0335366
133 1 0.507618 0.00761843 0.0634295
136 2 0.632618 0.132618 0.0634295
139 3 0.631532 0.0712044 0.0629101
142 3 0.508704 0.133704 0.0330172
147 3 0.631532 0.131532 0.034056
150 3 0.569032 0.00870436 0.0639488
155 3 0.571204 0.131532 0.0629101
158 3 0.633704 0.0690325 0.00416317
161 3 0.633704 0.00870436 0.0330172
163 3 0.508704 0.0690325 0.0639488
165 3 0.569032 0.133704 0.00416317
167 3 0.571204 0.0712044 0.034056
1705 3 0.571204 0.00653249 0.00312439
118 1 0.726368 0.101368 0.048483
132 1 0.695118 0.00761843 0.0335366
134 1 0.695118 0.0701184 0.00364378
138 3 0.694032 0.00870436 0.00416317
152 3 0.694032 0.0690325 0.0330172
156 3 0.694032 0.133704 0.0639488
1062 3 0.696204 0.131532 0.00312439
821 3 0.696204 0.00653249 0.0629101
108 3 0.506532 0.196204 0.0629101
116 1 0.601368 0.226368 0.048483
126 2 0.507618 0.195118 0.0335366
135 2 0.570118 0.195118 0.00364378
140 3 0.633704 0.194032 0.0639488
146 3 0.508704 0.194032 0.00416317
160 3 0.569032 0.194032 0.0330172
1053 3 0.631532 0.196204 0.00312439
123 1 0.695118 0.195118 0.0634295
143 3 0.696204 0.196204 0.034056
115 1 0.663868 0.0388684 0.0783759
117 1 0.538868 0.163868 0.0783759
85 3 0.506532 0.131532 0.0938417
127 2 0.507618 0.0701184 0.0933223
131 1 0.570118 0.00761843 0.0933223
144 3 0.569032 0.0690325 0.0928029
148 3 0.633704 0.133704 0.0928029
154 3 0.508704 0.00870436 0.0928029
834 3 0.631532 0.00653249 0.0938417
124 2 0.695118 0.132618 0.0933223
159 3 0.696204 0.0712044 0.0938417
130 2 0.632618 0.195118 0.0933223
151 3 0.571204 0.196204 0.0938417
168 3 0.694032 0.194032 0.0928029
1041 3 0.756532 0.0712044 0.00312439
825 3 0.756532 0.00653249 0.034056
169 1 0.788868 0.0388684 0.0185902
178 1 0.820118 0.0701184 0.0634295
181 1 0.820118 0.132618 0.0335366
184 1 0.757618 0.132618 0.00364378
189 1 0.757618 0.00761843 0.0634295
198 3 0.758704 0.133704 0.0330172
206 3 0.819032 0.00870436 0.0639488
211 3 0.821204 0.131532 0.0629101
219 3 0.758704 0.0690325 0.0639488
221 3 0.819032 0.133704 0.00416317
223 3 0.821204 0.0712044 0.034056
1761 3 0.821204 0.00653249 0.00312439
174 1 0.976368 0.101368 0.048483
175 1 0.913868 0.163868 0.0185902
177 1 0.882618 0.00761843 0.00364378
185 2 0.882618 0.0701184 0.0335366
188 2 0.945118 0.00761843 0.0335366
190 1 0.945118 0.0701184 0.00364378
192 2 0.882618 0.132618 0.0634295
194 3 0.944032 0.00870436 0.00416317
195 3 0.881532 0.0712044 0.0629101
203 3 0.881532 0.131532 0.034056
208 3 0.944032 0.0690325 0.0330172
212 3 0.944032 0.133704 0.0639488
214 3 0.883704 0.0690325 0.00416317
217 3 0.883704 0.00870436 0.0330172
1118 3 0.946204 0.131532 0.00312439
877 3 0.946204 0.00653249 0.0629101
164 3 0.756532 0.196204 0.0629101
182 1 0.757618 0.195118 0.0335366
191 1 0.820118 0.195118 0.00364378
202 3 0.758704 0.194032 0.00416317
216 3 0.819032 0.194032 0.0330172
172 1 0.851368 0.226368 0.048483
179 2 0.945118 0.195118 0.0634295
196 3 0.883704 0.194032 0.0639488
199 3 0.946204 0.196204 0.034056
1109 3 0.881532 0.196204 0.00312439
173 1 0.788868 0.163868 0.0783759
141 3 0.756532 0.131532 0.0938417
183 2 0.757618 0.0701184 0.0933223
187 2 0.820118 0.00761843 0.0933223
200 3 0.819032 0.0690325 0.0928029
210 3 0.758704 0.00870436 0.0928029
171 1 0.913868 0.0388684 0.0783759
180 2 0.945118 0.132618 0.0933223
204 3 0.883704 0.133704 0.0928029
215 3 0.946204 0.0712044 0.0938417
890 3 0.881532 0.00653249 0.0938417
207 3 0.821204 0.196204 0.0938417
186 2 0.882618 0.195118 0.0933223
224 3 0.944032 0.194032 0.0928029
921 3 0.0712044 0.256532 0.00312439
225 1 0.0388684 0.288868 0.0185902
233 1 0.132618 0.257618 0.00364378
234 2 0.0701184 0.320118 0.0634295
241 1 0.132618 0.320118 0.0335366
245 2 0.00761843 0.257618 0.0634295
251 3 0.131532 0.321204 0.0629101
262 3 0.0690325 0.258704 0.0639488
270 3 0.133704 0.319032 0.00416317
273 3 0.133704 0.258704 0.0330172
275 3 0.00870436 0.319032 0.0639488
279 3 0.0712044 0.321204 0.034056
209 3 0.00653249 0.256532 0.034056
1321 3 0.00653249 0.321204 0.00312439
37 3 0.196204 0.256532 0.0629101
244 2 0.195118 0.257618 0.0335366
246 1 0.195118 0.320118 0.00364378
250 3 0.194032 0.258704 0.00416317
264 3 0.194032 0.319032 0.0330172
228 1 0.101368 0.476368 0.048483
231 1 0.163868 0.413868 0.0185902
237 2 0.0701184 0.382618 0.0335366
238 2 0.00761843 0.445118 0.0335366
240 1 0.00761843 0.382618 0.00364378
247 2 0.0701184 0.445118 0.00364378
248 2 0.132618 0.382618 0.0634295
252 3 0.133704 0.444032 0.0639488
254 3 0.00870436 0.383704 0.0330172
258 3 0.00870436 0.444032 0.00416317
259 3 0.131532 0.381532 0.034056
267 3 0.0712044 0.381532 0.0629101
272 3 0.0690325 0.444032 0.0330172
277 3 0.0690325 0.383704 0.00416317
1165 3 0.131532 0.446204 0.00312439
444 3 0.00653249 0.446204 0.0629101
230 1 0.226368 0.351368 0.048483
235 1 0.195118 0.445118 0.0634295
255 3 0.196204 0.446204 0.034056
268 3 0.194032 0.383704 0.0639488
1174 3 0.196204 0.381532 0.00312439
227 1 0.163868 0.288868 0.0783759
50 3 0.131532 0.256532 0.0938417
239 2 0.00761843 0.320118 0.0933223
243 2 0.0701184 0.257618 0.0933223
256 3 0.0690325 0.319032 0.0928029
266 3 0.00870436 0.258704 0.0928029
271 3 0.196204 0.321204 0.0938417
229 1 0.0388684 0.413868 0.0783759
242 2 0.132618 0.445118 0.0933223
260 3 0.133704 0.383704 0.0928029
263 3 0.0712044 0.446204 0.0938417
421 3 0.00653249 0.381532 0.0938417
236 2 0.195118 0.382618 0.0933223
280 3 0.194032 0.444032 0.0928029
41 3 0.256532 0.256532 0.034056
1153 3 0.256532 0.321204 0.00312439
977 3 0.321204 0.256532 0.00312439
281 1 0.288868 0.288868 0.0185902
290 1 0.320118 0.320118 0.0634295
301 1 0.257618 0.257618 0.0634295
318 3 0.319032 0.258704 0.0639488
331 3 0.258704 0.319032 0.0639488
335 3 0.321204 0.321204 0.034056
93 3 0.446204 0.256532 0.0629101
289 1 0.382618 0.257618 0.00364378
297 2 0.382618 0.320118 0.0335366
300 1 0.445118 0.257618 0.0335366
302 2 0.445118 0.320118 0.00364378
306 3 0.444032 0.258704 0.00416317
307 3 0.381532 0.321204 0.0629101
320 3 0.444032 0.319032 0.0330172
326 3 0.383704 0.319032 0.00416317
329 3 0.383704 0.258704 0.0330172
276 3 0.256532 0.446204 0.0629101
293 1 0.320118 0.382618 0.0335366
294 2 0.257618 0.445118 0.0335366
296 2 0.257618 0.382618 0.00364378
303 1 0.320118 0.445118 0.00364378
310 3 0.258704 0.383704 0.0330172
314 3 0.258704 0.444032 0.00416317
323 3 0.321204 0.381532 0.0629101
328 3 0.319032 0.444032 0.0330172
333 3 0.319032 0.383704 0.00416317
284 1 0.351368 0.476368 0.048483
286 1 0.476368 0.351368 0.048483
287 1 0.413868 0.413868 0.0185902
291 1 0.445118 0.445118 0.0634295
304 1 0.382618 0.382618 0.0634295
308 3 0.383704 0.444032 0.0639488
311 3 0.446204 0.446204 0.034056
315 3 0.381532 0.381532 0.034056
324 3 0.444032 0.383704 0.0639488
1221 3 0.381532 0.446204 0.00312439
1230 3 0.446204 0.381532 0.00312439
295 1 0.257618 0.320118 0.0933223
299 1 0.320118 0.257618 0.0933223
312 3 0.319032 0.319032 0.0928029
322 3 0.258704 0.258704 0.0928029
283 1 0.413868 0.288868 0.0783759
106 3 0.381532 0.256532 0.0938417
327 3 0.446204 0.321204 0.0938417
285 1 0.288868 0.413868 0.0783759
253 3 0.256532 0.381532 0.0938417
319 3 0.321204 0.446204 0.0938417
292 2 0.445118 0.382618 0.0933223
298 2 0.382618 0.445118 0.0933223
316 3 0.383704 0.383704 0.0928029
336 3 0.444032 0.444032 0.0928029
97 3 0.506532 0.256532 0.034056
1209 3 0.506532 0.321204 0.00312439
1033 3 0.571204 0.256532 0.00312439
337 1 0.538868 0.288868 0.0185902
345 2 0.632618 0.257618 0.00364378
346 1 0.570118 0.320118 0.0634295
353 2 0.632618 0.320118 0.0335366
357 2 0.507618 0.257618 0.0634295
363 3 0.631532 0.321204 0.0629101
374 3 0.569032 0.258704 0.0639488
382 3 0.633704 0.319032 0.00416317
385 3 0.633704 0.258704 0.0330172
387 3 0.508704 0.319032 0.0639488
391 3 0.571204 0.321204 0.034056
149 3 0.696204 0.256532 0.0629101
356 1 0.695118 0.257618 0.0335366
358 2 0.695118 0.320118 0.00364378
362 3 0.694032 0.258704 0.00416317
376 3 0.694032 0.319032 0.0330172
332 3 0.506532 0.446204 0.0629101
340 1 0.601368 0.476368 0.048483
343 1 0.663868 0.413868 0.0185902
349 1 0.570118 0.382618 0.0335366
350 2 0.507618 0.445118 0.0335366
352 1 0.507618 0.382618 0.00364378
359 1 0.570118 0.445118 0.00364378
360 2 0.632618 0.382618 0.0634295
364 3 0.633704 0.444032 0.0639488
366 3 0.508704 0.383704 0.0330172
370 3 0.508704 0.444032 0.00416317
371 3 0.631532 0.381532 0.034056
379 3 0.571204 0.381532 0.0629101
384 3 0.569032 0.444032 0.0330172
389 3 0.569032 0.383704 0.00416317
1277 3 0.631532 0.446204 0.00312439
342 1 0.726368 0.351368 0.048483
347 1 0.695118 0.445118 0.0634295
367 3 0.696204 0.446204 0.034056
380 3 0.694032 0.383704 0.0639488
1286 3 0.696204 0.381532 0.00312439
339 1 0.663868 0.288868 0.0783759
162 3 0.631532 0.256532 0.0938417
351 2 0.507618 0.320118 0.0933223
355 1 0.570118 0.257618 0.0933223
368 3 0.569032 0.319032 0.0928029
378 3 0.508704 0.258704 0.0928029
383 3 0.696204 0.321204 0.0938417
341 1 0.538868 0.413868 0.0783759
309 3 0.506532 0.381532 0.0938417
354 1 0.632618 0.445118 0.0933223
372 3 0.633704 0.383704 0.0928029
375 3 0.571204 0.446204 0.0938417
348 1 0.695118 0.382618 0.0933223
392 3 0.694032 0.444032 0.0928029
153 3 0.756532 0.256532 0.034056
1265 3 0.756532 0.321204 0.00312439
1089 3 0.821204 0.256532 0.00312439
393 1 0.788868 0.288868 0.0185902
402 2 0.820118 0.320118 0.0634295
413 1 0.757618 0.257618 0.0634295
430 3 0.819032 0.258704 0.0639488
443 3 0.758704 0.319032 0.0639488
447 3 0.821204 0.321204 0.034056
205 3 0.946204 0.256532 0.0629101
401 1 0.882618 0.257618 0.00364378
409 1 0.882618 0.320118 0.0335366
412 2 0.945118 0.257618 0.0335366
414 2 0.945118 0.320118 0.00364378
418 3 0.944032 0.258704 0.00416317
419 3 0.881532 0.321204 0.0629101
432 3 0.944032 0.319032 0.0330172
438 3 0.883704 0.319032 0.00416317
441 3 0.883704 0.258704 0.0330172
388 3 0.756532 0.446204 0.0629101
405 1 0.820118 0.382618 0.0335366
406 1 0.757618 0.445118 0.0335366
408 1 0.757618 0.382618 0.00364378
415 1 0.820118 0.445118 0.00364378
422 3 0.758704 0.383704 0.0330172
426 3 0.758704 0.444032 0.00416317
435 3 0.821204 0.381532 0.0629101
440 3 0.819032 0.444032 0.0330172
445 3 0.819032 0.383704 0.00416317
396 1 0.851368 0.476368 0.048483
398 1 0.976368 0.351368 0.048483
399 1 0.913868 0.413868 0.0185902
403 1 0.945118 0.445118 0.0634295
416 1 0.882618 0.382618 0.0634295
420 3 0.883704 0.444032 0.0639488
423 3 0.946204 0.446204 0.034056
427 3 0.881532 0.381532 0.034056
436 3 0.944032 0.383704 0.0639488
1333 3 0.881532 0.446204 0.00312439
1342 3 0.946204 0.381532 0.00312439
407 2 0.757618 0.320118 0.0933223
411 1 0.820118 0.257618 0.0933223
424 3 0.819032 0.319032 0.0928029
434 3 0.758704 0.258704 0.0928029
395 1 0.913868 0.288868 0.0783759
218 3 0.881532 0.256532 0.0938417
439 3 0.946204 0.321204 0.0938417
397 1 0.788868 0.413868 0.0783759
365 3 0.756532 0.381532 0.0938417
431 3 0.821204 0.446204 0.0938417
404 2 0.945118 0.382618 0.0933223
410 1 0.882618 0.445118 0.0933223
428 3 0.883704 0.383704 0.0928029
448 3 0.944032 0.444032 0.0928029
1145 3 0.0712044 0.506532 0.00312439
449 1 0.0388684 0.538868 0.0185902
455 1 0.163868 0.663868 0.0185902
457 1 0.132618 0.507618 0.00364378
458 2 0.0701184 0.570118 0.0634295
461 2 0.0701184 0.632618 0.0335366
464 2 0.00761843 0.632618 0.00364378
465 2 0.132618 0.570118 0.0335366
469 2 0.00761843 0.507618 0.0634295
472 2 0.132618 0.632618 0.0634295
475 3 0.131532 0.571204 0.0629101
478 3 0.00870436 0.633704 0.0330172
483 3 0.131532 0.631532 0.034056
486 3 0.0690325 0.508704 0.0639488
491 3 0.0712044 0.631532 0.0629101
494 3 0.133704 0.569032 0.00416317
497 3 0.133704 0.508704 0.0330172
499 3 0.00870436 0.569032 0.0639488
501 3 0.0690325 0.633704 0.00416317
503 3 0.0712044 0.571204 0.034056
433 3 0.00653249 0.506532 0.034056
1545 3 0.00653249 0.571204 0.00312439
261 3 0.196204 0.506532 0.0629101
454 1 0.226368 0.601368 0.048483
468 2 0.195118 0.507618 0.0335366
470 1 0.195118 0.570118 0.00364378
474 3 0.194032 0.508704 0.00416317
488 3 0.194032 0.569032 0.0330172
492 3 0.194032 0.633704 0.0639488
1398 3 0.196204 0.631532 0.00312439
452 1 0.101368 0.726368 0.048483
462 2 0.00761843 0.695118 0.0335366
471 2 0.0701184 0.695118 0.00364378
476 3 0.133704 0.694032 0.0639488
482 3 0.00870436 0.694032 0.00416317
496 3 0.0690325 0.694032 0.0330172
1389 3 0.131532 0.696204 0.00312439
668 3 0.00653249 0.696204 0.0629101
459 1 0.195118 0.695118 0.0634295
479 3 0.196204 0.696204 0.034056
451 1 0.163868 0.538868 0.0783759
453 1 0.0388684 0.663868 0.0783759
274 3 0.131532 0.506532 0.0938417
463 1 0.00761843 0.570118 0.0933223
467 2 0.0701184 0.507618 0.0933223
480 3 0.0690325 0.569032 0.0928029
484 3 0.133704 0.633704 0.0928029
490 3 0.00870436 0.508704 0.0928029
645 3 0.00653249 0.631532 0.0938417
460 2 0.195118 0.632618 0.0933223
495 3 0.196204 0.571204 0.0938417
466 2 0.132618 0.695118 0.0933223
487 3 0.0712044 0.696204 0.0938417
504 3 0.194032 0.694032 0.0928029
265 3 0.256532 0.506532 0.034056
1377 3 0.256532 0.571204 0.00312439
1201 3 0.321204 0.506532 0.00312439
505 1 0.288868 0.538868 0.0185902
514 1 0.320118 0.570118 0.0634295
517 2 0.320118 0.632618 0.0335366
520 2 0.257618 0.632618 0.00364378
525 1 0.257618 0.507618 0.0634295
534 3 0.258704 0.633704 0.0330172
542 3 0.319032 0.508704 0.0639488
547 3 0.321204 0.631532 0.0629101
555 3 0.258704 0.569032 0.0639488
557 3 0.319032 0.633704 0.00416317
559 3 0.321204 0.571204 0.034056
317 3 0.446204 0.506532 0.0629101
510 1 0.476368 0.601368 0.048483
511 1 0.413868 0.663868 0.0185902
513 2 0.382618 0.507618 0.00364378
521 1 0.382618 0.570118 0.0335366
524 1 0.445118 0.507618 0.0335366
526 2 0.445118 0.570118 0.00364378
528 2 0.382618 0.632618 0.0634295
530 3 0.444032 0.508704 0.00416317
531 3 0.381532 0.571204 0.0629101
539 3 0.381532 0.631532 0.034056
544 3 0.444032 0.569032 0.0330172
548 3 0.444032 0.633704 0.0639488
550 3 0.383704 0.569032 0.00416317
553 3 0.383704 0.508704 0.0330172
1454 3 0.446204 0.631532 0.00312439
500 3 0.256532 0.696204 0.0629101
518 2 0.257618 0.695118 0.0335366
527 2 0.320118 0.695118 0.00364378
538 3 0.258704 0.694032 0.00416317
552 3 0.319032 0.694032 0.0330172
508 1 0.351368 0.726368 0.048483
515 1 0.445118 0.695118 0.0634295
532 3 0.383704 0.694032 0.0639488
535 3 0.446204 0.696204 0.034056
1445 3 0.381532 0.696204 0.00312439
509 1 0.288868 0.663868 0.0783759
477 3 0.256532 0.631532 0.0938417
519 1 0.257618 0.570118 0.0933223
523 2 0.320118 0.507618 0.0933223
536 3 0.319032 0.569032 0.0928029
546 3 0.258704 0.508704 0.0928029
507 1 0.413868 0.538868 0.0783759
330 3 0.381532 0.506532 0.0938417
516 2 0.445118 0.632618 0.0933223
540 3 0.383704 0.633704 0.0928029
551 3 0.446204 0.571204 0.0938417
543 3 0.321204 0.696204 0.0938417
522 1 0.382618 0.695118 0.0933223
560 3 0.444032 0.694032 0.0928029
321 3 0.506532 0.506532 0.034056
1433 3 0.506532 0.571204 0.00312439
1257 3 0.571204 0.506532 0.00312439
561 1 0.538868 0.538868 0.0185902
567 1 0.663868 0.663868 0.0185902
569 1 0.632618 0.507618 0.00364378
570 1 0.570118 0.570118 0.0634295
573 2 0.570118 0.632618 0.0335366
576 2 0.507618 0.632618 0.00364378
577 2 0.632618 0.570118 0.0335366
581 2 0.507618 0.507618 0.0634295
584 1 0.632618 0.632618 0.0634295
587 3 0.631532 0.571204 0.0629101
590 3 0.508704 0.633704 0.0330172
595 3 0.631532 0.631532 0.034056
598 3 0.569032 0.508704 0.0639488
603 3 0.571204 0.631532 0.0629101
606 3 0.633704 0.569032 0.00416317
609 3 0.633704 0.508704 0.0330172
611 3 0.508704 0.569032 0.0639488
613 3 0.569032 0.633704 0.00416317
615 3 0.571204 0.571204 0.034056
373 3 0.696204 0.506532 0.0629101
566 1 0.726368 0.601368 0.048483
580 1 0.695118 0.507618 0.0335366
582 1 0.695118 0.570118 0.00364378
586 3 0.694032 0.508704 0.00416317
600 3 0.694032 0.569032 0.0330172
604 3 0.694032 0.633704 0.0639488
1510 3 0.696204 0.631532 0.00312439
556 3 0.506532 0.696204 0.0629101
564 1 0.601368 0.726368 0.048483
574 2 0.507618 0.695118 0.0335366
583 1 0.570118 0.695118 0.00364378
588 3 0.633704 0.694032 0.0639488
594 3 0.508704 0.694032 0.00416317
608 3 0.569032 0.694032 0.0330172
1501 3 0.631532 0.696204 0.00312439
571 2 0.695118 0.695118 0.0634295
591 3 0.696204 0.696204 0.034056
563 1 0.663868 0.538868 0.0783759
565 1 0.538868 0.663868 0.0783759
533 3 0.506532 0.631532 0.0938417
386 3 0.631532 0.506532 0.0938417
575 2 0.507618 0.570118 0.0933223
579 2 0.570118 0.507618 0.0933223
592 3 0.569032 0.569032 0.0928029
596 3 0.633704 0.633704 0.0928029
602 3 0.508704 0.508704 0.0928029
572 2 0.695118 0.632618 0.0933223
607 3 0.696204 0.571204 0.0938417
578 1 0.632618 0.695118 0.0933223
599 3 0.571204 0.696204 0.0938417
616 3 0.694032 0.694032 0.0928029
377 3 0.756532 0.506532 0.034056
1489 3 0.756532 0.571204 0.00312439
1313 3 0.821204 0.506532 0.00312439
617 1 0.788868 0.538868 0.0185902
626 1 0.820118 0.570118 0.0634295
629 1 0.820118 0.632618 0.0335366
632 2 0.757618 0.632618 0.00364378
637 1 0.757618 0.507618 0.0634295
646 3 0.758704 0.633704 0.0330172
654 3 0.819032 0.508704 0.0639488
659 3 0.821204 0.631532 0.0629101
667 3 0.758704 0.569032 0.0639488
669 3 0.819032 0.633704 0.00416317
671 3 0.821204 0.571204 0.034056
429 3 0.946204 0.506532 0.0629101
622 1 0.976368 0.601368 0.048483
623 1 0.913868 0.663868 0.0185902
625 1 0.882618 0.507618 0.00364378
633 2 0.882618 0.570118 0.0335366
636 2 0.945118 0.507618 0.0335366
638 2 0.945118 0.570118 0.00364378
640 2 0.882618 0.632618 0.0634295
642 3 0.944032 0.508704 0.00416317
643 3 0.881532 0.571204 0.0629101
651 3 0.881532 0.631532 0.034056
656 3 0.944032 0.569032 0.0330172
660 3 0.944032 0.633704 0.0639488
662 3 0.883704 0.569032 0.00416317
665 3 0.883704 0.508704 0.0330172
1566 3 0.946204 0.631532 0.00312439
612 3 0.756532 0.696204 0.0629101
630 1 0.757618 0.695118 0.0335366
639 2 0.820118 0.695118 0.00364378
650 3 0.758704 0.694032 0.00416317
664 3 0.819032 0.694032 0.0330172
620 1 0.851368 0.726368 0.048483
627 1 0.945118 0.695118 0.0634295
644 3 0.883704 0.694032 0.0639488
647 3 0.946204 0.696204 0.034056
1557 3 0.881532 0.696204 0.00312439
621 1 0.788868 0.663868 0.0783759
589 3 0.756532 0.631532 0.0938417
631 2 0.757618 0.570118 0.0933223
635 2 0.820118 0.507618 0.0933223
648 3 0.819032 0.569032 0.0928029
658 3 0.758704 0.508704 0.0928029
619 1 0.913868 0.538868 0.0783759
442 3 0.881532 0.506532 0.0938417
628 2 0.945118 0.632618 0.0933223
652 3 0.883704 0.633704 0.0928029
663 3 0.946204 0.571204 0.0938417
655 3 0.821204 0.696204 0.0938417
634 1 0.882618 0.695118 0.0933223
672 3 0.944032 0.694032 0.0928029
1369 3 0.0712044 0.756532 0.00312439
673 1 0.0388684 0.788868 0.0185902
681 1 0.132618 0.757618 0.00364378
682 1 0.0701184 0.820118 0.0634295
689 1 0.132618 0.820118 0.0335366
693 1 0.00761843 0.757618 0.0634295
699 3 0.131532 0.821204 0.0629101
710 3 0.0690325 0.758704 0.0639488
718 3 0.133704 0.819032 0.00416317
721 3 0.133704 0.758704 0.0330172
723 3 0.00870436 0.819032 0.0639488
727 3 0.0712044 0.821204 0.034056
657 3 0.00653249 0.756532 0.034056
1769 3 0.00653249 0.821204 0.00312439
485 3 0.196204 0.756532 0.0629101
692 1 0.195118 0.757618 0.0335366
694 2 0.195118 0.820118 0.00364378
698 3 0.194032 0.758704 0.00416317
712 3 0.194032 0.819032 0.0330172
676 1 0.101368 0.976368 0.048483
679 1 0.163868 0.913868 0.0185902
685 1 0.0701184 0.882618 0.0335366
686 1 0.00761843 0.945118 0.0335366
688 2 0.00761843 0.882618 0.00364378
695 2 0.0701184 0.945118 0.00364378
696 2 0.132618 0.882618 0.0634295
700 3 0.133704 0.944032 0.0639488
702 3 0.00870436 0.883704 0.0330172
706 3 0.00870436 0.944032 0.00416317
707 3 0.131532 0.881532 0.034056
715 3 0.0712044 0.881532 0.0629101
720 3 0.0690325 0.944032 0.0330172
725 3 0.0690325 0.883704 0.00416317
1613 3 0.131532 0.946204 0.00312439
892 3 0.00653249 0.946204 0.0629101
678 1 0.226368 0.851368 0.048483
683 2 0.195118 0.945118 0.0634295
703 3 0.196204 0.946204 0.034056
716 3 0.194032 0.883704 0.0639488
1622 3 0.196204 0.881532 0.00312439
675 1 0.163868 0.788868 0.0783759
498 3 0.131532 0.756532 0.0938417
687 1 0.00761843 0.820118 0.0933223
691 2 0.0701184 0.757618 0.0933223
704 3 0.0690325 0.819032 0.0928029
714 3 0.00870436 0.758704 0.0928029
719 3 0.196204 0.821204 0.0938417
677 1 0.0388684 0.913868 0.0783759
690 1 0.132618 0.945118 0.0933223
708 3 0.133704 0.883704 0.0928029
711 3 0.0712044 0.946204 0.0938417
869 3 0.00653249 0.881532 0.0938417
684 1 0.195118 0.882618 0.0933223
728 3 0.194032 0.944032 0.0928029
489 3 0.256532 0.756532 0.034056
1601 3 0.256532 0.821204 0.00312439
1425 3 0.321204 0.756532 0.00312439
729 1 0.288868 0.788868 0.0185902
738 1 0.320118 0.820118 0.0634295
749 1 0.257618 0.757618 0.0634295
766 3 0.319032 0.758704 0.0639488
779 3 0.258704 0.819032 0.0639488
783 3 0.321204 0.821204 0.034056
541 3 0.446204 0.756532 0.0629101
737 2 0.382618 0.757618 0.00364378
745 1 0.382618 0.820118 0.0335366
748 2 0.445118 0.757618 0.0335366
750 1 0.445118 0.820118 0.00364378
754 3 0.444032 0.758704 0.00416317
755 3 0.381532 0.821204 0.0629101
768 3 0.444032 0.819032 0.0330172
774 3 0.383704 0.819032 0.00416317
777 3 0.383704 0.758704 0.0330172
724 3 0.256532 0.946204 0.0629101
741 2 0.320118 0.882618 0.0335366
742 1 0.257618 0.945118 0.0335366
744 2 0.257618 0.882618 0.00364378
751 2 0.320118 0.945118 0.00364378
758 3 0.258704 0.883704 0.0330172
762 3 0.258704 0.944032 0.00416317
771 3 0.321204 0.881532 0.0629101
776 3 0.319032 0.944032 0.0330172
781 3 0.319032 0.883704 0.00416317
732 1 0.351368 0.976368 0.048483
734 1 0.476368 0.851368 0.048483
735 1 0.413868 0.913868 0.0185902
739 1 0.445118 0.945118 0.0634295
752 1 0.382618 0.882618 0.0634295
756 3 0.383704 0.944032 0.0639488
759 3 0.446204 0.946204 0.034056
763 3 0.381532 0.881532 0.034056
772 3 0.444032 0.883704 0.0639488
1669 3 0.381532 0.946204 0.00312439
1678 3 0.446204 0.881532 0.00312439
743 2 0.257618 0.820118 0.0933223
747 2 0.320118 0.757618 0.0933223
760 3 0.319032 0.819032 0.0928029
770 3 0.258704 0.758704 0.0928029
731 1 0.413868 0.788868 0.0783759
554 3 0.381532 0.756532 0.0938417
775 3 0.446204 0.821204 0.0938417
733 1 0.288868 0.913868 0.0783759
701 3 0.256532 0.881532 0.0938417
767 3 0.321204 0.946204 0.0938417
740 2 0.445118 0.882618 0.0933223
746 2 0.382618 0.945118 0.0933223
764 3 0.383704 0.883704 0.0928029
784 3 0.444032 0.944032 0.0928029
545 3 0.506532 0.756532 0.034056
1657 3 0.506532 0.821204 0.00312439
1481 3 0.571204 0.756532 0.00312439
785 1 0.538868 0.788868 0.0185902
793 2 0.632618 0.757618 0.00364378
794 2 0.570118 0.820118 0.0634295
801 1 0.632618 0.820118 0.0335366
805 1 0.507618 0.757618 0.0634295
811 3 0.631532 0.821204 0.0629101
822 3 0.569032 0.758704 0.0639488
830 3 0.633704 0.819032 0.00416317
833 3 0.633704 0.758704 0.0330172
835 3 0.508704 0.819032 0.0639488
839 3 0.571204 0.821204 0.034056
597 3 0.696204 0.756532 0.0629101
804 1 0.695118 0.757618 0.0335366
806 2 0.695118 0.820118 0.00364378
810 3 0.694032 0.758704 0.00416317
824 3 0.694032 0.819032 0.0330172
780 3 0.506532 0.946204 0.0629101
788 1 0.601368 0.976368 0.048483
791 1 0.663868 0.913868 0.0185902
797 1 0.570118 0.882618 0.0335366
798 1 0.507618 0.945118 0.0335366
800 2 0.507618 0.882618 0.00364378
807 1 0.570118 0.945118 0.00364378
808 2 0.632618 0.882618 0.0634295
812 3 0.633704 0.944032 0.0639488
814 3 0.508704 0.883704 0.0330172
818 3 0.508704 0.944032 0.00416317
819 3 0.631532 0.881532 0.034056
827 3 0.571204 0.881532 0.0629101
832 3 0.569032 0.944032 0.0330172
837 3 0.569032 0.883704 0.00416317
1725 3 0.631532 0.946204 0.00312439
790 1 0.726368 0.851368 0.048483
795 2 0.695118 0.945118 0.0634295
815 3 0.696204 0.946204 0.034056
828 3 0.694032 0.883704 0.0639488
1734 3 0.696204 0.881532 0.00312439
787 1 0.663868 0.788868 0.0783759
610 3 0.631532 0.756532 0.0938417
799 1 0.507618 0.820118 0.0933223
803 1 0.570118 0.757618 0.0933223
816 3 0.569032 0.819032 0.0928029
826 3 0.508704 0.758704 0.0928029
831 3 0.696204 0.821204 0.0938417
789 1 0.538868 0.913868 0.0783759
757 3 0.506532 0.881532 0.0938417
802 2 0.632618 0.945118 0.0933223
820 3 0.633704 0.883704 0.0928029
823 3 0.571204 0.946204 0.0938417
796 1 0.695118 0.882618 0.0933223
840 3 0.694032 0.944032 0.0928029
601 3 0.756532 0.756532 0.034056
1713 3 0.756532 0.821204 0.00312439
1537 3 0.821204 0.756532 0.00312439
841 1 0.788868 0.788868 0.0185902
850 1 0.820118 0.820118 0.0634295
861 1 0.757618 0.757618 0.0634295
878 3 0.819032 0.758704 0.0639488
891 3 0.758704 0.819032 0.0639488
895 3 0.821204 0.821204 0.034056
653 3 0.946204 0.756532 0.0629101
849 2 0.882618 0.757618 0.00364378
857 1 0.882618 0.820118 0.0335366
860 2 0.945118 0.757618 0.0335366
862 1 0.945118 0.820118 0.00364378
866 3 0.944032 0.758704 0.00416317
867 3 0.881532 0.821204 0.0629101
880 3 0.944032 0.819032 0.0330172
886 3 0.883704 0.819032 0.00416317
889 3 0.883704 0.758704 0.0330172
836 3 0.756532 0.946204 0.0629101
853 1 0.820118 0.882618 0.0335366
854 2 0.757618 0.945118 0.0335366
856 1 0.757618 0.882618 0.00364378
863 2 0.820118 0.945118 0.00364378
870 3 0.758704 0.883704 0.0330172
874 3 0.758704 0.944032 0.00416317
883 3 0.821204 0.881532 0.0629101
888 3 0.819032 0.944032 0.0330172
893 3 0.819032 0.883704 0.00416317
844 1 0.851368 0.976368 0.048483
846 1 0.976368 0.851368 0.048483
847 1 0.913868 0.913868 0.0185902
851 2 0.945118 0.945118 0.0634295
864 2 0.882618 0.882618 0.0634295
868 3 0.883704 0.944032 0.0639488
871 3 0.946204 0.946204 0.034056
875 3 0.881532 0.881532 0.034056
884 3 0.944032 0.883704 0.0639488
1781 3 0.881532 0.946204 0.00312439
1790 3 0.946204 0.881532 0.00312439
855 2 0.757618 0.820118 0.0933223
859 2 0.820118 0.757618 0.0933223
872 3 0.819032 0.819032 0.0928029
882 3 0.758704 0.758704 0.0928029
843 1 0.913868 0.788868 0.0783759
666 3 0.881532 0.756532 0.0938417
887 3 0.946204 0.821204 0.0938417
845 1 0.788868 0.913868 0.0783759
813 3 0.756532 0.881532 0.0938417
879 3 0.821204 0.946204 0.0938417
852 1 0.945118 0.882618 0.0933223
858 2 0.882618 0.945118 0.0933223
876 3 0.883704 0.883704 0.0928029
896 3 0.944032 0.944032 0.0928029
8 1 0.101368 0.101368 0.108269
897 1 0.0388684 0.0388684 0.138162
903 1 0.163868 0.163868 0.138162
905 1 0.132618 0.00761843 0.123215
912 1 0.00761843 0.132618 0.123215
942 3 0.133704 0.0690325 0.123735
949 3 0.0690325 0.133704 0.123735
697 3 0.0712044 0.00653249 0.122696
201 3 0.00653249 0.0712044 0.122696
54 3 0.196204 0.131532 0.122696
918 1 0.195118 0.0701184 0.123215
922 3 0.194032 0.00870436 0.123735
45 3 0.131532 0.196204 0.122696
919 1 0.0701184 0.195118 0.123215
930 3 0.00870436 0.194032 0.123735
2 1 0.226368 0.226368 0.108269
909 1 0.0701184 0.132618 0.153108
913 2 0.132618 0.0701184 0.153108
926 3 0.00870436 0.133704 0.152589
931 3 0.131532 0.131532 0.153627
945 3 0.133704 0.00870436 0.152589
951 3 0.0712044 0.0712044 0.153627
1777 3 0.00653249 0.00653249 0.153627
899 1 0.163868 0.0388684 0.197947
901 1 0.0388684 0.163868 0.197947
906 2 0.0701184 0.0701184 0.183001
917 1 0.00761843 0.00761843 0.183001
920 2 0.132618 0.132618 0.183001
923 3 0.131532 0.0712044 0.182481
934 3 0.0690325 0.00870436 0.18352
939 3 0.0712044 0.131532 0.182481
947 3 0.00870436 0.0690325 0.18352
902 1 0.226368 0.101368 0.168054
916 1 0.195118 0.00761843 0.153108
936 3 0.194032 0.0690325 0.152589
940 3 0.194032 0.133704 0.18352
1605 3 0.196204 0.00653249 0.182481
900 1 0.101368 0.226368 0.168054
910 2 0.00761843 0.195118 0.153108
944 3 0.0690325 0.194032 0.152589
924 3 0.133704 0.194032 0.18352
1116 3 0.00653249 0.196204 0.182481
927 3 0.196204 0.196204 0.153627
907 1 0.195118 0.195118 0.183001
33 3 0.256532 0.0712044 0.122696
953 1 0.288868 0.0388684 0.138162
968 1 0.257618 0.132618 0.123215
1005 3 0.319032 0.133704 0.123735
753 3 0.321204 0.00653249 0.122696
64 1 0.351368 0.101368 0.108269
110 3 0.446204 0.131532 0.122696
959 1 0.413868 0.163868 0.138162
961 2 0.382618 0.00761843 0.123215
974 2 0.445118 0.0701184 0.123215
978 3 0.444032 0.00870436 0.123735
998 3 0.383704 0.0690325 0.123735
975 2 0.320118 0.195118 0.123215
986 3 0.258704 0.194032 0.123735
58 1 0.476368 0.226368 0.108269
101 3 0.381532 0.196204 0.122696
1609 3 0.256532 0.00653249 0.153627
965 1 0.320118 0.132618 0.153108
982 3 0.258704 0.133704 0.152589
1007 3 0.321204 0.0712044 0.153627
957 1 0.288868 0.163868 0.197947
962 1 0.320118 0.0701184 0.183001
973 1 0.257618 0.00761843 0.183001
990 3 0.319032 0.00870436 0.18352
995 3 0.321204 0.131532 0.182481
1003 3 0.258704 0.0690325 0.18352
958 1 0.476368 0.101368 0.168054
969 1 0.382618 0.0701184 0.153108
972 2 0.445118 0.00761843 0.153108
987 3 0.381532 0.131532 0.153627
992 3 0.444032 0.0690325 0.152589
1001 3 0.383704 0.00870436 0.152589
955 1 0.413868 0.0388684 0.197947
976 1 0.382618 0.132618 0.183001
979 3 0.381532 0.0712044 0.182481
996 3 0.444032 0.133704 0.18352
1661 3 0.446204 0.00653249 0.182481
966 2 0.257618 0.195118 0.153108
1000 3 0.319032 0.194032 0.152589
948 3 0.256532 0.196204 0.182481
956 1 0.351368 0.226368 0.168054
983 3 0.446204 0.196204 0.153627
963 2 0.445118 0.195118 0.183001
980 3 0.383704 0.194032 0.18352
120 1 0.601368 0.101368 0.108269
89 3 0.506532 0.0712044 0.122696
1009 1 0.538868 0.0388684 0.138162
1015 1 0.663868 0.163868 0.138162
1017 1 0.632618 0.00761843 0.123215
1024 2 0.507618 0.132618 0.123215
1054 3 0.633704 0.0690325 0.123735
1061 3 0.569032 0.133704 0.123735
809 3 0.571204 0.00653249 0.122696
166 3 0.696204 0.131532 0.122696
1030 1 0.695118 0.0701184 0.123215
1034 3 0.694032 0.00870436 0.123735
157 3 0.631532 0.196204 0.122696
1031 1 0.570118 0.195118 0.123215
1042 3 0.508704 0.194032 0.123735
114 1 0.726368 0.226368 0.108269
1665 3 0.506532 0.00653249 0.153627
1021 2 0.570118 0.132618 0.153108
1025 1 0.632618 0.0701184 0.153108
1038 3 0.508704 0.133704 0.152589
1043 3 0.631532 0.131532 0.153627
1057 3 0.633704 0.00870436 0.152589
1063 3 0.571204 0.0712044 0.153627
1011 1 0.663868 0.0388684 0.197947
1013 1 0.538868 0.163868 0.197947
1018 2 0.570118 0.0701184 0.183001
1029 2 0.507618 0.00761843 0.183001
1032 2 0.632618 0.132618 0.183001
1035 3 0.631532 0.0712044 0.182481
1046 3 0.569032 0.00870436 0.18352
1051 3 0.571204 0.131532 0.182481
1059 3 0.508704 0.0690325 0.18352
1014 1 0.726368 0.101368 0.168054
1028 1 0.695118 0.00761843 0.153108
1048 3 0.694032 0.0690325 0.152589
1052 3 0.694032 0.133704 0.18352
1717 3 0.696204 0.00653249 0.182481
1012 1 0.601368 0.226368 0.168054
1022 2 0.507618 0.195118 0.153108
1056 3 0.569032 0.194032 0.152589
1004 3 0.506532 0.196204 0.182481
1036 3 0.633704 0.194032 0.18352
1039 3 0.696204 0.196204 0.153627
1019 1 0.695118 0.195118 0.183001
145 3 0.756532 0.0712044 0.122696
1065 1 0.788868 0.0388684 0.138162
1080 2 0.757618 0.132618 0.123215
1117 3 0.819032 0.133704 0.123735
865 3 0.821204 0.00653249 0.122696
176 1 0.851368 0.101368 0.108269
222 3 0.946204 0.131532 0.122696
1071 1 0.913868 0.163868 0.138162
1073 1 0.882618 0.00761843 0.123215
1086 1 0.945118 0.0701184 0.123215
1090 3 0.944032 0.00870436 0.123735
1110 3 0.883704 0.0690325 0.123735
1087 2 0.820118 0.195118 0.123215
1098 3 0.758704 0.194032 0.123735
170 1 0.976368 0.226368 0.108269
213 3 0.881532 0.196204 0.122696
1721 3 0.756532 0.00653249 0.153627
1077 2 0.820118 0.132618 0.153108
1094 3 0.758704 0.133704 0.152589
1119 3 0.821204 0.0712044 0.153627
1069 1 0.788868 0.163868 0.197947
1074 1 0.820118 0.0701184 0.183001
1085 1 0.757618 0.00761843 0.183001
1102 3 0.819032 0.00870436 0.18352
1107 3 0.821204 0.131532 0.182481
1115 3 0.758704 0.0690325 0.18352
1070 1 0.976368 0.101368 0.168054
1081 2 0.882618 0.0701184 0.153108
1084 1 0.945118 0.00761843 0.153108
1099 3 0.881532 0.131532 0.153627
1104 3 0.944032 0.0690325 0.152589
1113 3 0.883704 0.00870436 0.152589
1067 1 0.913868 0.0388684 0.197947
1088 1 0.882618 0.132618 0.183001
1091 3 0.881532 0.0712044 0.182481
1108 3 0.944032 0.133704 0.18352
1773 3 0.946204 0.00653249 0.182481
1078 1 0.757618 0.195118 0.153108
1112 3 0.819032 0.194032 0.152589
1060 3 0.756532 0.196204 0.182481
1068 1 0.851368 0.226368 0.168054
1095 3 0.946204 0.196204 0.153627
1075 1 0.945118 0.195118 0.183001
1092 3 0.883704 0.194032 0.18352
25 3 0.0712044 0.256532 0.122696
1121 1 0.0388684 0.288868 0.138162
1129 1 0.132618 0.257618 0.123215
1166 3 0.133704 0.319032 0.123735
425 3 0.00653249 0.321204 0.122696
1142 1 0.195118 0.320118 0.123215
1146 3 0.194032 0.258704 0.123735
232 1 0.101368 0.351368 0.108269
269 3 0.131532 0.446204 0.122696
1127 1 0.163868 0.413868 0.138162
1136 2 0.00761843 0.382618 0.123215
1143 2 0.0701184 0.445118 0.123215
1154 3 0.00870436 0.444032 0.123735
1173 3 0.0690325 0.383704 0.123735
226 1 0.226368 0.476368 0.108269
278 3 0.196204 0.381532 0.122696
1137 2 0.132618 0.320118 0.153108
1169 3 0.133704 0.258704 0.152589
1175 3 0.0712044 0.321204 0.153627
1105 3 0.00653249 0.256532 0.153627
1123 1 0.163868 0.288868 0.197947
1130 1 0.0701184 0.320118 0.183001
1141 2 0.00761843 0.257618 0.183001
1147 3 0.131532 0.321204 0.182481
1158 3 0.0690325 0.258704 0.18352
1171 3 0.00870436 0.319032 0.18352
1140 2 0.195118 0.257618 0.153108
1160 3 0.194032 0.319032 0.152589
933 3 0.196204 0.256532 0.182481
1124 1 0.101368 0.476368 0.168054
1133 2 0.0701184 0.382618 0.153108
1134 1 0.00761843 0.445118 0.153108
1150 3 0.00870436 0.383704 0.152589
1155 3 0.131532 0.381532 0.153627
1168 3 0.0690325 0.444032 0.152589
1125 1 0.0388684 0.413868 0.197947
1144 2 0.132618 0.382618 0.183001
1148 3 0.133704 0.444032 0.18352
1163 3 0.0712044 0.381532 0.182481
1340 3 0.00653249 0.446204 0.182481
1126 1 0.226368 0.351368 0.168054
1151 3 0.196204 0.446204 0.153627
1131 2 0.195118 0.445118 0.183001
1164 3 0.194032 0.383704 0.18352
257 3 0.256532 0.321204 0.122696
81 3 0.321204 0.256532 0.122696
1177 1 0.288868 0.288868 0.138162
1185 2 0.382618 0.257618 0.123215
1198 1 0.445118 0.320118 0.123215
1202 3 0.444032 0.258704 0.123735
1222 3 0.383704 0.319032 0.123735
1192 1 0.257618 0.382618 0.123215
1199 2 0.320118 0.445118 0.123215
1210 3 0.258704 0.444032 0.123735
1229 3 0.319032 0.383704 0.123735
282 1 0.476368 0.476368 0.108269
288 1 0.351368 0.351368 0.108269
325 3 0.381532 0.446204 0.122696
334 3 0.446204 0.381532 0.122696
1183 1 0.413868 0.413868 0.138162
937 3 0.256532 0.256532 0.153627
1231 3 0.321204 0.321204 0.153627
1186 1 0.320118 0.320118 0.183001
1197 2 0.257618 0.257618 0.183001
1214 3 0.319032 0.258704 0.18352
1227 3 0.258704 0.319032 0.18352
1193 1 0.382618 0.320118 0.153108
1196 1 0.445118 0.257618 0.153108
1216 3 0.444032 0.319032 0.152589
1225 3 0.383704 0.258704 0.152589
989 3 0.446204 0.256532 0.182481
1179 1 0.413868 0.288868 0.197947
1203 3 0.381532 0.321204 0.182481
1189 2 0.320118 0.382618 0.153108
1190 1 0.257618 0.445118 0.153108
1206 3 0.258704 0.383704 0.152589
1224 3 0.319032 0.444032 0.152589
1172 3 0.256532 0.446204 0.182481
1181 1 0.288868 0.413868 0.197947
1219 3 0.321204 0.381532 0.182481
1180 1 0.351368 0.476368 0.168054
1182 1 0.476368 0.351368 0.168054
1207 3 0.446204 0.446204 0.153627
1211 3 0.381532 0.381532 0.153627
1187 2 0.445118 0.445118 0.183001
1200 1 0.382618 0.382618 0.183001
1204 3 0.383704 0.444032 0.18352
1220 3 0.444032 0.383704 0.18352
313 3 0.506532 0.321204 0.122696
137 3 0.571204 0.256532 0.122696
1233 1 0.538868 0.288868 0.138162
1241 1 0.632618 0.257618 0.123215
1278 3 0.633704 0.319032 0.123735
1254 1 0.695118 0.320118 0.123215
1258 3 0.694032 0.258704 0.123735
344 1 0.601368 0.351368 0.108269
381 3 0.631532 0.446204 0.122696
1239 1 0.663868 0.413868 0.138162
1248 1 0.507618 0.382618 0.123215
1255 2 0.570118 0.445118 0.123215
1266 3 0.508704 0.444032 0.123735
1285 3 0.569032 0.383704 0.123735
338 1 0.726368 0.476368 0.108269
390 3 0.696204 0.381532 0.122696
993 3 0.506532 0.256532 0.153627
1249 1 0.632618 0.320118 0.153108
1281 3 0.633704 0.258704 0.152589
1287 3 0.571204 0.321204 0.153627
1235 1 0.663868 0.288868 0.197947
1242 1 0.570118 0.320118 0.183001
1253 2 0.507618 0.257618 0.183001
1259 3 0.631532 0.321204 0.182481
1270 3 0.569032 0.258704 0.18352
1283 3 0.508704 0.319032 0.18352
1252 1 0.695118 0.257618 0.153108
1272 3 0.694032 0.319032 0.152589
1045 3 0.696204 0.256532 0.182481
1236 1 0.601368 0.476368 0.168054
1245 2 0.570118 0.382618 0.153108
1246 1 0.507618 0.445118 0.153108
1262 3 0.508704 0.383704 0.152589
1267 3 0.631532 0.381532 0.153627
1280 3 0.569032 0.444032 0.152589
1228 3 0.506532 0.446204 0.182481
1237 1 0.538868 0.413868 0.197947
1256 2 0.632618 0.382618 0.183001
1260 3 0.633704 0.444032 0.18352
1275 3 0.571204 0.381532 0.182481
1238 1 0.726368 0.351368 0.168054
1263 3 0.696204 0.446204 0.153627
1243 1 0.695118 0.445118 0.183001
1276 3 0.694032 0.383704 0.18352
369 3 0.756532 0.321204 0.122696
193 3 0.821204 0.256532 0.122696
1289 1 0.788868 0.288868 0.138162
1297 1 0.882618 0.257618 0.123215
1310 1 0.945118 0.320118 0.123215
1314 3 0.944032 0.258704 0.123735
1334 3 0.883704 0.319032 0.123735
1304 2 0.757618 0.382618 0.123215
1311 2 0.820118 0.445118 0.123215
1322 3 0.758704 0.444032 0.123735
1341 3 0.819032 0.383704 0.123735
394 1 0.976368 0.476368 0.108269
400 1 0.851368 0.351368 0.108269
437 3 0.881532 0.446204 0.122696
446 3 0.946204 0.381532 0.122696
1295 1 0.913868 0.413868 0.138162
1049 3 0.756532 0.256532 0.153627
1343 3 0.821204 0.321204 0.153627
1298 1 0.820118 0.320118 0.183001
1309 1 0.757618 0.257618 0.183001
1326 3 0.819032 0.258704 0.18352
1339 3 0.758704 0.319032 0.18352
1305 1 0.882618 0.320118 0.153108
1308 2 0.945118 0.257618 0.153108
1328 3 0.944032 0.319032 0.152589
1337 3 0.883704 0.258704 0.152589
1101 3 0.946204 0.256532 0.182481
1291 1 0.913868 0.288868 0.197947
1315 3 0.881532 0.321204 0.182481
1301 1 0.820118 0.382618 0.153108
1302 2 0.757618 0.445118 0.153108
1318 3 0.758704 0.383704 0.152589
1336 3 0.819032 0.444032 0.152589
1284 3 0.756532 0.446204 0.182481
1293 1 0.788868 0.413868 0.197947
1331 3 0.821204 0.381532 0.182481
1292 1 0.851368 0.476368 0.168054
1294 1 0.976368 0.351368 0.168054
1319 3 0.946204 0.446204 0.153627
1323 3 0.881532 0.381532 0.153627
1299 1 0.945118 0.445118 0.183001
1312 2 0.882618 0.382618 0.183001
1316 3 0.883704 0.444032 0.18352
1332 3 0.944032 0.383704 0.18352
456 1 0.101368 0.601368 0.108269
249 3 0.0712044 0.506532 0.122696
1345 1 0.0388684 0.538868 0.138162
1351 1 0.163868 0.663868 0.138162
1353 1 0.132618 0.507618 0.123215
1360 2 0.00761843 0.632618 0.123215
1390 3 0.133704 0.569032 0.123735
1397 3 0.0690325 0.633704 0.123735
649 3 0.00653249 0.571204 0.122696
502 3 0.196204 0.631532 0.122696
1366 2 0.195118 0.570118 0.123215
1370 3 0.194032 0.508704 0.123735
493 3 0.131532 0.696204 0.122696
1367 2 0.0701184 0.695118 0.123215
1378 3 0.00870436 0.694032 0.123735
450 1 0.226368 0.726368 0.108269
1357 2 0.0701184 0.632618 0.153108
1361 1 0.132618 0.570118 0.153108
1374 3 0.00870436 0.633704 0.152589
1379 3 0.131532 0.631532 0.153627
1393 3 0.133704 0.508704 0.152589
1399 3 0.0712044 0.571204 0.153627
1329 3 0.00653249 0.506532 0.153627
1347 1 0.163868 0.538868 0.197947
1349 1 0.0388684 0.663868 0.197947
1354 2 0.0701184 0.570118 0.183001
1365 2 0.00761843 0.507618 0.183001
1368 2 0.132618 0.632618 0.183001
1371 3 0.131532 0.571204 0.182481
1382 3 0.0690325 0.508704 0.18352
1387 3 0.0712044 0.631532 0.182481
1395 3 0.00870436 0.569032 0.18352
1350 1 0.226368 0.601368 0.168054
1364 1 0.195118 0.507618 0.153108
1384 3 0.194032 0.569032 0.152589
1157 3 0.196204 0.506532 0.182481
1388 3 0.194032 0.633704 0.18352
1348 1 0.101368 0.726368 0.168054
1358 2 0.00761843 0.695118 0.153108
1392 3 0.0690325 0.694032 0.152589
1372 3 0.133704 0.694032 0.18352
1564 3 0.00653249 0.696204 0.182481
1375 3 0.196204 0.696204 0.153627
1355 2 0.195118 0.695118 0.183001
481 3 0.256532 0.571204 0.122696
305 3 0.321204 0.506532 0.122696
1401 1 0.288868 0.538868 0.138162
1416 2 0.257618 0.632618 0.123215
1453 3 0.319032 0.633704 0.123735
512 1 0.351368 0.601368 0.108269
558 3 0.446204 0.631532 0.122696
1407 1 0.413868 0.663868 0.138162
1409 1 0.382618 0.507618 0.123215
1422 1 0.445118 0.570118 0.123215
1426 3 0.444032 0.508704 0.123735
1446 3 0.383704 0.569032 0.123735
1423 1 0.320118 0.695118 0.123215
1434 3 0.258704 0.694032 0.123735
506 1 0.476368 0.726368 0.108269
549 3 0.381532 0.696204 0.122696
1161 3 0.256532 0.506532 0.153627
1413 2 0.320118 0.632618 0.153108
1430 3 0.258704 0.633704 0.152589
1455 3 0.321204 0.571204 0.153627
1405 1 0.288868 0.663868 0.197947
1410 1 0.320118 0.570118 0.183001
1421 2 0.257618 0.507618 0.183001
1438 3 0.319032 0.508704 0.18352
1443 3 0.321204 0.631532 0.182481
1451 3 0.258704 0.569032 0.18352
1406 1 0.476368 0.601368 0.168054
1417 2 0.382618 0.570118 0.153108
1420 1 0.445118 0.507618 0.153108
1435 3 0.381532 0.631532 0.153627
1440 3 0.444032 0.569032 0.152589
1449 3 0.383704 0.508704 0.152589
1213 3 0.446204 0.506532 0.182481
1403 1 0.413868 0.538868 0.197947
1424 1 0.382618 0.632618 0.183001
1427 3 0.381532 0.571204 0.182481
1444 3 0.444032 0.633704 0.18352
1414 1 0.257618 0.695118 0.153108
1448 3 0.319032 0.694032 0.152589
1396 3 0.256532 0.696204 0.182481
1404 1 0.351368 0.726368 0.168054
1431 3 0.446204 0.696204 0.153627
1411 1 0.445118 0.695118 0.183001
1428 3 0.383704 0.694032 0.18352
568 1 0.601368 0.601368 0.108269
537 3 0.506532 0.571204 0.122696
361 3 0.571204 0.506532 0.122696
1457 1 0.538868 0.538868 0.138162
1463 1 0.663868 0.663868 0.138162
1465 1 0.632618 0.507618 0.123215
1472 1 0.507618 0.632618 0.123215
1502 3 0.633704 0.569032 0.123735
1509 3 0.569032 0.633704 0.123735
614 3 0.696204 0.631532 0.122696
1478 2 0.695118 0.570118 0.123215
1482 3 0.694032 0.508704 0.123735
605 3 0.631532 0.696204 0.122696
1479 1 0.570118 0.695118 0.123215
1490 3 0.508704 0.694032 0.123735
562 1 0.726368 0.726368 0.108269
1217 3 0.506532 0.506532 0.153627
1469 2 0.570118 0.632618 0.153108
1473 2 0.632618 0.570118 0.153108
1486 3 0.508704 0.633704 0.152589
1491 3 0.631532 0.631532 0.153627
1505 3 0.633704 0.508704 0.152589
1511 3 0.571204 0.571204 0.153627
1459 1 0.663868 0.538868 0.197947
1461 1 0.538868 0.663868 0.197947
1466 1 0.570118 0.570118 0.183001
1477 2 0.507618 0.507618 0.183001
1480 2 0.632618 0.632618 0.183001
1483 3 0.631532 0.571204 0.182481
1494 3 0.569032 0.508704 0.18352
1499 3 0.571204 0.631532 0.182481
1507 3 0.508704 0.569032 0.18352
1462 1 0.726368 0.601368 0.168054
1476 2 0.695118 0.507618 0.153108
1496 3 0.694032 0.569032 0.152589
1269 3 0.696204 0.506532 0.182481
1500 3 0.694032 0.633704 0.18352
1460 1 0.601368 0.726368 0.168054
1470 1 0.507618 0.695118 0.153108
1504 3 0.569032 0.694032 0.152589
1452 3 0.506532 0.696204 0.182481
1484 3 0.633704 0.694032 0.18352
1487 3 0.696204 0.696204 0.153627
1467 2 0.695118 0.695118 0.183001
593 3 0.756532 0.571204 0.122696
417 3 0.821204 0.506532 0.122696
1513 1 0.788868 0.538868 0.138162
1528 2 0.757618 0.632618 0.123215
1565 3 0.819032 0.633704 0.123735
624 1 0.851368 0.601368 0.108269
670 3 0.946204 0.631532 0.122696
1519 1 0.913868 0.663868 0.138162
1521 2 0.882618 0.507618 0.123215
1534 1 0.945118 0.570118 0.123215
1538 3 0.944032 0.508704 0.123735
1558 3 0.883704 0.569032 0.123735
1535 2 0.820118 0.695118 0.123215
1546 3 0.758704 0.694032 0.123735
618 1 0.976368 0.726368 0.108269
661 3 0.881532 0.696204 0.122696
1273 3 0.756532 0.506532 0.153627
1525 2 0.820118 0.632618 0.153108
1542 3 0.758704 0.633704 0.152589
1567 3 0.821204 0.571204 0.153627
1517 1 0.788868 0.663868 0.197947
1522 1 0.820118 0.570118 0.183001
1533 2 0.757618 0.507618 0.183001
1550 3 0.819032 0.508704 0.18352
1555 3 0.821204 0.631532 0.182481
1563 3 0.758704 0.569032 0.18352
1518 1 0.976368 0.601368 0.168054
1529 2 0.882618 0.570118 0.153108
1532 2 0.945118 0.507618 0.153108
1547 3 0.881532 0.631532 0.153627
1552 3 0.944032 0.569032 0.152589
1561 3 0.883704 0.508704 0.152589
1325 3 0.946204 0.506532 0.182481
1515 1 0.913868 0.538868 0.197947
1536 2 0.882618 0.632618 0.183001
1539 3 0.881532 0.571204 0.182481
1556 3 0.944032 0.633704 0.18352
1526 2 0.757618 0.695118 0.153108
1560 3 0.819032 0.694032 0.152589
1508 3 0.756532 0.696204 0.182481
1516 1 0.851368 0.726368 0.168054
1543 3 0.946204 0.696204 0.153627
1523 1 0.945118 0.695118 0.183001
1540 3 0.883704 0.694032 0.18352
473 3 0.0712044 0.756532 0.122696
1569 1 0.0388684 0.788868 0.138162
1577 2 0.132618 0.757618 0.123215
1614 3 0.133704 0.819032 0.123735
873 3 0.00653249 0.821204 0.122696
1590 1 0.195118 0.820118 0.123215
1594 3 0.194032 0.758704 0.123735
680 1 0.101368 0.851368 0.108269
717 3 0.131532 0.946204 0.122696
1575 1 0.163868 0.913868 0.138162
1584 1 0.00761843 0.882618 0.123215
1591 1 0.0701184 0.945118 0.123215
1602 3 0.00870436 0.944032 0.123735
1621 3 0.0690325 0.883704 0.123735
674 1 0.226368 0.976368 0.108269
726 3 0.196204 0.881532 0.122696
1585 1 0.132618 0.820118 0.153108
1617 3 0.133704 0.758704 0.152589
1623 3 0.0712044 0.821204 0.153627
1553 3 0.00653249 0.756532 0.153627
1571 1 0.163868 0.788868 0.197947
1578 2 0.0701184 0.820118 0.183001
1589 1 0.00761843 0.757618 0.183001
1595 3 0.131532 0.821204 0.182481
1606 3 0.0690325 0.758704 0.18352
1619 3 0.00870436 0.819032 0.18352
1588 1 0.195118 0.757618 0.153108
1608 3 0.194032 0.819032 0.152589
1381 3 0.196204 0.756532 0.182481
1572 1 0.101368 0.976368 0.168054
1581 1 0.0701184 0.882618 0.153108
1582 2 0.00761843 0.945118 0.153108
1598 3 0.00870436 0.883704 0.152589
1603 3 0.131532 0.881532 0.153627
1616 3 0.0690325 0.944032 0.152589
1573 1 0.0388684 0.913868 0.197947
1592 2 0.132618 0.882618 0.183001
1596 3 0.133704 0.944032 0.18352
1611 3 0.0712044 0.881532 0.182481
1788 3 0.00653249 0.946204 0.182481
1574 1 0.226368 0.851368 0.168054
1599 3 0.196204 0.946204 0.153627
1579 1 0.195118 0.945118 0.183001
1612 3 0.194032 0.883704 0.18352
705 3 0.256532 0.821204 0.122696
529 3 0.321204 0.756532 0.122696
1625 1 0.288868 0.788868 0.138162
1633 2 0.382618 0.757618 0.123215
1646 1 0.445118 0.820118 0.123215
1650 3 0.444032 0.758704 0.123735
1670 3 0.383704 0.819032 0.123735
1640 2 0.257618 0.882618 0.123215
1647 2 0.320118 0.945118 0.123215
1658 3 0.258704 0.944032 0.123735
1677 3 0.319032 0.883704 0.123735
730 1 0.476368 0.976368 0.108269
736 1 0.351368 0.851368 0.108269
773 3 0.381532 0.946204 0.122696
782 3 0.446204 0.881532 0.122696
1631 1 0.413868 0.913868 0.138162
1385 3 0.256532 0.756532 0.153627
1679 3 0.321204 0.821204 0.153627
1634 1 0.320118 0.820118 0.183001
1645 1 0.257618 0.757618 0.183001
1662 3 0.319032 0.758704 0.18352
1675 3 0.258704 0.819032 0.18352
1641 1 0.382618 0.820118 0.153108
1644 2 0.445118 0.757618 0.153108
1664 3 0.444032 0.819032 0.152589
1673 3 0.383704 0.758704 0.152589
1437 3 0.446204 0.756532 0.182481
1627 1 0.413868 0.788868 0.197947
1651 3 0.381532 0.821204 0.182481
1637 2 0.320118 0.882618 0.153108
1638 2 0.257618 0.945118 0.153108
1654 3 0.258704 0.883704 0.152589
1672 3 0.319032 0.944032 0.152589
1620 3 0.256532 0.946204 0.182481
1629 1 0.288868 0.913868 0.197947
1667 3 0.321204 0.881532 0.182481
1628 1 0.351368 0.976368 0.168054
1630 1 0.476368 0.851368 0.168054
1655 3 0.446204 0.946204 0.153627
1659 3 0.381532 0.881532 0.153627
1635 2 0.445118 0.945118 0.183001
1648 2 0.382618 0.882618 0.183001
1652 3 0.383704 0.944032 0.18352
1668 3 0.444032 0.883704 0.18352
761 3 0.506532 0.821204 0.122696
585 3 0.571204 0.756532 0.122696
1681 1 0.538868 0.788868 0.138162
1689 1 0.632618 0.757618 0.123215
1726 3 0.633704 0.819032 0.123735
1702 1 0.695118 0.820118 0.123215
1706 3 0.694032 0.758704 0.123735
792 1 0.601368 0.851368 0.108269
829 3 0.631532 0.946204 0.122696
1687 1 0.663868 0.913868 0.138162
1696 1 0.507618 0.882618 0.123215
1703 2 0.570118 0.945118 0.123215
1714 3 0.508704 0.944032 0.123735
1733 3 0.569032 0.883704 0.123735
786 1 0.726368 0.976368 0.108269
838 3 0.696204 0.881532 0.122696
1441 3 0.506532 0.756532 0.153627
1697 1 0.632618 0.820118 0.153108
1729 3 0.633704 0.758704 0.152589
1735 3 0.571204 0.821204 0.153627
1683 1 0.663868 0.788868 0.197947
1690 2 0.570118 0.820118 0.183001
1701 2 0.507618 0.757618 0.183001
1707 3 0.631532 0.821204 0.182481
1718 3 0.569032 0.758704 0.18352
1731 3 0.508704 0.819032 0.18352
1700 1 0.695118 0.757618 0.153108
1720 3 0.694032 0.819032 0.152589
1493 3 0.696204 0.756532 0.182481
1684 1 0.601368 0.976368 0.168054
1693 2 0.570118 0.882618 0.153108
1694 2 0.507618 0.945118 0.153108
1710 3 0.508704 0.883704 0.152589
1715 3 0.631532 0.881532 0.153627
1728 3 0.569032 0.944032 0.152589
1676 3 0.506532 0.946204 0.182481
1685 1 0.538868 0.913868 0.197947
1704 2 0.632618 0.882618 0.183001
1708 3 0.633704 0.944032 0.18352
1723 3 0.571204 0.881532 0.182481
1686 1 0.726368 0.851368 0.168054
1711 3 0.696204 0.946204 0.153627
1691 1 0.695118 0.945118 0.183001
1724 3 0.694032 0.883704 0.18352
817 3 0.756532 0.821204 0.122696
641 3 0.821204 0.756532 0.122696
1737 1 0.788868 0.788868 0.138162
1745 1 0.882618 0.757618 0.123215
1758 2 0.945118 0.820118 0.123215
1762 3 0.944032 0.758704 0.123735
1782 3 0.883704 0.819032 0.123735
1752 1 0.757618 0.882618 0.123215
1759 2 0.820118 0.945118 0.123215
1770 3 0.758704 0.944032 0.123735
1789 3 0.819032 0.883704 0.123735
842 1 0.976368 0.976368 0.108269
848 1 0.851368 0.851368 0.108269
885 3 0.881532 0.946204 0.122696
894 3 0.946204 0.881532 0.122696
1743 1 0.913868 0.913868 0.138162
1497 3 0.756532 0.756532 0.153627
1791 3 0.821204 0.821204 0.153627
1746 1 0.820118 0.820118 0.183001
1757 1 0.757618 0.757618 0.183001
1774 3 0.819032 0.758704 0.18352
1787 3 0.758704 0.819032 0.18352
1753 1 0.882618 0.820118 0.153108
1756 2 0.945118 0.757618 0.153108
1776 3 0.944032 0.819032 0.152589
1785 3 0.883704 0.758704 0.152589
1549 3 0.946204 0.756532 0.182481
1739 1 0.913868 0.788868 0.197947
1763 3 0.881532 0.821204 0.182481
1749 2 0.820118 0.882618 0.153108
1750 2 0.757618 0.945118 0.153108
1766 3 0.758704 0.883704 0.152589
1784 3 0.819032 0.944032 0.152589
1732 3 0.756532 0.946204 0.182481
1741 1 0.788868 0.913868 0.197947
1779 3 0.821204 0.881532 0.182481
1740 1 0.851368 0.976368 0.168054
1742 1 0.976368 0.851368 0.168054
1767 3 0.946204 0.946204 0.153627
1771 3 0.881532 0.881532 0.153627
1747 1 0.945118 0.945118 0.183001
1760 1 0.882618 0.882618 0.183001
1764 3 0.883704 0.944032 0.18352
1780 3 0.944032 0.883704 0.18352
911 1 0.00761843 0.0701184 0.212894
915 2 0.0701184 0.00761843 0.212894
928 3 0.0690325 0.0690325 0.212374
932 3 0.133704 0.133704 0.212374
938 3 0.00870436 0.00870436 0.212374
1618 3 0.131532 0.00653249 0.213413
1093 3 0.00653249 0.131532 0.213413
908 1 0.195118 0.132618 0.212894
943 3 0.196204 0.0712044 0.213413
914 1 0.132618 0.195118 0.212894
935 3 0.0712044 0.196204 0.213413
952 3 0.194032 0.194032 0.212374
904 1 0.101368 0.101368 0.22784
1805 4 0.0814024 0.155781 0.23929
2721 4 0.00947107 0.131179 0.270893
2722 5 0.00826106 0.159364 0.271314
4551 4 7.4931e-05 0.027812 0.271955
4552 5 0.0178428 0.0495182 0.273453
1806 5 0.105624 0.170015 0.237991
1807 5 0.0621937 0.175578 0.242152
898 1 0.226368 0.226368 0.22784
2714 5 0.232253 0.172777 0.260194
4230 4 0.0849197 0.0306005 0.288163
4231 5 0.103986 0.0504015 0.291227
4232 5 0.0602961 0.0414779 0.292222
1905 4 0.191377 0.0554547 0.29903
1906 5 0.181696 0.033054 0.292246
2855 5 0.110741 0.206322 0.296471
925 3 0.256532 0.131532 0.213413
967 2 0.257618 0.0701184 0.212894
971 1 0.320118 0.00761843 0.212894
984 3 0.319032 0.0690325 0.212374
994 3 0.258704 0.00870436 0.212374
964 2 0.445118 0.132618 0.212894
988 3 0.383704 0.133704 0.212374
999 3 0.446204 0.0712044 0.213413
1674 3 0.381532 0.00653249 0.213413
991 3 0.321204 0.196204 0.213413
970 2 0.382618 0.195118 0.212894
1008 3 0.444032 0.194032 0.212374
2529 4 0.28362 0.0681001 0.268067
2530 5 0.301994 0.0593934 0.27743
2531 5 0.260474 0.0750174 0.275048
2712 4 0.25577 0.157172 0.260349
960 1 0.351368 0.101368 0.22784
2564 5 0.479759 0.0887654 0.27373
2769 4 0.406108 0.0497721 0.243074
2770 5 0.430738 0.0615564 0.246496
2771 5 0.386648 0.06845 0.247049
4133 5 0.401656 0.159823 0.247593
2713 5 0.276697 0.175958 0.261499
954 1 0.476368 0.226368 0.22784
2073 4 0.476559 0.203317 0.279865
2075 5 0.457154 0.223234 0.28218
4131 4 0.380759 0.176514 0.243279
4132 5 0.390778 0.202715 0.244774
4493 5 0.34826 0.183361 0.295712
981 3 0.506532 0.131532 0.213413
1023 1 0.507618 0.0701184 0.212894
1027 2 0.570118 0.00761843 0.212894
1040 3 0.569032 0.0690325 0.212374
1044 3 0.633704 0.133704 0.212374
1050 3 0.508704 0.00870436 0.212374
1730 3 0.631532 0.00653249 0.213413
1020 1 0.695118 0.132618 0.212894
1055 3 0.696204 0.0712044 0.213413
1026 1 0.632618 0.195118 0.212894
1047 3 0.571204 0.196204 0.213413
1064 3 0.694032 0.194032 0.212374
1016 1 0.601368 0.101368 0.22784
2562 4 0.504622 0.0948698 0.279414
2563 5 0.522162 0.0985853 0.268988
2949 4 0.535892 0.139143 0.242748
2950 5 0.559495 0.154466 0.24379
2951 5 0.515125 0.158234 0.242286
4647 4 0.649591 0.100347 0.267
4648 5 0.641147 0.108151 0.254671
4649 5 0.635755 0.0762573 0.269386
2116 5 0.710321 0.150427 0.266212
2074 5 0.501266 0.216595 0.281371
2220 4 0.566033 0.232264 0.265093
2221 5 0.589267 0.248287 0.264961
1010 1 0.726368 0.226368 0.22784
2115 4 0.718503 0.172861 0.273409
2117 5 0.69441 0.185403 0.27708
2310 4 0.503983 0.0400856 0.293784
1037 3 0.756532 0.131532 0.213413
1079 1 0.757618 0.0701184 0.212894
1083 1 0.820118 0.00761843 0.212894
1096 3 0.819032 0.0690325 0.212374
1106 3 0.758704 0.00870436 0.212374
1076 2 0.945118 0.132618 0.212894
1100 3 0.883704 0.133704 0.212374
1111 3 0.946204 0.0712044 0.213413
1786 3 0.881532 0.00653249 0.213413
1103 3 0.821204 0.196204 0.213413
1082 1 0.882618 0.195118 0.212894
1120 3 0.944032 0.194032 0.212374
1072 1 0.851368 0.101368 0.22784
2723 5 0.994591 0.12417 0.259922
4074 4 0.935898 0.0526514 0.270172
4075 5 0.927518 0.0694471 0.280254
4076 5 0.912139 0.0462705 0.263554
4329 4 0.839283 0.0481988 0.264411
4330 5 0.851018 0.0725634 0.260546
4331 5 0.859783 0.0290641 0.262878
4553 5 0.975343 0.0374735 0.276534
3170 5 0.803282 0.217481 0.28016
1066 1 0.976368 0.226368 0.22784
2987 5 0.813477 0.0223705 0.296767
2985 4 0.83966 0.0135476 0.294008
2986 5 0.85474 0.037278 0.292826
3168 4 0.797587 0.218728 0.293369
3169 5 0.769412 0.217877 0.294068
946 3 0.131532 0.256532 0.213413
1135 2 0.00761843 0.320118 0.212894
1139 1 0.0701184 0.257618 0.212894
1152 3 0.0690325 0.319032 0.212374
1162 3 0.00870436 0.258704 0.212374
1167 3 0.196204 0.321204 0.213413
1138 2 0.132618 0.445118 0.212894
1156 3 0.133704 0.383704 0.212374
1159 3 0.0712044 0.446204 0.213413
1317 3 0.00653249 0.381532 0.213413
1132 2 0.195118 0.382618 0.212894
1176 3 0.194032 0.444032 0.212374
4008 4 0.105288 0.27842 0.250707
4009 5 0.0869264 0.264475 0.24292
4010 5 0.0987767 0.270583 0.263297
4071 4 0.00810816 0.29418 0.262079
4072 5 0.0116635 0.310363 0.25115
4073 5 0.00523821 0.268029 0.257188
1128 1 0.101368 0.351368 0.22784
2982 4 0.00704797 0.421066 0.267371
2983 5 0.0154719 0.417985 0.280171
3060 4 0.151987 0.364526 0.265352
3062 5 0.12739 0.377552 0.26311
3623 5 0.0397944 0.460115 0.284527
3813 4 0.048586 0.496922 0.252708
1122 1 0.226368 0.476368 0.22784
2978 5 0.222367 0.367369 0.285389
3061 5 0.16854 0.38447 0.270697
2185 5 0.00273094 0.352677 0.297777
3621 4 0.0360847 0.487037 0.288173
3622 5 0.0613369 0.495219 0.292761
2976 4 0.232753 0.341283 0.28677
1191 1 0.257618 0.320118 0.212894
1195 1 0.320118 0.257618 0.212894
1208 3 0.319032 0.319032 0.212374
1218 3 0.258704 0.258704 0.212374
1002 3 0.381532 0.256532 0.213413
1223 3 0.446204 0.321204 0.213413
1149 3 0.256532 0.381532 0.213413
1215 3 0.321204 0.446204 0.213413
1188 1 0.445118 0.382618 0.212894
1194 2 0.382618 0.445118 0.212894
1212 3 0.383704 0.383704 0.212374
1232 3 0.444032 0.444032 0.212374
2977 5 0.256082 0.341157 0.279171
4597 5 0.322197 0.499837 0.282499
1178 1 0.476368 0.476368 0.22784
1184 1 0.351368 0.351368 0.22784
2412 4 0.389455 0.452622 0.250538
2413 5 0.416258 0.447562 0.25401
2414 5 0.388319 0.480561 0.248699
2672 5 0.357932 0.379469 0.294357
3450 4 0.446585 0.378875 0.297459
3452 5 0.429049 0.367145 0.288491
1058 3 0.631532 0.256532 0.213413
1247 2 0.507618 0.320118 0.212894
1251 2 0.570118 0.257618 0.212894
1264 3 0.569032 0.319032 0.212374
1274 3 0.508704 0.258704 0.212374
1279 3 0.696204 0.321204 0.213413
1205 3 0.506532 0.381532 0.213413
1250 2 0.632618 0.445118 0.212894
1268 3 0.633704 0.383704 0.212374
1271 3 0.571204 0.446204 0.213413
1244 2 0.695118 0.382618 0.212894
1288 3 0.694032 0.444032 0.212374
1832 6 0.605757 0.286839 0.244648
1833 7 0.599066 0.298096 0.257724
1834 7 0.613067 0.308562 0.236575
1835 7 0.58205 0.273473 0.238935
2222 5 0.544954 0.250445 0.267327
3558 4 0.679451 0.300223 0.282546
3560 5 0.68461 0.327911 0.283428
1240 1 0.601368 0.351368 0.22784
1816 6 0.533078 0.442392 0.237225
1817 7 0.545039 0.451656 0.249282
1818 7 0.506655 0.451286 0.237634
1819 7 0.531534 0.412622 0.236221
2052 4 0.639222 0.490083 0.258937
4155 4 0.572922 0.385364 0.265933
4156 5 0.570979 0.359298 0.271027
4157 5 0.556785 0.384772 0.254861
1234 1 0.726368 0.476368 0.22784
3559 5 0.69147 0.289235 0.293572
4284 4 0.638712 0.367464 0.297356
4286 5 0.613723 0.380577 0.297108
4838 5 0.676812 0.455389 0.292961
1303 1 0.757618 0.320118 0.212894
1307 1 0.820118 0.257618 0.212894
1320 3 0.819032 0.319032 0.212374
1330 3 0.758704 0.258704 0.212374
1114 3 0.881532 0.256532 0.213413
1335 3 0.946204 0.321204 0.213413
1261 3 0.756532 0.381532 0.213413
1327 3 0.821204 0.446204 0.213413
1300 2 0.945118 0.382618 0.212894
1306 1 0.882618 0.445118 0.212894
1324 3 0.883704 0.383704 0.212374
1344 3 0.944032 0.444032 0.212374
1799 4 0.799222 0.488666 0.242243
1800 5 0.775115 0.484087 0.248914
1801 5 0.81315 0.464176 0.243061
2898 4 0.800866 0.451739 0.268239
2899 5 0.793993 0.459162 0.280841
2900 5 0.822842 0.434295 0.269705
1290 1 0.976368 0.476368 0.22784
1296 1 0.851368 0.351368 0.22784
2504 5 0.866874 0.372 0.273323
2756 5 0.874704 0.497115 0.277289
2984 5 0.993481 0.445814 0.267206
3180 4 0.901758 0.334575 0.248845
3181 5 0.916843 0.358184 0.250482
3182 5 0.87612 0.341067 0.253561
2184 4 0.978075 0.340173 0.295055
2186 5 0.964629 0.358386 0.286993
2502 4 0.868392 0.366563 0.28655
2503 5 0.841556 0.366805 0.290732
1170 3 0.131532 0.506532 0.213413
1359 1 0.00761843 0.570118 0.212894
1363 1 0.0701184 0.507618 0.212894
1376 3 0.0690325 0.569032 0.212374
1380 3 0.133704 0.633704 0.212374
1386 3 0.00870436 0.508704 0.212374
1541 3 0.00653249 0.631532 0.213413
1356 2 0.195118 0.632618 0.212894
1391 3 0.196204 0.571204 0.213413
1362 2 0.132618 0.695118 0.212894
1383 3 0.0712044 0.696204 0.213413
1400 3 0.194032 0.694032 0.212374
1352 1 0.101368 0.601368 0.22784
3294 4 0.124886 0.508956 0.246928
3295 5 0.152222 0.515966 0.247179
3296 5 0.113254 0.527186 0.238252
3814 5 0.0646944 0.519799 0.254487
3815 5 0.022877 0.507189 0.250075
3924 4 0.0983887 0.552143 0.28318
2283 4 0.18783 0.642897 0.249376
2284 5 0.207197 0.645745 0.259101
2285 5 0.171286 0.665599 0.250693
2262 4 0.124971 0.718775 0.256943
2263 5 0.130072 0.698105 0.24808
2264 5 0.144534 0.715294 0.266531
1346 1 0.226368 0.726368 0.22784
3925 5 0.125926 0.553841 0.286029
3926 5 0.0874322 0.576023 0.288113
1373 3 0.256532 0.631532 0.213413
1415 2 0.257618 0.570118 0.212894
1419 1 0.320118 0.507618 0.212894
1432 3 0.319032 0.569032 0.212374
1442 3 0.258704 0.508704 0.212374
1226 3 0.381532 0.506532 0.213413
1412 1 0.445118 0.632618 0.212894
1436 3 0.383704 0.633704 0.212374
1447 3 0.446204 0.571204 0.213413
1439 3 0.321204 0.696204 0.213413
1418 1 0.382618 0.695118 0.212894
1456 3 0.444032 0.694032 0.212374
1796 4 0.327021 0.5429 0.247317
1798 5 0.306475 0.562248 0.24711
4596 4 0.307019 0.523624 0.28284
1408 1 0.351368 0.601368 0.22784
1797 5 0.350838 0.557914 0.248276
1824 6 0.465682 0.532592 0.242093
1825 7 0.471807 0.52888 0.256076
1826 7 0.491943 0.53078 0.235501
1827 7 0.454914 0.559975 0.239414
3262 5 0.359453 0.656564 0.273386
1837 7 0.326206 0.710548 0.246171
1402 1 0.476368 0.726368 0.22784
1836 6 0.346787 0.722012 0.237298
1838 7 0.370794 0.727615 0.24534
1839 7 0.338414 0.747675 0.232239
2786 5 0.428901 0.749054 0.262563
3261 4 0.335405 0.668207 0.269034
3263 5 0.340883 0.695876 0.268543
3476 5 0.327355 0.624285 0.29593
4598 5 0.281395 0.515414 0.286918
2430 4 0.415313 0.601913 0.298425
2431 5 0.443309 0.598321 0.298425
3475 5 0.369362 0.609801 0.297984
3609 4 0.451414 0.504585 0.295156
3611 5 0.431502 0.523683 0.298005
2318 5 0.458291 0.706835 0.297941
1429 3 0.506532 0.631532 0.213413
1282 3 0.631532 0.506532 0.213413
1471 1 0.507618 0.570118 0.212894
1475 2 0.570118 0.507618 0.212894
1488 3 0.569032 0.569032 0.212374
1492 3 0.633704 0.633704 0.212374
1498 3 0.508704 0.508704 0.212374
1468 2 0.695118 0.632618 0.212894
1503 3 0.696204 0.571204 0.213413
1474 2 0.632618 0.695118 0.212894
1495 3 0.571204 0.696204 0.213413
1512 3 0.694032 0.694032 0.212374
1464 1 0.601368 0.601368 0.22784
2053 5 0.663253 0.504779 0.258083
2054 5 0.620691 0.508159 0.264317
2127 4 0.567522 0.618923 0.273413
2128 5 0.587415 0.605719 0.280612
2129 5 0.570868 0.646239 0.276412
2719 5 0.639156 0.544288 0.279606
3222 4 0.537125 0.548347 0.258869
3223 5 0.536023 0.525445 0.266742
3224 5 0.536698 0.570053 0.267496
3105 4 0.641909 0.720511 0.266837
3106 5 0.631002 0.739392 0.258265
3107 5 0.638408 0.695656 0.260663
4196 5 0.588699 0.738107 0.283257
1458 1 0.726368 0.726368 0.22784
4588 5 0.745572 0.740406 0.276758
2508 4 0.641301 0.650484 0.29907
2718 4 0.640277 0.550757 0.292735
2720 5 0.661856 0.568824 0.293758
4194 4 0.59719 0.733185 0.295914
1485 3 0.756532 0.631532 0.213413
1527 1 0.757618 0.570118 0.212894
1531 1 0.820118 0.507618 0.212894
1544 3 0.819032 0.569032 0.212374
1554 3 0.758704 0.508704 0.212374
1338 3 0.881532 0.506532 0.213413
1524 2 0.945118 0.632618 0.212894
1548 3 0.883704 0.633704 0.212374
1559 3 0.946204 0.571204 0.213413
1551 3 0.821204 0.696204 0.213413
1530 2 0.882618 0.695118 0.212894
1568 3 0.944032 0.694032 0.212374
3564 4 0.799082 0.609464 0.263076
3565 5 0.792379 0.636849 0.26372
3566 5 0.801204 0.604047 0.249866
4544 5 0.767723 0.628886 0.285161
1520 1 0.851368 0.601368 0.22784
2754 4 0.893389 0.517085 0.27395
2755 5 0.889915 0.520625 0.260661
3093 4 0.903549 0.641096 0.270819
3094 5 0.930477 0.647575 0.268219
3095 5 0.903064 0.635487 0.284047
4386 4 0.919969 0.5802 0.249123
4387 5 0.934142 0.557697 0.253646
4388 5 0.923723 0.59982 0.258661
1514 1 0.976368 0.726368 0.22784
3570 4 0.875775 0.697893 0.262831
3571 5 0.902686 0.699298 0.258816
3572 5 0.869097 0.724452 0.266098
4542 4 0.767463 0.645293 0.296145
2516 5 0.833393 0.591973 0.295606
4543 5 0.764534 0.671502 0.291334
1394 3 0.131532 0.756532 0.213413
1583 1 0.00761843 0.820118 0.212894
1587 1 0.0701184 0.757618 0.212894
1600 3 0.0690325 0.819032 0.212374
1610 3 0.00870436 0.758704 0.212374
1615 3 0.196204 0.821204 0.213413
1586 1 0.132618 0.945118 0.212894
1604 3 0.133704 0.883704 0.212374
1607 3 0.0712044 0.946204 0.213413
1765 3 0.00653249 0.881532 0.213413
1580 2 0.195118 0.882618 0.212894
1624 3 0.194032 0.944032 0.212374
1845 7 0.13617 0.792731 0.234257
1844 6 0.161742 0.786939 0.240765
1820 6 0.0470525 0.780436 0.238574
1821 7 0.0689485 0.781491 0.248607
1822 7 0.047553 0.805822 0.231909
1823 7 0.020265 0.778191 0.245011
2002 5 0.0520601 0.792161 0.282499
1847 7 0.183149 0.781192 0.231356
1846 7 0.169925 0.811502 0.247739
1576 1 0.101368 0.851368 0.22784
1812 6 0.161484 0.888298 0.240291
1813 7 0.160281 0.888748 0.254753
1815 7 0.152326 0.913549 0.234806
4083 4 0.0915847 0.858201 0.259637
4084 5 0.0683356 0.842906 0.257384
4085 5 0.110968 0.839323 0.26348
1570 1 0.226368 0.976368 0.22784
1814 7 0.19031 0.885235 0.237264
3615 4 0.204985 0.930267 0.262649
3616 5 0.207891 0.925222 0.24944
3617 5 0.190009 0.954157 0.263268
3954 4 0.245538 0.95918 0.279216
3956 5 0.22718 0.980612 0.278939
2001 4 0.0330905 0.774323 0.287708
2003 5 0.00964828 0.789786 0.289064
2408 5 0.00571957 0.96093 0.29876
2506 5 0.0843942 0.858126 0.296146
1639 1 0.257618 0.820118 0.212894
1643 2 0.320118 0.757618 0.212894
1656 3 0.319032 0.819032 0.212374
1666 3 0.258704 0.758704 0.212374
1450 3 0.381532 0.756532 0.213413
1671 3 0.446204 0.821204 0.213413
1597 3 0.256532 0.881532 0.213413
1663 3 0.321204 0.946204 0.213413
1636 1 0.445118 0.882618 0.212894
1642 1 0.382618 0.945118 0.212894
1660 3 0.383704 0.883704 0.212374
1680 3 0.444032 0.944032 0.212374
1843 7 0.414046 0.779285 0.23722
1842 7 0.386418 0.811625 0.227976
1840 6 0.405446 0.80777 0.23846
1841 7 0.391441 0.812545 0.250203
2784 4 0.456516 0.750966 0.265202
2785 5 0.459509 0.776085 0.27119
4017 4 0.493568 0.789094 0.250095
4019 5 0.468896 0.777808 0.246372
1808 6 0.275713 0.935246 0.240957
1809 7 0.252234 0.92058 0.235667
1810 7 0.296912 0.933272 0.231445
1811 7 0.28621 0.921292 0.252735
3955 5 0.270737 0.971528 0.280671
1626 1 0.476368 0.976368 0.22784
1632 1 0.351368 0.851368 0.22784
2238 4 0.377526 0.890837 0.270679
2239 5 0.36158 0.876291 0.26198
2240 5 0.390915 0.909868 0.263038
4516 5 0.478051 0.978853 0.27955
4515 4 0.467931 0.960515 0.288599
4517 5 0.442532 0.970729 0.291885
1506 3 0.631532 0.756532 0.213413
1695 2 0.507618 0.820118 0.212894
1699 1 0.570118 0.757618 0.212894
1712 3 0.569032 0.819032 0.212374
1722 3 0.508704 0.758704 0.212374
1727 3 0.696204 0.821204 0.213413
1653 3 0.506532 0.881532 0.213413
1698 1 0.632618 0.945118 0.212894
1716 3 0.633704 0.883704 0.212374
1719 3 0.571204 0.946204 0.213413
1692 2 0.695118 0.882618 0.212894
1736 3 0.694032 0.944032 0.212374
4018 5 0.500058 0.806981 0.240124
4783 5 0.645105 0.82593 0.275083
1688 1 0.601368 0.851368 0.22784
2105 5 0.511055 0.931671 0.278684
3249 4 0.567515 0.858692 0.281107
3250 5 0.589136 0.876804 0.2806
3251 5 0.54454 0.875087 0.281073
3330 4 0.55156 0.972808 0.257849
3331 5 0.574288 0.989126 0.259626
3332 5 0.554719 0.962066 0.245457
4782 4 0.647064 0.846051 0.265662
4784 5 0.630445 0.866825 0.270172
1682 1 0.726368 0.976368 0.22784
2552 5 0.746938 0.862106 0.262483
4289 5 0.73725 0.972727 0.265683
2103 4 0.511443 0.926661 0.291968
2104 5 0.537148 0.93484 0.295942
1751 2 0.757618 0.820118 0.212894
1755 1 0.820118 0.757618 0.212894
1768 3 0.819032 0.819032 0.212374
1778 3 0.758704 0.758704 0.212374
1562 3 0.881532 0.756532 0.213413
1783 3 0.946204 0.821204 0.213413
1709 3 0.756532 0.881532 0.213413
1775 3 0.821204 0.946204 0.213413
1748 1 0.945118 0.882618 0.212894
1754 2 0.882618 0.945118 0.212894
1772 3 0.883704 0.883704 0.212374
1792 3 0.944032 0.944032 0.212374
4587 4 0.762211 0.75823 0.283558
4589 5 0.754207 0.783856 0.279393
2550 4 0.768435 0.848234 0.256781
2551 5 0.783264 0.838103 0.267195
3238 5 0.818179 0.931385 0.246794
4287 4 0.756335 0.951939 0.265939
4288 5 0.780981 0.965063 0.267912
1738 1 0.976368 0.976368 0.22784
1744 1 0.851368 0.851368 0.22784
1828 6 0.954723 0.913955 0.241168
1829 7 0.936945 0.914833 0.252922
1830 7 0.982215 0.907534 0.246214
1831 7 0.955713 0.938808 0.235144
3237 4 0.843658 0.942618 0.244584
3239 5 0.849542 0.956795 0.255913
4485 4 0.886154 0.844928 0.255853
4486 5 0.911452 0.855357 0.252543
4487 5 0.868908 0.867266 0.255605
4164 4 0.830351 0.901349 0.290386
4165 5 0.856121 0.912103 0.288419
3045 4 0.153348 0.0818826 0.34282
3047 5 0.147459 0.109306 0.344329
3216 4 0.0175594 0.133469 0.340222
3217 5 0.0363074 0.153004 0.344035
1907 5 0.169941 0.0630507 0.307025
3046 5 0.174412 0.0812813 0.333839
4344 4 0.205304 0.138832 0.3291
4345 5 0.229145 0.153925 0.32944
4346 5 0.189255 0.14999 0.338839
2853 4 0.0975748 0.214177 0.307806
2854 5 0.0770466 0.231479 0.303639
3945 4 0.133423 0.241856 0.327769
4296 4 0.231012 0.211948 0.348915
4298 5 0.238838 0.238744 0.350908
2007 4 0.133634 0.120018 0.389918
2008 5 0.149458 0.118079 0.378778
2009 5 0.131966 0.147721 0.392375
3522 4 0.00967032 0.0172808 0.391087
3523 5 0.0316897 0.00192372 0.395256
3524 5 0.0209662 0.0369479 0.383051
4557 4 0.0301111 0.229909 0.393896
4558 5 0.0232154 0.208122 0.385972
4297 5 0.217813 0.20464 0.360325
1908 4 0.332605 0.0399195 0.328943
1910 5 0.331591 0.0519209 0.341152
1909 5 0.351455 0.0553021 0.3221
2311 5 0.481314 0.0377987 0.301753
4104 4 0.414469 0.117379 0.333556
4105 5 0.422578 0.0906545 0.335511
4106 5 0.419878 0.122326 0.32052
4512 4 0.469257 0.0856401 0.346327
4513 5 0.496334 0.0915649 0.343778
2291 5 0.489359 0.18409 0.326079
4491 4 0.3648 0.202626 0.301607
4492 5 0.349169 0.226124 0.301824
2833 5 0.49179 0.12524 0.390188
3126 4 0.381246 0.0805185 0.364001
3127 5 0.395989 0.0785759 0.375475
3128 5 0.370676 0.0546433 0.362123
4514 5 0.469067 0.0769549 0.359172
4665 4 0.31091 0.191828 0.382641
4667 5 0.292185 0.171007 0.384336
2527 5 0.437771 0.204312 0.389908
4666 5 0.334117 0.178921 0.378065
2205 4 0.604272 0.132186 0.305543
2206 5 0.616772 0.157367 0.306744
2207 5 0.577659 0.138186 0.302081
2312 5 0.52331 0.0529244 0.301471
3054 4 0.666611 0.0337693 0.322104
3948 4 0.607658 0.0653583 0.356545
3950 5 0.594098 0.0801715 0.347059
4217 5 0.628126 0.0191505 0.340187
3055 5 0.669468 0.053715 0.31265
3056 5 0.672957 0.0468303 0.33368
3279 4 0.735523 0.156131 0.338261
2289 4 0.513704 0.169868 0.326702
2290 5 0.533632 0.189813 0.326071
3280 5 0.746908 0.171667 0.328393
3281 5 0.714904 0.172306 0.343275
2148 4 0.627513 0.130897 0.373476
2149 5 0.642087 0.130527 0.385036
2150 5 0.645392 0.120494 0.364291
2832 4 0.515063 0.140413 0.387806
2834 5 0.535774 0.125939 0.393822
3882 4 0.572395 0.162342 0.378902
3949 5 0.59221 0.0689873 0.367709
4458 4 0.512072 0.0137396 0.386193
4460 5 0.512801 0.024564 0.398656
3462 4 0.704465 0.0193415 0.397066
3463 5 0.676315 0.0188542 0.398029
3464 5 0.710907 0.0467065 0.395864
2891 5 0.511917 0.188339 0.393099
3883 5 0.59184 0.182679 0.37997
3884 5 0.547752 0.176103 0.378818
2088 4 0.793364 0.109599 0.34536
2089 5 0.816192 0.126197 0.345466
2090 5 0.80092 0.0869712 0.352575
4326 4 0.79944 0.132467 0.318047
4327 5 0.81405 0.152387 0.324577
4328 5 0.780934 0.146815 0.31051
3120 4 0.945674 0.123202 0.352712
3121 5 0.939372 0.0959259 0.350991
3218 5 0.993978 0.148043 0.337682
3840 4 0.943035 0.0758954 0.316686
3841 5 0.964575 0.0891018 0.322704
3842 5 0.920165 0.0902603 0.320608
2627 5 0.773166 0.242308 0.332011
2844 4 0.904827 0.240167 0.316275
2846 5 0.881197 0.227821 0.320706
1929 4 0.929785 0.0656317 0.395932
2868 4 0.860689 0.00194363 0.374545
3122 5 0.951027 0.125647 0.365915
3444 4 0.85289 0.111069 0.37955
3445 5 0.851343 0.0895723 0.388267
3446 5 0.867217 0.131065 0.38617
3681 4 0.977064 0.123679 0.396063
3682 5 0.982921 0.120512 0.382944
4768 5 0.951837 0.0107989 0.364068
4674 4 0.815678 0.226895 0.374569
4676 5 0.815844 0.245814 0.384587
4675 5 0.838566 0.211035 0.376773
3264 4 0.0466039 0.292564 0.30684
3265 5 0.026032 0.30775 0.312557
3266 5 0.0332488 0.270837 0.301056
3526 5 0.129225 0.293807 0.352299
3946 5 0.152448 0.262541 0.326518
3947 5 0.109545 0.255072 0.331213
2355 4 0.200912 0.292535 0.333717
2356 5 0.181672 0.279205 0.341261
2357 5 0.196817 0.319918 0.336339
4560 4 0.0686665 0.420263 0.354557
4561 5 0.0948667 0.430651 0.355283
2928 4 0.244848 0.363902 0.332063
2929 5 0.237176 0.390304 0.32901
2930 5 0.244313 0.350215 0.320259
3867 4 0.192767 0.459721 0.342261
3868 5 0.214891 0.476626 0.340047
3869 5 0.170395 0.476898 0.341761
3525 4 0.10635 0.297965 0.359953
3527 5 0.0947404 0.272364 0.361167
2595 4 0.133845 0.393943 0.36624
2596 5 0.154621 0.389668 0.357334
2597 5 0.142045 0.416621 0.373255
3849 4 0.0035586 0.367979 0.394685
3850 5 0.0254595 0.384906 0.392044
4562 5 0.0519982 0.442158 0.35756
2394 4 0.198083 0.423597 0.399357
2395 5 0.217578 0.444001 0.399111
3968 5 0.238866 0.369737 0.385036
4374 4 0.411681 0.327927 0.343521
4375 5 0.436034 0.326254 0.350298
3581 5 0.271427 0.465689 0.350149
2670 4 0.35873 0.354051 0.300214
2671 5 0.379673 0.355922 0.30922
3451 5 0.432293 0.378372 0.309097
3858 4 0.489709 0.361453 0.347947
3860 5 0.477178 0.386393 0.345938
4376 5 0.412158 0.353519 0.337832
3821 5 0.31038 0.265751 0.393916
2557 5 0.484868 0.327218 0.397042
2558 5 0.447931 0.303191 0.39362
3484 5 0.397534 0.315835 0.386772
3485 5 0.360777 0.325647 0.397942
3819 4 0.335693 0.259635 0.399123
3820 5 0.351897 0.254098 0.388392
3579 4 0.274767 0.455035 0.362548
3580 5 0.289482 0.431276 0.360656
3966 4 0.254736 0.353564 0.376987
3967 5 0.270807 0.37185 0.370155
1920 4 0.416793 0.393988 0.392402
1921 5 0.426283 0.396098 0.379729
1922 5 0.402015 0.417678 0.394378
3483 4 0.385987 0.336004 0.394432
3855 4 0.343507 0.496326 0.399153
3753 4 0.580721 0.298193 0.314894
3754 5 0.608085 0.30072 0.317975
3755 5 0.575698 0.319367 0.306297
2265 4 0.518293 0.495816 0.337193
3774 4 0.560421 0.362955 0.339711
3775 5 0.573086 0.38817 0.339396
3776 5 0.570582 0.34934 0.328931
3859 5 0.516157 0.367976 0.351482
4285 5 0.657024 0.387442 0.301128
4368 4 0.612335 0.479373 0.349074
4369 5 0.639452 0.480616 0.352772
4370 5 0.612533 0.485603 0.335908
2338 5 0.690562 0.376017 0.356218
2340 4 0.732979 0.465201 0.343707
2341 5 0.7113 0.455176 0.336514
2342 5 0.7308 0.452309 0.355671
4837 5 0.714533 0.469353 0.302221
4836 4 0.698203 0.446556 0.300688
4045 5 0.616012 0.31749 0.363687
4001 5 0.544467 0.391511 0.399574
4044 4 0.615477 0.344832 0.360346
4046 5 0.598899 0.356786 0.369656
2337 4 0.692141 0.358829 0.366899
2339 5 0.715973 0.344236 0.364999
2465 5 0.683796 0.473952 0.393203
2625 4 0.761642 0.266088 0.327267
2626 5 0.761091 0.283487 0.337894
4396 5 0.771322 0.329096 0.324297
1936 5 0.95862 0.319884 0.353758
2845 5 0.913078 0.256614 0.326512
3033 4 0.80469 0.34896 0.352032
3035 5 0.78679 0.370728 0.35129
4395 4 0.771266 0.357047 0.322419
4397 5 0.75953 0.360598 0.31026
1935 4 0.941045 0.303439 0.360809
1937 5 0.958001 0.28589 0.367594
4341 4 0.890553 0.253042 0.379223
4342 5 0.907124 0.266822 0.38794
4343 5 0.89904 0.261942 0.367072
3034 5 0.818179 0.352624 0.363761
2121 4 0.885108 0.476415 0.366421
2122 5 0.879758 0.466564 0.37881
2123 5 0.881256 0.454186 0.358309
3851 5 0.981056 0.384991 0.39424
4425 4 0.904478 0.353597 0.378537
4426 5 0.930732 0.361077 0.375107
4427 5 0.896425 0.373114 0.387496
2490 4 0.00048162 0.546791 0.356271
4518 4 0.15037 0.618485 0.352783
4519 5 0.172635 0.60144 0.351241
2279 5 0.0143787 0.671795 0.343451
2716 5 0.148158 0.680031 0.335904
2717 5 0.162814 0.706217 0.320097
3144 4 0.0123698 0.70342 0.306433
3146 5 0.0138834 0.731601 0.306212
2715 4 0.170384 0.684383 0.327848
4520 5 0.154203 0.630428 0.364876
4137 4 0.20474 0.536057 0.379306
4138 5 0.221695 0.532915 0.368618
4139 5 0.216283 0.557189 0.386349
1950 4 0.0763302 0.687872 0.398583
1952 5 0.0856146 0.707667 0.390045
2278 5 0.00206414 0.690875 0.361833
3351 4 0.291574 0.604973 0.334839
3352 5 0.315373 0.620148 0.334899
3353 5 0.271193 0.623817 0.332391
2267 5 0.498124 0.500613 0.328032
2349 4 0.491918 0.606738 0.315202
2351 5 0.46902 0.610332 0.322906
2432 5 0.411728 0.629577 0.300482
3474 4 0.343856 0.608173 0.303713
3610 5 0.475155 0.515576 0.300223
4483 5 0.352797 0.639839 0.350546
4497 4 0.433334 0.649342 0.346161
4498 5 0.457576 0.648632 0.353067
4175 5 0.301238 0.726206 0.334134
2157 4 0.405443 0.730182 0.317861
2158 5 0.387309 0.727419 0.3076
2316 4 0.436182 0.690301 0.300749
2317 5 0.445766 0.672353 0.310105
2364 4 0.413724 0.737639 0.3532
2365 5 0.386192 0.740237 0.350498
2366 5 0.422711 0.717552 0.344746
4499 5 0.436484 0.670799 0.337521
3756 4 0.297848 0.593238 0.391019
3757 5 0.288784 0.572445 0.399053
3758 5 0.309288 0.61209 0.399445
3857 5 0.32158 0.506632 0.392227
1977 4 0.4088 0.524229 0.365719
1978 5 0.42522 0.528306 0.376524
1979 5 0.396785 0.549344 0.363499
3856 5 0.362083 0.517563 0.399526
4482 4 0.353241 0.628195 0.362842
4484 5 0.379363 0.633057 0.367395
4407 4 0.465116 0.714514 0.395855
4408 5 0.491193 0.719908 0.391379
4409 5 0.451656 0.739249 0.394944
2266 5 0.535123 0.518416 0.336411
2350 5 0.511996 0.621936 0.3213
2510 5 0.616903 0.661619 0.303278
2076 4 0.710386 0.658904 0.324957
4668 4 0.690511 0.542814 0.353595
4670 5 0.690577 0.522204 0.344371
4776 4 0.713912 0.566607 0.328576
4777 5 0.735977 0.580228 0.323244
4778 5 0.720572 0.563453 0.341607
2486 5 0.517116 0.735529 0.348409
2509 5 0.660977 0.668705 0.30328
4195 5 0.574401 0.722657 0.302085
2077 5 0.728937 0.674585 0.331832
2078 5 0.690982 0.677337 0.32067
2243 5 0.722057 0.748115 0.325291
1992 4 0.52419 0.56677 0.378902
1993 5 0.550103 0.572411 0.374281
1994 5 0.527807 0.561972 0.392092
4593 4 0.610238 0.60589 0.383698
4594 5 0.604931 0.578562 0.385926
4595 5 0.635251 0.610433 0.389563
2616 4 0.696604 0.575874 0.375704
2617 5 0.689284 0.553562 0.383194
2618 5 0.724801 0.576386 0.376257
4669 5 0.679854 0.530768 0.364689
2046 4 0.622155 0.7329 0.375012
2047 5 0.64317 0.740856 0.383181
2484 4 0.521238 0.745618 0.360862
2485 5 0.513304 0.724591 0.369029
3416 5 0.724737 0.724172 0.389538
1975 5 0.813395 0.646481 0.342501
1974 4 0.837386 0.661089 0.341174
2025 4 0.935122 0.621051 0.311002
2026 5 0.959288 0.635589 0.310452
2027 5 0.915269 0.640652 0.313047
2491 5 0.996557 0.574691 0.35546
2514 4 0.857096 0.582734 0.301453
2515 5 0.873361 0.6057 0.302486
1976 5 0.843266 0.670063 0.353661
2277 4 0.993835 0.687227 0.349038
3145 5 0.984956 0.697746 0.304712
3162 4 0.887744 0.706581 0.328679
3163 5 0.903736 0.690862 0.320481
3164 5 0.891505 0.733034 0.324328
2492 5 0.978105 0.537359 0.363152
3750 4 0.973812 0.584831 0.393109
3752 5 0.952539 0.56635 0.392347
3414 4 0.751134 0.730762 0.385945
2118 4 0.0263152 0.824039 0.338757
2120 5 0.0166424 0.814242 0.350542
3335 5 0.153271 0.777123 0.351035
3333 4 0.178051 0.764297 0.349001
3334 5 0.189121 0.777522 0.338315
4820 5 0.226542 0.819198 0.337178
4819 5 0.245623 0.829038 0.355898
2070 4 0.092543 0.941082 0.330617
2071 5 0.111529 0.960202 0.334637
2072 5 0.0700674 0.95633 0.326943
2119 5 0.0412767 0.846962 0.342048
2406 4 0.03235 0.95922 0.303158
2407 5 0.0420744 0.985673 0.30243
2505 4 0.0740658 0.841737 0.305964
2507 5 0.0634187 0.859857 0.314975
3892 5 0.0165602 0.97277 0.344433
3777 4 0.228737 0.979608 0.349908
4818 4 0.234863 0.840962 0.344797
2466 4 0.220596 0.819576 0.391642
2468 5 0.194878 0.819739 0.397204
3405 4 0.0471786 0.918382 0.369904
3406 5 0.0288383 0.908163 0.360881
3407 5 0.0314223 0.934008 0.378246
2467 5 0.219568 0.839733 0.382205
3148 5 0.183273 0.932039 0.394013
3778 5 0.241674 0.999374 0.357296
3779 5 0.207 0.971263 0.357538
4207 5 0.236093 0.930545 0.389096
4173 4 0.310035 0.752879 0.335468
4174 5 0.309178 0.757744 0.348759
2159 5 0.413724 0.75714 0.317305
3932 5 0.487964 0.83137 0.319583
3737 5 0.321585 0.94479 0.310448
1941 4 0.419087 0.976194 0.340816
1942 5 0.436274 0.996534 0.345292
1943 5 0.436418 0.955355 0.337049
3735 4 0.337001 0.925545 0.317017
3736 5 0.363463 0.935236 0.316261
4185 4 0.41079 0.845438 0.319172
4186 5 0.431327 0.864786 0.318813
4187 5 0.387132 0.860037 0.316838
4206 4 0.253025 0.913535 0.3962
4208 5 0.261644 0.894132 0.387305
3372 4 0.355252 0.909886 0.358249
3373 5 0.358808 0.93678 0.361976
3374 5 0.351044 0.896001 0.369829
3576 4 0.457238 0.951016 0.385054
3577 5 0.48189 0.956356 0.378996
3578 5 0.458938 0.964475 0.396892
4459 5 0.487556 0.999805 0.385624
4626 4 0.47263 0.890873 0.399975
4627 5 0.467507 0.873064 0.389793
4628 5 0.499444 0.898852 0.398184
3315 4 0.578826 0.768362 0.319742
3316 5 0.595304 0.786083 0.312793
3317 5 0.552734 0.77368 0.315266
3930 4 0.51292 0.821495 0.323762
3931 5 0.531296 0.830519 0.314469
2241 4 0.748696 0.756735 0.323581
2242 5 0.746497 0.780365 0.316273
1857 4 0.599231 0.864266 0.341778
1858 5 0.593481 0.891569 0.343814
1859 5 0.582957 0.850624 0.350671
3456 4 0.525175 0.976693 0.343479
3457 5 0.517275 0.992365 0.354051
3458 5 0.510831 0.987458 0.333054
4215 4 0.615664 0.996466 0.334802
4216 5 0.588761 0.9983 0.338791
2880 4 0.69378 0.973952 0.328477
2881 5 0.68654 0.981266 0.341047
2882 5 0.669449 0.973966 0.321634
2048 5 0.602732 0.753193 0.376327
4349 5 0.64637 0.872389 0.366674
2353 5 0.716168 0.890584 0.39556
3278 5 0.726452 0.971817 0.363649
3512 5 0.736286 0.975457 0.395161
4347 4 0.668477 0.871269 0.37505
4348 5 0.67354 0.843693 0.376604
2211 4 0.809304 0.817384 0.308972
2895 4 0.848729 0.821405 0.350803
2896 5 0.873189 0.828349 0.356664
2212 5 0.831816 0.834081 0.307377
2213 5 0.787314 0.835079 0.308994
2897 5 0.832307 0.844072 0.352543
3600 4 0.776492 0.880051 0.340436
3601 5 0.777802 0.894265 0.352082
3602 5 0.777843 0.900002 0.330908
4166 5 0.819258 0.917211 0.300211
3633 4 0.931982 0.88266 0.308974
3634 5 0.936014 0.904903 0.30089
3635 5 0.904885 0.875724 0.307169
3891 4 0.996013 0.953561 0.34331
3893 5 0.990724 0.952205 0.330066
4509 4 0.896631 0.958069 0.312382
4510 5 0.898257 0.98373 0.306814
4511 5 0.873142 0.958864 0.319858
3415 5 0.750121 0.75833 0.383091
3276 4 0.753657 0.968025 0.366755
3277 5 0.762151 0.993091 0.371446
2869 5 0.855415 0.975292 0.370885
2870 5 0.877015 0.999629 0.385502
3928 5 0.856132 0.909271 0.396147
4767 4 0.971901 0.991499 0.361844
4769 5 0.968715 0.972801 0.371841
3683 5 0.00135105 0.117841 0.402349
4470 4 0.144417 0.0524872 0.417718
4471 5 0.15795 0.0728976 0.42443
4472 5 0.133323 0.0654974 0.406977
3738 4 0.213246 0.0591105 0.419686
3739 5 0.235931 0.0430644 0.417317
3740 5 0.207965 0.0717153 0.407874
4730 5 0.215366 0.152638 0.408968
3327 4 0.100103 0.226328 0.408975
3329 5 0.0756665 0.229442 0.415565
4559 5 0.0209357 0.222484 0.406159
4728 4 0.228113 0.170311 0.417549
4729 5 0.240376 0.18959 0.409623
2757 4 0.145823 0.103912 0.444784
2758 5 0.126123 0.0871984 0.450221
2759 5 0.13741 0.130096 0.447819
3399 4 0.0233211 0.0747524 0.473302
3400 5 0.0489332 0.0863927 0.472213
3401 5 0.00557801 0.0967007 0.473467
3672 4 0.0085811 0.108442 0.433564
3673 5 0.00684823 0.122544 0.445229
3674 5 0.0361611 0.108019 0.430702
3781 5 0.00686651 0.153495 0.488954
4087 5 0.0711021 0.0191618 0.433895
2177 5 0.23462 0.0063099 0.493838
4734 4 0.21281 0.015194 0.468892
4735 5 0.232243 0.0356638 0.468833
4736 5 0.18879 0.0281971 0.46549
1963 5 0.0149696 0.215467 0.460955
2371 5 0.140893 0.235823 0.450941
3714 4 0.149715 0.208947 0.48919
3715 5 0.138572 0.185622 0.49461
3716 5 0.159631 0.200592 0.477199
2370 4 0.168943 0.238319 0.450034
2372 5 0.177685 0.240416 0.462831
2826 4 0.351953 0.0255617 0.420914
2827 5 0.357794 0.0472956 0.412766
4149 4 0.301939 0.192942 0.414832
4150 5 0.28415 0.201276 0.424526
4151 5 0.321988 0.178526 0.421371
2526 4 0.431387 0.216089 0.401791
2528 5 0.447699 0.239084 0.402428
2890 5 0.482588 0.199566 0.408273
2175 4 0.262664 0.00320394 0.493481
2176 5 0.272756 0.027654 0.498192
2841 4 0.304705 0.0724778 0.458789
2842 5 0.330185 0.0813787 0.462738
2843 5 0.29452 0.0936739 0.451323
2409 4 0.451719 0.144214 0.457134
2410 5 0.450342 0.151843 0.470114
2411 5 0.45802 0.11671 0.457464
2611 5 0.419762 0.0260752 0.466144
2828 5 0.361555 0.0336136 0.43301
3275 5 0.49284 0.1227 0.470643
3597 4 0.285108 0.236399 0.464105
3599 5 0.262028 0.249654 0.459611
4221 4 0.299545 0.180267 0.480187
4222 5 0.293669 0.182764 0.467037
4223 5 0.327698 0.181744 0.480848
3864 4 0.3897 0.227001 0.429184
3865 5 0.391147 0.199623 0.432393
3866 5 0.369942 0.237473 0.437422
3177 4 0.550404 0.163776 0.423892
3178 5 0.537634 0.140209 0.419663
2766 4 0.705186 0.112629 0.422488
2767 5 0.732062 0.115855 0.426312
2768 5 0.691892 0.135149 0.427567
2889 4 0.509161 0.20401 0.404249
3767 5 0.708291 0.203944 0.423722
2736 4 0.635347 0.0441743 0.469142
2737 5 0.652326 0.0236927 0.464632
2738 5 0.611357 0.0406936 0.462227
2793 4 0.529914 0.0325712 0.467867
2794 5 0.551973 0.0501766 0.467725
2795 5 0.507353 0.0495095 0.468286
3273 4 0.512796 0.104679 0.474749
3274 5 0.536261 0.120295 0.475466
3437 5 0.615216 0.15797 0.459697
3048 4 0.715794 0.118778 0.462304
3049 5 0.724532 0.0957985 0.468935
3050 5 0.731465 0.119268 0.451078
2496 4 0.555854 0.22549 0.446457
2497 5 0.566092 0.236727 0.457832
2498 5 0.538171 0.205306 0.450642
3076 5 0.585328 0.242065 0.492558
3179 5 0.53898 0.168953 0.435986
3435 4 0.602828 0.18325 0.460662
3436 5 0.611863 0.193612 0.472452
3765 4 0.711808 0.186014 0.434011
3766 5 0.736317 0.193712 0.439604
1930 5 0.918978 0.0415342 0.400695
1931 5 0.950411 0.0721621 0.404601
3804 4 0.815161 0.137656 0.451188
3805 5 0.832273 0.159594 0.448917
3806 5 0.789462 0.149098 0.452294
4548 4 0.829833 0.0322292 0.480623
4549 5 0.808147 0.0383833 0.488747
1956 4 0.921996 0.0952042 0.475623
1957 5 0.896841 0.0910942 0.481421
1958 5 0.940558 0.0846605 0.484454
2246 5 0.952051 0.0141958 0.479519
3423 4 0.885437 0.0210932 0.433648
3424 5 0.91019 0.0344908 0.432634
3425 5 0.866314 0.0417835 0.434459
3780 4 0.978842 0.155716 0.490158
4550 5 0.850128 0.0232103 0.488955
1962 4 0.992209 0.230216 0.457217
1964 5 0.989259 0.249841 0.466817
3782 5 0.972027 0.177884 0.482464
3328 5 0.112943 0.251326 0.410231
3889 5 0.0593674 0.319017 0.413771
2561 5 0.246512 0.317941 0.409499
3888 4 0.0436243 0.339357 0.41933
2396 5 0.17384 0.437102 0.401824
2963 5 0.248437 0.476252 0.425289
3594 4 0.131675 0.310711 0.457522
3595 5 0.158813 0.313129 0.461047
4050 4 0.128595 0.270668 0.486469
4051 5 0.132586 0.296971 0.481961
4052 5 0.110597 0.273528 0.496777
1866 4 0.0740811 0.438961 0.490673
1867 5 0.0616222 0.461132 0.484817
1868 5 0.0533762 0.420031 0.492157
2016 4 0.0140264 0.417079 0.438973
2017 5 0.034191 0.436687 0.437841
3596 5 0.121181 0.336741 0.458957
3890 5 0.0556154 0.344113 0.431337
4125 4 0.0967121 0.356405 0.484755
4126 5 0.0789536 0.353229 0.495138
4127 5 0.0907835 0.382004 0.479826
2358 4 0.193791 0.356362 0.449554
2359 5 0.218285 0.369562 0.451821
2360 5 0.175594 0.377116 0.446732
2559 4 0.26479 0.296869 0.411562
2560 5 0.27537 0.301825 0.42385
2556 4 0.472152 0.303111 0.400551
2961 4 0.270751 0.458969 0.425249
2962 5 0.293077 0.476237 0.425272
3598 5 0.303747 0.257079 0.466328
3705 4 0.257143 0.31377 0.461759
3706 5 0.265441 0.309219 0.474477
1899 4 0.484334 0.274924 0.491491
1900 5 0.461501 0.267718 0.484343
2195 5 0.44503 0.318546 0.484708
3360 4 0.374991 0.325557 0.479371
3362 5 0.347845 0.323897 0.482982
3707 5 0.262985 0.340985 0.459522
2193 4 0.446331 0.33991 0.493508
2194 5 0.442043 0.363002 0.486021
2694 4 0.451183 0.404127 0.446381
2695 5 0.427397 0.390194 0.443481
2696 5 0.443975 0.421674 0.456377
3361 5 0.37657 0.349013 0.4719
2925 4 0.561158 0.303203 0.414883
2926 5 0.580448 0.29106 0.422845
2927 5 0.575777 0.321852 0.407549
3491 5 0.656002 0.352618 0.419218
3999 4 0.561218 0.410854 0.405271
4000 5 0.585971 0.397703 0.406857
4063 5 0.608339 0.485418 0.410191
2463 4 0.693127 0.474301 0.405942
2464 5 0.707978 0.498221 0.40689
1901 5 0.500844 0.288524 0.482683
2280 4 0.599961 0.289235 0.458924
2281 5 0.62074 0.308333 0.458724
2282 5 0.576298 0.304476 0.457915
3490 5 0.681667 0.323858 0.429988
3489 4 0.655884 0.335343 0.429894
1890 4 0.668449 0.343753 0.469555
1891 5 0.687726 0.346142 0.479349
1892 5 0.674437 0.364786 0.46102
3886 5 0.738358 0.498951 0.46615
2877 4 0.896467 0.327051 0.418604
2878 5 0.899715 0.306215 0.427578
2879 5 0.906464 0.349976 0.424862
2501 5 0.797741 0.319704 0.460237
4785 4 0.933207 0.267556 0.483436
4786 5 0.927877 0.282206 0.49469
4787 5 0.909411 0.269455 0.476232
2499 4 0.804116 0.339137 0.450933
2500 5 0.779344 0.345704 0.445277
3718 5 0.826426 0.469349 0.447626
3885 4 0.755544 0.496673 0.455497
4038 4 0.810295 0.480672 0.493375
4040 5 0.789799 0.49954 0.491206
4098 4 0.807611 0.366521 0.488695
4099 5 0.823349 0.376604 0.49881
4100 5 0.783446 0.358659 0.494571
2018 5 0.989876 0.431683 0.438789
2448 4 0.876531 0.378987 0.471629
2449 5 0.89602 0.367747 0.479781
2450 5 0.868529 0.402693 0.477877
2823 4 0.903931 0.49464 0.454237
2824 5 0.932056 0.493331 0.455186
3717 4 0.847247 0.461229 0.43938
3719 5 0.837486 0.437795 0.43348
2178 4 0.118239 0.517091 0.42213
2179 5 0.132355 0.504422 0.412133
2180 5 0.109203 0.541349 0.41675
1951 5 0.049897 0.695673 0.401496
4824 4 0.150683 0.736857 0.410072
1895 5 0.00383817 0.651371 0.452546
2676 4 0.122075 0.632481 0.438122
2677 5 0.0999282 0.649189 0.435635
2678 5 0.120666 0.627283 0.451374
2013 4 0.199748 0.550617 0.490955
2014 5 0.221089 0.569074 0.491325
2015 5 0.176532 0.566661 0.490705
3568 5 0.210085 0.614192 0.498905
4580 5 0.241517 0.572967 0.437649
1881 4 0.153499 0.697819 0.491473
1882 5 0.160713 0.720571 0.484268
1883 5 0.129164 0.704959 0.497398
3306 4 0.00760322 0.702433 0.495425
3307 5 0.0106865 0.674868 0.492923
4336 5 0.23333 0.735883 0.438915
1848 4 0.325525 0.622983 0.423114
1849 5 0.342445 0.60377 0.41743
2301 4 0.432064 0.52621 0.420867
2302 5 0.443922 0.551451 0.422951
4061 5 0.496276 0.664083 0.420457
1850 5 0.319661 0.612434 0.435317
2274 4 0.322716 0.52949 0.476199
4578 4 0.26673 0.56031 0.438067
4579 5 0.284165 0.579972 0.442994
2044 5 0.469194 0.658758 0.472356
2275 5 0.335188 0.524692 0.48809
2276 5 0.342998 0.540836 0.468538
2303 5 0.420923 0.519219 0.432811
2598 4 0.408388 0.662108 0.461543
2599 5 0.390065 0.661592 0.471808
2600 5 0.393995 0.651515 0.451093
3918 4 0.374713 0.581568 0.496176
3920 5 0.379644 0.608014 0.492091
3670 5 0.331779 0.723964 0.456346
4335 4 0.250908 0.743728 0.429042
2043 4 0.468959 0.676536 0.482841
2045 5 0.477764 0.701114 0.47771
3669 4 0.344099 0.699016 0.45408
3671 5 0.36918 0.70552 0.448726
4832 5 0.407345 0.732358 0.429924
4831 5 0.451985 0.732062 0.429988
4830 4 0.42955 0.714934 0.429989
4059 4 0.504888 0.637277 0.419509
4060 5 0.507061 0.632575 0.406239
4062 4 0.613564 0.503365 0.400075
4064 5 0.623993 0.526349 0.406118
2114 5 0.739072 0.66136 0.422841
3759 4 0.648878 0.714136 0.427974
3760 5 0.671929 0.703255 0.422178
1959 4 0.633791 0.606443 0.49669
1960 5 0.65603 0.623802 0.496275
1961 5 0.611394 0.623558 0.495997
2058 4 0.574861 0.556916 0.454867
2059 5 0.564104 0.552631 0.442556
2060 5 0.5702 0.532704 0.461438
3720 4 0.617513 0.657218 0.459244
3721 5 0.628697 0.653434 0.471506
3722 5 0.590485 0.649612 0.46062
4554 4 0.654754 0.570304 0.47844
4555 5 0.643246 0.554105 0.488028
2247 4 0.717472 0.592369 0.485536
2248 5 0.742341 0.605708 0.485755
2249 5 0.698724 0.612557 0.482602
4556 5 0.671726 0.55287 0.471597
3761 5 0.658643 0.728152 0.438721
4770 4 0.608692 0.725864 0.465149
4771 5 0.593619 0.741359 0.456469
4772 5 0.589377 0.711967 0.47241
2760 4 0.701272 0.701405 0.478469
2761 5 0.725292 0.714092 0.474802
2762 5 0.684652 0.722449 0.482682
2112 4 0.762372 0.645751 0.421321
2113 5 0.7829 0.661223 0.426896
4773 4 0.805461 0.535888 0.419906
4774 5 0.802633 0.544334 0.407096
4775 5 0.783649 0.518493 0.421951
3751 5 0.973626 0.593538 0.40595
2328 4 0.935822 0.716599 0.418126
2329 5 0.963831 0.719445 0.417161
2330 5 0.925738 0.742607 0.416067
2893 5 0.829095 0.630027 0.47706
3887 5 0.7813 0.501709 0.460466
1893 4 0.99197 0.628877 0.446692
1894 5 0.965767 0.628128 0.451697
2082 4 0.921944 0.653955 0.488478
2825 5 0.896025 0.510591 0.464712
2892 4 0.843148 0.651099 0.471103
3939 4 0.879518 0.597482 0.432119
3940 5 0.897651 0.61702 0.436557
3941 5 0.870549 0.584475 0.443306
2894 5 0.831478 0.674561 0.476119
2083 5 0.944518 0.670754 0.487423
2084 5 0.900168 0.671694 0.489814
4764 4 0.902202 0.731412 0.461141
4765 5 0.907705 0.725998 0.474126
4766 5 0.891967 0.707134 0.456299
4826 5 0.126954 0.752116 0.409659
4337 5 0.236138 0.762407 0.421794
4825 5 0.17142 0.755899 0.409105
4755 4 0.172489 0.832164 0.425585
3149 5 0.148749 0.942447 0.4066
4380 4 0.0527982 0.855298 0.412426
4381 5 0.0476562 0.855203 0.425699
4382 5 0.0305653 0.868539 0.407035
3147 4 0.174154 0.930154 0.406757
4756 5 0.196337 0.840412 0.419537
2748 4 0.0489284 0.767965 0.439187
2749 5 0.0696542 0.779016 0.446673
2750 5 0.0350409 0.790336 0.434325
4569 4 0.122909 0.812273 0.484172
4570 5 0.0987546 0.802051 0.48916
4571 5 0.138867 0.817296 0.495045
3786 4 0.0258327 0.930454 0.497956
3787 5 0.0288084 0.958504 0.497475
4086 4 0.0549034 0.997076 0.430634
4088 5 0.0624383 0.97688 0.439349
4757 5 0.160795 0.85609 0.430057
4476 4 0.22635 0.842309 0.454658
4477 5 0.208665 0.863651 0.452109
4478 5 0.245511 0.853227 0.463083
4524 4 0.224989 0.946339 0.45862
4525 5 0.1996 0.936643 0.454975
4526 5 0.241717 0.940379 0.448127
4359 4 0.305843 0.784092 0.403949
4360 5 0.2875 0.790108 0.413798
4361 5 0.330864 0.792246 0.40883
2023 5 0.388243 0.778746 0.422797
2024 5 0.362381 0.81448 0.419517
3848 5 0.459427 0.898617 0.425126
4641 4 0.413469 0.945422 0.410166
4642 5 0.435796 0.935629 0.416968
4643 5 0.393702 0.949428 0.41961
3345 4 0.296046 0.805014 0.468466
3346 5 0.315969 0.823649 0.465
3347 5 0.27316 0.820736 0.470893
2022 4 0.370271 0.796134 0.429057
3305 5 0.499478 0.810677 0.452168
4056 4 0.293539 0.851095 0.496176
4058 5 0.304111 0.876995 0.497969
2373 4 0.374827 0.852407 0.442842
2374 5 0.39807 0.868356 0.443531
2375 5 0.353777 0.870878 0.441157
2610 4 0.411822 0.999206 0.467779
2612 5 0.400118 0.998497 0.480059
3846 4 0.481832 0.893526 0.432967
3847 5 0.486324 0.917848 0.43947
4629 4 0.568498 0.757984 0.415982
4630 5 0.561974 0.778516 0.424704
4631 5 0.596284 0.760744 0.414011
2352 4 0.694705 0.874901 0.400098
2354 5 0.680708 0.891965 0.408513
3510 4 0.732951 0.965908 0.407764
3303 4 0.52255 0.794444 0.452604
3304 5 0.544065 0.812713 0.452553
2883 4 0.709566 0.76546 0.430048
2884 5 0.701873 0.765347 0.443037
2885 5 0.736734 0.757815 0.430196
3531 4 0.701202 0.825264 0.465665
2586 4 0.510691 0.971706 0.465415
2587 5 0.538752 0.971544 0.463964
2588 5 0.501842 0.949374 0.458326
3114 4 0.560833 0.938393 0.490808
3115 5 0.571426 0.91313 0.487555
3116 5 0.552278 0.949327 0.479054
3969 4 0.564782 0.891111 0.459709
3970 5 0.562372 0.919216 0.460176
3971 5 0.538884 0.882012 0.456566
4753 5 0.647116 0.922161 0.475436
4754 5 0.665652 0.962344 0.478249
4758 4 0.637649 0.880502 0.440525
4759 5 0.661004 0.896326 0.440957
4760 5 0.616588 0.899112 0.439282
3532 5 0.678235 0.840866 0.468092
3533 5 0.7119 0.835958 0.454268
4566 4 0.735305 0.85682 0.48579
4567 5 0.745793 0.853097 0.498196
4752 4 0.672095 0.935095 0.476549
3511 5 0.756261 0.974252 0.414246
3927 4 0.833156 0.922611 0.400705
3929 5 0.816814 0.902052 0.40565
4659 4 0.969043 0.974435 0.427263
4660 5 0.950407 0.98381 0.41817
4661 5 0.993994 0.983729 0.422782
4682 5 0.891842 0.886948 0.424658
2145 4 0.782387 0.759644 0.46277
2146 5 0.807213 0.767243 0.457475
2147 5 0.768148 0.783861 0.464078
2867 5 0.750504 0.966934 0.493011
3684 4 0.81234 0.845641 0.480561
3685 5 0.805268 0.849047 0.467594
4568 5 0.753524 0.843531 0.477671
2244 4 0.960223 0.987956 0.482595
2245 5 0.986092 0.991062 0.487787
3153 4 0.968764 0.851986 0.442694
3154 5 0.977325 0.864946 0.431422
3155 5 0.941255 0.85804 0.44356
3501 4 0.896517 0.975242 0.477177
3502 5 0.89665 0.979461 0.463829
3503 5 0.872504 0.961251 0.479534
3686 5 0.840145 0.840814 0.480326
4248 4 0.977391 0.925355 0.456228
4249 5 0.963158 0.903259 0.461149
4250 5 0.97877 0.943539 0.466532
4680 4 0.872512 0.883291 0.434338
4681 5 0.887033 0.872904 0.444794
1863 4 0.0165795 0.0805294 0.52298
1864 5 0.0372458 0.0926829 0.530104
1865 5 0.00239027 0.10213 0.517553
2418 4 0.142098 0.141265 0.553643
2420 5 0.133682 0.161852 0.545331
3575 5 0.14874 0.0227897 0.566632
3654 4 0.118596 0.123313 0.515418
3655 5 0.130667 0.141788 0.507002
3656 5 0.116731 0.137108 0.527162
3657 4 0.0854912 0.0579287 0.570644
3658 5 0.0747942 0.0592392 0.558167
2419 5 0.168524 0.14828 0.556994
3003 4 0.211614 0.0879936 0.564627
3005 5 0.224695 0.0637359 0.567541
3573 4 0.17191 0.0235982 0.558932
3574 5 0.168591 0.0465925 0.551266
3793 5 0.248593 0.0201171 0.547308
3794 5 0.205582 0.00818726 0.54696
2039 5 0.108777 0.207292 0.568098
2817 4 0.076978 0.220509 0.521864
2818 5 0.0998569 0.237035 0.522015
2819 5 0.0552522 0.238513 0.521527
2192 5 0.0178569 0.14837 0.5828
3659 5 0.071052 0.0773299 0.577604
2388 4 0.198502 0.146343 0.589493
2389 5 0.215933 0.156316 0.580006
2390 5 0.177667 0.165339 0.59012
3004 5 0.215335 0.103998 0.575603
3878 5 0.236118 0.0748142 0.591902
4585 5 0.184276 0.00151361 0.586714
2037 4 0.134876 0.209203 0.573155
2038 5 0.13441 0.232574 0.580721
2190 4 0.0137685 0.176008 0.580881
4683 4 0.0307103 0.228417 0.593806
4684 5 0.0571663 0.236553 0.596449
3024 4 0.292751 0.109899 0.524998
3025 5 0.267112 0.101727 0.520925
3026 5 0.290526 0.112089 0.538415
2091 4 0.45293 0.0324979 0.511407
2092 5 0.476827 0.0467832 0.513627
2093 5 0.432893 0.0523527 0.510938
2682 4 0.379569 0.0296577 0.52965
2683 5 0.375441 0.055497 0.52459
2684 5 0.353764 0.0182799 0.530204
3975 4 0.378542 0.0595273 0.5569
3976 5 0.400988 0.0430421 0.554704
3977 5 0.388063 0.079836 0.565095
3465 4 0.289896 0.21635 0.564369
3466 5 0.308904 0.218883 0.554463
4338 4 0.459935 0.214166 0.517704
4339 5 0.470281 0.237788 0.512216
4340 5 0.432679 0.219879 0.519901
3876 4 0.264011 0.0783633 0.590728
4808 5 0.321042 0.0750708 0.594385
2511 4 0.473699 0.10459 0.574452
2512 5 0.499811 0.107418 0.579396
2513 5 0.461564 0.129678 0.576589
4806 4 0.34423 0.061139 0.590531
4807 5 0.361254 0.0811274 0.585577
2816 5 0.258446 0.238958 0.592756
3467 5 0.305329 0.21356 0.575593
2035 5 0.38029 0.230391 0.585324
3454 5 0.63674 0.000343008 0.52359
3455 5 0.613637 0.0242893 0.537824
4128 4 0.604437 0.0796269 0.507227
4129 5 0.623808 0.0990325 0.504024
4130 5 0.579772 0.0917065 0.504112
4467 4 0.640632 0.146883 0.562278
4468 5 0.653711 0.147043 0.550315
2741 5 0.745681 0.0700276 0.559887
3366 4 0.689633 0.0498459 0.512658
3367 5 0.716861 0.0494021 0.516208
3368 5 0.675661 0.0450717 0.524163
3075 4 0.58973 0.235152 0.505477
3077 5 0.567056 0.219965 0.508922
4469 5 0.624369 0.169949 0.5621
4026 4 0.684828 0.229739 0.536055
4028 5 0.70499 0.210185 0.537387
2901 4 0.641207 0.0848328 0.589276
2902 5 0.663329 0.102359 0.589129
2903 5 0.61932 0.101187 0.592663
3192 4 0.551309 0.213829 0.575786
3193 5 0.578444 0.207597 0.578006
3194 5 0.546556 0.236837 0.583268
2739 4 0.7647 0.0564713 0.552307
2740 5 0.782252 0.0767213 0.548068
2866 5 0.768144 0.00520595 0.500055
3156 4 0.924911 0.149522 0.554723
3157 5 0.943512 0.157029 0.545226
3210 4 0.852782 0.156346 0.530486
3211 5 0.877815 0.163954 0.535551
3546 4 0.872073 0.109407 0.508478
3547 5 0.868624 0.119945 0.520893
3548 5 0.882815 0.0836442 0.510483
1884 4 0.800143 0.248325 0.502704
1886 5 0.780799 0.229871 0.507034
2417 5 0.817434 0.203008 0.563778
4812 4 0.782293 0.244204 0.54926
4814 5 0.792645 0.241264 0.53678
2415 4 0.845259 0.202788 0.566043
3009 4 0.897298 0.224734 0.520848
3010 5 0.912449 0.225733 0.509468
3011 5 0.912385 0.208323 0.529128
3158 5 0.911225 0.173399 0.55772
3212 5 0.846017 0.17716 0.521961
4119 4 0.824382 0.0565 0.571965
4121 5 0.803063 0.0749846 0.571639
4120 5 0.847633 0.0724776 0.571536
2191 5 0.988104 0.177753 0.575325
2416 5 0.850594 0.227776 0.571778
3997 5 0.000874653 0.286834 0.569884
3727 5 0.00618179 0.465182 0.511135
4041 4 0.13598 0.495466 0.54603
4042 5 0.136229 0.497896 0.55948
4043 5 0.162524 0.488643 0.542803
4620 4 0.0121873 0.471868 0.53951
4621 5 0.0276942 0.489574 0.546961
2956 5 0.229106 0.378313 0.539726
4685 5 0.015472 0.252095 0.594736
2815 5 0.231935 0.274816 0.593731
3189 4 0.128603 0.457782 0.592911
3190 5 0.117111 0.444213 0.582427
3191 5 0.109843 0.477832 0.596038
4315 5 0.00889589 0.424614 0.591913
3915 4 0.202144 0.460265 0.578882
3916 5 0.188792 0.439368 0.572436
3917 5 0.191259 0.483871 0.573622
4749 4 0.203905 0.335859 0.589544
4750 5 0.226934 0.349537 0.593801
4751 5 0.187841 0.355908 0.583953
4614 4 0.309652 0.297318 0.553812
4615 5 0.287715 0.283856 0.559353
4616 5 0.304049 0.297477 0.540581
4804 5 0.404021 0.326315 0.526775
2210 5 0.308278 0.41406 0.559092
2955 4 0.255185 0.371557 0.535697
2957 5 0.26372 0.35196 0.544513
2136 4 0.359181 0.433158 0.525346
2137 5 0.375362 0.445726 0.534631
2138 5 0.373831 0.435495 0.513862
3822 4 0.490182 0.390172 0.549208
3824 5 0.471857 0.382162 0.539682
3879 4 0.434432 0.354681 0.565422
3880 5 0.449966 0.378042 0.56394
3881 5 0.409119 0.364057 0.569366
4575 4 0.350818 0.346257 0.554636
4576 5 0.378248 0.352851 0.554219
4577 5 0.337896 0.368083 0.548714
4803 4 0.383116 0.33612 0.519011
4805 5 0.395481 0.355236 0.511032
2814 4 0.258255 0.266181 0.596321
2034 4 0.38532 0.252746 0.593207
2036 5 0.409685 0.263276 0.588616
2208 4 0.313025 0.417191 0.572315
2209 5 0.294239 0.400147 0.578237
2988 4 0.306496 0.335364 0.597931
2989 5 0.280753 0.338128 0.592556
4686 4 0.256721 0.483395 0.572089
4687 5 0.272718 0.485238 0.583176
4794 4 0.331449 0.495812 0.59025
2334 4 0.498677 0.429315 0.581874
2335 5 0.478486 0.410541 0.584764
4362 4 0.505305 0.311925 0.515814
4363 5 0.53023 0.312894 0.509496
4364 5 0.509686 0.325458 0.527474
4711 5 0.576936 0.318701 0.571118
4027 5 0.698307 0.252424 0.531262
1911 4 0.52882 0.472239 0.514553
1912 5 0.508091 0.464734 0.506123
1913 5 0.518389 0.494279 0.521352
2109 4 0.65943 0.458369 0.528171
2110 5 0.645139 0.464054 0.516851
2111 5 0.643455 0.469079 0.538051
2235 4 0.66397 0.410983 0.565981
2237 5 0.658439 0.403124 0.553288
3823 5 0.504926 0.411069 0.543497
2472 4 0.684331 0.352381 0.534928
2473 5 0.711861 0.346483 0.535887
2474 5 0.683374 0.377272 0.52858
4710 4 0.55917 0.297621 0.574014
4712 5 0.539856 0.309293 0.582122
4422 4 0.711597 0.254661 0.584159
4423 5 0.733951 0.271881 0.584467
4424 5 0.689315 0.271986 0.584173
2236 5 0.641276 0.40283 0.572998
2336 5 0.505904 0.440229 0.593834
3357 4 0.610143 0.47852 0.593516
3358 5 0.631681 0.496635 0.594543
3359 5 0.587138 0.494872 0.593415
1885 5 0.795801 0.271391 0.510203
4813 5 0.794726 0.267502 0.554026
2859 4 0.946794 0.270629 0.529821
2860 5 0.938306 0.295798 0.534387
2861 5 0.942291 0.271734 0.516505
3960 4 0.878508 0.308998 0.537536
3961 5 0.864409 0.331663 0.541924
3962 5 0.867951 0.30402 0.525244
4039 5 0.801887 0.466454 0.504322
2580 4 0.917414 0.443435 0.547477
2581 5 0.916916 0.448146 0.534169
2582 5 0.903161 0.465119 0.552788
3726 4 0.978608 0.47039 0.509682
3728 5 0.976334 0.498376 0.511057
4101 4 0.966174 0.377699 0.517144
4102 5 0.98972 0.393258 0.517335
4103 5 0.945298 0.39652 0.515913
4260 4 0.90597 0.347776 0.560759
4261 5 0.913218 0.361319 0.549433
4262 5 0.898951 0.368321 0.569385
4622 5 0.988772 0.48642 0.536615
4623 4 0.853095 0.396977 0.526913
4624 5 0.879055 0.405791 0.523701
4625 5 0.843474 0.416411 0.535553
4184 5 0.817408 0.309375 0.589551
2424 4 0.905164 0.279162 0.591011
2426 5 0.900814 0.298725 0.581505
3996 4 0.978686 0.269691 0.571432
3998 5 0.956392 0.286994 0.571681
2384 5 0.832206 0.400733 0.575013
2382 4 0.84728 0.423833 0.572151
2383 5 0.843479 0.440734 0.582809
4314 4 0.982394 0.415113 0.590949
4316 5 0.973062 0.425337 0.579185
2475 4 0.0685264 0.607063 0.505822
2476 5 0.0927892 0.621452 0.506284
2477 5 0.0487252 0.626142 0.508867
2919 4 0.224237 0.54955 0.562062
2920 5 0.247824 0.564793 0.560712
2921 5 0.203479 0.568668 0.562317
3567 4 0.226065 0.634785 0.504084
3569 5 0.22348 0.631796 0.51745
3308 5 0.00307157 0.703892 0.508731
3678 4 0.097676 0.707403 0.52512
3679 5 0.0947858 0.732795 0.53085
3680 5 0.0721895 0.701682 0.520005
4456 5 0.00715558 0.715762 0.55156
3183 4 0.206936 0.728436 0.541917
3184 5 0.188637 0.71501 0.549942
3185 5 0.197109 0.724089 0.529434
3797 5 0.236981 0.724495 0.521698
1998 4 0.0624103 0.509516 0.586545
1999 5 0.0865475 0.524046 0.587363
2000 5 0.0422871 0.529291 0.586162
2250 4 0.154993 0.623745 0.57875
2251 5 0.154307 0.651846 0.57753
2252 5 0.128114 0.615701 0.577277
3408 4 0.106111 0.748581 0.589391
3409 5 0.110215 0.732503 0.578471
3410 5 0.128115 0.742867 0.597392
4610 5 0.240182 0.674345 0.5719
3744 4 0.310158 0.642093 0.543384
3746 5 0.30611 0.627677 0.53194
4688 5 0.261382 0.507595 0.565509
2361 4 0.422297 0.552323 0.561653
2362 5 0.434616 0.577457 0.559916
2363 5 0.4062 0.548951 0.550682
3321 4 0.439462 0.506166 0.505744
3322 5 0.461197 0.524052 0.504747
3323 5 0.416915 0.522798 0.507378
3919 5 0.389669 0.57891 0.507554
3745 5 0.299141 0.667567 0.540927
3795 4 0.255482 0.704247 0.518511
3796 5 0.279011 0.711308 0.52516
4609 5 0.283797 0.683668 0.570997
4809 4 0.305312 0.736665 0.565397
4811 5 0.277252 0.739322 0.564683
2427 4 0.389814 0.690271 0.547345
2428 5 0.401189 0.715439 0.550128
2429 5 0.393457 0.687118 0.534044
4608 4 0.26567 0.662536 0.573216
3228 4 0.352443 0.578755 0.591866
3229 5 0.338352 0.60298 0.590261
3230 5 0.379586 0.585879 0.59042
4796 5 0.356008 0.503786 0.584798
3207 4 0.406093 0.668266 0.589982
3208 5 0.43216 0.675421 0.586097
3209 5 0.39634 0.691107 0.596395
2286 4 0.513906 0.545707 0.556711
2287 5 0.535427 0.537691 0.548863
2288 5 0.513527 0.526771 0.56672
4602 4 0.581129 0.637544 0.552383
4603 5 0.556769 0.644734 0.546494
4604 5 0.57647 0.611701 0.557332
2820 4 0.739524 0.610741 0.52341
2821 5 0.742562 0.616239 0.510249
2436 4 0.577402 0.676588 0.514334
2437 5 0.60448 0.680436 0.510998
2438 5 0.568615 0.702011 0.518424
2577 4 0.529035 0.721598 0.562291
2578 5 0.504412 0.715412 0.556393
4191 4 0.630273 0.611764 0.59213
4193 5 0.650147 0.620123 0.583418
2579 5 0.521934 0.731077 0.574545
4290 4 0.641218 0.7034 0.572642
4291 5 0.648385 0.703727 0.585698
4292 5 0.617052 0.717937 0.572093
4411 5 0.720584 0.696018 0.599361
2822 5 0.764946 0.615947 0.528722
2646 4 0.869217 0.555026 0.53208
2647 5 0.892992 0.569891 0.530533
2648 5 0.848877 0.574513 0.532941
4020 4 0.899142 0.546369 0.559258
4022 5 0.915015 0.523065 0.558649
2387 5 0.824023 0.669182 0.570513
4322 5 0.771544 0.728486 0.569407
4455 4 0.983208 0.700893 0.550867
4457 5 0.964231 0.719033 0.545909
2385 4 0.828429 0.656746 0.582447
3666 4 0.756275 0.603206 0.591281
3668 5 0.757955 0.629481 0.586415
4833 4 0.821961 0.578471 0.586294
4835 5 0.842016 0.579289 0.595785
4834 5 0.836044 0.580448 0.574633
4021 5 0.893978 0.549918 0.572421
4320 4 0.783353 0.71937 0.580867
4321 5 0.810108 0.728238 0.580161
2386 5 0.845475 0.674485 0.589065
2573 5 0.157169 0.773441 0.559689
3396 4 0.066107 0.822716 0.52715
3398 5 0.0627966 0.802718 0.536544
2571 4 0.18377 0.782806 0.559133
2572 5 0.1836 0.802059 0.549262
4389 4 0.245853 0.782033 0.522818
4390 5 0.241604 0.790945 0.510171
2223 4 0.141099 0.892616 0.515506
2224 5 0.144141 0.918736 0.510601
2225 5 0.114718 0.885331 0.512205
2967 4 0.0757778 0.937833 0.563813
2968 5 0.0852184 0.960331 0.570601
2969 5 0.0476647 0.939669 0.564634
3397 5 0.0809123 0.842964 0.53334
3788 5 0.0021488 0.926376 0.505036
3792 4 0.231635 0.99801 0.545149
4791 4 0.245159 0.933174 0.528613
4793 5 0.235759 0.921342 0.540015
4800 4 0.189844 0.974215 0.514381
4801 5 0.191894 0.946736 0.517303
4802 5 0.17506 0.975039 0.502888
2656 5 0.0116258 0.895995 0.59437
2657 5 0.00881732 0.930827 0.581084
4584 4 0.187934 0.980243 0.595413
4586 5 0.190033 0.957286 0.587624
3588 4 0.318175 0.803266 0.554502
3590 5 0.297577 0.822558 0.554704
4391 5 0.271342 0.792046 0.526086
4810 5 0.315227 0.756166 0.556867
3589 5 0.341172 0.817638 0.550759
4392 4 0.432157 0.810062 0.532449
4393 5 0.421931 0.830538 0.524549
4394 5 0.410183 0.802098 0.540017
2856 4 0.318136 0.892509 0.554266
2858 5 0.309148 0.917848 0.558375
4057 5 0.288919 0.841488 0.508676
4792 5 0.264044 0.952319 0.532712
2857 5 0.346228 0.894987 0.553707
3537 4 0.485393 0.912751 0.567009
3696 4 0.403335 0.892031 0.523037
3697 5 0.429495 0.898611 0.527011
3698 5 0.387003 0.911872 0.52862
3762 4 0.476256 0.974253 0.569072
3763 5 0.488668 0.995213 0.562252
3764 5 0.449593 0.974214 0.564644
3708 4 0.366333 0.757994 0.597441
1953 4 0.284838 0.913763 0.583002
1954 5 0.307087 0.931131 0.583082
1955 5 0.262484 0.930878 0.583962
2452 5 0.28653 0.989472 0.599759
3539 5 0.488593 0.902544 0.579502
3816 4 0.432251 0.93874 0.593006
3817 5 0.420048 0.914055 0.590043
3818 5 0.418321 0.957647 0.585518
4713 4 0.597806 0.802012 0.557113
4714 5 0.57056 0.79466 0.557351
4715 5 0.598181 0.828459 0.561825
4461 4 0.698975 0.780153 0.55954
4462 5 0.722535 0.795695 0.55962
4463 5 0.678087 0.798991 0.558422
3453 4 0.626844 0.999569 0.536227
3459 4 0.603302 0.857786 0.519987
3460 5 0.616142 0.840508 0.528719
3461 5 0.612974 0.849814 0.507892
3538 5 0.511654 0.918449 0.562878
2435 5 0.731527 0.857443 0.517935
4788 4 0.625273 0.760278 0.594487
4789 5 0.64987 0.773694 0.59612
4790 5 0.607791 0.78001 0.589663
2943 4 0.577221 0.869715 0.594515
2944 5 0.59693 0.877127 0.585526
4233 4 0.656675 0.846508 0.57499
4235 5 0.635305 0.862799 0.579121
4692 4 0.561316 0.946815 0.574636
4693 5 0.584114 0.963424 0.574148
4694 5 0.539555 0.964742 0.575273
4234 5 0.677723 0.852388 0.583534
3837 4 0.790636 0.764257 0.52085
3838 5 0.818641 0.761132 0.520082
3839 5 0.785388 0.788274 0.514217
4032 4 0.936417 0.776929 0.527457
4033 5 0.933598 0.752605 0.534171
4034 5 0.917738 0.794289 0.533245
2433 4 0.753319 0.839555 0.517294
2434 5 0.776146 0.856134 0.517707
2865 4 0.763724 0.978342 0.503618
2886 4 0.822034 0.925336 0.531647
2887 5 0.823457 0.921458 0.518292
2888 5 0.795404 0.918812 0.534852
3704 5 0.832005 0.94165 0.566167
3703 5 0.876339 0.939783 0.568499
3921 4 0.921915 0.876616 0.536981
3922 5 0.933693 0.88748 0.548095
3923 5 0.896625 0.867424 0.541057
2543 5 0.811779 0.802956 0.592703
2541 4 0.835792 0.788151 0.593153
2542 5 0.856173 0.807651 0.592667
2655 4 0.993102 0.911286 0.58728
2839 5 0.886175 0.849566 0.598878
3702 4 0.852192 0.931511 0.574261
2522 5 0.0757582 0.157046 0.640286
4479 4 0.0300541 0.085899 0.638172
4480 5 0.00361302 0.0952185 0.639735
2520 4 0.0740865 0.181942 0.633976
2521 5 0.0945192 0.197525 0.639561
3963 4 0.214885 0.245036 0.633331
2307 4 0.00616028 0.164707 0.696098
2781 4 0.0819053 0.059533 0.685327
2782 5 0.108563 0.0551571 0.681414
2783 5 0.0837146 0.0643114 0.698603
4413 4 0.077238 0.0461552 0.652436
4414 5 0.0968883 0.0618895 0.64633
4415 5 0.0919047 0.0282488 0.660162
4481 5 0.0393087 0.0815024 0.650751
2790 4 0.174673 0.0773309 0.675181
2791 5 0.171198 0.100942 0.667973
2792 5 0.176448 0.086198 0.687969
4634 5 0.17082 0.0123293 0.652221
2308 5 0.00374704 0.172356 0.683155
2309 5 0.0335226 0.16826 0.698942
3877 5 0.271728 0.0907131 0.602293
2517 4 0.350673 0.0690932 0.628899
2518 5 0.341798 0.0781691 0.640957
2519 5 0.33821 0.0863595 0.620038
3477 4 0.44091 0.0298629 0.613923
3478 5 0.468591 0.0323427 0.61628
3479 5 0.430258 0.0551621 0.617064
4447 5 0.485772 0.146138 0.602858
2097 4 0.330749 0.207841 0.617954
2099 5 0.319606 0.230602 0.61201
2098 5 0.356939 0.215704 0.621298
3606 4 0.313056 0.150497 0.681282
2268 4 0.400189 0.0872232 0.650651
2269 5 0.426554 0.0872331 0.655471
2270 5 0.388189 0.110009 0.656177
3607 5 0.335114 0.163762 0.686821
3987 4 0.476266 0.161749 0.67792
3989 5 0.484882 0.136207 0.681923
3608 5 0.298749 0.170859 0.674911
2613 4 0.409836 0.200349 0.657772
2614 5 0.433018 0.216439 0.657481
2615 5 0.388655 0.218599 0.659622
3988 5 0.454929 0.168061 0.686225
2454 4 0.612217 0.0775998 0.62484
2455 5 0.633713 0.0958079 0.625679
2456 5 0.594015 0.08983 0.616341
4446 4 0.508744 0.129743 0.602671
4448 5 0.528974 0.145631 0.608228
2658 4 0.627171 0.187381 0.601044
2659 5 0.628785 0.215001 0.603714
2660 5 0.599564 0.181579 0.601476
2583 4 0.545214 0.00939092 0.666645
2584 5 0.573055 0.00949563 0.664426
2585 5 0.542282 0.0206773 0.678939
2808 4 0.553297 0.130917 0.666874
2809 5 0.572889 0.129584 0.676572
2810 5 0.542583 0.156936 0.667932
2907 4 0.619511 0.151396 0.654497
2909 5 0.626771 0.13354 0.644636
4530 4 0.619046 0.0478841 0.659757
4531 5 0.600506 0.0689922 0.661055
4532 5 0.636608 0.0510348 0.670217
2908 5 0.63392 0.174993 0.651783
2391 4 0.670418 0.24382 0.671043
2392 5 0.686579 0.239105 0.660207
3542 5 0.826358 0.0375968 0.606927
3540 4 0.845272 0.016913 0.605334
3541 5 0.869987 0.0287747 0.608548
4662 4 0.885726 0.117252 0.623166
4663 5 0.902857 0.136017 0.629045
4664 5 0.861237 0.130954 0.621715
2155 5 0.797939 0.214327 0.632671
4716 4 0.938946 0.227905 0.615008
4717 5 0.954444 0.248558 0.62046
4718 5 0.939405 0.233189 0.601749
3639 4 0.942938 0.158825 0.648555
3640 5 0.94144 0.164156 0.661792
3641 5 0.970531 0.159655 0.645741
3845 5 0.842467 0.0577327 0.69981
4617 4 0.884857 0.0933941 0.67445
4618 5 0.912184 0.0889814 0.677086
4619 5 0.883996 0.119262 0.669064
2154 4 0.804519 0.2194 0.645572
2156 5 0.780032 0.216993 0.652187
4704 4 0.859662 0.237062 0.653714
4705 5 0.872499 0.213081 0.657318
1878 4 0.137039 0.258763 0.615021
1879 5 0.122113 0.257627 0.603577
1880 5 0.16177 0.270036 0.611379
4266 4 0.0702882 0.326134 0.63454
3964 5 0.240193 0.255588 0.630131
3965 5 0.197203 0.266886 0.632104
2994 4 0.104009 0.43573 0.641061
4267 5 0.0453675 0.335904 0.630258
4268 5 0.0889445 0.345576 0.630521
4029 4 0.236354 0.498287 0.637396
2601 4 0.116873 0.458765 0.686109
2602 5 0.124965 0.470373 0.69779
2603 5 0.095989 0.475395 0.681727
2995 5 0.116462 0.419882 0.650512
2996 5 0.0877112 0.453627 0.648005
3498 4 0.116312 0.362405 0.685408
3499 5 0.094426 0.37734 0.690061
3500 5 0.10653 0.336006 0.684447
2997 4 0.208141 0.370702 0.652933
2998 5 0.193895 0.392765 0.647986
2999 5 0.201818 0.349405 0.644606
2990 5 0.305139 0.311499 0.60511
2132 5 0.30246 0.441232 0.63467
3894 4 0.317281 0.400691 0.616892
3895 5 0.303424 0.383166 0.608642
3896 5 0.318725 0.386804 0.628624
2067 4 0.405804 0.436775 0.61315
2068 5 0.420254 0.451061 0.603781
2069 5 0.382786 0.452438 0.615369
3870 4 0.492797 0.421705 0.619361
3871 5 0.470329 0.43506 0.624457
3872 5 0.496917 0.399832 0.627663
4197 4 0.272611 0.31078 0.695615
4199 5 0.253883 0.327048 0.689175
2380 5 0.377304 0.323675 0.687245
2130 4 0.292783 0.445518 0.647184
2131 5 0.265523 0.438309 0.646578
3402 4 0.272561 0.423091 0.683692
3403 5 0.269505 0.395897 0.687
3404 5 0.261776 0.437223 0.694178
2379 4 0.362021 0.341918 0.694503
2381 5 0.370847 0.367341 0.690432
4605 4 0.498176 0.345919 0.699169
4606 5 0.495 0.348615 0.685817
3480 4 0.612461 0.313547 0.624682
3481 5 0.621828 0.314958 0.611965
3482 5 0.632127 0.326975 0.631929
2724 4 0.723441 0.314763 0.640397
2725 5 0.712217 0.295535 0.632099
2726 5 0.748196 0.32138 0.634736
3012 4 0.708469 0.398719 0.611179
3013 5 0.704173 0.377829 0.602336
3014 5 0.714602 0.385584 0.622763
2393 5 0.677587 0.269751 0.675124
4747 5 0.746898 0.283423 0.696321
3132 4 0.52707 0.448823 0.699436
3133 5 0.546539 0.463953 0.692866
3134 5 0.503845 0.464846 0.699088
3504 4 0.5946 0.414013 0.668004
3505 5 0.573394 0.432499 0.666912
3506 5 0.611483 0.425015 0.677457
3285 4 0.693454 0.433026 0.663202
3286 5 0.688617 0.449568 0.652511
3287 5 0.669794 0.417906 0.664573
1981 5 0.821923 0.316526 0.639443
4182 4 0.816457 0.315289 0.602744
4183 5 0.818949 0.290209 0.60882
2425 5 0.885666 0.284601 0.600419
4844 5 0.793804 0.39221 0.617839
4843 5 0.805341 0.358907 0.604736
4842 4 0.784041 0.368333 0.61236
3442 5 0.943934 0.490067 0.600691
3582 4 0.935596 0.380041 0.605324
3583 5 0.931886 0.406286 0.609963
3584 5 0.92679 0.363411 0.615386
1980 4 0.801365 0.332297 0.644797
1982 5 0.803111 0.327529 0.658077
4746 4 0.773236 0.287993 0.691988
4748 5 0.770035 0.302033 0.680378
4706 5 0.854345 0.250212 0.665386
1869 4 0.982933 0.339372 0.676118
1870 5 0.991341 0.357112 0.685817
1871 5 0.962586 0.353372 0.669584
3240 4 0.856597 0.405792 0.665992
3241 5 0.850256 0.425784 0.656958
3242 5 0.879064 0.415924 0.672571
2535 4 0.00823572 0.564165 0.627595
2536 5 0.0279109 0.568268 0.637073
2537 5 0.00120691 0.590152 0.623538
2922 4 0.0835003 0.561336 0.626622
2923 5 0.106002 0.564704 0.634611
2924 5 0.077848 0.587279 0.622043
3624 4 0.0996545 0.641252 0.618925
3625 5 0.115498 0.657788 0.611033
3626 5 0.0745405 0.654105 0.619342
2727 4 0.231964 0.620509 0.622683
2728 5 0.22971 0.63946 0.612737
2729 5 0.226052 0.595792 0.61681
4031 5 0.226047 0.519855 0.630217
3912 4 0.0162338 0.696642 0.601501
3913 5 0.0291092 0.674565 0.607231
2622 4 0.0749171 0.55547 0.694499
2623 5 0.0922002 0.544381 0.685237
2624 5 0.0720932 0.582484 0.690829
3628 5 0.0365176 0.665172 0.675577
3629 5 0.0207588 0.663397 0.695535
4744 5 0.156668 0.626759 0.691208
1932 4 0.248074 0.570798 0.67728
1933 5 0.245846 0.598621 0.679283
1934 5 0.229264 0.565165 0.667582
2643 4 0.182203 0.50286 0.690311
2644 5 0.202202 0.521218 0.694006
2645 5 0.175645 0.510249 0.677665
4134 4 0.1837 0.655847 0.662552
4136 5 0.190831 0.657704 0.649521
1965 4 0.0988595 0.698787 0.663847
1966 5 0.10739 0.672136 0.665614
1967 5 0.0860216 0.705528 0.675429
3627 4 0.0165787 0.675971 0.683615
2096 5 0.229018 0.745736 0.69862
4135 5 0.18861 0.681633 0.667514
4030 5 0.264375 0.501009 0.636428
4272 4 0.320138 0.590837 0.626499
4273 5 0.308946 0.612844 0.633041
4274 5 0.31905 0.569643 0.635399
4795 5 0.329157 0.511346 0.601468
2829 4 0.40876 0.510246 0.634184
2830 5 0.385735 0.503578 0.627057
3070 5 0.431802 0.661959 0.642661
3648 4 0.496249 0.545373 0.600375
3650 5 0.473669 0.562302 0.600582
2831 5 0.402584 0.502481 0.646822
3069 4 0.411816 0.642043 0.643022
3071 5 0.387566 0.656405 0.643742
3419 5 0.477992 0.506755 0.656875
4440 4 0.444027 0.607165 0.691995
4441 5 0.42323 0.60796 0.682877
4442 5 0.463709 0.590649 0.686408
4823 5 0.493475 0.615955 0.660274
4822 5 0.47947 0.583515 0.647225
4821 4 0.472161 0.608788 0.652115
2403 4 0.296886 0.67693 0.677599
2404 5 0.318875 0.694574 0.676955
2405 5 0.274345 0.693831 0.678411
3393 4 0.477586 0.710943 0.674374
3394 5 0.455584 0.693402 0.673313
3395 5 0.475502 0.721653 0.686824
2292 4 0.549651 0.649173 0.623036
2293 5 0.572478 0.665654 0.623987
3649 5 0.518301 0.562991 0.600315
4192 5 0.644039 0.6083 0.603798
2061 4 0.687198 0.624852 0.61733
2062 5 0.689162 0.600599 0.624171
2063 5 0.713958 0.63285 0.61538
2294 5 0.527858 0.66695 0.62418
4410 4 0.698352 0.681833 0.604172
4412 5 0.678416 0.701499 0.605859
2100 4 0.595868 0.589559 0.676806
2101 5 0.616617 0.607483 0.673604
2102 5 0.573493 0.606094 0.679082
2232 4 0.648854 0.552397 0.699781
2233 5 0.665132 0.570123 0.692727
2807 5 0.524844 0.633271 0.699181
3309 4 0.634669 0.665062 0.651373
3310 5 0.661471 0.663538 0.655542
3417 4 0.503884 0.502055 0.651993
3418 5 0.516714 0.527155 0.652672
3810 4 0.5312 0.520846 0.678875
3811 5 0.557121 0.519693 0.684189
3812 5 0.517812 0.540433 0.686189
3551 5 0.746375 0.524501 0.691593
3311 5 0.625147 0.689418 0.656452
2253 4 0.727374 0.700127 0.656523
2254 5 0.727513 0.697372 0.643088
2255 5 0.721149 0.727301 0.658635
3667 5 0.774204 0.602898 0.601706
2442 4 0.878796 0.535264 0.632007
2443 5 0.885118 0.542842 0.619359
2444 5 0.850599 0.535983 0.632494
3441 4 0.932047 0.503113 0.611226
3443 5 0.9365 0.53057 0.608935
3914 5 0.992455 0.699883 0.608607
2847 4 0.79075 0.508303 0.666748
2848 5 0.816144 0.500555 0.662166
2849 5 0.781683 0.527439 0.657822
2532 4 0.947555 0.535217 0.656279
2533 5 0.930591 0.53168 0.666935
2534 5 0.931481 0.528635 0.645638
4236 4 0.952962 0.659459 0.651174
4238 5 0.93173 0.655962 0.65991
3642 4 0.851567 0.694473 0.644411
3643 5 0.875872 0.682097 0.647885
3644 5 0.853899 0.720879 0.649046
4237 5 0.953598 0.687253 0.648842
2689 5 0.166527 0.782034 0.604726
3784 5 0.166608 0.815881 0.642351
2688 4 0.185383 0.791075 0.613793
2690 5 0.187805 0.818736 0.611371
4633 5 0.206004 0.995109 0.641981
3783 4 0.184805 0.79846 0.648439
3785 5 0.168694 0.782311 0.65639
1887 4 0.158682 0.962307 0.682638
1889 5 0.138309 0.98176 0.683497
1896 4 0.00026239 0.862941 0.68055
4023 4 0.164007 0.869178 0.695306
4025 5 0.149849 0.892436 0.69175
4294 5 0.03309 0.915529 0.692926
4503 4 0.163413 0.897167 0.650851
4505 5 0.149121 0.921203 0.652684
1888 5 0.182271 0.977155 0.680511
3255 4 0.244876 0.89222 0.669555
3256 5 0.218251 0.896 0.673656
4024 5 0.191109 0.875649 0.693153
4504 5 0.188014 0.905272 0.645487
4632 4 0.185501 0.988435 0.650692
3709 5 0.392805 0.764419 0.600975
3710 5 0.351217 0.780644 0.600993
2451 4 0.306762 0.984936 0.608918
2453 5 0.293017 0.983509 0.62069
2850 4 0.315318 0.899471 0.612953
2851 5 0.290542 0.909682 0.617192
2852 5 0.326306 0.920196 0.605446
2172 4 0.477392 0.962778 0.605165
2174 5 0.456102 0.981239 0.604394
4080 4 0.468079 0.878191 0.634367
4081 5 0.450925 0.866686 0.625167
4082 5 0.493404 0.878616 0.628411
4416 4 0.3584 0.9643 0.623385
4417 5 0.374461 0.954586 0.633467
4418 5 0.354405 0.99156 0.626317
4695 4 0.287221 0.822513 0.686487
4697 5 0.264454 0.82096 0.678542
3015 4 0.363926 0.796688 0.68792
3016 5 0.378897 0.806627 0.698331
3017 5 0.379587 0.775593 0.682986
3063 4 0.432226 0.792371 0.669944
3064 5 0.45726 0.797039 0.675767
3065 5 0.419198 0.817397 0.670321
3350 5 0.351283 0.827919 0.675744
1984 5 0.331781 0.982041 0.688744
3257 5 0.260465 0.896867 0.680587
3297 4 0.27362 0.97054 0.690475
3298 5 0.260265 0.953322 0.699055
3299 5 0.271315 0.996122 0.696072
4496 5 0.312699 0.91718 0.679827
4696 5 0.287894 0.849391 0.690596
1983 4 0.35692 0.978082 0.694582
1985 5 0.372429 0.9652 0.685135
2628 4 0.461149 0.887357 0.668229
2629 5 0.470406 0.901157 0.657317
2630 5 0.484601 0.877968 0.674251
3348 4 0.359452 0.840756 0.664373
3349 5 0.335823 0.852234 0.659435
4494 4 0.335098 0.900006 0.67978
4495 5 0.357339 0.917384 0.679835
4797 4 0.596476 0.82881 0.628396
4799 5 0.576778 0.809426 0.625653
2547 4 0.692573 0.77794 0.622563
2548 5 0.667585 0.789086 0.619247
2549 5 0.711089 0.79112 0.614559
2139 4 0.566595 0.990987 0.637068
2140 5 0.551853 0.968781 0.64151
2141 5 0.575498 0.983335 0.624792
2173 5 0.50052 0.978816 0.606184
4847 5 0.658277 0.931891 0.61238
4846 5 0.615787 0.92752 0.618586
4845 4 0.632091 0.928688 0.60758
2945 5 0.586461 0.880286 0.606226
4798 5 0.589053 0.839211 0.640433
2181 4 0.553521 0.763823 0.671881
2182 5 0.573282 0.767609 0.662413
2183 5 0.539481 0.788297 0.672243
4006 5 0.534002 0.82987 0.698243
3258 4 0.74084 0.805031 0.688132
3260 5 0.717045 0.820206 0.688318
4005 4 0.548335 0.845332 0.689268
4007 5 0.52971 0.864501 0.684928
4053 4 0.614631 0.969768 0.668094
4054 5 0.637431 0.963029 0.660818
4055 5 0.625016 0.980943 0.679451
4371 4 0.632656 0.852895 0.67552
4372 5 0.652502 0.857443 0.684869
4373 5 0.611471 0.870059 0.679009
3138 4 0.745672 0.941275 0.649626
3139 5 0.724948 0.927603 0.656048
3140 5 0.743653 0.967907 0.653992
3741 4 0.763928 0.801437 0.634218
3742 5 0.783698 0.810329 0.625573
2706 4 0.982954 0.83615 0.639556
2707 5 0.999507 0.858849 0.638256
2838 4 0.911213 0.856845 0.604046
2840 5 0.905223 0.866583 0.616389
3957 4 0.85152 0.834746 0.637197
3958 5 0.866302 0.858676 0.638324
4473 4 0.886942 0.949821 0.635766
4474 5 0.913317 0.955015 0.639882
4475 5 0.874484 0.975147 0.635616
3259 5 0.761499 0.824235 0.688631
3743 5 0.763054 0.821414 0.643746
1968 4 0.908245 0.769771 0.661863
1969 5 0.930104 0.776609 0.669752
1970 5 0.891155 0.7922 0.662456
2661 4 0.818059 0.879153 0.664637
2662 5 0.823978 0.906743 0.66496
2663 5 0.801572 0.874901 0.675404
3959 5 0.827926 0.839523 0.644245
1897 5 0.980156 0.843897 0.677942
1898 5 0.989537 0.887382 0.676158
2106 4 0.906727 0.86788 0.686433
2107 5 0.928428 0.885925 0.686586
2108 5 0.883822 0.884367 0.686207
2708 5 0.957905 0.846553 0.643292
3768 4 0.908787 0.9682 0.677732
3769 5 0.930855 0.985762 0.677206
3770 5 0.887094 0.984564 0.681383
2652 4 0.0858683 0.136343 0.710338
2654 5 0.073953 0.111 0.712022
3109 5 0.0165389 0.0140598 0.702413
3150 4 0.221761 0.0539769 0.707392
3151 5 0.241841 0.0735892 0.708812
3152 5 0.197562 0.067986 0.709233
2653 5 0.103741 0.138836 0.720718
2675 5 0.0309396 0.0302665 0.781578
3231 4 0.0726065 0.124983 0.758529
3232 5 0.0898051 0.147362 0.758442
3233 5 0.0466499 0.136014 0.759057
3288 4 0.131297 0.000636311 0.73183
3289 5 0.130647 0.0196628 0.741797
3772 5 0.0169368 0.157351 0.783987
4521 4 0.0327813 0.124181 0.72939
4522 5 0.0387126 0.148624 0.723264
4523 5 0.00520479 0.125746 0.732169
4611 4 0.0168595 0.0695358 0.744644
4612 5 0.0193482 0.0416627 0.742883
1925 5 0.249606 0.165277 0.755666
2217 4 0.202381 0.0768326 0.781007
2218 5 0.212503 0.0636628 0.770092
2589 4 0.183363 0.124151 0.741305
2590 5 0.206644 0.111456 0.74593
2591 5 0.192974 0.1452 0.733575
2775 4 0.0519168 0.210893 0.716306
2776 5 0.073813 0.228701 0.716153
2777 5 0.0292431 0.227591 0.717232
3675 4 0.0583804 0.231496 0.782594
3677 5 0.0673684 0.243669 0.771199
2673 4 0.0548652 0.0288334 0.788708
2674 5 0.0500667 0.0449716 0.799543
2219 5 0.225232 0.0827348 0.788412
3676 5 0.0788229 0.2367 0.791564
3136 5 0.44502 0.154615 0.710286
1923 4 0.250015 0.137088 0.75632
1924 5 0.26519 0.131343 0.767366
2055 4 0.488763 0.0856621 0.767607
2056 5 0.48492 0.0709561 0.756232
2057 5 0.481061 0.111992 0.764432
2226 4 0.422859 0.101228 0.749623
2227 5 0.445257 0.118359 0.749038
2228 5 0.40064 0.118633 0.749723
2346 4 0.343069 0.0258712 0.768713
2347 5 0.362625 0.0176596 0.759806
2348 5 0.333923 0.0506995 0.764013
3135 4 0.455073 0.140269 0.720871
3137 5 0.432761 0.136852 0.728976
4160 5 0.325733 0.248776 0.781904
4698 4 0.254275 0.242331 0.767941
2709 4 0.48137 0.201648 0.768084
2710 5 0.47043 0.212521 0.756779
3942 4 0.388071 0.226278 0.739074
3943 5 0.394781 0.238472 0.72733
3944 5 0.37218 0.204097 0.735619
3129 4 0.359529 0.079695 0.795446
3130 5 0.383195 0.0907353 0.790323
3131 5 0.340066 0.0998139 0.793716
4592 5 0.636893 0.147747 0.70966
2259 4 0.577468 0.0410537 0.721845
2260 5 0.589322 0.0655543 0.725419
2261 5 0.581897 0.0240264 0.732401
2493 4 0.652066 0.0811347 0.727806
2495 5 0.640203 0.064633 0.737174
4590 4 0.637567 0.166425 0.719776
4591 5 0.653832 0.154307 0.729164
2494 5 0.675986 0.0902014 0.733511
3854 5 0.670601 0.0232991 0.740008
4176 4 0.739927 0.0656776 0.720772
4178 5 0.714974 0.0778648 0.718358
2711 5 0.507442 0.21238 0.768716
3556 5 0.611393 0.247075 0.721746
4114 5 0.651624 0.202825 0.75819
4115 5 0.660884 0.218473 0.73869
2875 5 0.693212 0.210458 0.785508
3284 5 0.737452 0.197779 0.754113
4113 4 0.67114 0.217154 0.751251
2916 4 0.596204 0.00519141 0.795208
2918 5 0.574205 0.0227708 0.794292
2876 5 0.654335 0.191659 0.790918
2874 4 0.68201 0.186389 0.790092
3110 5 0.973373 0.00281211 0.701585
3843 4 0.833774 0.0731944 0.710311
2019 4 0.825879 0.0595899 0.773206
2020 5 0.826462 0.0322937 0.77663
2021 5 0.809255 0.0716327 0.782472
4177 5 0.756891 0.0870327 0.724249
3844 5 0.852364 0.0675089 0.720098
4228 5 0.91391 0.0270949 0.778153
4613 5 0.998765 0.0722467 0.754923
4656 4 0.907956 0.0727789 0.756015
4657 5 0.916923 0.0953772 0.749158
4658 5 0.881867 0.0795884 0.760007
3282 4 0.757151 0.196929 0.763772
3283 5 0.757976 0.169858 0.767573
4145 5 0.817516 0.188802 0.766675
4143 4 0.842297 0.175636 0.768127
4144 5 0.853829 0.187449 0.779077
4533 4 0.809728 0.127468 0.793571
4535 5 0.800512 0.153821 0.791583
3771 4 0.990901 0.153146 0.788797
4227 4 0.895257 0.0332148 0.787852
4229 5 0.91006 0.0478753 0.79696
4534 5 0.837693 0.130105 0.794894
2163 4 0.0065099 0.476194 0.707739
2164 5 0.0332969 0.485023 0.708253
2399 5 0.148027 0.320408 0.776189
2397 4 0.17029 0.30306 0.776066
2398 5 0.192612 0.320221 0.775124
4275 4 0.222363 0.276631 0.719877
4276 5 0.237997 0.299596 0.722262
4277 5 0.197273 0.286759 0.716034
4700 5 0.231941 0.259588 0.767841
1872 4 0.132054 0.462277 0.76881
1873 5 0.108608 0.450629 0.763764
1874 5 0.145842 0.440781 0.774559
3336 4 0.113858 0.381992 0.759938
3337 5 0.122339 0.385364 0.747164
3338 5 0.109235 0.354262 0.761139
4434 4 0.0620606 0.403854 0.73008
4435 5 0.0555704 0.431307 0.730534
4436 5 0.0488769 0.392691 0.740756
4451 5 0.0151861 0.355598 0.733628
2153 5 0.242507 0.463462 0.762157
2460 4 0.218877 0.40196 0.777583
2461 5 0.218593 0.377189 0.784053
2462 5 0.240138 0.416251 0.783251
4198 5 0.278245 0.324746 0.707033
2257 5 0.421016 0.253501 0.709051
2258 5 0.398639 0.291671 0.711887
3001 5 0.370995 0.484828 0.710955
4699 5 0.276523 0.25952 0.76675
2256 4 0.415618 0.273456 0.718243
1971 4 0.286687 0.349517 0.729229
1972 5 0.30946 0.366185 0.728992
1973 5 0.264836 0.367382 0.729119
2151 4 0.259326 0.471298 0.751985
2152 5 0.263682 0.498865 0.753998
3000 4 0.372429 0.46787 0.721725
3002 5 0.346032 0.467087 0.72649
3318 4 0.440724 0.443142 0.761063
3319 5 0.413949 0.449748 0.758187
3320 5 0.438791 0.421891 0.769899
3508 5 0.386925 0.424937 0.777722
4280 5 0.433391 0.498177 0.751626
4158 4 0.336604 0.259604 0.793235
3112 5 0.426766 0.363416 0.795819
3507 4 0.380355 0.409252 0.788496
3509 5 0.352777 0.413769 0.790394
4607 5 0.523907 0.356276 0.701669
3379 5 0.538126 0.330716 0.722189
3555 4 0.583897 0.253148 0.72082
3557 5 0.579361 0.272031 0.730617
4065 4 0.583094 0.309106 0.771733
4066 5 0.604563 0.327429 0.771769
4067 5 0.560074 0.325189 0.770374
3090 4 0.738567 0.310385 0.71924
3092 5 0.710354 0.309611 0.719093
4365 4 0.696026 0.330748 0.754319
3058 5 0.570588 0.499703 0.762823
3059 5 0.587144 0.488379 0.781897
3378 4 0.527347 0.35055 0.730292
3380 5 0.529791 0.374514 0.723257
3519 4 0.533451 0.380836 0.770163
3520 5 0.523836 0.359457 0.762643
3521 5 0.510316 0.391938 0.775785
2932 5 0.7398 0.448017 0.728758
3091 5 0.744843 0.334202 0.725833
4366 5 0.722298 0.334568 0.758903
4367 5 0.679602 0.343465 0.763458
4727 5 0.748477 0.471364 0.772436
2479 5 0.723987 0.439599 0.794506
2165 5 0.991334 0.498654 0.711501
3439 5 0.868711 0.496167 0.700917
4167 4 0.880584 0.335663 0.713558
4169 5 0.893441 0.345224 0.702444
3124 5 0.817252 0.314081 0.762803
2553 4 0.984077 0.255826 0.737374
2554 5 0.992688 0.282646 0.73823
2555 5 0.957006 0.257591 0.733647
3123 4 0.842292 0.327067 0.762323
3125 5 0.853727 0.31852 0.750677
4168 5 0.893875 0.311498 0.716431
2931 4 0.757389 0.430904 0.722088
2933 5 0.767119 0.413182 0.731508
4725 4 0.76599 0.449818 0.77486
4726 5 0.791801 0.460738 0.773257
2421 4 0.887892 0.382613 0.761564
2422 5 0.90749 0.394567 0.753709
2423 5 0.875454 0.404299 0.767831
3981 4 0.969711 0.406557 0.745913
3982 5 0.993798 0.421261 0.745674
3983 5 0.949629 0.426002 0.747782
4443 4 0.974512 0.463084 0.774808
4444 5 0.987848 0.486947 0.771447
4445 5 0.947606 0.470813 0.776534
4449 4 0.993543 0.343817 0.740211
4450 5 0.971496 0.347146 0.731934
2751 4 0.942978 0.361268 0.799648
2752 5 0.932623 0.384832 0.794107
3072 4 0.028563 0.658469 0.714291
4743 4 0.1449 0.610133 0.700553
4745 5 0.154649 0.620074 0.712296
4356 4 0.215607 0.598691 0.709571
4358 5 0.237492 0.590091 0.702103
3630 4 0.104196 0.700867 0.703305
3631 5 0.0805232 0.716152 0.704084
3632 5 0.0978212 0.676558 0.70945
2094 4 0.242662 0.723887 0.704139
3074 5 0.000648923 0.657256 0.716204
3159 4 0.0151006 0.591469 0.762381
3160 5 0.0394268 0.605726 0.761765
4428 4 0.155502 0.628497 0.745552
4538 5 0.120422 0.604929 0.779762
2631 4 0.246704 0.663384 0.771553
2940 4 0.230165 0.576045 0.761373
2941 5 0.215444 0.576931 0.749862
2942 5 0.231849 0.548574 0.764365
4357 5 0.224087 0.595064 0.722329
4429 5 0.168573 0.641216 0.735249
4430 5 0.176045 0.614737 0.752062
3073 5 0.0364355 0.68261 0.720185
2632 5 0.240331 0.668323 0.78449
2142 4 0.0642001 0.560592 0.796324
2143 5 0.0572387 0.587921 0.795777
3214 5 0.16632 0.551876 0.796639
4536 4 0.132506 0.615558 0.790853
4537 5 0.157028 0.62621 0.786525
2649 4 0.330843 0.55296 0.712902
2650 5 0.319232 0.533527 0.704839
2651 5 0.346028 0.569228 0.704598
2095 5 0.269903 0.7312 0.703634
1986 4 0.307862 0.664316 0.765793
2633 5 0.257137 0.637158 0.771488
4111 5 0.4794 0.557693 0.771782
4278 4 0.450623 0.520519 0.751263
4279 5 0.435657 0.541398 0.756857
1987 5 0.321852 0.669916 0.777207
1988 5 0.295501 0.688747 0.762513
3141 4 0.496355 0.701171 0.745814
3143 5 0.475198 0.719843 0.745511
3244 5 0.394182 0.735635 0.763951
3636 4 0.268101 0.566469 0.796025
3637 5 0.257877 0.587742 0.788621
3638 5 0.261095 0.54323 0.789135
2064 4 0.430303 0.533204 0.797586
2065 5 0.45632 0.537974 0.792874
4161 4 0.46249 0.742986 0.793454
4162 5 0.480111 0.723015 0.797923
2234 5 0.625355 0.567109 0.702311
2805 4 0.530081 0.640216 0.712024
2806 5 0.545017 0.664108 0.711232
1914 4 0.748387 0.623852 0.710606
1916 5 0.730265 0.645148 0.708769
3549 4 0.733458 0.527659 0.703501
3057 4 0.568945 0.50602 0.775957
4110 4 0.50231 0.542172 0.769125
4112 5 0.522316 0.561074 0.766131
4116 4 0.68641 0.616622 0.736257
4117 5 0.711535 0.62925 0.737419
4118 5 0.66937 0.631453 0.74435
3142 5 0.519724 0.716979 0.746207
4254 4 0.579059 0.73338 0.728093
4255 5 0.584856 0.730815 0.714938
3099 4 0.724992 0.726263 0.765684
3100 5 0.73799 0.709371 0.756834
3101 5 0.714122 0.746997 0.758142
2295 4 0.612016 0.684321 0.798121
2297 5 0.600607 0.681917 0.785827
1915 5 0.773367 0.636421 0.712439
3550 5 0.754346 0.533201 0.712185
3438 4 0.886483 0.51586 0.70553
4170 4 0.767769 0.746475 0.705929
4171 5 0.783881 0.723321 0.705468
2202 4 0.811438 0.556545 0.782041
2204 5 0.795241 0.57902 0.779456
2904 4 0.788058 0.560012 0.73848
2905 5 0.794417 0.540018 0.74751
2906 5 0.804675 0.554403 0.727902
2169 4 0.901611 0.584033 0.762572
2170 5 0.901888 0.609326 0.756582
2171 5 0.875215 0.57468 0.760887
2203 5 0.836308 0.567437 0.78573
2778 4 0.861518 0.643791 0.72061
2779 5 0.850093 0.618361 0.718501
2780 5 0.886728 0.642509 0.71457
3161 5 0.995224 0.611477 0.762919
3219 4 0.950312 0.554049 0.782299
3220 5 0.974748 0.557598 0.775759
3440 5 0.89004 0.509445 0.718565
2079 4 0.804881 0.741078 0.782982
3084 4 0.952779 0.730424 0.779737
3085 5 0.975124 0.747648 0.779339
3086 5 0.930488 0.747738 0.779661
3694 5 0.925752 0.73258 0.73561
3221 5 0.94637 0.578316 0.788929
4293 4 0.0309633 0.935498 0.702412
4295 5 0.0453501 0.925193 0.712929
4437 4 0.0982434 0.773575 0.758998
4438 5 0.0906883 0.770311 0.746085
4439 5 0.0806875 0.75676 0.765858
2124 4 0.24321 0.770493 0.72666
2125 5 0.23536 0.773658 0.739538
2538 4 0.0914159 0.877685 0.769427
2539 5 0.115984 0.884953 0.775091
2540 5 0.0731593 0.897234 0.773737
2742 4 0.0329774 0.919559 0.735164
2743 5 0.0586851 0.926473 0.730678
2744 5 0.0177625 0.943139 0.733717
3290 5 0.113819 0.980186 0.735915
4002 4 0.0798397 0.846694 0.734847
4003 5 0.104701 0.858427 0.737906
4004 5 0.0615462 0.868183 0.735066
3300 4 0.198901 0.970091 0.728594
3301 5 0.201781 0.977733 0.741516
3302 5 0.222114 0.955046 0.72591
3907 5 0.242031 0.929275 0.779811
3908 5 0.245345 0.929559 0.758519
4123 5 0.186362 0.912668 0.794363
2126 5 0.269971 0.761635 0.727341
3384 4 0.320275 0.827647 0.715089
4433 5 0.327211 0.796103 0.763182
3243 4 0.409417 0.757324 0.768592
3245 5 0.413959 0.773492 0.757742
4431 4 0.34911 0.7783 0.763006
4432 5 0.371788 0.795012 0.76217
4601 5 0.408405 0.830628 0.717282
4731 4 0.430074 0.753768 0.729778
4732 5 0.455601 0.761628 0.734142
4733 5 0.418008 0.777728 0.725581
3386 5 0.298457 0.845447 0.71602
3906 4 0.260854 0.930883 0.76978
4311 4 0.277748 0.898634 0.737382
4312 5 0.250233 0.895914 0.740097
4313 5 0.28724 0.872119 0.736482
1902 4 0.445562 0.939314 0.754506
1903 5 0.444615 0.956036 0.765372
1904 5 0.419425 0.940303 0.749433
2481 4 0.407168 0.856291 0.783258
2483 5 0.4084 0.840406 0.772114
2979 4 0.379269 0.9385 0.719921
2980 5 0.402601 0.950266 0.725025
2981 5 0.363943 0.960316 0.715491
3385 5 0.342823 0.843361 0.718164
4599 4 0.406858 0.857482 0.721372
4600 5 0.396547 0.855972 0.733918
4163 5 0.479103 0.765195 0.790949
2457 4 0.334329 0.950907 0.790145
2459 5 0.338397 0.92307 0.79124
2482 5 0.395943 0.839313 0.792611
4256 5 0.583196 0.760736 0.730763
3039 4 0.615324 0.940512 0.727783
3040 5 0.619553 0.929297 0.740005
3041 5 0.608363 0.967381 0.730235
3381 4 0.548883 0.887232 0.717658
3382 5 0.535769 0.912068 0.718998
3383 5 0.571959 0.889562 0.725352
3543 4 0.644257 0.964021 0.76932
3544 5 0.651232 0.951964 0.781062
3545 5 0.649486 0.991486 0.77117
4539 4 0.517044 0.892943 0.772425
4540 5 0.54495 0.888714 0.772335
4541 5 0.512512 0.911197 0.762359
2544 4 0.729801 0.966174 0.759922
2545 5 0.713614 0.972554 0.770551
2546 5 0.723943 0.939113 0.757298
3852 4 0.673759 0.996619 0.744146
3853 5 0.699148 0.996133 0.750039
2441 5 0.585371 0.850823 0.790394
3733 5 0.641415 0.93307 0.798113
4203 4 0.549982 0.95833 0.79838
4205 5 0.568711 0.937219 0.798605
2040 4 0.781727 0.830407 0.714198
2959 5 0.826279 0.909727 0.710728
3108 4 0.998931 0.992401 0.704416
4332 4 0.942412 0.844633 0.713711
4334 5 0.933785 0.865398 0.705552
2080 5 0.82568 0.759255 0.780206
4172 5 0.771668 0.756734 0.718366
2028 4 0.870401 0.809586 0.764647
2029 5 0.849884 0.814916 0.755733
2030 5 0.893592 0.820697 0.759082
3693 4 0.909148 0.755228 0.736966
3695 5 0.923854 0.77276 0.744868
4200 4 0.992455 0.765879 0.732171
4201 5 0.991038 0.766729 0.718694
4202 5 0.968586 0.753055 0.73595
2041 5 0.800017 0.850112 0.718309
2042 5 0.756363 0.842283 0.715875
2958 4 0.848204 0.906369 0.719077
2960 5 0.856031 0.879485 0.717374
4077 4 0.968822 0.95081 0.765572
4078 5 0.991402 0.967745 0.76561
4079 5 0.946769 0.968416 0.765852
4308 4 0.968556 0.846392 0.762905
4309 5 0.989762 0.865018 0.76282
4310 5 0.945301 0.862171 0.764163
4333 5 0.969374 0.85082 0.716392
2081 5 0.789468 0.754039 0.79244
2445 4 0.969485 0.80182 0.789456
2446 5 0.989936 0.82118 0.790371
2447 5 0.946499 0.816502 0.785981
4403 5 0.812177 0.980016 0.792229
2367 4 0.101008 0.144306 0.817463
2369 5 0.114102 0.136339 0.828799
3535 5 0.0438146 0.157526 0.842902
4761 4 0.00957665 0.109742 0.816001
4762 5 0.0160453 0.118604 0.828439
2946 4 0.209881 0.0145786 0.830187
2947 5 0.224647 0.00819337 0.819095
2948 5 0.223485 0.00137362 0.840188
3807 4 0.197863 0.0831967 0.85137
3808 5 0.186271 0.0742816 0.839824
2368 5 0.106213 0.171974 0.816505
3534 4 0.0188802 0.168887 0.839662
3536 5 0.0223165 0.178271 0.827037
3018 4 0.0788374 0.155673 0.899371
3019 5 0.0851914 0.166363 0.887253
3066 4 0.0818517 0.0585507 0.872104
3067 5 0.0877098 0.0732569 0.883281
3068 5 0.0548411 0.0509353 0.873547
3339 4 0.0553764 0.139662 0.86303
3340 5 0.055534 0.161393 0.871645
3341 5 0.0282135 0.132225 0.862132
4703 5 0.154637 0.120255 0.890797
2964 4 0.205582 0.0284266 0.895487
2965 5 0.231046 0.0405975 0.895356
2966 5 0.187414 0.0500271 0.895471
3809 5 0.176903 0.0818035 0.860387
4404 4 0.193851 0.164509 0.860245
4405 5 0.221698 0.164988 0.862438
4702 5 0.176924 0.157683 0.895464
2773 5 0.175323 0.23042 0.892168
4406 5 0.185673 0.19132 0.861828
2160 4 0.313754 0.075501 0.831955
2162 5 0.320792 0.0658955 0.844194
4282 5 0.322298 0.1464 0.847381
2161 5 0.337182 0.072366 0.824576
4851 7 0.405236 0.145206 0.822345
4850 7 0.416097 0.157463 0.800821
4849 7 0.370809 0.145053 0.805331
4848 6 0.394649 0.158947 0.810701
4159 5 0.336734 0.23805 0.801951
2700 4 0.469289 0.0474471 0.870497
2701 5 0.48838 0.0354603 0.862374
2702 5 0.448171 0.0548507 0.86227
3411 4 0.359214 0.0564984 0.873223
3412 5 0.366686 0.0328781 0.866754
3413 5 0.363724 0.0771137 0.864258
4281 4 0.335236 0.148971 0.859315
4283 5 0.351509 0.125991 0.860241
3593 5 0.316944 0.230886 0.890444
2733 4 0.416358 0.222149 0.865716
2734 5 0.438832 0.219722 0.8738
2735 5 0.418051 0.248372 0.860788
3591 4 0.336026 0.210654 0.892749
3592 5 0.358636 0.218548 0.885605
2917 5 0.605092 0.00785633 0.807957
2991 4 0.525726 0.128568 0.812173
2992 5 0.511791 0.122431 0.823539
2993 5 0.512396 0.113811 0.802592
3246 4 0.626946 0.0264725 0.830588
3247 5 0.628154 0.0447383 0.840863
3248 5 0.639104 0.00302554 0.835348
3370 5 0.661688 0.111263 0.823848
3371 5 0.645233 0.0783409 0.811766
2050 5 0.734462 0.0349168 0.815208
3369 4 0.669424 0.0886325 0.816679
3873 4 0.717908 0.159129 0.834728
2871 4 0.635754 0.211602 0.817344
2872 5 0.661682 0.221916 0.819375
2873 5 0.624626 0.209561 0.829711
4035 4 0.590075 0.224215 0.854623
4036 5 0.604997 0.247845 0.856513
3874 5 0.738115 0.174985 0.829131
3875 5 0.69635 0.176915 0.836614
2640 4 0.615778 0.227133 0.88365
2641 5 0.643266 0.233325 0.884444
2642 5 0.603322 0.245496 0.891994
4037 5 0.564051 0.230727 0.85882
2049 4 0.759262 0.0428337 0.820424
2051 5 0.75426 0.0456678 0.833641
2231 5 0.827977 0.078902 0.845141
2229 4 0.847465 0.0746218 0.85469
2230 5 0.872079 0.0791559 0.848449
4563 4 0.914378 0.0239614 0.841094
4564 5 0.941296 0.0284922 0.83766
4565 5 0.904556 0.0494562 0.844483
4763 5 0.986546 0.124491 0.812664
4212 4 0.80953 0.208404 0.829576
4213 5 0.79297 0.226916 0.835988
4214 5 0.79563 0.202436 0.818179
3773 5 0.989863 0.168558 0.800095
3471 4 0.822763 0.135933 0.888512
3472 5 0.822781 0.109235 0.892891
3690 4 0.820576 0.0299333 0.896066
3691 5 0.811766 0.0311364 0.883254
3473 5 0.845468 0.137712 0.880537
4092 4 0.925332 0.113174 0.868953
4093 5 0.949126 0.0999841 0.865357
4094 5 0.926075 0.137655 0.862245
3825 4 0.878096 0.190138 0.872846
3826 5 0.897263 0.210189 0.870348
3827 5 0.858599 0.202951 0.880444
1860 4 0.0529537 0.286633 0.809543
1861 5 0.0770702 0.301046 0.808251
1862 5 0.033699 0.306214 0.812661
2621 5 0.144034 0.276326 0.830031
2619 4 0.168982 0.266372 0.825885
2620 5 0.187913 0.284211 0.831126
3587 5 0.210712 0.250514 0.851237
4190 5 0.235211 0.321794 0.80335
3174 4 0.0783301 0.492325 0.828763
2565 4 0.140715 0.308945 0.894498
2566 5 0.162676 0.326675 0.894426
2567 5 0.11805 0.325758 0.894746
3096 4 0.00911566 0.254225 0.871689
3097 5 0.00751656 0.253361 0.858218
3098 5 0.00805734 0.281716 0.874706
2774 5 0.181951 0.271998 0.899263
3585 4 0.217156 0.275007 0.857196
3586 5 0.200346 0.276062 0.868029
3312 4 0.121793 0.420641 0.86756
3313 5 0.142483 0.439838 0.867665
3314 5 0.0981463 0.435757 0.866121
4242 4 0.0256135 0.469394 0.887062
4243 5 0.0337398 0.470708 0.874149
4244 5 0.0271791 0.441981 0.890188
4188 4 0.255728 0.302988 0.801103
4189 5 0.279202 0.318514 0.800074
3171 4 0.444026 0.289141 0.817367
3172 5 0.459526 0.27206 0.809587
3173 5 0.439488 0.31195 0.809716
2934 4 0.254463 0.376416 0.813222
2935 5 0.276975 0.378498 0.821304
2936 5 0.254167 0.40068 0.806327
4545 4 0.279844 0.472422 0.815057
4546 5 0.289548 0.454376 0.824342
4547 5 0.288333 0.497777 0.81938
1926 4 0.441782 0.468043 0.815027
1927 5 0.446765 0.450876 0.825474
1928 5 0.439882 0.450797 0.804378
1938 4 0.386278 0.48829 0.848092
1940 5 0.388325 0.490049 0.834654
3111 4 0.417589 0.376711 0.806889
3113 5 0.431801 0.364649 0.817025
4500 4 0.379675 0.380669 0.844818
4501 5 0.406563 0.389091 0.845619
4502 5 0.365145 0.400616 0.85137
2636 5 0.31674 0.313402 0.898577
2635 5 0.36049 0.304528 0.89859
4646 5 0.430283 0.329129 0.888304
1854 4 0.324248 0.445211 0.877573
1855 5 0.299819 0.440675 0.883977
3042 4 0.281134 0.340392 0.87594
3043 5 0.293448 0.360351 0.868428
3044 5 0.254772 0.349703 0.877795
1856 5 0.33815 0.420742 0.878605
4572 4 0.461249 0.492668 0.878041
4574 5 0.446748 0.493627 0.866468
4644 4 0.440082 0.337539 0.8763
4645 5 0.429376 0.363424 0.874642
2133 4 0.653153 0.320114 0.84768
2135 5 0.643508 0.301456 0.838662
3723 4 0.594356 0.29543 0.807345
3724 5 0.586191 0.313044 0.817144
3725 5 0.570384 0.28377 0.802908
2910 4 0.726536 0.278529 0.813321
2911 5 0.721525 0.286712 0.800625
2912 5 0.702865 0.284944 0.820003
2134 5 0.659846 0.342849 0.840348
4152 4 0.606279 0.436619 0.839559
4153 5 0.629887 0.434011 0.846853
4154 5 0.614771 0.433649 0.826764
2478 4 0.718185 0.454329 0.805682
2480 5 0.743282 0.45826 0.811566
3434 5 0.73645 0.282439 0.875458
2952 4 0.597373 0.375345 0.894078
2953 5 0.61972 0.392582 0.894274
2954 5 0.57508 0.392644 0.894395
4740 4 0.723508 0.357177 0.868847
4741 5 0.730023 0.341773 0.857973
4742 5 0.704211 0.375595 0.864436
3936 4 0.769058 0.297886 0.840215
3937 5 0.762182 0.291844 0.827445
3938 5 0.759106 0.276125 0.847374
3789 4 0.876396 0.325548 0.85391
3791 5 0.876458 0.328048 0.840464
4707 4 0.933341 0.269676 0.851039
4708 5 0.957843 0.28152 0.854619
3612 4 0.814865 0.397087 0.843466
3614 5 0.821434 0.411367 0.854679
4317 4 0.813488 0.409012 0.809131
4319 5 0.807097 0.434601 0.804324
2753 5 0.931721 0.360563 0.812023
3613 5 0.839707 0.392067 0.837524
3729 4 0.969364 0.48343 0.828632
3730 5 0.987268 0.499837 0.835511
3993 4 0.890676 0.468798 0.80461
3994 5 0.901315 0.49436 0.807232
3995 5 0.864531 0.469591 0.809683
4318 5 0.841689 0.408011 0.808841
3432 4 0.757772 0.282079 0.884301
3433 5 0.769829 0.307465 0.883054
2730 4 0.856136 0.294551 0.894399
2731 5 0.879049 0.310984 0.895004
2732 5 0.834503 0.312646 0.893865
4709 5 0.913735 0.28483 0.857502
3375 4 0.805426 0.487135 0.873281
3376 5 0.815552 0.489075 0.860714
3377 5 0.826138 0.474791 0.880299
2802 4 0.928419 0.443249 0.857845
2803 5 0.948211 0.447664 0.867236
2804 5 0.913547 0.467231 0.85757
3790 5 0.874115 0.352044 0.858433
2144 5 0.051877 0.55113 0.807594
3175 5 0.10436 0.502144 0.831042
3176 5 0.0671067 0.510628 0.82
3213 4 0.147386 0.549356 0.806578
3215 5 0.134953 0.524463 0.804313
3985 5 0.153502 0.607724 0.85121
4302 4 0.0403038 0.565278 0.849664
4304 5 0.0237585 0.575339 0.839843
2637 4 0.233614 0.55872 0.841768
2639 5 0.237281 0.585372 0.845852
2187 4 0.0202498 0.670527 0.80437
2188 5 0.0422894 0.687085 0.80147
2189 5 0.00579372 0.684864 0.81372
3225 4 0.22354 0.705635 0.831911
3226 5 0.225517 0.690612 0.843301
3227 5 0.227594 0.686788 0.822051
1875 4 0.0881563 0.535055 0.868574
1876 5 0.0973863 0.561157 0.865946
1877 5 0.0960386 0.519887 0.857832
2378 5 0.162457 0.646113 0.893248
3984 4 0.134679 0.621223 0.858925
3986 5 0.150317 0.635905 0.867699
4303 5 0.0353691 0.58224 0.860193
2326 5 0.0825779 0.745336 0.885079
2638 5 0.254479 0.554275 0.832929
1939 5 0.407295 0.504467 0.85271
2066 5 0.423178 0.557184 0.803838
2913 4 0.412172 0.632263 0.835782
2914 5 0.43659 0.624037 0.841293
2915 5 0.409148 0.659092 0.839718
3863 5 0.479773 0.621559 0.80969
4011 4 0.361899 0.568253 0.821323
4012 5 0.38995 0.565567 0.822091
4013 5 0.357613 0.595975 0.819824
3561 4 0.318315 0.740837 0.802721
3563 5 0.292946 0.749998 0.806699
3603 4 0.456465 0.73816 0.844595
3604 5 0.463755 0.718868 0.853812
3605 5 0.467066 0.728312 0.833004
2594 5 0.263766 0.651803 0.861279
2765 5 0.45937 0.556005 0.890092
2799 4 0.366687 0.633929 0.873599
2800 5 0.349145 0.656037 0.873769
2801 5 0.363971 0.623157 0.861189
4573 5 0.481875 0.511642 0.876437
2592 4 0.277744 0.674774 0.865384
2593 5 0.272248 0.676489 0.8786
2664 4 0.629374 0.62669 0.813643
2665 5 0.640352 0.64437 0.822762
2666 5 0.6491 0.606787 0.812027
3200 5 0.590801 0.541616 0.856613
3552 4 0.570668 0.627872 0.833896
3553 5 0.560583 0.638977 0.822461
3554 5 0.586699 0.606235 0.829851
3861 4 0.505052 0.617019 0.815288
3862 5 0.503936 0.630569 0.827119
3486 4 0.691082 0.656869 0.850493
3492 4 0.718437 0.520177 0.814423
3493 5 0.738753 0.52186 0.82376
3494 5 0.712507 0.547026 0.811374
2296 5 0.59212 0.674612 0.806495
3487 5 0.715039 0.669186 0.854524
3488 5 0.678819 0.675977 0.842473
1851 4 0.5647 0.640582 0.868167
1852 5 0.588567 0.655626 0.868563
1853 5 0.544179 0.659927 0.867612
3198 4 0.584788 0.551997 0.868832
3199 5 0.568253 0.574289 0.866378
3428 5 0.666555 0.612728 0.876427
3426 4 0.670892 0.593039 0.885875
3427 5 0.679102 0.570218 0.878969
4383 4 0.712559 0.645897 0.89583
4384 5 0.710387 0.65709 0.88348
4385 5 0.734946 0.628779 0.895079
1945 5 0.743264 0.70754 0.866578
1918 5 0.970689 0.623212 0.851357
3387 4 0.873659 0.595705 0.81228
3388 5 0.897204 0.611154 0.813189
3389 5 0.853667 0.614167 0.808696
3731 5 0.947954 0.500538 0.825402
1946 5 0.76632 0.710866 0.848365
2796 4 0.8231 0.671933 0.823293
2797 5 0.801251 0.68802 0.819574
2798 5 0.843501 0.678316 0.814478
4352 5 0.842478 0.744334 0.844865
4464 4 0.856789 0.748139 0.819884
4466 5 0.862498 0.720743 0.818125
3078 4 0.822355 0.617211 0.878447
3079 5 0.831936 0.626432 0.86654
1917 4 0.963574 0.602779 0.860026
1919 5 0.937902 0.610084 0.864416
2703 4 0.858401 0.537455 0.868593
2704 5 0.880386 0.553232 0.872431
2705 5 0.837764 0.544423 0.877178
3080 5 0.83608 0.592927 0.880509
1944 4 0.76849 0.714982 0.86168
3653 5 0.00635246 0.819185 0.853674
4269 4 0.196207 0.779875 0.818112
4270 5 0.221737 0.771998 0.822464
4271 5 0.192233 0.805426 0.823523
3204 4 0.11311 0.882357 0.847827
3205 5 0.136375 0.898173 0.848925
3206 5 0.091957 0.901009 0.847279
3651 4 0.0236454 0.840513 0.850548
4218 4 0.0156406 0.862164 0.822707
4219 5 0.0247793 0.881858 0.831333
4220 5 0.024291 0.871185 0.810603
3023 5 0.183023 0.955282 0.856967
4122 4 0.17528 0.926964 0.804726
4124 5 0.197591 0.937729 0.811196
2325 4 0.0670986 0.766194 0.890361
2327 5 0.047776 0.75305 0.897931
3037 5 0.054591 0.898846 0.895298
3652 5 0.0380459 0.845484 0.861912
3972 4 0.136541 0.948027 0.878568
3973 5 0.126514 0.940015 0.890592
3974 5 0.118478 0.936987 0.869639
2322 4 0.217327 0.881555 0.889464
2323 5 0.218943 0.904447 0.881605
2324 5 0.226112 0.860386 0.881585
3021 4 0.177531 0.977931 0.864583
3022 5 0.188379 0.999578 0.857646
4323 4 0.24176 0.990242 0.883369
4325 5 0.242906 0.984973 0.89662
3562 5 0.335294 0.763157 0.804247
2458 5 0.330012 0.959631 0.802816
4257 4 0.279674 0.897542 0.810236
4258 5 0.28724 0.884248 0.821581
4259 5 0.251497 0.898673 0.81081
2319 4 0.390999 0.880056 0.82649
2320 5 0.364236 0.888879 0.827259
2321 5 0.401071 0.892233 0.815304
3006 4 0.438619 0.862631 0.845914
3007 5 0.457652 0.869087 0.836436
3008 5 0.451166 0.842786 0.853407
2166 4 0.312679 0.759744 0.860661
2168 5 0.289549 0.775847 0.859926
2167 5 0.334126 0.778081 0.860346
3270 4 0.301868 0.897269 0.858526
3271 5 0.324407 0.914258 0.858554
3272 5 0.279777 0.914816 0.858937
4324 5 0.254609 0.968132 0.877655
2004 4 0.445559 0.936081 0.899091
2005 5 0.466244 0.951789 0.893807
4722 4 0.372329 0.943292 0.874472
4723 5 0.376552 0.915401 0.874929
4724 5 0.384895 0.953154 0.885602
2440 5 0.607771 0.833068 0.806794
3689 5 0.556798 0.823028 0.812042
4419 4 0.52331 0.764097 0.831401
4420 5 0.542998 0.763091 0.821739
4421 5 0.50573 0.784574 0.827447
2439 4 0.600734 0.85779 0.801217
3687 4 0.534411 0.836376 0.817222
3688 5 0.545211 0.859164 0.823286
3732 4 0.630782 0.92089 0.809179
3734 5 0.643681 0.933953 0.819433
4204 5 0.528064 0.94868 0.805524
4779 4 0.595215 0.946756 0.856151
4780 5 0.62138 0.955646 0.853403
2214 4 0.696596 0.873645 0.825621
2215 5 0.703537 0.864731 0.837992
2216 5 0.705874 0.853299 0.817383
3528 4 0.729439 0.932492 0.814552
3529 5 0.738122 0.923537 0.826662
3051 4 0.533195 0.82286 0.89141
3052 5 0.556679 0.818834 0.898647
3390 4 0.62038 0.801411 0.880025
3391 5 0.622007 0.815644 0.891657
3392 5 0.597845 0.812279 0.873776
3933 4 0.672922 0.750719 0.877294
3934 5 0.697375 0.759676 0.882501
3935 5 0.672358 0.761601 0.864841
3053 5 0.537244 0.847642 0.885245
3618 4 0.665963 0.879145 0.861268
3620 5 0.641647 0.891135 0.865022
4781 5 0.58729 0.962062 0.866842
3619 5 0.684934 0.89999 0.861976
4508 5 0.746019 0.857625 0.894158
3117 4 0.848996 0.814599 0.817967
3118 5 0.870265 0.810016 0.809367
3234 4 0.961098 0.765898 0.818835
3235 5 0.987919 0.76809 0.814763
3236 5 0.958276 0.785898 0.828265
4350 4 0.855776 0.764158 0.852069
4465 5 0.857752 0.759118 0.807456
3530 5 0.750281 0.949193 0.810186
3831 4 0.815208 0.939397 0.853398
3833 5 0.795931 0.958709 0.849945
4401 4 0.8323 0.975697 0.801467
4402 5 0.821825 0.986808 0.812821
2568 4 0.905872 0.969874 0.834469
2569 5 0.900598 0.981907 0.822521
2570 5 0.92807 0.953106 0.832189
3119 5 0.845099 0.842546 0.817669
3832 5 0.839999 0.951969 0.851054
4488 4 0.875787 0.855197 0.850301
4489 5 0.89463 0.85705 0.840289
4490 5 0.867793 0.881854 0.852552
3420 4 0.965797 0.784163 0.884287
3421 5 0.981859 0.802787 0.890911
3422 5 0.939504 0.789674 0.888428
4351 5 0.849011 0.758414 0.864884
4068 4 0.759082 0.903104 0.899792
4069 5 0.78088 0.91504 0.893392
3909 4 0.899783 0.960591 0.879941
3910 5 0.902866 0.986656 0.884907
3911 5 0.871943 0.955981 0.880229
4239 4 0.937548 0.887845 0.882803
4240 5 0.964816 0.889315 0.886218
4241 5 0.937155 0.893539 0.869582
2273 5 0.077067 0.0810283 0.926393
4701 4 0.162569 0.136503 0.901163
3020 5 0.0865135 0.175761 0.908116
3900 4 0.00645197 0.181429 0.905321
3901 5 0.0284958 0.198109 0.908047
2772 4 0.183841 0.244943 0.903002
2198 5 0.153056 0.147842 0.973049
2271 4 0.0985282 0.0754239 0.934742
2272 5 0.0862652 0.0649011 0.94581
2313 4 0.0381786 0.15732 0.945947
2315 5 0.0557269 0.136568 0.942302
4653 4 0.189632 0.119121 0.948565
4654 5 0.214489 0.132487 0.948405
4655 5 0.171373 0.13787 0.943509
2196 4 0.150937 0.174241 0.977717
2197 5 0.156449 0.190525 0.96701
2314 5 0.0497775 0.168189 0.957102
4095 4 0.450154 0.124023 0.90957
4096 5 0.464562 0.148013 0.911331
4097 5 0.428645 0.131195 0.90153
2687 5 0.339556 0.225177 0.92144
4841 5 0.329111 0.106174 0.975945
2199 4 0.394672 0.103645 0.950325
2200 5 0.416421 0.116336 0.956425
2201 5 0.403286 0.0998888 0.937596
4840 5 0.368598 0.0895531 0.969945
4839 4 0.342053 0.0819874 0.972765
4224 4 0.277163 0.204259 0.956426
4225 5 0.280293 0.229786 0.950864
4226 5 0.291743 0.186959 0.948355
2401 5 0.419118 0.234758 0.968647
2685 4 0.344048 0.225147 0.934767
2686 5 0.339267 0.198477 0.93855
3711 4 0.657039 0.128801 0.909412
3713 5 0.630545 0.133714 0.905394
3712 5 0.667864 0.154452 0.91163
4210 5 0.687662 0.0220707 0.928527
2304 4 0.645406 0.0142346 0.955638
2306 5 0.655449 0.0367759 0.962191
3513 4 0.627498 0.0821184 0.95138
3514 5 0.643931 0.10026 0.958102
3515 5 0.622574 0.0947481 0.939539
3699 4 0.528313 0.0483185 0.941893
3700 5 0.515791 0.0287993 0.949588
3701 5 0.508511 0.0680538 0.940036
4211 5 0.65722 0.0546466 0.929586
4209 4 0.684068 0.0487155 0.932636
2469 4 0.527899 0.230534 0.970981
2470 5 0.530327 0.207166 0.963499
2471 5 0.500215 0.236032 0.971105
4719 4 0.641512 0.213822 0.950146
4720 5 0.654655 0.236793 0.945454
4721 5 0.614152 0.220758 0.950121
3692 5 0.808563 0.00658678 0.901021
4527 4 0.933691 0.166283 0.917152
4529 5 0.935934 0.144894 0.925894
4251 4 0.76383 0.246532 0.927779
3902 5 0.986643 0.198983 0.900632
4528 5 0.936725 0.18946 0.924719
3342 4 0.768118 0.141643 0.952511
3343 5 0.79024 0.154808 0.958047
3344 5 0.750529 0.162466 0.949008
4650 4 0.817047 0.0778111 0.967414
4651 5 0.832639 0.0901375 0.957829
4652 5 0.790718 0.0784049 0.962558
4089 4 0.981124 0.108955 0.958899
4090 5 0.968163 0.131557 0.953708
4091 5 0.969214 0.105462 0.971023
4107 4 0.908832 0.0919609 0.939157
4108 5 0.884531 0.10296 0.943571
4109 5 0.910011 0.0664041 0.944859
4691 5 0.860487 0.00167407 0.973008
2971 5 0.949189 0.248418 0.939168
2574 4 0.0669105 0.35887 0.905454
2575 5 0.0948334 0.361979 0.904161
2576 5 0.0603435 0.373693 0.916504
3447 4 0.183667 0.384494 0.924009
3448 5 0.20769 0.369787 0.923144
1989 4 0.0472211 0.311707 0.940955
1990 5 0.0702447 0.327845 0.94214
1991 5 0.0257614 0.330033 0.940684
2085 4 0.00878763 0.311138 0.974295
2086 5 0.00974125 0.299931 0.961913
2087 5 0.0358465 0.313632 0.977946
2331 4 0.241749 0.321055 0.973338
2032 5 0.100926 0.47796 0.930714
4299 4 0.0334458 0.469019 0.952471
4300 5 0.0577041 0.469843 0.959361
4301 5 0.0406582 0.475907 0.939842
2333 5 0.230535 0.345701 0.977148
3449 5 0.177586 0.384751 0.937191
2634 4 0.335798 0.295105 0.903328
3081 4 0.482044 0.488522 0.914866
3082 5 0.488809 0.495319 0.902169
3083 5 0.498073 0.466039 0.917665
2332 5 0.264721 0.328178 0.966272
2400 4 0.417902 0.26281 0.96727
2402 5 0.441034 0.272279 0.973541
3663 4 0.425653 0.446001 0.940095
3664 5 0.430641 0.473113 0.942992
3665 5 0.401826 0.446397 0.93286
3828 4 0.498916 0.417563 0.94724
3829 5 0.49506 0.435706 0.957415
3830 5 0.473526 0.405924 0.945295
3904 5 0.490516 0.349788 0.951769
3905 5 0.479414 0.359314 0.971941
4398 4 0.41466 0.350955 0.972828
4399 5 0.438914 0.365348 0.973368
4400 5 0.394969 0.370626 0.970586
2523 4 0.521777 0.288085 0.905382
2524 5 0.541192 0.30144 0.912813
2525 5 0.503024 0.308109 0.902209
2609 5 0.662466 0.366967 0.922953
3102 4 0.580948 0.271197 0.953506
3103 5 0.590383 0.288861 0.963019
3104 5 0.553179 0.276102 0.95292
2607 4 0.654592 0.369992 0.935836
2811 4 0.593186 0.439188 0.932519
2812 5 0.615656 0.45627 0.932493
2813 5 0.571017 0.456657 0.932634
3468 4 0.65572 0.36166 0.968605
3469 5 0.648593 0.350797 0.98059
3903 4 0.501303 0.351832 0.964206
4353 4 0.619805 0.422699 0.973293
4354 5 0.640398 0.428117 0.964432
4355 5 0.602652 0.445045 0.972456
2608 5 0.677909 0.364339 0.942947
3470 5 0.680068 0.348972 0.965474
3951 4 0.71818 0.498902 0.964747
3952 5 0.696342 0.483744 0.969286
3953 5 0.726088 0.485829 0.953397
4252 5 0.755328 0.269608 0.921154
3028 5 0.854151 0.29852 0.92569
3029 5 0.855942 0.254539 0.922133
2679 4 0.792543 0.474783 0.911851
2680 5 0.81777 0.48532 0.915207
2681 5 0.777189 0.47688 0.923135
3186 4 0.938651 0.406435 0.928347
3187 5 0.945433 0.379076 0.927645
4677 4 0.897485 0.381114 0.901842
4678 5 0.913142 0.402496 0.906488
4679 5 0.871519 0.391902 0.900668
4253 5 0.768025 0.255324 0.940449
2970 4 0.923821 0.260749 0.938677
2972 5 0.929268 0.288347 0.939787
3027 4 0.846064 0.273714 0.93084
3188 5 0.957836 0.417554 0.9367
3363 4 0.875647 0.434627 0.943488
3364 5 0.89882 0.420439 0.939833
3365 5 0.883636 0.461698 0.943538
2031 4 0.0938555 0.504276 0.927193
2033 5 0.0758851 0.501019 0.9169
2298 4 0.0931086 0.57808 0.922889
2299 5 0.120924 0.580879 0.921028
2300 5 0.0847249 0.60329 0.927448
2376 4 0.169306 0.625993 0.902131
2377 5 0.195949 0.631833 0.905602
2487 4 0.153568 0.575288 0.958793
2488 5 0.13496 0.575541 0.968943
3354 4 0.065725 0.618197 0.950628
3355 5 0.0725855 0.639967 0.95857
3356 5 0.038738 0.61277 0.953612
2489 5 0.176015 0.561726 0.963783
3897 4 0.112062 0.717296 0.954603
3898 5 0.139116 0.725224 0.953943
3899 5 0.0986631 0.734749 0.946147
1995 4 0.197359 0.721109 0.942556
1996 5 0.2249 0.727265 0.942315
1997 5 0.185323 0.743514 0.94841
2605 5 0.336861 0.562377 0.91741
2763 4 0.465717 0.571562 0.900939
2764 5 0.448428 0.593814 0.900165
3798 4 0.478273 0.715792 0.906816
3800 5 0.457171 0.734383 0.90796
4245 4 0.357081 0.703379 0.90543
4246 5 0.378408 0.720611 0.908635
4247 5 0.350029 0.691032 0.917091
2606 5 0.311873 0.554364 0.934683
2745 4 0.304735 0.663327 0.967114
2746 5 0.303641 0.651255 0.954922
4014 4 0.259136 0.568105 0.9571
4015 5 0.269171 0.589133 0.96472
4016 5 0.255166 0.579748 0.94495
2604 4 0.335789 0.546531 0.92857
4146 4 0.408834 0.622988 0.933852
4147 5 0.411819 0.651022 0.933203
4148 5 0.385106 0.619106 0.940923
2747 5 0.289175 0.686733 0.965879
2343 4 0.363846 0.74058 0.93751
4377 4 0.432578 0.723862 0.967312
4378 5 0.451662 0.737439 0.959778
4379 5 0.427621 0.741257 0.977675
2010 4 0.590271 0.505346 0.901155
2011 5 0.612575 0.522643 0.901145
2012 5 0.567935 0.5226 0.901132
2667 4 0.734124 0.65147 0.921874
2668 5 0.732082 0.623486 0.920406
4738 5 0.733711 0.515572 0.923982
3799 5 0.501069 0.731595 0.904318
4181 5 0.601509 0.712588 0.927963
2787 4 0.611399 0.576991 0.950016
2788 5 0.603801 0.578986 0.93705
2789 5 0.598175 0.553884 0.954499
4635 4 0.663774 0.651754 0.942847
4636 5 0.678771 0.655287 0.954158
4737 4 0.716543 0.533846 0.930181
4739 5 0.732517 0.556709 0.932254
4179 4 0.599173 0.731205 0.938048
4637 5 0.676014 0.668915 0.93387
2669 5 0.761874 0.656426 0.922555
3647 5 0.820357 0.641658 0.909888
3645 4 0.838654 0.653832 0.918359
4141 5 0.867417 0.521502 0.925178
3646 5 0.836858 0.681394 0.91558
3660 4 0.991252 0.704728 0.924202
3661 5 0.987073 0.719823 0.912971
3087 4 0.827891 0.545909 0.975891
3088 5 0.800839 0.553251 0.977472
3089 5 0.831771 0.545588 0.962521
4816 5 0.819127 0.600114 0.952987
4140 4 0.877471 0.536119 0.935678
4142 5 0.858948 0.557108 0.937403
4815 4 0.837176 0.621615 0.954391
4817 5 0.839708 0.632329 0.941961
4829 5 0.787406 0.704357 0.963088
4828 5 0.782314 0.682844 0.944539
4827 4 0.788342 0.7082 0.949722
3662 5 0.965369 0.700657 0.929222
3516 4 0.0960016 0.767801 0.918607
3517 5 0.118112 0.785339 0.918827
3518 5 0.0734777 0.784811 0.918568
3036 4 0.0581359 0.886097 0.907222
3038 5 0.0321665 0.878062 0.910855
3165 4 0.145975 0.956673 0.92474
3167 5 0.12901 0.977796 0.928526
3166 5 0.168946 0.969498 0.919849
1947 4 0.019076 0.831324 0.938087
3429 4 0.042301 0.754035 0.976014
3430 5 0.062821 0.756428 0.966816
3431 5 0.0267893 0.777389 0.974456
1948 5 0.0219078 0.858202 0.941979
2973 4 0.0842621 0.859151 0.970633
2974 5 0.108893 0.872739 0.971739
2975 5 0.0649372 0.879688 0.970054
4049 5 0.16448 0.902067 0.937685
4047 4 0.187766 0.887113 0.935031
4048 5 0.208759 0.905928 0.935697
2836 5 0.416881 0.825556 0.906514
2837 5 0.443439 0.830171 0.923533
2006 5 0.428563 0.954688 0.905171
2835 4 0.41755 0.836239 0.919006
3292 5 0.44867 0.905863 0.925339
3834 4 0.383651 0.905215 0.913213
3835 5 0.384912 0.893678 0.925519
3836 5 0.367606 0.887443 0.906064
2344 5 0.385453 0.753006 0.931176
2345 5 0.353805 0.760453 0.945807
2862 4 0.4968 0.774682 0.973073
2863 5 0.49372 0.764343 0.985547
2864 5 0.474007 0.790858 0.97119
3497 5 0.375815 0.832426 0.97543
3267 4 0.473065 0.980836 0.933844
3268 5 0.483559 0.995085 0.944361
3269 5 0.494358 0.964434 0.929722
3291 4 0.440896 0.908718 0.938245
3293 5 0.462674 0.921806 0.944123
3324 4 0.398775 0.934178 0.958029
3325 5 0.379405 0.947944 0.950745
3326 5 0.384862 0.92551 0.969019
3495 4 0.396468 0.840549 0.967089
3496 5 0.404183 0.865974 0.971645
4507 5 0.734286 0.819381 0.903634
4070 5 0.740693 0.924181 0.901597
4506 4 0.734666 0.847334 0.905495
4180 5 0.587598 0.754009 0.932335
2305 5 0.641142 0.994993 0.965302
3196 5 0.657829 0.899952 0.949378
4671 4 0.529538 0.919036 0.953869
4672 5 0.521339 0.945285 0.950828
4673 5 0.542244 0.909723 0.942667
3195 4 0.669284 0.917713 0.94043
3197 5 0.692259 0.904264 0.935945
3254 5 0.734314 0.962385 0.938031
3978 4 0.868182 0.940758 0.919567
3979 5 0.889305 0.937027 0.910792
3980 5 0.853214 0.962162 0.91445
3990 4 0.774649 0.794666 0.966764
3991 5 0.800659 0.783905 0.96776
3992 5 0.77764 0.817224 0.958777
1949 5 0.998546 0.831917 0.928827
3252 4 0.752534 0.940846 0.938443
3253 5 0.77664 0.952332 0.942818
3030 4 0.897463 0.910581 0.945743
3031 5 0.91964 0.928031 0.946023
3032 5 0.875004 0.927677 0.94573
4689 4 0.877018 0.981199 0.968127
4690 5 0.901921 0.993738 0.966027
ITEM: TIMESTEP
1
ITEM: NUMBER OF ATOMS
4812
ITEM: BOX BOUNDS pp pp pp
-2.5841700000000001e-01 3.3661583000000000e+01
-2.5841700000000001e-01 3.3661583000000000e+01
-2.5841700000000001e-01 7.0661582999999993e+01
ITEM: ATOMS id type xs ys zs
1 1 0.0388684 0.0388684 0.0185902
7 1 0.163868 0.163868 0.0185902
9 1 0.132618 0.00761843 0.00364378
10 2 0.0701184 0.0701184 0.0634295
13 1 0.0701184 0.132618 0.0335366
16 2 0.00761843 0.132618 0.00364378
17 2 0.132618 0.0701184 0.0335366
21 2 0.00761843 0.00761843 0.0634295
24 2 0.132618 0.132618 0.0634295
27 3 0.131532 0.0712044 0.0629101
30 3 0.00870436 0.133704 0.0330172
35 3 0.131532 0.131532 0.034056
38 3 0.0690325 0.00870436 0.0639488
43 3 0.0712044 0.131532 0.0629101
46 3 0.133704 0.0690325 0.00416317
49 3 0.133704 0.00870436 0.0330172
51 3 0.00870436 0.0690325 0.0639488
53 3 0.0690325 0.133704 0.00416317
55 3 0.0712044 0.0712044 0.034056
1593 3 0.0712044 0.00653249 0.00312439
1097 3 0.00653249 0.0712044 0.00312439
881 3 0.00653249 0.00653249 0.034056
6 1 0.226368 0.101368 0.048483
20 2 0.195118 0.00761843 0.0335366
22 1 0.195118 0.0701184 0.00364378
26 3 0.194032 0.00870436 0.00416317
40 3 0.194032 0.0690325 0.0330172
44 3 0.194032 0.133704 0.0639488
950 3 0.196204 0.131532 0.00312439
709 3 0.196204 0.00653249 0.0629101
4 1 0.101368 0.226368 0.048483
14 2 0.00761843 0.195118 0.0335366
23 1 0.0701184 0.195118 0.00364378
28 3 0.133704 0.194032 0.0639488
34 3 0.00870436 0.194032 0.00416317
48 3 0.0690325 0.194032 0.0330172
941 3 0.131532 0.196204 0.00312439
220 3 0.00653249 0.196204 0.0629101
11 1 0.195118 0.195118 0.0634295
31 3 0.196204 0.196204 0.034056
3 1 0.163868 0.0388684 0.0783759
5 1 0.0388684 0.163868 0.0783759
15 2 0.00761843 0.0701184 0.0933223
19 1 0.0701184 0.00761843 0.0933223
32 3 0.0690325 0.0690325 0.0928029
36 3 0.133704 0.133704 0.0928029
42 3 0.00870436 0.00870436 0.0928029
722 3 0.131532 0.00653249 0.0938417
197 3 0.00653249 0.131532 0.0938417
12 1 0.195118 0.132618 0.0933223
47 3 0.196204 0.0712044 0.0938417
18 2 0.132618 0.195118 0.0933223
39 3 0.0712044 0.196204 0.0938417
56 3 0.194032 0.194032 0.0928029
929 3 0.256532 0.0712044 0.00312439
713 3 0.256532 0.00653249 0.034056
57 1 0.288868 0.0388684 0.0185902
66 2 0.320118 0.0701184 0.0634295
69 1 0.320118 0.132618 0.0335366
72 1 0.257618 0.132618 0.00364378
77 1 0.257618 0.00761843 0.0634295
86 3 0.258704 0.133704 0.0330172
94 3 0.319032 0.00870436 0.0639488
99 3 0.321204 0.131532 0.0629101
107 3 0.258704 0.0690325 0.0639488
109 3 0.319032 0.133704 0.00416317
111 3 0.321204 0.0712044 0.034056
1649 3 0.321204 0.00653249 0.00312439
62 1 0.476368 0.101368 0.048483
63 1 0.413868 0.163868 0.0185902
65 1 0.382618 0.00761843 0.00364378
73 2 0.382618 0.0701184 0.0335366
76 2 0.445118 0.00761843 0.0335366
78 1 0.445118 0.0701184 0.00364378
80 2 0.382618 0.132618 0.0634295
82 3 0.444032 0.00870436 0.00416317
83 3 0.381532 0.0712044 0.0629101
91 3 0.381532 0.131532 0.034056
96 3 0.444032 0.0690325 0.0330172
100 3 0.444032 0.133704 0.0639488
102 3 0.383704 0.0690325 0.00416317
105 3 0.383704 0.00870436 0.0330172
1006 3 0.446204 0.131532 0.00312439
765 3 0.446204 0.00653249 0.0629101
52 3 0.256532 0.196204 0.0629101
70 1 0.257618 0.195118 0.0335366
79 2 0.320118 0.195118 0.00364378
90 3 0.258704 0.194032 0.00416317
104 3 0.319032 0.194032 0.0330172
60 1 0.351368 0.226368 0.048483
67 2 0.445118 0.195118 0.0634295
84 3 0.383704 0.194032 0.0639488
87 3 0.446204 0.196204 0.034056
997 3 0.381532 0.196204 0.00312439
61 1 0.288868 0.163868 0.0783759
29 3 0.256532 0.131532 0.0938417
71 1 0.257618 0.0701184 0.0933223
75 2 0.320118 0.00761843 0.0933223
88 3 0.319032 0.0690325 0.0928029
98 3 0.258704 0.00870436 0.0928029
59 1 0.413868 0.0388684 0.0783759
68 1 0.445118 0.132618 0.0933223
92 3 0.383704 0.133704 0.0928029
103 3 0.446204 0.0712044 0.0938417
778 3 0.381532 0.00653249 0.0938417
95 3 0.321204 0.196204 0.0938417
74 2 0.382618 0.195118 0.0933223
112 3 0.444032 0.194032 0.0928029
985 3 0.506532 0.0712044 0.00312439
769 3 0.506532 0.00653249 0.034056
113 1 0.538868 0.0388684 0.0185902
119 1 0.663868 0.163868 0.0185902
121 2 0.632618 0.00761843 0.00364378
122 2 0.570118 0.0701184 0.0634295
125 1 0.570118 0.132618 0.0335366
128 2 0.507618 0.132618 0.00364378
129 1 0.632618 0.0701184 0.0335366
133 1 0.507618 0.00761843 0.0634295
136 2 0.632618 0.132618 0.0634295
139 3 0.631532 0.0712044 0.0629101
142 3 0.508704 0.133704 0.0330172
147 3 0.631532 0.131532 0.034056
150 3 0.569032 0.00870436 0.0639488
155 3 0.571204 0.131532 0.0629101
158 3 0.633704 0.0690325 0.00416317
161 3 0.633704 0.00870436 0.0330172
163 3 0.508704 0.0690325 0.0639488
165 3 0.569032 0.133704 0.00416317
167 3 0.571204 0.0712044 0.034056
1705 3 0.571204 0.00653249 0.00312439
118 1 0.726368 0.101368 0.048483
132 1 0.695118 0.00761843 0.0335366
134 1 0.695118 0.0701184 0.00364378
138 3 0.694032 0.00870436 0.00416317
152 3 0.694032 0.0690325 0.0330172
156 3 0.694032 0.133704 0.0639488
1062 3 0.696204 0.131532 0.00312439
821 3 0.696204 0.00653249 0.0629101
108 3 0.506532 0.196204 0.0629101
116 1 0.601368 0.226368 0.048483
126 2 0.507618 0.195118 0.0335366
135 2 0.570118 0.195118 0.00364378
140 3 0.633704 0.194032 0.0639488
146 3 0.508704 0.194032 0.00416317
160 3 0.569032 0.194032 0.0330172
1053 3 0.631532 0.196204 0.00312439
123 1 0.695118 0.195118 0.0634295
143 3 0.696204 0.196204 0.034056
115 1 0.663868 0.0388684 0.0783759
117 1 0.538868 0.163868 0.0783759
85 3 0.506532 0.131532 0.0938417
127 2 0.507618 0.0701184 0.0933223
131 1 0.570118 0.00761843 0.0933223
144 3 0.569032 0.0690325 0.0928029
148 3 0.633704 0.133704 0.0928029
154 3 0.508704 0.00870436 0.0928029
834 3 0.631532 0.00653249 0.0938417
124 2 0.695118 0.132618 0.0933223
159 3 0.696204 0.0712044 0.0938417
130 2 0.632618 0.195118 0.0933223
151 3 0.571204 0.196204 0.0938417
168 3 0.694032 0.194032 0.0928029
1041 3 0.756532 0.0712044 0.00312439
825 3 0.756532 0.00653249 0.034056
169 1 0.788868 0.0388684 0.0185902
178 1 0.820118 0.0701184 0.0634295
181 1 0.820118 0.132618 0.0335366
184 1 0.757618 0.132618 0.00364378
189 1 0.757618 0.00761843 0.0634295
198 3 0.758704 0.133704 0.0330172
206 3 0.819032 0.00870436 0.0639488
211 3 0.821204 0.131532 0.0629101
219 3 0.758704 0.0690325 0.0639488
221 3 0.819032 0.133704 0.00416317
223 3 0.821204 0.0712044 0.034056
1761 3 0.821204 0.00653249 0.00312439
174 1 0.976368 0.101368 0.048483
175 1 0.913868 0.163868 0.0185902
177 1 0.882618 0.00761843 0.00364378
185 2 0.882618 0.0701184 0.0335366
188 2 0.945118 0.00761843 0.0335366
190 1 0.945118 0.0701184 0.00364378
192 2 0.882618 0.132618 0.0634295
194 3 0.944032 0.00870436 0.00416317
195 3 0.881532 0.0712044 0.0629101
203 3 0.881532 0.131532 0.034056
208 3 0.944032 0.0690325 0.0330172
212 3 0.944032 0.133704 0.0639488
214 3 0.883704 0.0690325 0.00416317
217 3 0.883704 0.00870436 0.0330172
1118 3 0.946204 0.131532 0.00312439
877 3 0.946204 0.00653249 0.0629101
164 3 0.756532 0.196204 0.0629101
182 1 0.757618 0.195118 0.0335366
191 1 0.820118 0.195118 0.00364378
202 3 0.758704 0.194032 0.00416317
216 3 0.819032 0.194032 0.0330172
172 1 0.851368 0.226368 0.048483
179 2 0.945118 0.195118 0.0634295
196 3 0.883704 0.194032 0.0639488
199 3 0.946204 0.196204 0.034056
1109 3 0.881532 0.196204 0.00312439
173 1 0.788868 0.163868 0.0783759
141 3 0.756532 0.131532 0.0938417
183 2 0.757618 0.0701184 0.0933223
187 2 0.820118 0.00761843 0.0933223
200 3 0.819032 0.0690325 0.0928029
210 3 0.758704 0.00870436 0.0928029
171 1 0.913868 0.0388684 0.0783759
180 2 0.945118 0.132618 0.0933223
204 3 0.883704 0.133704 0.0928029
215 3 0.946204 0.0712044 0.0938417
890 3 0.881532 0.00653249 0.0938417
207 3 0.821204 0.196204 0.0938417
186 2 0.882618 0.195118 0.0933223
224 3 0.944032 0.194032 0.0928029
921 3 0.0712044 0.256532 0.00312439
225 1 0.0388684 0.288868 0.0185902
233 1 0.132618 0.257618 0.00364378
234 2 0.0701184 0.320118 0.0634295
241 1 0.132618 0.320118 0.0335366
245 2 0.00761843 0.257618 0.0634295
251 3 0.131532 0.321204 0.0629101
262 3 0.0690325 0.258704 0.0639488
270 3 0.133704 0.319032 0.00416317
273 3 0.133704 0.258704 0.0330172
275 3 0.00870436 0.319032 0.0639488
279 3 0.0712044 0.321204 0.034056
209 3 0.00653249 0.256532 0.034056
1321 3 0.00653249 0.321204 0.00312439
37 3 0.196204 0.256532 0.0629101
244 2 0.195118 0.257618 0.0335366
246 1 0.195118 0.320118 0.00364378
250 3 0.194032 0.258704 0.00416317
264 3 0.194032 0.319032 0.0330172
228 1 0.101368 0.476368 0.048483
231 1 0.163868 0.413868 0.0185902
237 2 0.0701184 0.382618 0.0335366
238 2 0.00761843 0.445118 0.0335366
240 1 0.00761843 0.382618 0.00364378
247 2 0.0701184 0.445118 0.00364378
248 2 0.132618 0.382618 0.0634295
252 3 0.133704 0.444032 0.0639488
254 3 0.00870436 0.383704 0.0330172
258 3 0.00870436 0.444032 0.00416317
259 3 0.131532 0.381532 0.034056
267 3 0.0712044 0.381532 0.0629101
272 3 0.0690325 0.444032 0.0330172
277 3 0.0690325 0.383704 0.00416317
1165 3 0.131532 0.446204 0.00312439
444 3 0.00653249 0.446204 0.0629101
230 1 0.226368 0.351368 0.048483
235 1 0.195118 0.445118 0.0634295
255 3 0.196204 0.446204 0.034056
268 3 0.194032 0.383704 0.0639488
1174 3 0.196204 0.381532 0.00312439
227 1 0.163868 0.288868 0.0783759
50 3 0.131532 0.256532 0.0938417
239 2 0.00761843 0.320118 0.0933223
243 2 0.0701184 0.257618 0.0933223
256 3 0.0690325 0.319032 0.0928029
266 3 0.00870436 0.258704 0.0928029
271 3 0.196204 0.321204 0.0938417
229 1 0.0388684 0.413868 0.0783759
242 2 0.132618 0.445118 0.0933223
260 3 0.133704 0.383704 0.0928029
263 3 0.0712044 0.446204 0.0938417
421 3 0.00653249 0.381532 0.0938417
236 2 0.195118 0.382618 0.0933223
280 3 0.194032 0.444032 0.0928029
41 3 0.256532 0.256532 0.034056
1153 3 0.256532 0.321204 0.00312439
977 3 0.321204 0.256532 0.00312439
281 1 0.288868 0.288868 0.0185902
290 1 0.320118 0.320118 0.0634295
301 1 0.257618 0.257618 0.0634295
318 3 0.319032 0.258704 0.0639488
331 3 0.258704 0.319032 0.0639488
335 3 0.321204 0.321204 0.034056
93 3 0.446204 0.256532 0.0629101
289 1 0.382618 0.257618 0.00364378
297 2 0.382618 0.320118 0.0335366
300 1 0.445118 0.257618 0.0335366
302 2 0.445118 0.320118 0.00364378
306 3 0.444032 0.258704 0.00416317
307 3 0.381532 0.321204 0.0629101
320 3 0.444032 0.319032 0.0330172
326 3 0.383704 0.319032 0.00416317
329 3 0.383704 0.258704 0.0330172
276 3 0.256532 0.446204 0.0629101
293 1 0.320118 0.382618 0.0335366
294 2 0.257618 0.445118 0.0335366
296 2 0.257618 0.382618 0.00364378
303 1 0.320118 0.445118 0.00364378
310 3 0.258704 0.383704 0.0330172
314 3 0.258704 0.444032 0.00416317
323 3 0.321204 0.381532 0.0629101
328 3 0.319032 0.444032 0.0330172
333 3 0.319032 0.383704 0.00416317
284 1 0.351368 0.476368 0.048483
286 1 0.476368 0.351368 0.048483
287 1 0.413868 0.413868 0.0185902
291 1 0.445118 0.445118 0.0634295
304 1 0.382618 0.382618 0.0634295
308 3 0.383704 0.444032 0.0639488
311 3 0.446204 0.446204 0.034056
315 3 0.381532 0.381532 0.034056
324 3 0.444032 0.383704 0.0639488
1221 3 0.381532 0.446204 0.00312439
1230 3 0.446204 0.381532 0.00312439
295 1 0.257618 0.320118 0.0933223
299 1 0.320118 0.257618 0.0933223
312 3 0.319032 0.319032 0.0928029
322 3 0.258704 0.258704 0.0928029
283 1 0.413868 0.288868 0.0783759
106 3 0.381532 0.256532 0.0938417
327 3 0.446204 0.321204 0.0938417
285 1 0.288868 0.413868 0.0783759
253 3 0.256532 0.381532 0.0938417
319 3 0.321204 0.446204 0.0938417
292 2 0.445118 0.382618 0.0933223
298 2 0.382618 0.445118 0.0933223
316 3 0.383704 0.383704 0.0928029
336 3 0.444032 0.444032 0.0928029
97 3 0.506532 0.256532 0.034056
1209 3 0.506532 0.321204 0.00312439
1033 3 0.571204 0.256532 0.00312439
337 1 0.538868 0.288868 0.0185902
345 2 0.632618 0.257618 0.00364378
346 1 0.570118 0.320118 0.0634295
353 2 0.632618 0.320118 0.0335366
357 2 0.507618 0.257618 0.0634295
363 3 0.631532 0.321204 0.0629101
374 3 0.569032 0.258704 0.0639488
382 3 0.633704 0.319032 0.00416317
385 3 0.633704 0.258704 0.0330172
387 3 0.508704 0.319032 0.0639488
391 3 0.571204 0.321204 0.034056
149 3 0.696204 0.256532 0.0629101
356 1 0.695118 0.257618 0.0335366
358 2 0.695118 0.320118 0.00364378
362 3 0.694032 0.258704 0.00416317
376 3 0.694032 0.319032 0.0330172
332 3 0.506532 0.446204 0.0629101
340 1 0.601368 0.476368 0.048483
343 1 0.663868 0.413868 0.0185902
349 1 0.570118 0.382618 0.0335366
350 2 0.507618 0.445118 0.0335366
352 1 0.507618 0.382618 0.00364378
359 1 0.570118 0.445118 0.00364378
360 2 0.632618 0.382618 0.0634295
364 3 0.633704 0.444032 0.0639488
366 3 0.508704 0.383704 0.0330172
370 3 0.508704 0.444032 0.00416317
371 3 0.631532 0.381532 0.034056
379 3 0.571204 0.381532 0.0629101
384 3 0.569032 0.444032 0.0330172
389 3 0.569032 0.383704 0.00416317
1277 3 0.631532 0.446204 0.00312439
342 1 0.726368 0.351368 0.048483
347 1 0.695118 0.445118 0.0634295
367 3 0.696204 0.446204 0.034056
380 3 0.694032 0.383704 0.0639488
1286 3 0.696204 0.381532 0.00312439
339 1 0.663868 0.288868 0.0783759
162 3 0.631532 0.256532 0.0938417
351 2 0.507618 0.320118 0.0933223
355 1 0.570118 0.257618 0.0933223
368 3 0.569032 0.319032 0.0928029
378 3 0.508704 0.258704 0.0928029
383 3 0.696204 0.321204 0.0938417
341 1 0.538868 0.413868 0.0783759
309 3 0.506532 0.381532 0.0938417
354 1 0.632618 0.445118 0.0933223
372 3 0.633704 0.383704 0.0928029
375 3 0.571204 0.446204 0.0938417
348 1 0.695118 0.382618 0.0933223
392 3 0.694032 0.444032 0.0928029
153 3 0.756532 0.256532 0.034056
1265 3 0.756532 0.321204 0.00312439
1089 3 0.821204 0.256532 0.00312439
393 1 0.788868 0.288868 0.0185902
402 2 0.820118 0.320118 0.0634295
413 1 0.757618 0.257618 0.0634295
430 3 0.819032 0.258704 0.0639488
443 3 0.758704 0.319032 0.0639488
447 3 0.821204 0.321204 0.034056
205 3 0.946204 0.256532 0.0629101
401 1 0.882618 0.257618 0.00364378
409 1 0.882618 0.320118 0.0335366
412 2 0.945118 0.257618 0.0335366
414 2 0.945118 0.320118 0.00364378
418 3 0.944032 0.258704 0.00416317
419 3 0.881532 0.321204 0.0629101
432 3 0.944032 0.319032 0.0330172
438 3 0.883704 0.319032 0.00416317
441 3 0.883704 0.258704 0.0330172
388 3 0.756532 0.446204 0.0629101
405 1 0.820118 0.382618 0.0335366
406 1 0.757618 0.445118 0.0335366
408 1 0.757618 0.382618 0.00364378
415 1 0.820118 0.445118 0.00364378
422 3 0.758704 0.383704 0.0330172
426 3 0.758704 0.444032 0.00416317
435 3 0.821204 0.381532 0.0629101
440 3 0.819032 0.444032 0.0330172
445 3 0.819032 0.383704 0.00416317
396 1 0.851368 0.476368 0.048483
398 1 0.976368 0.351368 0.048483
399 1 0.913868 0.413868 0.0185902
403 1 0.945118 0.445118 0.0634295
416 1 0.882618 0.382618 0.0634295
420 3 0.883704 0.444032 0.0639488
423 3 0.946204 0.446204 0.034056
427 3 0.881532 0.381532 0.034056
436 3 0.944032 0.383704 0.0639488
1333 3 0.881532 0.446204 0.00312439
1342 3 0.946204 0.381532 0.00312439
407 2 0.757618 0.320118 0.0933223
411 1 0.820118 0.257618 0.0933223
424 3 0.819032 0.319032 0.0928029
434 3 0.758704 0.258704 0.0928029
395 1 0.913868 0.288868 0.0783759
218 3 0.881532 0.256532 0.0938417
439 3 0.946204 0.321204 0.0938417
397 1 0.788868 0.413868 0.0783759
365 3 0.756532 0.381532 0.0938417
431 3 0.821204 0.446204 0.0938417
404 2 0.945118 0.382618 0.0933223
410 1 0.882618 0.445118 0.0933223
428 3 0.883704 0.383704 0.0928029
448 3 0.944032 0.444032 0.0928029
1145 3 0.0712044 0.506532 0.00312439
449 1 0.0388684 0.538868 0.0185902
455 1 0.163868 0.663868 0.0185902
457 1 0.132618 0.507618 0.00364378
458 2 0.0701184 0.570118 0.0634295
461 2 0.0701184 0.632618 0.0335366
464 2 0.00761843 0.632618 0.00364378
465 2 0.132618 0.570118 0.0335366
469 2 0.00761843 0.507618 0.0634295
472 2 0.132618 0.632618 0.0634295
475 3 0.131532 0.571204 0.0629101
478 3 0.00870436 0.633704 0.0330172
483 3 0.131532 0.631532 0.034056
486 3 0.0690325 0.508704 0.0639488
491 3 0.0712044 0.631532 0.0629101
494 3 0.133704 0.569032 0.00416317
497 3 0.133704 0.508704 0.0330172
499 3 0.00870436 0.569032 0.0639488
501 3 0.0690325 0.633704 0.00416317
503 3 0.0712044 0.571204 0.034056
433 3 0.00653249 0.506532 0.034056
1545 3 0.00653249 0.571204 0.00312439
261 3 0.196204 0.506532 0.0629101
454 1 0.226368 0.601368 0.048483
468 2 0.195118 0.507618 0.0335366
470 1 0.195118 0.570118 0.00364378
474 3 0.194032 0.508704 0.00416317
488 3 0.194032 0.569032 0.0330172
492 3 0.194032 0.633704 0.0639488
1398 3 0.196204 0.631532 0.00312439
452 1 0.101368 0.726368 0.048483
462 2 0.00761843 0.695118 0.0335366
471 2 0.0701184 0.695118 0.00364378
476 3 0.133704 0.694032 0.0639488
482 3 0.00870436 0.694032 0.00416317
496 3 0.0690325 0.694032 0.0330172
1389 3 0.131532 0.696204 0.00312439
668 3 0.00653249 0.696204 0.0629101
459 1 0.195118 0.695118 0.0634295
479 3 0.196204 0.696204 0.034056
451 1 0.163868 0.538868 0.0783759
453 1 0.0388684 0.663868 0.0783759
274 3 0.131532 0.506532 0.0938417
463 1 0.00761843 0.570118 0.0933223
467 2 0.0701184 0.507618 0.0933223
480 3 0.0690325 0.569032 0.0928029
484 3 0.133704 0.633704 0.0928029
490 3 0.00870436 0.508704 0.0928029
645 3 0.00653249 0.631532 0.0938417
460 2 0.195118 0.632618 0.0933223
495 3 0.196204 0.571204 0.0938417
466 2 0.132618 0.695118 0.0933223
487 3 0.0712044 0.696204 0.0938417
504 3 0.194032 0.694032 0.0928029
265 3 0.256532 0.506532 0.034056
1377 3 0.256532 0.571204 0.00312439
1201 3 0.321204 0.506532 0.00312439
505 1 0.288868 0.538868 0.0185902
514 1 0.320118 0.570118 0.0634295
517 2 0.320118 0.632618 0.0335366
520 2 0.257618 0.632618 0.00364378
525 1 0.257618 0.507618 0.0634295
534 3 0.258704 0.633704 0.0330172
542 3 0.319032 0.508704 0.0639488
547 3 0.321204 0.631532 0.0629101
555 3 0.258704 0.569032 0.0639488
557 3 0.319032 0.633704 0.00416317
559 3 0.321204 0.571204 0.034056
317 3 0.446204 0.506532 0.0629101
510 1 0.476368 0.601368 0.048483
511 1 0.413868 0.663868 0.0185902
513 2 0.382618 0.507618 0.00364378
521 1 0.382618 0.570118 0.0335366
524 1 0.445118 0.507618 0.0335366
526 2 0.445118 0.570118 0.00364378
528 2 0.382618 0.632618 0.0634295
530 3 0.444032 0.508704 0.00416317
531 3 0.381532 0.571204 0.0629101
539 3 0.381532 0.631532 0.034056
544 3 0.444032 0.569032 0.0330172
548 3 0.444032 0.633704 0.0639488
550 3 0.383704 0.569032 0.00416317
553 3 0.383704 0.508704 0.0330172
1454 3 0.446204 0.631532 0.00312439
500 3 0.256532 0.696204 0.0629101
518 2 0.257618 0.695118 0.0335366
527 2 0.320118 0.695118 0.00364378
538 3 0.258704 0.694032 0.00416317
552 3 0.319032 0.694032 0.0330172
508 1 0.351368 0.726368 0.048483
515 1 0.445118 0.695118 0.0634295
532 3 0.383704 0.694032 0.0639488
535 3 0.446204 0.696204 0.034056
1445 3 0.381532 0.696204 0.00312439
509 1 0.288868 0.663868 0.0783759
477 3 0.256532 0.631532 0.0938417
519 1 0.257618 0.570118 0.0933223
523 2 0.320118 0.507618 0.0933223
536 3 0.319032 0.569032 0.0928029
546 3 0.258704 0.508704 0.0928029
507 1 0.413868 0.538868 0.0783759
330 3 0.381532 0.506532 0.0938417
516 2 0.445118 0.632618 0.0933223
540 3 0.383704 0.633704 0.0928029
551 3 0.446204 0.571204 0.0938417
543 3 0.321204 0.696204 0.0938417
522 1 0.382618 0.695118 0.0933223
560 3 0.444032 0.694032 0.0928029
321 3 0.506532 0.506532 0.034056
1433 3 0.506532 0.571204 0.00312439
1257 3 0.571204 0.506532 0.00312439
561 1 0.538868 0.538868 0.0185902
567 1 0.663868 0.663868 0.0185902
569 1 0.632618 0.507618 0.00364378
570 1 0.570118 0.570118 0.0634295
573 2 0.570118 0.632618 0.0335366
576 2 0.507618 0.632618 0.00364378
577 2 0.632618 0.570118 0.0335366
581 2 0.507618 0.507618 0.0634295
584 1 0.632618 0.632618 0.0634295
587 3 0.631532 0.571204 0.0629101
590 3 0.508704 0.633704 0.0330172
595 3 0.631532 0.631532 0.034056
598 3 0.569032 0.508704 0.0639488
603 3 0.571204 0.631532 0.0629101
606 3 0.633704 0.569032 0.00416317
609 3 0.633704 0.508704 0.0330172
611 3 0.508704 0.569032 0.0639488
613 3 0.569032 0.633704 0.00416317
615 3 0.571204 0.571204 0.034056
373 3 0.696204 0.506532 0.0629101
566 1 0.726368 0.601368 0.048483
580 1 0.695118 0.507618 0.0335366
582 1 0.695118 0.570118 0.00364378
586 3 0.694032 0.508704 0.00416317
600 3 0.694032 0.569032 0.0330172
604 3 0.694032 0.633704 0.0639488
1510 3 0.696204 0.631532 0.00312439
556 3 0.506532 0.696204 0.0629101
564 1 0.601368 0.726368 0.048483
574 2 0.507618 0.695118 0.0335366
583 1 0.570118 0.695118 0.00364378
588 3 0.633704 0.694032 0.0639488
594 3 0.508704 0.694032 0.00416317
608 3 0.569032 0.694032 0.0330172
1501 3 0.631532 0.696204 0.00312439
571 2 0.695118 0.695118 0.0634295
591 3 0.696204 0.696204 0.034056
563 1 0.663868 0.538868 0.0783759
565 1 0.538868 0.663868 0.0783759
533 3 0.506532 0.631532 0.0938417
386 3 0.631532 0.506532 0.0938417
575 2 0.507618 0.570118 0.0933223
579 2 0.570118 0.507618 0.0933223
592 3 0.569032 0.569032 0.0928029
596 3 0.633704 0.633704 0.0928029
602 3 0.508704 0.508704 0.0928029
572 2 0.695118 0.632618 0.0933223
607 3 0.696204 0.571204 0.0938417
578 1 0.632618 0.695118 0.0933223
599 3 0.571204 0.696204 0.0938417
616 3 0.694032 0.694032 0.0928029
377 3 0.756532 0.506532 0.034056
1489 3 0.756532 0.571204 0.00312439
1313 3 0.821204 0.506532 0.00312439
617 1 0.788868 0.538868 0.0185902
626 1 0.820118 0.570118 0.0634295
629 1 0.820118 0.632618 0.0335366
632 2 0.757618 0.632618 0.00364378
637 1 0.757618 0.507618 0.0634295
646 3 0.758704 0.633704 0.0330172
654 3 0.819032 0.508704 0.0639488
659 3 0.821204 0.631532 0.0629101
667 3 0.758704 0.569032 0.0639488
669 3 0.819032 0.633704 0.00416317
671 3 0.821204 0.571204 0.034056
429 3 0.946204 0.506532 0.0629101
622 1 0.976368 0.601368 0.048483
623 1 0.913868 0.663868 0.0185902
625 1 0.882618 0.507618 0.00364378
633 2 0.882618 0.570118 0.0335366
636 2 0.945118 0.507618 0.0335366
638 2 0.945118 0.570118 0.00364378
640 2 0.882618 0.632618 0.0634295
642 3 0.944032 0.508704 0.00416317
643 3 0.881532 0.571204 0.0629101
651 3 0.881532 0.631532 0.034056
656 3 0.944032 0.569032 0.0330172
660 3 0.944032 0.633704 0.0639488
662 3 0.883704 0.569032 0.00416317
665 3 0.883704 0.508704 0.0330172
1566 3 0.946204 0.631532 0.00312439
612 3 0.756532 0.696204 0.0629101
630 1 0.757618 0.695118 0.0335366
639 2 0.820118 0.695118 0.00364378
650 3 0.758704 0.694032 0.00416317
664 3 0.819032 0.694032 0.0330172
620 1 0.851368 0.726368 0.048483
627 1 0.945118 0.695118 0.0634295
644 3 0.883704 0.694032 0.0639488
647 3 0.946204 0.696204 0.034056
1557 3 0.881532 0.696204 0.00312439
621 1 0.788868 0.663868 0.0783759
589 3 0.756532 0.631532 0.0938417
631 2 0.757618 0.570118 0.0933223
635 2 0.820118 0.507618 0.0933223
648 3 0.819032 0.569032 0.0928029
658 3 0.758704 0.508704 0.0928029
619 1 0.913868 0.538868 0.0783759
442 3 0.881532 0.506532 0.0938417
628 2 0.945118 0.632618 0.0933223
652 3 0.883704 0.633704 0.0928029
663 3 0.946204 0.571204 0.0938417
655 3 0.821204 0.696204 0.0938417
634 1 0.882618 0.695118 0.0933223
672 3 0.944032 0.694032 0.0928029
1369 3 0.0712044 0.756532 0.00312439
673 1 0.0388684 0.788868 0.0185902
681 1 0.132618 0.757618 0.00364378
682 1 0.0701184 0.820118 0.0634295
689 1 0.132618 0.820118 0.0335366
693 1 0.00761843 0.757618 0.0634295
699 3 0.131532 0.821204 0.0629101
710 3 0.0690325 0.758704 0.0639488
718 3 0.133704 0.819032 0.00416317
721 3 0.133704 0.758704 0.0330172
723 3 0.00870436 0.819032 0.0639488
727 3 0.0712044 0.821204 0.034056
657 3 0.00653249 0.756532 0.034056
1769 3 0.00653249 0.821204 0.00312439
485 3 0.196204 0.756532 0.0629101
692 1 0.195118 0.757618 0.0335366
694 2 0.195118 0.820118 0.00364378
698 3 0.194032 0.758704 0.00416317
712 3 0.194032 0.819032 0.0330172
676 1 0.101368 0.976368 0.048483
679 1 0.163868 0.913868 0.0185902
685 1 0.0701184 0.882618 0.0335366
686 1 0.00761843 0.945118 0.0335366
688 2 0.00761843 0.882618 0.00364378
695 2 0.0701184 0.945118 0.00364378
696 2 0.132618 0.882618 0.0634295
700 3 0.133704 0.944032 0.0639488
702 3 0.00870436 0.883704 0.0330172
706 3 0.00870436 0.944032 0.00416317
707 3 0.131532 0.881532 0.034056
715 3 0.0712044 0.881532 0.0629101
720 3 0.0690325 0.944032 0.0330172
725 3 0.0690325 0.883704 0.00416317
1613 3 0.131532 0.946204 0.00312439
892 3 0.00653249 0.946204 0.0629101
678 1 0.226368 0.851368 0.048483
683 2 0.195118 0.945118 0.0634295
703 3 0.196204 0.946204 0.034056
716 3 0.194032 0.883704 0.0639488
1622 3 0.196204 0.881532 0.00312439
675 1 0.163868 0.788868 0.0783759
498 3 0.131532 0.756532 0.0938417
687 1 0.00761843 0.820118 0.0933223
691 2 0.0701184 0.757618 0.0933223
704 3 0.0690325 0.819032 0.0928029
714 3 0.00870436 0.758704 0.0928029
719 3 0.196204 0.821204 0.0938417
677 1 0.0388684 0.913868 0.0783759
690 1 0.132618 0.945118 0.0933223
708 3 0.133704 0.883704 0.0928029
711 3 0.0712044 0.946204 0.0938417
869 3 0.00653249 0.881532 0.0938417
684 1 0.195118 0.882618 0.0933223
728 3 0.194032 0.944032 0.0928029
489 3 0.256532 0.756532 0.034056
1601 3 0.256532 0.821204 0.00312439
1425 3 0.321204 0.756532 0.00312439
729 1 0.288868 0.788868 0.0185902
738 1 0.320118 0.820118 0.0634295
749 1 0.257618 0.757618 0.0634295
766 3 0.319032 0.758704 0.0639488
779 3 0.258704 0.819032 0.0639488
783 3 0.321204 0.821204 0.034056
541 3 0.446204 0.756532 0.0629101
737 2 0.382618 0.757618 0.00364378
745 1 0.382618 0.820118 0.0335366
748 2 0.445118 0.757618 0.0335366
750 1 0.445118 0.820118 0.00364378
754 3 0.444032 0.758704 0.00416317
755 3 0.381532 0.821204 0.0629101
768 3 0.444032 0.819032 0.0330172
774 3 0.383704 0.819032 0.00416317
777 3 0.383704 0.758704 0.0330172
724 3 0.256532 0.946204 0.0629101
741 2 0.320118 0.882618 0.0335366
742 1 0.257618 0.945118 0.0335366
744 2 0.257618 0.882618 0.00364378
751 2 0.320118 0.945118 0.00364378
758 3 0.258704 0.883704 0.0330172
762 3 0.258704 0.944032 0.00416317
771 3 0.321204 0.881532 0.0629101
776 3 0.319032 0.944032 0.0330172
781 3 0.319032 0.883704 0.00416317
732 1 0.351368 0.976368 0.048483
734 1 0.476368 0.851368 0.048483
735 1 0.413868 0.913868 0.0185902
739 1 0.445118 0.945118 0.0634295
752 1 0.382618 0.882618 0.0634295
756 3 0.383704 0.944032 0.0639488
759 3 0.446204 0.946204 0.034056
763 3 0.381532 0.881532 0.034056
772 3 0.444032 0.883704 0.0639488
1669 3 0.381532 0.946204 0.00312439
1678 3 0.446204 0.881532 0.00312439
743 2 0.257618 0.820118 0.0933223
747 2 0.320118 0.757618 0.0933223
760 3 0.319032 0.819032 0.0928029
770 3 0.258704 0.758704 0.0928029
731 1 0.413868 0.788868 0.0783759
554 3 0.381532 0.756532 0.0938417
775 3 0.446204 0.821204 0.0938417
733 1 0.288868 0.913868 0.0783759
701 3 0.256532 0.881532 0.0938417
767 3 0.321204 0.946204 0.0938417
740 2 0.445118 0.882618 0.0933223
746 2 0.382618 0.945118 0.0933223
764 3 0.383704 0.883704 0.0928029
784 3 0.444032 0.944032 0.0928029
545 3 0.506532 0.756532 0.034056
1657 3 0.506532 0.821204 0.00312439
1481 3 0.571204 0.756532 0.00312439
785 1 0.538868 0.788868 0.0185902
793 2 0.632618 0.757618 0.00364378
794 2 0.570118 0.820118 0.0634295
801 1 0.632618 0.820118 0.0335366
805 1 0.507618 0.757618 0.0634295
811 3 0.631532 0.821204 0.0629101
822 3 0.569032 0.758704 0.0639488
830 3 0.633704 0.819032 0.00416317
833 3 0.633704 0.758704 0.0330172
835 3 0.508704 0.819032 0.0639488
839 3 0.571204 0.821204 0.034056
597 3 0.696204 0.756532 0.0629101
804 1 0.695118 0.757618 0.0335366
806 2 0.695118 0.820118 0.00364378
810 3 0.694032 0.758704 0.00416317
824 3 0.694032 0.819032 0.0330172
780 3 0.506532 0.946204 0.0629101
788 1 0.601368 0.976368 0.048483
791 1 0.663868 0.913868 0.0185902
797 1 0.570118 0.882618 0.0335366
798 1 0.507618 0.945118 0.0335366
800 2 0.507618 0.882618 0.00364378
807 1 0.570118 0.945118 0.00364378
808 2 0.632618 0.882618 0.0634295
812 3 0.633704 0.944032 0.0639488
814 3 0.508704 0.883704 0.0330172
818 3 0.508704 0.944032 0.00416317
819 3 0.631532 0.881532 0.034056
827 3 0.571204 0.881532 0.0629101
832 3 0.569032 0.944032 0.0330172
837 3 0.569032 0.883704 0.00416317
1725 3 0.631532 0.946204 0.00312439
790 1 0.726368 0.851368 0.048483
795 2 0.695118 0.945118 0.0634295
815 3 0.696204 0.946204 0.034056
828 3 0.694032 0.883704 0.0639488
1734 3 0.696204 0.881532 0.00312439
787 1 0.663868 0.788868 0.0783759
610 3 0.631532 0.756532 0.0938417
799 1 0.507618 0.820118 0.0933223
803 1 0.570118 0.757618 0.0933223
816 3 0.569032 0.819032 0.0928029
826 3 0.508704 0.758704 0.0928029
831 3 0.696204 0.821204 0.0938417
789 1 0.538868 0.913868 0.0783759
757 3 0.506532 0.881532 0.0938417
802 2 0.632618 0.945118 0.0933223
820 3 0.633704 0.883704 0.0928029
823 3 0.571204 0.946204 0.0938417
796 1 0.695118 0.882618 0.0933223
840 3 0.694032 0.944032 0.0928029
601 3 0.756532 0.756532 0.034056
1713 3 0.756532 0.821204 0.00312439
1537 3 0.821204 0.756532 0.00312439
841 1 0.788868 0.788868 0.0185902
850 1 0.820118 0.820118 0.0634295
861 1 0.757618 0.757618 0.0634295
878 3 0.819032 0.758704 0.0639488
891 3 0.758704 0.819032 0.0639488
895 3 0.821204 0.821204 0.034056
653 3 0.946204 0.756532 0.0629101
849 2 0.882618 0.757618 0.00364378
857 1 0.882618 0.820118 0.0335366
860 2 0.945118 0.757618 0.0335366
862 1 0.945118 0.820118 0.00364378
866 3 0.944032 0.758704 0.00416317
867 3 0.881532 0.821204 0.0629101
880 3 0.944032 0.819032 0.0330172
886 3 0.883704 0.819032 0.00416317
889 3 0.883704 0.758704 0.0330172
836 3 0.756532 0.946204 0.0629101
853 1 0.820118 0.882618 0.0335366
854 2 0.757618 0.945118 0.0335366
856 1 0.757618 0.882618 0.00364378
863 2 0.820118 0.945118 0.00364378
870 3 0.758704 0.883704 0.0330172
874 3 0.758704 0.944032 0.00416317
883 3 0.821204 0.881532 0.0629101
888 3 0.819032 0.944032 0.0330172
893 3 0.819032 0.883704 0.00416317
844 1 0.851368 0.976368 0.048483
846 1 0.976368 0.851368 0.048483
847 1 0.913868 0.913868 0.0185902
851 2 0.945118 0.945118 0.0634295
864 2 0.882618 0.882618 0.0634295
868 3 0.883704 0.944032 0.0639488
871 3 0.946204 0.946204 0.034056
875 3 0.881532 0.881532 0.034056
884 3 0.944032 0.883704 0.0639488
1781 3 0.881532 0.946204 0.00312439
1790 3 0.946204 0.881532 0.00312439
855 2 0.757618 0.820118 0.0933223
859 2 0.820118 0.757618 0.0933223
872 3 0.819032 0.819032 0.0928029
882 3 0.758704 0.758704 0.0928029
843 1 0.913868 0.788868 0.0783759
666 3 0.881532 0.756532 0.0938417
887 3 0.946204 0.821204 0.0938417
845 1 0.788868 0.913868 0.0783759
813 3 0.756532 0.881532 0.0938417
879 3 0.821204 0.946204 0.0938417
852 1 0.945118 0.882618 0.0933223
858 2 0.882618 0.945118 0.0933223
876 3 0.883704 0.883704 0.0928029
896 3 0.944032 0.944032 0.0928029
8 1 0.101368 0.101368 0.108269
897 1 0.0388684 0.0388684 0.138162
903 1 0.163868 0.163868 0.138162
905 1 0.132618 0.00761843 0.123215
912 1 0.00761843 0.132618 0.123215
942 3 0.133704 0.0690325 0.123735
949 3 0.0690325 0.133704 0.123735
697 3 0.0712044 0.00653249 0.122696
201 3 0.00653249 0.0712044 0.122696
54 3 0.196204 0.131532 0.122696
918 1 0.195118 0.0701184 0.123215
922 3 0.194032 0.00870436 0.123735
45 3 0.131532 0.196204 0.122696
919 1 0.0701184 0.195118 0.123215
930 3 0.00870436 0.194032 0.123735
2 1 0.226368 0.226368 0.108269
909 1 0.0701184 0.132618 0.153108
913 2 0.132618 0.0701184 0.153108
926 3 0.00870436 0.133704 0.152589
931 3 0.131532 0.131532 0.153627
945 3 0.133704 0.00870436 0.152589
951 3 0.0712044 0.0712044 0.153627
1777 3 0.00653249 0.00653249 0.153627
899 1 0.163868 0.0388684 0.197947
901 1 0.0388684 0.163868 0.197947
906 2 0.0701184 0.0701184 0.183001
917 1 0.00761843 0.00761843 0.183001
920 2 0.132618 0.132618 0.183001
923 3 0.131532 0.0712044 0.182481
934 3 0.0690325 0.00870436 0.18352
939 3 0.0712044 0.131532 0.182481
947 3 0.00870436 0.0690325 0.18352
902 1 0.226368 0.101368 0.168054
916 1 0.195118 0.00761843 0.153108
936 3 0.194032 0.0690325 0.152589
940 3 0.194032 0.133704 0.18352
1605 3 0.196204 0.00653249 0.182481
900 1 0.101368 0.226368 0.168054
910 2 0.00761843 0.195118 0.153108
944 3 0.0690325 0.194032 0.152589
924 3 0.133704 0.194032 0.18352
1116 3 0.00653249 0.196204 0.182481
927 3 0.196204 0.196204 0.153627
907 1 0.195118 0.195118 0.183001
33 3 0.256532 0.0712044 0.122696
953 1 0.288868 0.0388684 0.138162
968 1 0.257618 0.132618 0.123215
1005 3 0.319032 0.133704 0.123735
753 3 0.321204 0.00653249 0.122696
64 1 0.351368 0.101368 0.108269
110 3 0.446204 0.131532 0.122696
959 1 0.413868 0.163868 0.138162
961 2 0.382618 0.00761843 0.123215
974 2 0.445118 0.0701184 0.123215
978 3 0.444032 0.00870436 0.123735
998 3 0.383704 0.0690325 0.123735
975 2 0.320118 0.195118 0.123215
986 3 0.258704 0.194032 0.123735
58 1 0.476368 0.226368 0.108269
101 3 0.381532 0.196204 0.122696
1609 3 0.256532 0.00653249 0.153627
965 1 0.320118 0.132618 0.153108
982 3 0.258704 0.133704 0.152589
1007 3 0.321204 0.0712044 0.153627
957 1 0.288868 0.163868 0.197947
962 1 0.320118 0.0701184 0.183001
973 1 0.257618 0.00761843 0.183001
990 3 0.319032 0.00870436 0.18352
995 3 0.321204 0.131532 0.182481
1003 3 0.258704 0.0690325 0.18352
958 1 0.476368 0.101368 0.168054
969 1 0.382618 0.0701184 0.153108
972 2 0.445118 0.00761843 0.153108
987 3 0.381532 0.131532 0.153627
992 3 0.444032 0.0690325 0.152589
1001 3 0.383704 0.00870436 0.152589
955 1 0.413868 0.0388684 0.197947
976 1 0.382618 0.132618 0.183001
979 3 0.381532 0.0712044 0.182481
996 3 0.444032 0.133704 0.18352
1661 3 0.446204 0.00653249 0.182481
966 2 0.257618 0.195118 0.153108
1000 3 0.319032 0.194032 0.152589
948 3 0.256532 0.196204 0.182481
956 1 0.351368 0.226368 0.168054
983 3 0.446204 0.196204 0.153627
963 2 0.445118 0.195118 0.183001
980 3 0.383704 0.194032 0.18352
120 1 0.601368 0.101368 0.108269
89 3 0.506532 0.0712044 0.122696
1009 1 0.538868 0.0388684 0.138162
1015 1 0.663868 0.163868 0.138162
1017 1 0.632618 0.00761843 0.123215
1024 2 0.507618 0.132618 0.123215
1054 3 0.633704 0.0690325 0.123735
1061 3 0.569032 0.133704 0.123735
809 3 0.571204 0.00653249 0.122696
166 3 0.696204 0.131532 0.122696
1030 1 0.695118 0.0701184 0.123215
1034 3 0.694032 0.00870436 0.123735
157 3 0.631532 0.196204 0.122696
1031 1 0.570118 0.195118 0.123215
1042 3 0.508704 0.194032 0.123735
114 1 0.726368 0.226368 0.108269
1665 3 0.506532 0.00653249 0.153627
1021 2 0.570118 0.132618 0.153108
1025 1 0.632618 0.0701184 0.153108
1038 3 0.508704 0.133704 0.152589
1043 3 0.631532 0.131532 0.153627
1057 3 0.633704 0.00870436 0.152589
1063 3 0.571204 0.0712044 0.153627
1011 1 0.663868 0.0388684 0.197947
1013 1 0.538868 0.163868 0.197947
1018 2 0.570118 0.0701184 0.183001
1029 2 0.507618 0.00761843 0.183001
1032 2 0.632618 0.132618 0.183001
1035 3 0.631532 0.0712044 0.182481
1046 3 0.569032 0.00870436 0.18352
1051 3 0.571204 0.131532 0.182481
1059 3 0.508704 0.0690325 0.18352
1014 1 0.726368 0.101368 0.168054
1028 1 0.695118 0.00761843 0.153108
1048 3 0.694032 0.0690325 0.152589
1052 3 0.694032 0.133704 0.18352
1717 3 0.696204 0.00653249 0.182481
1012 1 0.601368 0.226368 0.168054
1022 2 0.507618 0.195118 0.153108
1056 3 0.569032 0.194032 0.152589
1004 3 0.506532 0.196204 0.182481
1036 3 0.633704 0.194032 0.18352
1039 3 0.696204 0.196204 0.153627
1019 1 0.695118 0.195118 0.183001
145 3 0.756532 0.0712044 0.122696
1065 1 0.788868 0.0388684 0.138162
1080 2 0.757618 0.132618 0.123215
1117 3 0.819032 0.133704 0.123735
865 3 0.821204 0.00653249 0.122696
176 1 0.851368 0.101368 0.108269
222 3 0.946204 0.131532 0.122696
1071 1 0.913868 0.163868 0.138162
1073 1 0.882618 0.00761843 0.123215
1086 1 0.945118 0.0701184 0.123215
1090 3 0.944032 0.00870436 0.123735
1110 3 0.883704 0.0690325 0.123735
1087 2 0.820118 0.195118 0.123215
1098 3 0.758704 0.194032 0.123735
170 1 0.976368 0.226368 0.108269
213 3 0.881532 0.196204 0.122696
1721 3 0.756532 0.00653249 0.153627
1077 2 0.820118 0.132618 0.153108
1094 3 0.758704 0.133704 0.152589
1119 3 0.821204 0.0712044 0.153627
1069 1 0.788868 0.163868 0.197947
1074 1 0.820118 0.0701184 0.183001
1085 1 0.757618 0.00761843 0.183001
1102 3 0.819032 0.00870436 0.18352
1107 3 0.821204 0.131532 0.182481
1115 3 0.758704 0.0690325 0.18352
1070 1 0.976368 0.101368 0.168054
1081 2 0.882618 0.0701184 0.153108
1084 1 0.945118 0.00761843 0.153108
1099 3 0.881532 0.131532 0.153627
1104 3 0.944032 0.0690325 0.152589
1113 3 0.883704 0.00870436 0.152589
1067 1 0.913868 0.0388684 0.197947
1088 1 0.882618 0.132618 0.183001
1091 3 0.881532 0.0712044 0.182481
1108 3 0.944032 0.133704 0.18352
1773 3 0.946204 0.00653249 0.182481
1078 1 0.757618 0.195118 0.153108
1112 3 0.819032 0.194032 0.152589
1060 3 0.756532 0.196204 0.182481
1068 1 0.851368 0.226368 0.168054
1095 3 0.946204 0.196204 0.153627
1075 1 0.945118 0.195118 0.183001
1092 3 0.883704 0.194032 0.18352
25 3 0.0712044 0.256532 0.122696
1121 1 0.0388684 0.288868 0.138162
1129 1 0.132618 0.257618 0.123215
1166 3 0.133704 0.319032 0.123735
425 3 0.00653249 0.321204 0.122696
1142 1 0.195118 0.320118 0.123215
1146 3 0.194032 0.258704 0.123735
232 1 0.101368 0.351368 0.108269
269 3 0.131532 0.446204 0.122696
1127 1 0.163868 0.413868 0.138162
1136 2 0.00761843 0.382618 0.123215
1143 2 0.0701184 0.445118 0.123215
1154 3 0.00870436 0.444032 0.123735
1173 3 0.0690325 0.383704 0.123735
226 1 0.226368 0.476368 0.108269
278 3 0.196204 0.381532 0.122696
1137 2 0.132618 0.320118 0.153108
1169 3 0.133704 0.258704 0.152589
1175 3 0.0712044 0.321204 0.153627
1105 3 0.00653249 0.256532 0.153627
1123 1 0.163868 0.288868 0.197947
1130 1 0.0701184 0.320118 0.183001
1141 2 0.00761843 0.257618 0.183001
1147 3 0.131532 0.321204 0.182481
1158 3 0.0690325 0.258704 0.18352
1171 3 0.00870436 0.319032 0.18352
1140 2 0.195118 0.257618 0.153108
1160 3 0.194032 0.319032 0.152589
933 3 0.196204 0.256532 0.182481
1124 1 0.101368 0.476368 0.168054
1133 2 0.0701184 0.382618 0.153108
1134 1 0.00761843 0.445118 0.153108
1150 3 0.00870436 0.383704 0.152589
1155 3 0.131532 0.381532 0.153627
1168 3 0.0690325 0.444032 0.152589
1125 1 0.0388684 0.413868 0.197947
1144 2 0.132618 0.382618 0.183001
1148 3 0.133704 0.444032 0.18352
1163 3 0.0712044 0.381532 0.182481
1340 3 0.00653249 0.446204 0.182481
1126 1 0.226368 0.351368 0.168054
1151 3 0.196204 0.446204 0.153627
1131 2 0.195118 0.445118 0.183001
1164 3 0.194032 0.383704 0.18352
257 3 0.256532 0.321204 0.122696
81 3 0.321204 0.256532 0.122696
1177 1 0.288868 0.288868 0.138162
1185 2 0.382618 0.257618 0.123215
1198 1 0.445118 0.320118 0.123215
1202 3 0.444032 0.258704 0.123735
1222 3 0.383704 0.319032 0.123735
1192 1 0.257618 0.382618 0.123215
1199 2 0.320118 0.445118 0.123215
1210 3 0.258704 0.444032 0.123735
1229 3 0.319032 0.383704 0.123735
282 1 0.476368 0.476368 0.108269
288 1 0.351368 0.351368 0.108269
325 3 0.381532 0.446204 0.122696
334 3 0.446204 0.381532 0.122696
1183 1 0.413868 0.413868 0.138162
937 3 0.256532 0.256532 0.153627
1231 3 0.321204 0.321204 0.153627
1186 1 0.320118 0.320118 0.183001
1197 2 0.257618 0.257618 0.183001
1214 3 0.319032 0.258704 0.18352
1227 3 0.258704 0.319032 0.18352
1193 1 0.382618 0.320118 0.153108
1196 1 0.445118 0.257618 0.153108
1216 3 0.444032 0.319032 0.152589
1225 3 0.383704 0.258704 0.152589
989 3 0.446204 0.256532 0.182481
1179 1 0.413868 0.288868 0.197947
1203 3 0.381532 0.321204 0.182481
1189 2 0.320118 0.382618 0.153108
1190 1 0.257618 0.445118 0.153108
1206 3 0.258704 0.383704 0.152589
1224 3 0.319032 0.444032 0.152589
1172 3 0.256532 0.446204 0.182481
1181 1 0.288868 0.413868 0.197947
1219 3 0.321204 0.381532 0.182481
1180 1 0.351368 0.476368 0.168054
1182 1 0.476368 0.351368 0.168054
1207 3 0.446204 0.446204 0.153627
1211 3 0.381532 0.381532 0.153627
1187 2 0.445118 0.445118 0.183001
1200 1 0.382618 0.382618 0.183001
1204 3 0.383704 0.444032 0.18352
1220 3 0.444032 0.383704 0.18352
313 3 0.506532 0.321204 0.122696
137 3 0.571204 0.256532 0.122696
1233 1 0.538868 0.288868 0.138162
1241 1 0.632618 0.257618 0.123215
1278 3 0.633704 0.319032 0.123735
1254 1 0.695118 0.320118 0.123215
1258 3 0.694032 0.258704 0.123735
344 1 0.601368 0.351368 0.108269
381 3 0.631532 0.446204 0.122696
1239 1 0.663868 0.413868 0.138162
1248 1 0.507618 0.382618 0.123215
1255 2 0.570118 0.445118 0.123215
1266 3 0.508704 0.444032 0.123735
1285 3 0.569032 0.383704 0.123735
338 1 0.726368 0.476368 0.108269
390 3 0.696204 0.381532 0.122696
993 3 0.506532 0.256532 0.153627
1249 1 0.632618 0.320118 0.153108
1281 3 0.633704 0.258704 0.152589
1287 3 0.571204 0.321204 0.153627
1235 1 0.663868 0.288868 0.197947
1242 1 0.570118 0.320118 0.183001
1253 2 0.507618 0.257618 0.183001
1259 3 0.631532 0.321204 0.182481
1270 3 0.569032 0.258704 0.18352
1283 3 0.508704 0.319032 0.18352
1252 1 0.695118 0.257618 0.153108
1272 3 0.694032 0.319032 0.152589
1045 3 0.696204 0.256532 0.182481
1236 1 0.601368 0.476368 0.168054
1245 2 0.570118 0.382618 0.153108
1246 1 0.507618 0.445118 0.153108
1262 3 0.508704 0.383704 0.152589
1267 3 0.631532 0.381532 0.153627
1280 3 0.569032 0.444032 0.152589
1228 3 0.506532 0.446204 0.182481
1237 1 0.538868 0.413868 0.197947
1256 2 0.632618 0.382618 0.183001
1260 3 0.633704 0.444032 0.18352
1275 3 0.571204 0.381532 0.182481
1238 1 0.726368 0.351368 0.168054
1263 3 0.696204 0.446204 0.153627
1243 1 0.695118 0.445118 0.183001
1276 3 0.694032 0.383704 0.18352
369 3 0.756532 0.321204 0.122696
193 3 0.821204 0.256532 0.122696
1289 1 0.788868 0.288868 0.138162
1297 1 0.882618 0.257618 0.123215
1310 1 0.945118 0.320118 0.123215
1314 3 0.944032 0.258704 0.123735
1334 3 0.883704 0.319032 0.123735
1304 2 0.757618 0.382618 0.123215
1311 2 0.820118 0.445118 0.123215
1322 3 0.758704 0.444032 0.123735
1341 3 0.819032 0.383704 0.123735
394 1 0.976368 0.476368 0.108269
400 1 0.851368 0.351368 0.108269
437 3 0.881532 0.446204 0.122696
446 3 0.946204 0.381532 0.122696
1295 1 0.913868 0.413868 0.138162
1049 3 0.756532 0.256532 0.153627
1343 3 0.821204 0.321204 0.153627
1298 1 0.820118 0.320118 0.183001
1309 1 0.757618 0.257618 0.183001
1326 3 0.819032 0.258704 0.18352
1339 3 0.758704 0.319032 0.18352
1305 1 0.882618 0.320118 0.153108
1308 2 0.945118 0.257618 0.153108
1328 3 0.944032 0.319032 0.152589
1337 3 0.883704 0.258704 0.152589
1101 3 0.946204 0.256532 0.182481
1291 1 0.913868 0.288868 0.197947
1315 3 0.881532 0.321204 0.182481
1301 1 0.820118 0.382618 0.153108
1302 2 0.757618 0.445118 0.153108
1318 3 0.758704 0.383704 0.152589
1336 3 0.819032 0.444032 0.152589
1284 3 0.756532 0.446204 0.182481
1293 1 0.788868 0.413868 0.197947
1331 3 0.821204 0.381532 0.182481
1292 1 0.851368 0.476368 0.168054
1294 1 0.976368 0.351368 0.168054
1319 3 0.946204 0.446204 0.153627
1323 3 0.881532 0.381532 0.153627
1299 1 0.945118 0.445118 0.183001
1312 2 0.882618 0.382618 0.183001
1316 3 0.883704 0.444032 0.18352
1332 3 0.944032 0.383704 0.18352
456 1 0.101368 0.601368 0.108269
249 3 0.0712044 0.506532 0.122696
1345 1 0.0388684 0.538868 0.138162
1351 1 0.163868 0.663868 0.138162
1353 1 0.132618 0.507618 0.123215
1360 2 0.00761843 0.632618 0.123215
1390 3 0.133704 0.569032 0.123735
1397 3 0.0690325 0.633704 0.123735
649 3 0.00653249 0.571204 0.122696
502 3 0.196204 0.631532 0.122696
1366 2 0.195118 0.570118 0.123215
1370 3 0.194032 0.508704 0.123735
493 3 0.131532 0.696204 0.122696
1367 2 0.0701184 0.695118 0.123215
1378 3 0.00870436 0.694032 0.123735
450 1 0.226368 0.726368 0.108269
1357 2 0.0701184 0.632618 0.153108
1361 1 0.132618 0.570118 0.153108
1374 3 0.00870436 0.633704 0.152589
1379 3 0.131532 0.631532 0.153627
1393 3 0.133704 0.508704 0.152589
1399 3 0.0712044 0.571204 0.153627
1329 3 0.00653249 0.506532 0.153627
1347 1 0.163868 0.538868 0.197947
1349 1 0.0388684 0.663868 0.197947
1354 2 0.0701184 0.570118 0.183001
1365 2 0.00761843 0.507618 0.183001
1368 2 0.132618 0.632618 0.183001
1371 3 0.131532 0.571204 0.182481
1382 3 0.0690325 0.508704 0.18352
1387 3 0.0712044 0.631532 0.182481
1395 3 0.00870436 0.569032 0.18352
1350 1 0.226368 0.601368 0.168054
1364 1 0.195118 0.507618 0.153108
1384 3 0.194032 0.569032 0.152589
1157 3 0.196204 0.506532 0.182481
1388 3 0.194032 0.633704 0.18352
1348 1 0.101368 0.726368 0.168054
1358 2 0.00761843 0.695118 0.153108
1392 3 0.0690325 0.694032 0.152589
1372 3 0.133704 0.694032 0.18352
1564 3 0.00653249 0.696204 0.182481
1375 3 0.196204 0.696204 0.153627
1355 2 0.195118 0.695118 0.183001
481 3 0.256532 0.571204 0.122696
305 3 0.321204 0.506532 0.122696
1401 1 0.288868 0.538868 0.138162
1416 2 0.257618 0.632618 0.123215
1453 3 0.319032 0.633704 0.123735
512 1 0.351368 0.601368 0.108269
558 3 0.446204 0.631532 0.122696
1407 1 0.413868 0.663868 0.138162
1409 1 0.382618 0.507618 0.123215
1422 1 0.445118 0.570118 0.123215
1426 3 0.444032 0.508704 0.123735
1446 3 0.383704 0.569032 0.123735
1423 1 0.320118 0.695118 0.123215
1434 3 0.258704 0.694032 0.123735
506 1 0.476368 0.726368 0.108269
549 3 0.381532 0.696204 0.122696
1161 3 0.256532 0.506532 0.153627
1413 2 0.320118 0.632618 0.153108
1430 3 0.258704 0.633704 0.152589
1455 3 0.321204 0.571204 0.153627
1405 1 0.288868 0.663868 0.197947
1410 1 0.320118 0.570118 0.183001
1421 2 0.257618 0.507618 0.183001
1438 3 0.319032 0.508704 0.18352
1443 3 0.321204 0.631532 0.182481
1451 3 0.258704 0.569032 0.18352
1406 1 0.476368 0.601368 0.168054
1417 2 0.382618 0.570118 0.153108
1420 1 0.445118 0.507618 0.153108
1435 3 0.381532 0.631532 0.153627
1440 3 0.444032 0.569032 0.152589
1449 3 0.383704 0.508704 0.152589
1213 3 0.446204 0.506532 0.182481
1403 1 0.413868 0.538868 0.197947
1424 1 0.382618 0.632618 0.183001
1427 3 0.381532 0.571204 0.182481
1444 3 0.444032 0.633704 0.18352
1414 1 0.257618 0.695118 0.153108
1448 3 0.319032 0.694032 0.152589
1396 3 0.256532 0.696204 0.182481
1404 1 0.351368 0.726368 0.168054
1431 3 0.446204 0.696204 0.153627
1411 1 0.445118 0.695118 0.183001
1428 3 0.383704 0.694032 0.18352
568 1 0.601368 0.601368 0.108269
537 3 0.506532 0.571204 0.122696
361 3 0.571204 0.506532 0.122696
1457 1 0.538868 0.538868 0.138162
1463 1 0.663868 0.663868 0.138162
1465 1 0.632618 0.507618 0.123215
1472 1 0.507618 0.632618 0.123215
1502 3 0.633704 0.569032 0.123735
1509 3 0.569032 0.633704 0.123735
614 3 0.696204 0.631532 0.122696
1478 2 0.695118 0.570118 0.123215
1482 3 0.694032 0.508704 0.123735
605 3 0.631532 0.696204 0.122696
1479 1 0.570118 0.695118 0.123215
1490 3 0.508704 0.694032 0.123735
562 1 0.726368 0.726368 0.108269
1217 3 0.506532 0.506532 0.153627
1469 2 0.570118 0.632618 0.153108
1473 2 0.632618 0.570118 0.153108
1486 3 0.508704 0.633704 0.152589
1491 3 0.631532 0.631532 0.153627
1505 3 0.633704 0.508704 0.152589
1511 3 0.571204 0.571204 0.153627
1459 1 0.663868 0.538868 0.197947
1461 1 0.538868 0.663868 0.197947
1466 1 0.570118 0.570118 0.183001
1477 2 0.507618 0.507618 0.183001
1480 2 0.632618 0.632618 0.183001
1483 3 0.631532 0.571204 0.182481
1494 3 0.569032 0.508704 0.18352
1499 3 0.571204 0.631532 0.182481
1507 3 0.508704 0.569032 0.18352
1462 1 0.726368 0.601368 0.168054
1476 2 0.695118 0.507618 0.153108
1496 3 0.694032 0.569032 0.152589
1269 3 0.696204 0.506532 0.182481
1500 3 0.694032 0.633704 0.18352
1460 1 0.601368 0.726368 0.168054
1470 1 0.507618 0.695118 0.153108
1504 3 0.569032 0.694032 0.152589
1452 3 0.506532 0.696204 0.182481
1484 3 0.633704 0.694032 0.18352
1487 3 0.696204 0.696204 0.153627
1467 2 0.695118 0.695118 0.183001
593 3 0.756532 0.571204 0.122696
417 3 0.821204 0.506532 0.122696
1513 1 0.788868 0.538868 0.138162
1528 2 0.757618 0.632618 0.123215
1565 3 0.819032 0.633704 0.123735
624 1 0.851368 0.601368 0.108269
670 3 0.946204 0.631532 0.122696
1519 1 0.913868 0.663868 0.138162
1521 2 0.882618 0.507618 0.123215
1534 1 0.945118 0.570118 0.123215
1538 3 0.944032 0.508704 0.123735
1558 3 0.883704 0.569032 0.123735
1535 2 0.820118 0.695118 0.123215
1546 3 0.758704 0.694032 0.123735
618 1 0.976368 0.726368 0.108269
661 3 0.881532 0.696204 0.122696
1273 3 0.756532 0.506532 0.153627
1525 2 0.820118 0.632618 0.153108
1542 3 0.758704 0.633704 0.152589
1567 3 0.821204 0.571204 0.153627
1517 1 0.788868 0.663868 0.197947
1522 1 0.820118 0.570118 0.183001
1533 2 0.757618 0.507618 0.183001
1550 3 0.819032 0.508704 0.18352
1555 3 0.821204 0.631532 0.182481
1563 3 0.758704 0.569032 0.18352
1518 1 0.976368 0.601368 0.168054
1529 2 0.882618 0.570118 0.153108
1532 2 0.945118 0.507618 0.153108
1547 3 0.881532 0.631532 0.153627
1552 3 0.944032 0.569032 0.152589
1561 3 0.883704 0.508704 0.152589
1325 3 0.946204 0.506532 0.182481
1515 1 0.913868 0.538868 0.197947
1536 2 0.882618 0.632618 0.183001
1539 3 0.881532 0.571204 0.182481
1556 3 0.944032 0.633704 0.18352
1526 2 0.757618 0.695118 0.153108
1560 3 0.819032 0.694032 0.152589
1508 3 0.756532 0.696204 0.182481
1516 1 0.851368 0.726368 0.168054
1543 3 0.946204 0.696204 0.153627
1523 1 0.945118 0.695118 0.183001
1540 3 0.883704 0.694032 0.18352
473 3 0.0712044 0.756532 0.122696
1569 1 0.0388684 0.788868 0.138162
1577 2 0.132618 0.757618 0.123215
1614 3 0.133704 0.819032 0.123735
873 3 0.00653249 0.821204 0.122696
1590 1 0.195118 0.820118 0.123215
1594 3 0.194032 0.758704 0.123735
680 1 0.101368 0.851368 0.108269
717 3 0.131532 0.946204 0.122696
1575 1 0.163868 0.913868 0.138162
1584 1 0.00761843 0.882618 0.123215
1591 1 0.0701184 0.945118 0.123215
1602 3 0.00870436 0.944032 0.123735
1621 3 0.0690325 0.883704 0.123735
674 1 0.226368 0.976368 0.108269
726 3 0.196204 0.881532 0.122696
1585 1 0.132618 0.820118 0.153108
1617 3 0.133704 0.758704 0.152589
1623 3 0.0712044 0.821204 0.153627
1553 3 0.00653249 0.756532 0.153627
1571 1 0.163868 0.788868 0.197947
1578 2 0.0701184 0.820118 0.183001
1589 1 0.00761843 0.757618 0.183001
1595 3 0.131532 0.821204 0.182481
1606 3 0.0690325 0.758704 0.18352
1619 3 0.00870436 0.819032 0.18352
1588 1 0.195118 0.757618 0.153108
1608 3 0.194032 0.819032 0.152589
1381 3 0.196204 0.756532 0.182481
1572 1 0.101368 0.976368 0.168054
1581 1 0.0701184 0.882618 0.153108
1582 2 0.00761843 0.945118 0.153108
1598 3 0.00870436 0.883704 0.152589
1603 3 0.131532 0.881532 0.153627
1616 3 0.0690325 0.944032 0.152589
1573 1 0.0388684 0.913868 0.197947
1592 2 0.132618 0.882618 0.183001
1596 3 0.133704 0.944032 0.18352
1611 3 0.0712044 0.881532 0.182481
1788 3 0.00653249 0.946204 0.182481
1574 1 0.226368 0.851368 0.168054
1599 3 0.196204 0.946204 0.153627
1579 1 0.195118 0.945118 0.183001
1612 3 0.194032 0.883704 0.18352
705 3 0.256532 0.821204 0.122696
529 3 0.321204 0.756532 0.122696
1625 1 0.288868 0.788868 0.138162
1633 2 0.382618 0.757618 0.123215
1646 1 0.445118 0.820118 0.123215
1650 3 0.444032 0.758704 0.123735
1670 3 0.383704 0.819032 0.123735
1640 2 0.257618 0.882618 0.123215
1647 2 0.320118 0.945118 0.123215
1658 3 0.258704 0.944032 0.123735
1677 3 0.319032 0.883704 0.123735
730 1 0.476368 0.976368 0.108269
736 1 0.351368 0.851368 0.108269
773 3 0.381532 0.946204 0.122696
782 3 0.446204 0.881532 0.122696
1631 1 0.413868 0.913868 0.138162
1385 3 0.256532 0.756532 0.153627
1679 3 0.321204 0.821204 0.153627
1634 1 0.320118 0.820118 0.183001
1645 1 0.257618 0.757618 0.183001
1662 3 0.319032 0.758704 0.18352
1675 3 0.258704 0.819032 0.18352
1641 1 0.382618 0.820118 0.153108
1644 2 0.445118 0.757618 0.153108
1664 3 0.444032 0.819032 0.152589
1673 3 0.383704 0.758704 0.152589
1437 3 0.446204 0.756532 0.182481
1627 1 0.413868 0.788868 0.197947
1651 3 0.381532 0.821204 0.182481
1637 2 0.320118 0.882618 0.153108
1638 2 0.257618 0.945118 0.153108
1654 3 0.258704 0.883704 0.152589
1672 3 0.319032 0.944032 0.152589
1620 3 0.256532 0.946204 0.182481
1629 1 0.288868 0.913868 0.197947
1667 3 0.321204 0.881532 0.182481
1628 1 0.351368 0.976368 0.168054
1630 1 0.476368 0.851368 0.168054
1655 3 0.446204 0.946204 0.153627
1659 3 0.381532 0.881532 0.153627
1635 2 0.445118 0.945118 0.183001
1648 2 0.382618 0.882618 0.183001
1652 3 0.383704 0.944032 0.18352
1668 3 0.444032 0.883704 0.18352
761 3 0.506532 0.821204 0.122696
585 3 0.571204 0.756532 0.122696
1681 1 0.538868 0.788868 0.138162
1689 1 0.632618 0.757618 0.123215
1726 3 0.633704 0.819032 0.123735
1702 1 0.695118 0.820118 0.123215
1706 3 0.694032 0.758704 0.123735
792 1 0.601368 0.851368 0.108269
829 3 0.631532 0.946204 0.122696
1687 1 0.663868 0.913868 0.138162
1696 1 0.507618 0.882618 0.123215
1703 2 0.570118 0.945118 0.123215
1714 3 0.508704 0.944032 0.123735
1733 3 0.569032 0.883704 0.123735
786 1 0.726368 0.976368 0.108269
838 3 0.696204 0.881532 0.122696
1441 3 0.506532 0.756532 0.153627
1697 1 0.632618 0.820118 0.153108
1729 3 0.633704 0.758704 0.152589
1735 3 0.571204 0.821204 0.153627
1683 1 0.663868 0.788868 0.197947
1690 2 0.570118 0.820118 0.183001
1701 2 0.507618 0.757618 0.183001
1707 3 0.631532 0.821204 0.182481
1718 3 0.569032 0.758704 0.18352
1731 3 0.508704 0.819032 0.18352
1700 1 0.695118 0.757618 0.153108
1720 3 0.694032 0.819032 0.152589
1493 3 0.696204 0.756532 0.182481
1684 1 0.601368 0.976368 0.168054
1693 2 0.570118 0.882618 0.153108
1694 2 0.507618 0.945118 0.153108
1710 3 0.508704 0.883704 0.152589
1715 3 0.631532 0.881532 0.153627
1728 3 0.569032 0.944032 0.152589
1676 3 0.506532 0.946204 0.182481
1685 1 0.538868 0.913868 0.197947
1704 2 0.632618 0.882618 0.183001
1708 3 0.633704 0.944032 0.18352
1723 3 0.571204 0.881532 0.182481
1686 1 0.726368 0.851368 0.168054
1711 3 0.696204 0.946204 0.153627
1691 1 0.695118 0.945118 0.183001
1724 3 0.694032 0.883704 0.18352
817 3 0.756532 0.821204 0.122696
641 3 0.821204 0.756532 0.122696
1737 1 0.788868 0.788868 0.138162
1745 1 0.882618 0.757618 0.123215
1758 2 0.945118 0.820118 0.123215
1762 3 0.944032 0.758704 0.123735
1782 3 0.883704 0.819032 0.123735
1752 1 0.757618 0.882618 0.123215
1759 2 0.820118 0.945118 0.123215
1770 3 0.758704 0.944032 0.123735
1789 3 0.819032 0.883704 0.123735
842 1 0.976368 0.976368 0.108269
848 1 0.851368 0.851368 0.108269
885 3 0.881532 0.946204 0.122696
894 3 0.946204 0.881532 0.122696
1743 1 0.913868 0.913868 0.138162
1497 3 0.756532 0.756532 0.153627
1791 3 0.821204 0.821204 0.153627
1746 1 0.820118 0.820118 0.183001
1757 1 0.757618 0.757618 0.183001
1774 3 0.819032 0.758704 0.18352
1787 3 0.758704 0.819032 0.18352
1753 1 0.882618 0.820118 0.153108
1756 2 0.945118 0.757618 0.153108
1776 3 0.944032 0.819032 0.152589
1785 3 0.883704 0.758704 0.152589
1549 3 0.946204 0.756532 0.182481
1739 1 0.913868 0.788868 0.197947
1763 3 0.881532 0.821204 0.182481
1749 2 0.820118 0.882618 0.153108
1750 2 0.757618 0.945118 0.153108
1766 3 0.758704 0.883704 0.152589
1784 3 0.819032 0.944032 0.152589
1732 3 0.756532 0.946204 0.182481
1741 1 0.788868 0.913868 0.197947
1779 3 0.821204 0.881532 0.182481
1740 1 0.851368 0.976368 0.168054
1742 1 0.976368 0.851368 0.168054
1767 3 0.946204 0.946204 0.153627
1771 3 0.881532 0.881532 0.153627
1747 1 0.945118 0.945118 0.183001
1760 1 0.882618 0.882618 0.183001
1764 3 0.883704 0.944032 0.18352
1780 3 0.944032 0.883704 0.18352
911 1 0.00761843 0.0701184 0.212894
915 2 0.0701184 0.00761843 0.212894
928 3 0.0690325 0.0690325 0.212374
932 3 0.133704 0.133704 0.212374
938 3 0.00870436 0.00870436 0.212374
1618 3 0.131532 0.00653249 0.213413
1093 3 0.00653249 0.131532 0.213413
908 1 0.195118 0.132618 0.212894
943 3 0.196204 0.0712044 0.213413
914 1 0.132618 0.195118 0.212894
935 3 0.0712044 0.196204 0.213413
952 3 0.194032 0.194032 0.212374
904 1 0.101368 0.101368 0.22784
1805 4 0.0811671 0.156385 0.239432
2721 4 0.00947288 0.131175 0.270892
2722 5 0.00824765 0.159358 0.271335
4551 4 0.000111653 0.0277968 0.271956
4552 5 0.0178521 0.0495232 0.273461
1806 5 0.105429 0.170533 0.238091
1807 5 0.0619771 0.176297 0.242136
898 1 0.226368 0.226368 0.22784
2714 5 0.232256 0.172784 0.260243
4230 4 0.0849186 0.0306055 0.288161
4231 5 0.103996 0.0503793 0.291249
4232 5 0.060305 0.0414622 0.292246
1905 4 0.191375 0.0554565 0.299026
1906 5 0.181681 0.0330139 0.292278
2855 5 0.110751 0.206406 0.296412
925 3 0.256532 0.131532 0.213413
967 2 0.257618 0.0701184 0.212894
971 1 0.320118 0.00761843 0.212894
984 3 0.319032 0.0690325 0.212374
994 3 0.258704 0.00870436 0.212374
964 2 0.445118 0.132618 0.212894
988 3 0.383704 0.133704 0.212374
999 3 0.446204 0.0712044 0.213413
1674 3 0.381532 0.00653249 0.213413
991 3 0.321204 0.196204 0.213413
970 2 0.382618 0.195118 0.212894
1008 3 0.444032 0.194032 0.212374
2529 4 0.283621 0.0680949 0.268067
2530 5 0.301987 0.0594106 0.277439
2531 5 0.260482 0.0750636 0.275042
2712 4 0.255769 0.157171 0.260347
960 1 0.351368 0.101368 0.22784
2564 5 0.47978 0.0887491 0.27372
2769 4 0.406114 0.0497629 0.243082
2770 5 0.430774 0.061562 0.246441
2771 5 0.386686 0.0684325 0.247103
4133 5 0.401766 0.159832 0.247603
2713 5 0.276705 0.175943 0.261516
954 1 0.476368 0.226368 0.22784
2073 4 0.476558 0.20332 0.279859
2075 5 0.457157 0.223213 0.282228
4131 4 0.380749 0.176465 0.243371
4132 5 0.390764 0.20269 0.244773
4493 5 0.34822 0.183357 0.295739
981 3 0.506532 0.131532 0.213413
1023 1 0.507618 0.0701184 0.212894
1027 2 0.570118 0.00761843 0.212894
1040 3 0.569032 0.0690325 0.212374
1044 3 0.633704 0.133704 0.212374
1050 3 0.508704 0.00870436 0.212374
1730 3 0.631532 0.00653249 0.213413
1020 1 0.695118 0.132618 0.212894
1055 3 0.696204 0.0712044 0.213413
1026 1 0.632618 0.195118 0.212894
1047 3 0.571204 0.196204 0.213413
1064 3 0.694032 0.194032 0.212374
1016 1 0.601368 0.101368 0.22784
2562 4 0.504626 0.0950395 0.279375
2563 5 0.522152 0.0986077 0.268931
2949 4 0.535899 0.139143 0.242759
2950 5 0.559438 0.154575 0.243769
2951 5 0.515057 0.158144 0.242223
4647 4 0.6496 0.100348 0.266999
4648 5 0.641106 0.108133 0.254675
4649 5 0.635738 0.0762854 0.269415
2116 5 0.710292 0.150362 0.266265
2074 5 0.501268 0.216568 0.281414
2220 4 0.566032 0.232265 0.265092
2221 5 0.58928 0.248269 0.264953
1010 1 0.726368 0.226368 0.22784
2115 4 0.718503 0.172868 0.273403
2117 5 0.694423 0.18537 0.277123
2310 4 0.503983 0.0399135 0.293826
1037 3 0.756532 0.131532 0.213413
1079 1 0.757618 0.0701184 0.212894
1083 1 0.820118 0.00761843 0.212894
1096 3 0.819032 0.0690325 0.212374
1106 3 0.758704 0.00870436 0.212374
1076 2 0.945118 0.132618 0.212894
1100 3 0.883704 0.133704 0.212374
1111 3 0.946204 0.0712044 0.213413
1786 3 0.881532 0.00653249 0.213413
1103 3 0.821204 0.196204 0.213413
1082 1 0.882618 0.195118 0.212894
1120 3 0.944032 0.194032 0.212374
1072 1 0.851368 0.101368 0.22784
2723 5 0.994586 0.124195 0.259919
4074 4 0.935866 0.0526686 0.270171
4075 5 0.927508 0.0694198 0.280274
4076 5 0.912086 0.0462753 0.263573
4329 4 0.839278 0.0482127 0.264394
4330 5 0.851111 0.0725822 0.260604
4331 5 0.859771 0.0290547 0.262906
4553 5 0.975344 0.0374537 0.276492
3170 5 0.803261 0.217491 0.280158
1066 1 0.976368 0.226368 0.22784
2987 5 0.81348 0.0223271 0.296803
2985 4 0.83966 0.0135335 0.294017
2986 5 0.854726 0.0372782 0.292859
3168 4 0.797588 0.218724 0.293369
3169 5 0.769413 0.2179 0.294077
946 3 0.131532 0.256532 0.213413
1135 2 0.00761843 0.320118 0.212894
1139 1 0.0701184 0.257618 0.212894
1152 3 0.0690325 0.319032 0.212374
1162 3 0.00870436 0.258704 0.212374
1167 3 0.196204 0.321204 0.213413
1138 2 0.132618 0.445118 0.212894
1156 3 0.133704 0.383704 0.212374
1159 3 0.0712044 0.446204 0.213413
1317 3 0.00653249 0.381532 0.213413
1132 2 0.195118 0.382618 0.212894
1176 3 0.194032 0.444032 0.212374
4008 4 0.10529 0.278419 0.250711
4009 5 0.0869151 0.264455 0.242939
4010 5 0.0987814 0.270637 0.263308
4071 4 0.00811276 0.294179 0.262079
4072 5 0.0116258 0.310394 0.251158
4073 5 0.00523164 0.268042 0.257173
1128 1 0.101368 0.351368 0.22784
2982 4 0.00704138 0.421063 0.267372
2983 5 0.0154787 0.417948 0.280168
3060 4 0.151985 0.364529 0.265351
3062 5 0.127385 0.377566 0.26313
3623 5 0.0398629 0.460138 0.284507
3813 4 0.0485766 0.496922 0.252702
1122 1 0.226368 0.476368 0.22784
2978 5 0.22236 0.367366 0.285393
3061 5 0.16855 0.384453 0.270705
2185 5 0.00272713 0.352682 0.297781
3621 4 0.0360796 0.487034 0.28818
3622 5 0.0613221 0.495281 0.292754
2976 4 0.232754 0.341283 0.286769
1191 1 0.257618 0.320118 0.212894
1195 1 0.320118 0.257618 0.212894
1208 3 0.319032 0.319032 0.212374
1218 3 0.258704 0.258704 0.212374
1002 3 0.381532 0.256532 0.213413
1223 3 0.446204 0.321204 0.213413
1149 3 0.256532 0.381532 0.213413
1215 3 0.321204 0.446204 0.213413
1188 1 0.445118 0.382618 0.212894
1194 2 0.382618 0.445118 0.212894
1212 3 0.383704 0.383704 0.212374
1232 3 0.444032 0.444032 0.212374
2977 5 0.256095 0.341176 0.279179
4597 5 0.322199 0.499839 0.282511
1178 1 0.476368 0.476368 0.22784
1184 1 0.351368 0.351368 0.22784
2412 4 0.389456 0.45262 0.250546
2413 5 0.416256 0.447601 0.254037
2414 5 0.388293 0.480552 0.248686
2672 5 0.35792 0.379507 0.294392
3450 4 0.446586 0.378876 0.297456
3452 5 0.429021 0.367123 0.288508
1058 3 0.631532 0.256532 0.213413
1247 2 0.507618 0.320118 0.212894
1251 2 0.570118 0.257618 0.212894
1264 3 0.569032 0.319032 0.212374
1274 3 0.508704 0.258704 0.212374
1279 3 0.696204 0.321204 0.213413
1205 3 0.506532 0.381532 0.213413
1250 2 0.632618 0.445118 0.212894
1268 3 0.633704 0.383704 0.212374
1271 3 0.571204 0.446204 0.213413
1244 2 0.695118 0.382618 0.212894
1288 3 0.694032 0.444032 0.212374
1832 6 0.60576 0.28686 0.244639
1833 7 0.599005 0.298089 0.257796
1834 7 0.613219 0.307844 0.236669
1835 7 0.582034 0.273456 0.239001
2222 5 0.544974 0.250459 0.267344
3558 4 0.679459 0.300218 0.282544
3560 5 0.68452 0.327921 0.283445
1240 1 0.601368 0.351368 0.22784
1816 6 0.533022 0.442401 0.237244
1817 7 0.544991 0.451701 0.249205
1818 7 0.507513 0.450634 0.237849
1819 7 0.531551 0.412637 0.236112
2052 4 0.639226 0.490079 0.258941
4155 4 0.572927 0.385362 0.265932
4156 5 0.570916 0.359312 0.271038
4157 5 0.556721 0.384813 0.254883
1234 1 0.726368 0.476368 0.22784
3559 5 0.691428 0.289251 0.293587
4284 4 0.638712 0.367468 0.297355
4286 5 0.61373 0.380594 0.297109
4838 5 0.676803 0.455422 0.292973
1303 1 0.757618 0.320118 0.212894
1307 1 0.820118 0.257618 0.212894
1320 3 0.819032 0.319032 0.212374
1330 3 0.758704 0.258704 0.212374
1114 3 0.881532 0.256532 0.213413
1335 3 0.946204 0.321204 0.213413
1261 3 0.756532 0.381532 0.213413
1327 3 0.821204 0.446204 0.213413
1300 2 0.945118 0.382618 0.212894
1306 1 0.882618 0.445118 0.212894
1324 3 0.883704 0.383704 0.212374
1344 3 0.944032 0.444032 0.212374
1799 4 0.799155 0.488661 0.242306
1800 5 0.775235 0.48408 0.249129
1801 5 0.813117 0.46418 0.243046
2898 4 0.800862 0.451685 0.26827
2899 5 0.794017 0.459192 0.280865
2900 5 0.82289 0.434311 0.26975
1290 1 0.976368 0.476368 0.22784
1296 1 0.851368 0.351368 0.22784
2504 5 0.866826 0.372067 0.273331
2756 5 0.874667 0.497165 0.277305
2984 5 0.99353 0.445842 0.26722
3180 4 0.901823 0.334551 0.248876
3181 5 0.916951 0.358139 0.250492
3182 5 0.876258 0.341039 0.253683
2184 4 0.978076 0.340172 0.295055
2186 5 0.96462 0.358394 0.287001
2502 4 0.868393 0.36656 0.28655
2503 5 0.841575 0.366817 0.290758
1170 3 0.131532 0.506532 0.213413
1359 1 0.00761843 0.570118 0.212894
1363 1 0.0701184 0.507618 0.212894
1376 3 0.0690325 0.569032 0.212374
1380 3 0.133704 0.633704 0.212374
1386 3 0.00870436 0.508704 0.212374
1541 3 0.00653249 0.631532 0.213413
1356 2 0.195118 0.632618 0.212894
1391 3 0.196204 0.571204 0.213413
1362 2 0.132618 0.695118 0.212894
1383 3 0.0712044 0.696204 0.213413
1400 3 0.194032 0.694032 0.212374
1352 1 0.101368 0.601368 0.22784
3294 4 0.124896 0.508967 0.246935
3295 5 0.152249 0.515916 0.247153
3296 5 0.113309 0.527036 0.238168
3814 5 0.0647548 0.519731 0.254533
3815 5 0.0228931 0.507292 0.250106
3924 4 0.0983889 0.552147 0.283178
2283 4 0.187827 0.642898 0.249388
2284 5 0.207193 0.645741 0.259114
2285 5 0.171296 0.66561 0.250701
2262 4 0.124968 0.718779 0.256945
2263 5 0.130046 0.698117 0.248075
2264 5 0.144526 0.71526 0.266532
1346 1 0.226368 0.726368 0.22784
3925 5 0.12592 0.553828 0.286043
3926 5 0.0874226 0.575999 0.288137
1373 3 0.256532 0.631532 0.213413
1415 2 0.257618 0.570118 0.212894
1419 1 0.320118 0.507618 0.212894
1432 3 0.319032 0.569032 0.212374
1442 3 0.258704 0.508704 0.212374
1226 3 0.381532 0.506532 0.213413
1412 1 0.445118 0.632618 0.212894
1436 3 0.383704 0.633704 0.212374
1447 3 0.446204 0.571204 0.213413
1439 3 0.321204 0.696204 0.213413
1418 1 0.382618 0.695118 0.212894
1456 3 0.444032 0.694032 0.212374
1796 4 0.327003 0.542869 0.247315
1798 5 0.306451 0.562215 0.247251
4596 4 0.307017 0.523623 0.282841
1408 1 0.351368 0.601368 0.22784
1797 5 0.350798 0.557839 0.248521
1824 6 0.465691 0.532556 0.24208
1825 7 0.471971 0.529017 0.256117
1826 7 0.492062 0.53096 0.235558
1827 7 0.454846 0.559988 0.239384
3262 5 0.359438 0.656571 0.273413
1837 7 0.326111 0.710511 0.246144
1402 1 0.476368 0.726368 0.22784
1836 6 0.346823 0.722017 0.237302
1838 7 0.370691 0.727608 0.245387
1839 7 0.338679 0.747474 0.232449
2786 5 0.42876 0.749096 0.262618
3261 4 0.335409 0.668205 0.269032
3263 5 0.340862 0.695882 0.268574
3476 5 0.327384 0.624285 0.295907
4598 5 0.281405 0.515423 0.28694
2430 4 0.415331 0.601918 0.298418
2431 5 0.443323 0.598297 0.298455
3475 5 0.369354 0.609714 0.297992
3609 4 0.451415 0.50459 0.295153
3611 5 0.431483 0.523648 0.298029
2318 5 0.458308 0.706874 0.29797
1429 3 0.506532 0.631532 0.213413
1282 3 0.631532 0.506532 0.213413
1471 1 0.507618 0.570118 0.212894
1475 2 0.570118 0.507618 0.212894
1488 3 0.569032 0.569032 0.212374
1492 3 0.633704 0.633704 0.212374
1498 3 0.508704 0.508704 0.212374
1468 2 0.695118 0.632618 0.212894
1503 3 0.696204 0.571204 0.213413
1474 2 0.632618 0.695118 0.212894
1495 3 0.571204 0.696204 0.213413
1512 3 0.694032 0.694032 0.212374
1464 1 0.601368 0.601368 0.22784
2053 5 0.663221 0.504829 0.258063
2054 5 0.620654 0.508143 0.264297
2127 4 0.567527 0.618923 0.273413
2128 5 0.587399 0.605721 0.280627
2129 5 0.570857 0.646239 0.276416
2719 5 0.639218 0.544336 0.279598
3222 4 0.537119 0.548346 0.258869
3223 5 0.536059 0.525458 0.266753
3224 5 0.536745 0.570067 0.267488
3105 4 0.641916 0.720511 0.266831
3106 5 0.63102 0.739381 0.25825
3107 5 0.638416 0.695647 0.260665
4196 5 0.588635 0.738087 0.28323
1458 1 0.726368 0.726368 0.22784
4588 5 0.745531 0.740405 0.276779
2508 4 0.641294 0.650484 0.299066
2718 4 0.640274 0.550755 0.292734
2720 5 0.661836 0.568833 0.293795
4194 4 0.597231 0.733104 0.295866
1485 3 0.756532 0.631532 0.213413
1527 1 0.757618 0.570118 0.212894
1531 1 0.820118 0.507618 0.212894
1544 3 0.819032 0.569032 0.212374
1554 3 0.758704 0.508704 0.212374
1338 3 0.881532 0.506532 0.213413
1524 2 0.945118 0.632618 0.212894
1548 3 0.883704 0.633704 0.212374
1559 3 0.946204 0.571204 0.213413
1551 3 0.821204 0.696204 0.213413
1530 2 0.882618 0.695118 0.212894
1568 3 0.944032 0.694032 0.212374
3564 4 0.799078 0.609465 0.263076
3565 5 0.792441 0.636866 0.263726
3566 5 0.801123 0.604042 0.249864
4544 5 0.767736 0.628897 0.285156
1520 1 0.851368 0.601368 0.22784
2754 4 0.893396 0.51708 0.273948
2755 5 0.889847 0.52066 0.260665
3093 4 0.903595 0.64101 0.27083
3094 5 0.930509 0.647577 0.268247
3095 5 0.903079 0.635463 0.284064
4386 4 0.91997 0.580194 0.249125
4387 5 0.934161 0.557712 0.253658
4388 5 0.923649 0.599814 0.258668
1514 1 0.976368 0.726368 0.22784
3570 4 0.875726 0.697976 0.262818
3571 5 0.902657 0.699312 0.258826
3572 5 0.869128 0.72454 0.266113
4542 4 0.767465 0.64529 0.296145
2516 5 0.833389 0.592013 0.295619
4543 5 0.764551 0.671506 0.291341
1394 3 0.131532 0.756532 0.213413
1583 1 0.00761843 0.820118 0.212894
1587 1 0.0701184 0.757618 0.212894
1600 3 0.0690325 0.819032 0.212374
1610 3 0.00870436 0.758704 0.212374
1615 3 0.196204 0.821204 0.213413
1586 1 0.132618 0.945118 0.212894
1604 3 0.133704 0.883704 0.212374
1607 3 0.0712044 0.946204 0.213413
1765 3 0.00653249 0.881532 0.213413
1580 2 0.195118 0.882618 0.212894
1624 3 0.194032 0.944032 0.212374
1845 7 0.136333 0.792403 0.234189
1844 6 0.161744 0.786946 0.240776
1820 6 0.0470439 0.780466 0.238557
1821 7 0.0689811 0.781274 0.248727
1822 7 0.0475734 0.805642 0.232099
1823 7 0.0203346 0.778109 0.245134
2002 5 0.0521044 0.792191 0.282563
1847 7 0.182963 0.781354 0.231302
1846 7 0.169914 0.811473 0.247702
1576 1 0.101368 0.851368 0.22784
1812 6 0.161471 0.88831 0.24028
1813 7 0.160325 0.888756 0.254843
1815 7 0.152392 0.913351 0.234902
4083 4 0.0915644 0.858209 0.259697
4084 5 0.0683114 0.842906 0.257464
4085 5 0.11096 0.83934 0.263536
1570 1 0.226368 0.976368 0.22784
1814 7 0.190295 0.885129 0.237441
3615 4 0.204791 0.930123 0.262579
3616 5 0.207814 0.925252 0.249361
3617 5 0.189995 0.954121 0.263239
3954 4 0.245716 0.959303 0.279288
3956 5 0.227298 0.980681 0.278998
2001 4 0.033083 0.77432 0.287702
2003 5 0.00968139 0.789823 0.289112
2408 5 0.00571239 0.960951 0.298768
2506 5 0.0844247 0.858187 0.296171
1639 1 0.257618 0.820118 0.212894
1643 2 0.320118 0.757618 0.212894
1656 3 0.319032 0.819032 0.212374
1666 3 0.258704 0.758704 0.212374
1450 3 0.381532 0.756532 0.213413
1671 3 0.446204 0.821204 0.213413
1597 3 0.256532 0.881532 0.213413
1663 3 0.321204 0.946204 0.213413
1636 1 0.445118 0.882618 0.212894
1642 1 0.382618 0.945118 0.212894
1660 3 0.383704 0.883704 0.212374
1680 3 0.444032 0.944032 0.212374
1843 7 0.413954 0.779318 0.237146
1842 7 0.386814 0.81112 0.227907
1840 6 0.405417 0.807799 0.238469
1841 7 0.391563 0.812381 0.250039
2784 4 0.456388 0.750836 0.265252
2785 5 0.459565 0.776002 0.271173
4017 4 0.493695 0.789223 0.250053
4019 5 0.468943 0.777982 0.246422
1808 6 0.275682 0.935282 0.240943
1809 7 0.252445 0.920195 0.235669
1810 7 0.29679 0.933082 0.231588
1811 7 0.286151 0.921243 0.252796
3955 5 0.270883 0.971727 0.280717
1626 1 0.476368 0.976368 0.22784
1632 1 0.351368 0.851368 0.22784
2238 4 0.377529 0.890838 0.27068
2239 5 0.361548 0.876321 0.261985
2240 5 0.390913 0.909871 0.263039
4516 5 0.477558 0.979425 0.279557
4515 4 0.467134 0.961106 0.288536
4517 5 0.441832 0.971591 0.291799
1506 3 0.631532 0.756532 0.213413
1695 2 0.507618 0.820118 0.212894
1699 1 0.570118 0.757618 0.212894
1712 3 0.569032 0.819032 0.212374
1722 3 0.508704 0.758704 0.212374
1727 3 0.696204 0.821204 0.213413
1653 3 0.506532 0.881532 0.213413
1698 1 0.632618 0.945118 0.212894
1716 3 0.633704 0.883704 0.212374
1719 3 0.571204 0.946204 0.213413
1692 2 0.695118 0.882618 0.212894
1736 3 0.694032 0.944032 0.212374
4018 5 0.500045 0.807115 0.240063
4783 5 0.645139 0.825919 0.275079
1688 1 0.601368 0.851368 0.22784
2105 5 0.511212 0.931791 0.278829
3249 4 0.567514 0.858693 0.281103
3250 5 0.589111 0.876841 0.28065
3251 5 0.544516 0.875056 0.281106
3330 4 0.551557 0.972804 0.257846
3331 5 0.574279 0.989124 0.259638
3332 5 0.554752 0.962063 0.245456
4782 4 0.647061 0.84605 0.265661
4784 5 0.630478 0.866829 0.270196
1682 1 0.726368 0.976368 0.22784
2552 5 0.746925 0.862098 0.262473
4289 5 0.737237 0.972721 0.265771
2103 4 0.512273 0.925957 0.292028
2104 5 0.537687 0.935103 0.295947
1751 2 0.757618 0.820118 0.212894
1755 1 0.820118 0.757618 0.212894
1768 3 0.819032 0.819032 0.212374
1778 3 0.758704 0.758704 0.212374
1562 3 0.881532 0.756532 0.213413
1783 3 0.946204 0.821204 0.213413
1709 3 0.756532 0.881532 0.213413
1775 3 0.821204 0.946204 0.213413
1748 1 0.945118 0.882618 0.212894
1754 2 0.882618 0.945118 0.212894
1772 3 0.883704 0.883704 0.212374
1792 3 0.944032 0.944032 0.212374
4587 4 0.762213 0.758229 0.283554
4589 5 0.754177 0.783856 0.279402
2550 4 0.768441 0.848234 0.256783
2551 5 0.783246 0.838104 0.267205
3238 5 0.818164 0.931379 0.246775
4287 4 0.756337 0.951943 0.265933
4288 5 0.780972 0.965046 0.267968
1738 1 0.976368 0.976368 0.22784
1744 1 0.851368 0.851368 0.22784
1828 6 0.95472 0.913969 0.241145
1829 7 0.936948 0.91481 0.253023
1830 7 0.982295 0.90746 0.246302
1831 7 0.955301 0.93801 0.235355
3237 4 0.843653 0.942617 0.244599
3239 5 0.849486 0.956762 0.255943
4485 4 0.886207 0.844923 0.255896
4486 5 0.911501 0.855339 0.252569
4487 5 0.868991 0.867286 0.255704
4164 4 0.830352 0.901354 0.290383
4165 5 0.85614 0.912095 0.288454
3045 4 0.153344 0.0818803 0.342817
3047 5 0.147449 0.109298 0.344343
3216 4 0.0175693 0.13347 0.340216
3217 5 0.0363013 0.152999 0.344055
1907 5 0.169987 0.063045 0.307052
3046 5 0.174475 0.081314 0.333872
4344 4 0.205305 0.138835 0.3291
4345 5 0.229153 0.153916 0.32944
4346 5 0.189256 0.150009 0.338834
2853 4 0.097435 0.214062 0.307738
2854 5 0.0770733 0.231576 0.303588
3945 4 0.133555 0.241947 0.327845
4296 4 0.231008 0.211947 0.348915
4298 5 0.238871 0.238735 0.3509
2007 4 0.133631 0.120016 0.389917
2008 5 0.149482 0.118105 0.378784
2009 5 0.131979 0.147712 0.392396
3522 4 0.00967408 0.0172803 0.391089
3523 5 0.0316921 0.00196101 0.395292
3524 5 0.020987 0.0369534 0.383063
4557 4 0.0301 0.229908 0.393893
4558 5 0.0232073 0.208095 0.385986
4297 5 0.217852 0.204653 0.360338
1908 4 0.332606 0.0399225 0.328941
1910 5 0.33156 0.0518986 0.341155
1909 5 0.351475 0.0553177 0.322117
2311 5 0.481284 0.0378251 0.301787
4104 4 0.414422 0.117405 0.333543
4105 5 0.422689 0.0907468 0.335554
4106 5 0.419946 0.122314 0.320514
4512 4 0.469295 0.085604 0.346332
4513 5 0.496353 0.0916553 0.343807
2291 5 0.48935 0.184076 0.326112
4491 4 0.364803 0.202627 0.301603
4492 5 0.349158 0.226113 0.301861
2833 5 0.491748 0.12512 0.390249
3126 4 0.381243 0.08051 0.364001
3127 5 0.395967 0.0786224 0.375483
3128 5 0.370678 0.0546253 0.362148
4514 5 0.469078 0.0770212 0.359192
4665 4 0.310912 0.191826 0.382603
4667 5 0.292231 0.171 0.38439
2527 5 0.437819 0.204373 0.389884
4666 5 0.334156 0.178877 0.378097
2205 4 0.604273 0.132185 0.305539
2206 5 0.616749 0.157371 0.306777
2207 5 0.577637 0.138183 0.302117
2312 5 0.523272 0.0529698 0.301451
3054 4 0.666618 0.0338566 0.322088
3948 4 0.607653 0.0653466 0.356541
3950 5 0.594107 0.0802332 0.347076
4217 5 0.6281 0.0191258 0.340181
3055 5 0.669486 0.0538389 0.312653
3056 5 0.672984 0.0468644 0.333675
3279 4 0.735501 0.156139 0.338259
2289 4 0.513706 0.169866 0.326698
2290 5 0.533618 0.189833 0.326111
3280 5 0.74692 0.171719 0.328415
3281 5 0.714924 0.172329 0.343302
2148 4 0.627613 0.130851 0.373467
2149 5 0.642128 0.130499 0.385043
2150 5 0.645529 0.120408 0.364309
2832 4 0.514951 0.140362 0.387813
2834 5 0.535753 0.125994 0.393815
3882 4 0.572405 0.16243 0.378889
3949 5 0.592285 0.0690306 0.367726
4458 4 0.512068 0.0137418 0.386192
4460 5 0.512857 0.0245561 0.398656
3462 4 0.704421 0.0194322 0.397038
3463 5 0.676283 0.0189167 0.398072
3464 5 0.710837 0.0468177 0.395913
2891 5 0.511902 0.188214 0.393144
3883 5 0.591826 0.182776 0.380013
3884 5 0.547744 0.176158 0.37887
2088 4 0.793351 0.109515 0.345454
2089 5 0.816165 0.126133 0.345516
2090 5 0.80099 0.0868896 0.35265
4326 4 0.799484 0.132539 0.317944
4327 5 0.813945 0.152398 0.324591
4328 5 0.780828 0.146938 0.310514
3120 4 0.945668 0.123198 0.352712
3121 5 0.939346 0.0959198 0.351015
3218 5 0.993953 0.148029 0.337732
3840 4 0.943034 0.0759012 0.316682
3841 5 0.964582 0.0890522 0.32272
3842 5 0.92017 0.0902353 0.320638
2627 5 0.773189 0.242317 0.332009
2844 4 0.904827 0.240165 0.316275
2846 5 0.881195 0.227837 0.320716
1929 4 0.929776 0.065617 0.395929
2868 4 0.860694 0.00194265 0.374542
3122 5 0.95095 0.125705 0.365919
3444 4 0.852891 0.11107 0.379549
3445 5 0.851342 0.089565 0.388261
3446 5 0.867216 0.131059 0.386175
3681 4 0.977073 0.123693 0.396061
3682 5 0.983007 0.120468 0.382953
4768 5 0.951582 0.010902 0.364196
4674 4 0.815673 0.226893 0.374568
4676 5 0.815837 0.245832 0.384577
4675 5 0.83858 0.211059 0.376771
3264 4 0.0466032 0.292561 0.306839
3265 5 0.0260701 0.307771 0.312572
3266 5 0.0331991 0.27086 0.301058
3526 5 0.129256 0.29378 0.352324
3946 5 0.152478 0.262698 0.326493
3947 5 0.109594 0.255125 0.33119
2355 4 0.200904 0.292533 0.333713
2356 5 0.181756 0.279214 0.341315
2357 5 0.196903 0.319915 0.336372
4560 4 0.0686468 0.42027 0.35455
4561 5 0.0948706 0.430583 0.355324
2928 4 0.24485 0.363904 0.332062
2929 5 0.237149 0.390299 0.329012
2930 5 0.244298 0.350215 0.320259
3867 4 0.192765 0.459719 0.342256
3868 5 0.214888 0.476648 0.340083
3869 5 0.170391 0.476899 0.341792
3525 4 0.106345 0.297966 0.35995
3527 5 0.0947682 0.272357 0.361201
2595 4 0.133859 0.393945 0.36624
2596 5 0.154668 0.389655 0.357353
2597 5 0.142081 0.41657 0.373287
3849 4 0.00353676 0.367987 0.394667
3850 5 0.0254769 0.384903 0.392086
4562 5 0.0520223 0.442179 0.357586
2394 4 0.198082 0.423597 0.399352
2395 5 0.217596 0.443985 0.399138
3968 5 0.238881 0.369727 0.385049
4374 4 0.411684 0.327926 0.343518
4375 5 0.436017 0.326242 0.350312
3581 5 0.271468 0.46568 0.350144
2670 4 0.358733 0.354049 0.300209
2671 5 0.379603 0.355904 0.309254
3451 5 0.432341 0.37838 0.309108
3858 4 0.489686 0.361454 0.347948
3860 5 0.477216 0.386433 0.345964
4376 5 0.412143 0.353558 0.33787
3821 5 0.310355 0.2657 0.393936
2557 5 0.484849 0.32725 0.397083
2558 5 0.447882 0.303271 0.393657
3484 5 0.397476 0.315739 0.386779
3485 5 0.360754 0.325565 0.397973
3819 4 0.335701 0.259654 0.399124
3820 5 0.351849 0.254027 0.388384
3579 4 0.274765 0.455036 0.362547
3580 5 0.289503 0.431285 0.360672
3966 4 0.254731 0.353565 0.376986
3967 5 0.27082 0.371857 0.370167
1920 4 0.416843 0.394068 0.3924
1921 5 0.426255 0.396175 0.379714
1922 5 0.401997 0.417713 0.394381
3483 4 0.385943 0.335928 0.394432
3855 4 0.343506 0.496325 0.399153
3753 4 0.580723 0.298189 0.31489
3754 5 0.608071 0.300736 0.317999
3755 5 0.575711 0.319392 0.306307
2265 4 0.518296 0.49581 0.337189
3774 4 0.56041 0.362968 0.339703
3775 5 0.573148 0.388148 0.339407
3776 5 0.570638 0.349308 0.328951
3859 5 0.516169 0.367896 0.351457
4285 5 0.657031 0.387427 0.301143
4368 4 0.612335 0.479368 0.349072
4369 5 0.63944 0.480647 0.352787
4370 5 0.612554 0.485652 0.335912
2338 5 0.69056 0.376006 0.356215
2340 4 0.732977 0.4652 0.343706
2341 5 0.7113 0.455144 0.336522
2342 5 0.730822 0.452325 0.355675
4837 5 0.714519 0.469352 0.30225
4836 4 0.698203 0.446554 0.300686
4045 5 0.61602 0.31749 0.363706
4001 5 0.544442 0.391488 0.39961
4044 4 0.615489 0.344824 0.36035
4046 5 0.598906 0.356801 0.369651
2337 4 0.692149 0.358829 0.3669
2339 5 0.71599 0.344249 0.365004
2465 5 0.683764 0.473999 0.393208
2625 4 0.761641 0.266089 0.327268
2626 5 0.761096 0.28349 0.337894
4396 5 0.771357 0.329109 0.3243
1936 5 0.95864 0.319925 0.353784
2845 5 0.913091 0.25663 0.326503
3033 4 0.804703 0.348951 0.352045
3035 5 0.786835 0.370743 0.351289
4395 4 0.771249 0.357055 0.322406
4397 5 0.759488 0.360555 0.310248
1935 4 0.941061 0.303413 0.360797
1937 5 0.95802 0.285953 0.367632
4341 4 0.89056 0.253036 0.379223
4342 5 0.907047 0.266852 0.387963
4343 5 0.899028 0.262036 0.367086
3034 5 0.8182 0.352631 0.36377
2121 4 0.885108 0.476415 0.36642
2122 5 0.879764 0.466595 0.378815
2123 5 0.88125 0.454165 0.358321
3851 5 0.981073 0.385058 0.394284
4425 4 0.904459 0.353619 0.378538
4426 5 0.93075 0.361034 0.37514
4427 5 0.896459 0.373076 0.387538
2490 4 0.000479278 0.54679 0.356268
4518 4 0.150371 0.618486 0.352782
4519 5 0.172635 0.601434 0.351255
2279 5 0.0143853 0.671786 0.343461
2716 5 0.148206 0.680003 0.335927
2717 5 0.162776 0.706251 0.320125
3144 4 0.0123705 0.703416 0.30643
3146 5 0.0139253 0.731595 0.306223
2715 4 0.170385 0.684381 0.327844
4520 5 0.154166 0.630419 0.364881
4137 4 0.204739 0.536059 0.379304
4138 5 0.221746 0.53291 0.368636
4139 5 0.216269 0.55717 0.386366
1950 4 0.0763274 0.687867 0.39858
1952 5 0.0856284 0.707702 0.390068
2278 5 0.00202673 0.690852 0.361839
3351 4 0.291566 0.604969 0.334836
3352 5 0.315378 0.620123 0.334917
3353 5 0.271199 0.623846 0.332421
2267 5 0.498092 0.500665 0.328054
2349 4 0.491912 0.606745 0.3152
2351 5 0.469054 0.610256 0.322939
2432 5 0.411761 0.62957 0.300518
3474 4 0.343837 0.608178 0.303715
3610 5 0.47514 0.515563 0.300246
4483 5 0.352833 0.639868 0.35055
4497 4 0.433337 0.649337 0.346157
4498 5 0.457527 0.648655 0.353105
4175 5 0.30122 0.726205 0.334151
2157 4 0.405336 0.730312 0.317917
2158 5 0.387325 0.727473 0.307612
2316 4 0.436289 0.69015 0.300681
2317 5 0.445793 0.672395 0.31014
2364 4 0.413726 0.737643 0.353205
2365 5 0.386189 0.740263 0.35052
2366 5 0.422679 0.717565 0.344738
4499 5 0.436488 0.67086 0.337554
3756 4 0.297846 0.593231 0.391018
3757 5 0.288766 0.572468 0.399066
3758 5 0.30923 0.612135 0.399436
3857 5 0.321585 0.506648 0.392229
1977 4 0.408803 0.524231 0.365717
1978 5 0.425205 0.528274 0.376532
1979 5 0.396762 0.549343 0.363521
3856 5 0.362087 0.517556 0.399536
4482 4 0.353246 0.628195 0.36284
4484 5 0.379349 0.633068 0.367416
4407 4 0.46512 0.714511 0.395849
4408 5 0.491227 0.719959 0.391428
4409 5 0.45165 0.739245 0.394961
2266 5 0.535096 0.518437 0.336443
2350 5 0.512024 0.621869 0.321315
2510 5 0.616928 0.661627 0.303311
2076 4 0.710387 0.658907 0.324956
4668 4 0.690384 0.542404 0.353424
4670 5 0.690454 0.521611 0.344295
4776 4 0.713983 0.566665 0.328495
4777 5 0.736105 0.580378 0.323272
4778 5 0.720383 0.563522 0.341557
2486 5 0.51713 0.735522 0.34841
2509 5 0.661012 0.668653 0.303283
4195 5 0.574433 0.722748 0.302095
2077 5 0.728953 0.674543 0.331846
2078 5 0.690967 0.677368 0.320712
2243 5 0.722043 0.748161 0.325306
1992 4 0.52419 0.566771 0.3789
1993 5 0.550114 0.572428 0.374297
1994 5 0.527775 0.561962 0.392092
4593 4 0.610236 0.605886 0.383696
4594 5 0.604956 0.578561 0.385947
4595 5 0.635239 0.610477 0.389561
2616 4 0.696665 0.576259 0.375964
2617 5 0.689349 0.553626 0.383232
2618 5 0.724883 0.576394 0.376272
4669 5 0.679802 0.530557 0.364583
2046 4 0.622158 0.732904 0.375009
2047 5 0.643137 0.740822 0.383208
2484 4 0.521237 0.74562 0.360862
2485 5 0.513331 0.724585 0.36903
3416 5 0.724748 0.724174 0.389555
1975 5 0.81337 0.646484 0.342521
1974 4 0.83737 0.661071 0.341177
2025 4 0.935121 0.621054 0.310995
2026 5 0.9593 0.635578 0.310501
2027 5 0.915285 0.640638 0.313117
2491 5 0.99658 0.574697 0.355487
2514 4 0.857092 0.58273 0.301451
2515 5 0.87336 0.605687 0.302521
1976 5 0.843272 0.670083 0.353654
2277 4 0.993837 0.687229 0.349037
3145 5 0.984938 0.697787 0.304743
3162 4 0.887759 0.706598 0.328676
3163 5 0.90377 0.690894 0.32048
3164 5 0.891509 0.733056 0.324331
2492 5 0.978134 0.537355 0.363171
3750 4 0.97381 0.58483 0.393109
3752 5 0.952525 0.566359 0.392364
3414 4 0.751134 0.730761 0.385943
2118 4 0.026313 0.824042 0.338758
2120 5 0.0166442 0.814212 0.350537
3335 5 0.153279 0.777126 0.351055
3333 4 0.17805 0.764296 0.348999
3334 5 0.1891 0.777544 0.338315
4820 5 0.226566 0.819184 0.337182
4819 5 0.245638 0.829055 0.3559
2070 4 0.0925469 0.941079 0.330614
2071 5 0.111505 0.9602 0.334662
2072 5 0.0700582 0.95632 0.326952
2119 5 0.0412934 0.846943 0.342064
2406 4 0.0323483 0.959221 0.303157
2407 5 0.0420927 0.985666 0.302424
2505 4 0.0740662 0.841739 0.305959
2507 5 0.063429 0.859808 0.314997
3892 5 0.0164439 0.972775 0.344417
3777 4 0.228735 0.979611 0.349907
4818 4 0.234862 0.840961 0.344798
2466 4 0.220593 0.819576 0.39164
2468 5 0.19489 0.819721 0.397217
3405 4 0.0471787 0.918381 0.369903
3406 5 0.0288192 0.908202 0.360879
3407 5 0.0314468 0.934005 0.378257
2467 5 0.219541 0.839762 0.382218
3148 5 0.18324 0.932052 0.394009
3778 5 0.241692 0.999355 0.3573
3779 5 0.207009 0.971255 0.357542
4207 5 0.236108 0.93055 0.389093
4173 4 0.310035 0.752876 0.335467
4174 5 0.309183 0.75778 0.348756
2159 5 0.413677 0.757248 0.317318
3932 5 0.48796 0.831394 0.319599
3737 5 0.321577 0.944836 0.310483
1941 4 0.419088 0.976198 0.340811
1942 5 0.436267 0.996509 0.345324
1943 5 0.436416 0.955322 0.337089
3735 4 0.337002 0.925539 0.317012
3736 5 0.36345 0.935283 0.316305
4185 4 0.410793 0.845436 0.319166
4186 5 0.431304 0.864814 0.318849
4187 5 0.387111 0.860032 0.316884
4206 4 0.25303 0.913534 0.3962
4208 5 0.261648 0.894128 0.387306
3372 4 0.355252 0.909885 0.35825
3373 5 0.358828 0.936776 0.361979
3374 5 0.351058 0.895995 0.369829
3576 4 0.457257 0.951063 0.38502
3577 5 0.482007 0.956334 0.379041
3578 5 0.458898 0.964368 0.3969
4459 5 0.487534 0.999834 0.385642
4626 4 0.472634 0.890836 0.399968
4627 5 0.467512 0.873037 0.389781
4628 5 0.499458 0.898792 0.398188
3315 4 0.578784 0.768435 0.319794
3316 5 0.595309 0.786052 0.312809
3317 5 0.552708 0.77377 0.315301
3930 4 0.512919 0.82149 0.323759
3931 5 0.531292 0.830589 0.314481
2241 4 0.748693 0.756729 0.323582
2242 5 0.746522 0.78037 0.31628
1857 4 0.59923 0.864268 0.341777
1858 5 0.59348 0.891566 0.34383
1859 5 0.582969 0.850602 0.350667
3456 4 0.525177 0.976694 0.343478
3457 5 0.517301 0.992358 0.354057
3458 5 0.510809 0.987469 0.333063
4215 4 0.615622 0.996435 0.33481
4216 5 0.588734 0.998267 0.338822
2880 4 0.693807 0.973885 0.328483
2881 5 0.686603 0.981252 0.341051
2882 5 0.669479 0.974031 0.321638
2048 5 0.602702 0.753159 0.376349
4349 5 0.646057 0.872135 0.366563
2353 5 0.716132 0.890707 0.395584
3278 5 0.726437 0.971802 0.363677
3512 5 0.736224 0.975513 0.395201
4347 4 0.668302 0.871259 0.374861
4348 5 0.673378 0.84373 0.376591
2211 4 0.809303 0.817386 0.308965
2895 4 0.848733 0.821408 0.3508
2896 5 0.873167 0.828344 0.356688
2212 5 0.831823 0.83409 0.307415
2213 5 0.787324 0.835093 0.309047
2897 5 0.832278 0.844043 0.352561
3600 4 0.776497 0.880054 0.340435
3601 5 0.777737 0.894231 0.352093
3602 5 0.777793 0.900043 0.330924
4166 5 0.819239 0.917163 0.300223
3633 4 0.931987 0.882653 0.308971
3634 5 0.935962 0.904964 0.300924
3635 5 0.904875 0.875736 0.307199
3891 4 0.996172 0.953302 0.343198
3893 5 0.990775 0.952286 0.329956
4509 4 0.896626 0.958069 0.312377
4510 5 0.898262 0.983768 0.306849
4511 5 0.873197 0.958858 0.319896
3415 5 0.750121 0.758338 0.383106
3276 4 0.75366 0.968027 0.366752
3277 5 0.762144 0.993077 0.371465
2869 5 0.855362 0.975284 0.370913
2870 5 0.876953 0.999649 0.385523
3928 5 0.856147 0.909244 0.39618
4767 4 0.971763 0.991736 0.361949
4769 5 0.968606 0.972896 0.371887
3683 5 0.00130944 0.117835 0.402386
4470 4 0.144368 0.0524765 0.417712
4471 5 0.157952 0.072805 0.424457
4472 5 0.13333 0.0655863 0.406986
3738 4 0.213288 0.0591194 0.419688
3739 5 0.235956 0.0430432 0.417325
3740 5 0.207998 0.0716786 0.407866
4730 5 0.215358 0.152648 0.408964
3327 4 0.100112 0.226327 0.408975
3329 5 0.0756745 0.229451 0.415563
4559 5 0.020919 0.222525 0.406161
4728 4 0.228107 0.170309 0.41755
4729 5 0.240393 0.189583 0.409629
2757 4 0.14582 0.103918 0.444783
2758 5 0.126156 0.0872002 0.450247
2759 5 0.13744 0.130099 0.447845
3399 4 0.02332 0.0747504 0.473298
3400 5 0.0489318 0.0864108 0.472257
3401 5 0.00556883 0.0966908 0.473503
3672 4 0.00858402 0.108445 0.433561
3673 5 0.00680162 0.122509 0.445234
3674 5 0.0361797 0.107999 0.430734
3781 5 0.00687977 0.15356 0.488983
4087 5 0.0710917 0.0191591 0.433911
2177 5 0.234635 0.0062448 0.493848
4734 4 0.212788 0.015218 0.468887
4735 5 0.232258 0.0356521 0.468838
4736 5 0.188792 0.0282712 0.465488
1963 5 0.0149806 0.215497 0.460972
2371 5 0.140886 0.235913 0.450949
3714 4 0.149749 0.208859 0.489194
3715 5 0.138565 0.185549 0.49461
3716 5 0.159648 0.200497 0.477201
2370 4 0.168944 0.238309 0.450034
2372 5 0.1777 0.240498 0.462825
2826 4 0.351956 0.0255604 0.420911
2827 5 0.357788 0.0473388 0.412789
4149 4 0.301929 0.192934 0.414859
4150 5 0.284165 0.2013 0.424556
4151 5 0.322017 0.178576 0.421398
2526 4 0.431401 0.21608 0.401778
2528 5 0.447688 0.239089 0.40245
2890 5 0.482596 0.199589 0.408303
2175 4 0.262685 0.0032032 0.493486
2176 5 0.272724 0.0276539 0.498222
2841 4 0.304707 0.0724752 0.458785
2842 5 0.330151 0.0814034 0.462774
2843 5 0.2945 0.0937093 0.451351
2409 4 0.451722 0.144213 0.457133
2410 5 0.450288 0.151863 0.470109
2411 5 0.457959 0.116695 0.45748
2611 5 0.419807 0.0260725 0.466179
2828 5 0.361498 0.0335792 0.433023
3275 5 0.492855 0.122762 0.470677
3597 4 0.285098 0.236448 0.464083
3599 5 0.261998 0.249732 0.459633
4221 4 0.299559 0.180198 0.480203
4222 5 0.293657 0.182913 0.467066
4223 5 0.327706 0.181784 0.480863
3864 4 0.389685 0.227006 0.429195
3865 5 0.391158 0.199635 0.432414
3866 5 0.369924 0.237474 0.437431
3177 4 0.55043 0.163742 0.423898
3178 5 0.537571 0.140208 0.419688
2766 4 0.705186 0.112626 0.422483
2767 5 0.732063 0.115827 0.426311
2768 5 0.691897 0.135123 0.427589
2889 4 0.50914 0.204052 0.40424
3767 5 0.708271 0.203997 0.423742
2736 4 0.635348 0.0441782 0.469138
2737 5 0.65233 0.0236811 0.464648
2738 5 0.611347 0.0406459 0.462239
2793 4 0.52996 0.0326771 0.467863
2794 5 0.551993 0.0503177 0.467789
2795 5 0.507374 0.0495732 0.468354
3273 4 0.512797 0.104689 0.474745
3274 5 0.536268 0.120284 0.475507
3437 5 0.615277 0.157962 0.459707
3048 4 0.715794 0.118779 0.462305
3049 5 0.724506 0.0958139 0.468955
3050 5 0.731481 0.119223 0.451084
2496 4 0.55582 0.225523 0.44645
2497 5 0.566181 0.236728 0.457807
2498 5 0.538185 0.205325 0.450666
3076 5 0.585275 0.242097 0.492565
3179 5 0.539009 0.16902 0.435982
3435 4 0.60285 0.183224 0.460672
3436 5 0.6119 0.193616 0.472453
3765 4 0.711812 0.186015 0.434008
3766 5 0.736274 0.19376 0.439632
1930 5 0.918978 0.0415463 0.400728
1931 5 0.950381 0.0722255 0.404596
3804 4 0.815158 0.137655 0.451182
3805 5 0.832294 0.159595 0.448957
3806 5 0.789481 0.149121 0.452344
4548 4 0.829832 0.0322277 0.480623
4549 5 0.808175 0.0384213 0.488758
1956 4 0.921996 0.0951972 0.47562
1957 5 0.89684 0.0911691 0.481431
1958 5 0.940552 0.0847122 0.48447
2246 5 0.95204 0.0141869 0.479544
3423 4 0.885438 0.0210936 0.433641
3424 5 0.910197 0.034502 0.432701
3425 5 0.866316 0.0417741 0.434513
3780 4 0.978844 0.155713 0.490156
4550 5 0.850141 0.0232056 0.488945
1962 4 0.992212 0.230214 0.457216
1964 5 0.989199 0.249832 0.466815
3782 5 0.972019 0.177903 0.482479
3328 5 0.112978 0.251308 0.410248
3889 5 0.0593964 0.319006 0.413787
2561 5 0.246505 0.317941 0.40951
3888 4 0.043642 0.339345 0.419339
2396 5 0.173857 0.437102 0.401858
2963 5 0.24845 0.476271 0.425334
3594 4 0.131672 0.310722 0.457511
3595 5 0.158821 0.313125 0.461019
4050 4 0.128564 0.270742 0.48647
4051 5 0.132516 0.297049 0.481958
4052 5 0.110603 0.273589 0.496795
1866 4 0.0740802 0.438957 0.490669
1867 5 0.0616286 0.46116 0.484838
1868 5 0.0533442 0.420072 0.492184
2016 4 0.0140268 0.41708 0.438971
2017 5 0.0341887 0.436694 0.437854
3596 5 0.121171 0.336735 0.459
3890 5 0.0556145 0.344105 0.431351
4125 4 0.0967068 0.356405 0.484753
4126 5 0.0789998 0.353232 0.495156
4127 5 0.090831 0.382048 0.479862
2358 4 0.19379 0.356369 0.449551
2359 5 0.218278 0.369565 0.451839
2360 5 0.175591 0.377131 0.446745
2559 4 0.264788 0.29687 0.41156
2560 5 0.275357 0.301791 0.423855
2556 4 0.472153 0.303104 0.400547
2961 4 0.27075 0.458969 0.425245
2962 5 0.293091 0.476218 0.425298
3598 5 0.303721 0.25712 0.466352
3705 4 0.257155 0.313767 0.461759
3706 5 0.265375 0.309216 0.474489
1899 4 0.484319 0.274854 0.49146
1900 5 0.461459 0.267739 0.48431
2195 5 0.444995 0.318537 0.484726
3360 4 0.374986 0.325551 0.479363
3362 5 0.347872 0.32392 0.483033
3707 5 0.26297 0.340993 0.459537
2193 4 0.446329 0.339933 0.493508
2194 5 0.442044 0.363 0.486003
2694 4 0.451183 0.404128 0.44638
2695 5 0.427398 0.390193 0.443482
2696 5 0.443979 0.421665 0.456381
3361 5 0.376535 0.349048 0.47192
2925 4 0.56116 0.303203 0.414881
2926 5 0.580392 0.29104 0.422868
2927 5 0.575835 0.32186 0.407577
3491 5 0.656047 0.352642 0.419224
3999 4 0.561221 0.410858 0.405268
4000 5 0.585951 0.397682 0.406886
4063 5 0.608311 0.485395 0.410176
2463 4 0.693131 0.474296 0.405942
2464 5 0.707966 0.498223 0.406906
1901 5 0.500795 0.288569 0.482678
2280 4 0.599962 0.289237 0.458923
2281 5 0.62075 0.308327 0.458752
2282 5 0.576307 0.304494 0.457925
3490 5 0.681664 0.32386 0.430006
3489 4 0.655881 0.335342 0.429891
1890 4 0.668451 0.34375 0.469554
1891 5 0.687686 0.346156 0.479366
1892 5 0.674426 0.364816 0.461036
3886 5 0.738348 0.498958 0.466145
2877 4 0.896469 0.327051 0.418605
2878 5 0.89969 0.306217 0.427582
2879 5 0.906439 0.349979 0.424869
2501 5 0.797768 0.319769 0.460269
4785 4 0.933206 0.267557 0.483436
4786 5 0.927882 0.282225 0.494685
4787 5 0.909405 0.26944 0.476235
2499 4 0.804116 0.33913 0.450926
2500 5 0.779314 0.345726 0.445307
3718 5 0.826453 0.469338 0.447644
3885 4 0.755545 0.496672 0.455496
4038 4 0.810291 0.48067 0.493373
4040 5 0.789814 0.499574 0.491235
4098 4 0.807602 0.36652 0.4887
4099 5 0.823353 0.376606 0.49881
4100 5 0.78344 0.358671 0.494582
2018 5 0.989875 0.431683 0.438806
2448 4 0.876545 0.378989 0.471626
2449 5 0.896006 0.367756 0.479795
2450 5 0.86849 0.402678 0.477873
2823 4 0.903952 0.494654 0.454241
2824 5 0.932073 0.493335 0.455211
3717 4 0.847227 0.461219 0.439371
3719 5 0.837464 0.437741 0.433511
2178 4 0.118236 0.517088 0.42213
2179 5 0.132378 0.504457 0.41213
2180 5 0.109223 0.541371 0.416766
1951 5 0.0499151 0.695697 0.401519
4824 4 0.150683 0.736857 0.410068
1895 5 0.00385143 0.651358 0.452551
2676 4 0.122074 0.632478 0.438121
2677 5 0.0999419 0.649209 0.43564
2678 5 0.120685 0.627297 0.451375
2013 4 0.199748 0.550615 0.490952
2014 5 0.221102 0.569054 0.491339
2015 5 0.176543 0.566678 0.490725
3568 5 0.210026 0.614197 0.498932
4580 5 0.241498 0.572938 0.437683
1881 4 0.153494 0.697816 0.49147
1882 5 0.160731 0.720593 0.484288
1883 5 0.129204 0.70498 0.497431
3306 4 0.00760182 0.702429 0.495424
3307 5 0.0106991 0.67486 0.492938
4336 5 0.233372 0.73589 0.438933
1848 4 0.325525 0.622979 0.423111
1849 5 0.342501 0.603768 0.417464
2301 4 0.432061 0.526215 0.420866
2302 5 0.443944 0.551438 0.422965
4061 5 0.496263 0.664074 0.420474
1850 5 0.319696 0.612516 0.435335
2274 4 0.322718 0.529485 0.476196
4578 4 0.26673 0.560313 0.438061
4579 5 0.284137 0.579935 0.443046
2044 5 0.469139 0.658783 0.47235
2275 5 0.335129 0.524734 0.488106
2276 5 0.343016 0.540875 0.46856
2303 5 0.420944 0.519186 0.43281
2598 4 0.408391 0.662095 0.46154
2599 5 0.390074 0.661658 0.471809
2600 5 0.393951 0.651543 0.451096
3918 4 0.374721 0.581567 0.496174
3920 5 0.379611 0.608032 0.492106
3670 5 0.331776 0.723962 0.456365
4335 4 0.250906 0.743727 0.42904
2043 4 0.46897 0.676536 0.482844
2045 5 0.477752 0.701124 0.477716
3669 4 0.344089 0.699018 0.454077
3671 5 0.369202 0.705539 0.448762
4832 5 0.407348 0.732366 0.429964
4831 5 0.451988 0.732054 0.430019
4830 4 0.429547 0.714934 0.429988
4059 4 0.504887 0.637274 0.419508
4060 5 0.507061 0.632612 0.406235
4062 4 0.613566 0.503369 0.400075
4064 5 0.623976 0.526337 0.406139
2114 5 0.73907 0.661346 0.422867
3759 4 0.648874 0.714139 0.427969
3760 5 0.671948 0.703229 0.422206
1959 4 0.633511 0.606894 0.496946
1960 5 0.65586 0.624082 0.496303
1961 5 0.611223 0.624104 0.496026
2058 4 0.574862 0.556915 0.454865
2059 5 0.564061 0.552613 0.442564
2060 5 0.570193 0.532726 0.461453
3720 4 0.617516 0.65718 0.45924
3721 5 0.628719 0.653423 0.4715
3722 5 0.590491 0.649574 0.460629
4554 4 0.65496 0.569833 0.478184
4555 5 0.643511 0.554062 0.487949
2247 4 0.717529 0.59238 0.485537
2248 5 0.742353 0.605807 0.48575
2249 5 0.698707 0.612505 0.482615
4556 5 0.672084 0.552164 0.471569
3761 5 0.658581 0.728088 0.438748
4770 4 0.608688 0.725906 0.465153
4771 5 0.593579 0.741344 0.456464
4772 5 0.589407 0.711959 0.472413
2760 4 0.701274 0.701405 0.478466
2761 5 0.725303 0.714117 0.474835
2762 5 0.684642 0.722419 0.482702
2112 4 0.762372 0.645752 0.421318
2113 5 0.782902 0.661191 0.426912
4773 4 0.805463 0.535887 0.419906
4774 5 0.802602 0.544344 0.4071
4775 5 0.783641 0.518511 0.421964
3751 5 0.973658 0.593554 0.405947
2328 4 0.935821 0.716596 0.418123
2329 5 0.963834 0.719454 0.417192
2330 5 0.925742 0.742618 0.416096
2893 5 0.829123 0.630016 0.477065
3887 5 0.781294 0.501723 0.46047
1893 4 0.991968 0.628879 0.44669
1894 5 0.96578 0.628113 0.451713
2082 4 0.921948 0.653955 0.488476
2825 5 0.896014 0.510566 0.464724
2892 4 0.843145 0.651102 0.471102
3939 4 0.879521 0.597483 0.432118
3940 5 0.897627 0.617032 0.436571
3941 5 0.870522 0.58447 0.443297
2894 5 0.831464 0.674552 0.476125
2083 5 0.944507 0.670783 0.487449
2084 5 0.900155 0.671664 0.489835
4764 4 0.902199 0.731412 0.46114
4765 5 0.907717 0.726026 0.474126
4766 5 0.891975 0.707119 0.45631
4826 5 0.126957 0.752126 0.409704
4337 5 0.236114 0.762423 0.421812
4825 5 0.171422 0.755905 0.40914
4755 4 0.172482 0.832164 0.425577
3149 5 0.148752 0.942461 0.406618
4380 4 0.0527959 0.855295 0.412425
4381 5 0.047697 0.855223 0.425703
4382 5 0.0305676 0.868568 0.407048
3147 4 0.17415 0.930151 0.406757
4756 5 0.196397 0.840429 0.419595
2748 4 0.0489305 0.767965 0.439184
2749 5 0.0696373 0.778986 0.446692
2750 5 0.0350256 0.790354 0.434353
4569 4 0.122907 0.81227 0.484172
4570 5 0.09875 0.802082 0.489172
4571 5 0.138876 0.817324 0.495038
3786 4 0.0258305 0.930454 0.497953
3787 5 0.0288344 0.958504 0.497511
4086 4 0.0549074 0.997075 0.430631
4088 5 0.0623787 0.976886 0.439362
4757 5 0.160797 0.856067 0.430084
4476 4 0.226356 0.842316 0.454657
4477 5 0.20862 0.863629 0.452134
4478 5 0.245478 0.853228 0.463104
4524 4 0.224993 0.946313 0.458617
4525 5 0.199592 0.93666 0.454967
4526 5 0.241707 0.940381 0.448115
4359 4 0.305843 0.7841 0.403945
4360 5 0.287485 0.790005 0.413803
4361 5 0.330862 0.792159 0.408865
2023 5 0.388325 0.778743 0.422743
2024 5 0.362501 0.814537 0.419546
3848 5 0.45948 0.898545 0.425107
4641 4 0.413435 0.945426 0.410184
4642 5 0.435756 0.93559 0.416977
4643 5 0.393681 0.949435 0.419634
3345 4 0.296049 0.804997 0.468455
3346 5 0.315989 0.823652 0.465039
3347 5 0.273189 0.820715 0.470941
2022 4 0.370251 0.795993 0.429024
3305 5 0.499473 0.810673 0.452202
4056 4 0.293536 0.851109 0.496182
4058 5 0.304107 0.877008 0.497979
2373 4 0.374836 0.852534 0.442871
2374 5 0.39808 0.86848 0.443569
2375 5 0.353788 0.871009 0.441192
2610 4 0.411817 0.999209 0.467776
2612 5 0.400167 0.998434 0.480067
3846 4 0.481843 0.893526 0.432986
3847 5 0.48624 0.917878 0.439479
4629 4 0.568495 0.75799 0.415977
4630 5 0.561973 0.77846 0.424733
4631 5 0.596304 0.76068 0.414059
2352 4 0.694912 0.874908 0.400289
2354 5 0.680697 0.892117 0.408552
3510 4 0.733005 0.9658 0.407782
3303 4 0.522552 0.794444 0.452599
3304 5 0.54406 0.812722 0.452597
2883 4 0.709572 0.76546 0.430048
2884 5 0.701862 0.76539 0.443035
2885 5 0.73674 0.757816 0.430211
3531 4 0.701106 0.825161 0.465603
2586 4 0.510642 0.971589 0.465409
2587 5 0.538699 0.971604 0.463936
2588 5 0.501907 0.949217 0.458317
3114 4 0.560843 0.938394 0.490813
3115 5 0.571375 0.91311 0.487554
3116 5 0.552185 0.949305 0.479072
3969 4 0.564781 0.89111 0.459703
3970 5 0.562349 0.919211 0.460198
3971 5 0.538869 0.881998 0.456597
4753 5 0.647117 0.92214 0.475488
4754 5 0.665642 0.962327 0.478307
4758 4 0.637654 0.8805 0.440521
4759 5 0.660993 0.896343 0.440992
4760 5 0.616575 0.899102 0.43932
3532 5 0.678272 0.840889 0.468129
3533 5 0.711864 0.836044 0.45426
4566 4 0.735391 0.856928 0.485832
4567 5 0.745778 0.852976 0.498241
4752 4 0.672096 0.935098 0.476542
3511 5 0.756263 0.974269 0.414271
3927 4 0.833155 0.922612 0.4007
3929 5 0.816822 0.902089 0.405688
4659 4 0.969041 0.974435 0.427258
4660 5 0.950426 0.983868 0.418168
4661 5 0.993999 0.983778 0.42281
4682 5 0.891883 0.886987 0.42468
2145 4 0.782383 0.759641 0.462766
2146 5 0.807229 0.767271 0.457502
2147 5 0.768159 0.783856 0.464117
2867 5 0.750462 0.966944 0.49302
3684 4 0.812344 0.845637 0.480559
3685 5 0.80532 0.849095 0.467589
4568 5 0.753492 0.843498 0.477706
2244 4 0.960313 0.987968 0.482598
2245 5 0.986142 0.991161 0.487823
3153 4 0.968764 0.851974 0.44269
3154 5 0.977321 0.865031 0.431443
3155 5 0.941265 0.858055 0.443581
3501 4 0.896434 0.97523 0.477171
3502 5 0.896595 0.979436 0.463822
3503 5 0.872428 0.961218 0.479518
3686 5 0.840152 0.840827 0.480344
4248 4 0.977392 0.925353 0.456231
4249 5 0.963209 0.903243 0.46117
4250 5 0.978739 0.943572 0.466521
4680 4 0.87251 0.883286 0.434336
4681 5 0.887003 0.872948 0.444812
1863 4 0.0165817 0.0805301 0.522977
1864 5 0.0372309 0.0926672 0.530119
1865 5 0.00236726 0.102145 0.517578
2418 4 0.142097 0.141257 0.553636
2420 5 0.1337 0.161955 0.545383
3575 5 0.14873 0.0228072 0.566647
3654 4 0.11859 0.123312 0.515415
3655 5 0.13072 0.141814 0.507032
3656 5 0.116746 0.137029 0.52718
3657 4 0.0854934 0.0579252 0.570642
3658 5 0.0747602 0.0592697 0.558173
2419 5 0.168501 0.148248 0.557038
3003 4 0.211618 0.0880007 0.56462
3005 5 0.224682 0.0637453 0.567556
3573 4 0.171881 0.0235985 0.558934
3574 5 0.168604 0.0466466 0.5513
3793 5 0.248584 0.0201397 0.547329
3794 5 0.205596 0.00812454 0.547006
2039 5 0.108744 0.207248 0.568141
2817 4 0.0769792 0.220507 0.52186
2818 5 0.0998562 0.237035 0.522042
2819 5 0.0552508 0.238512 0.521568
2192 5 0.0176919 0.148188 0.58283
3659 5 0.0710813 0.0773144 0.577623
2388 4 0.198504 0.146343 0.589491
2389 5 0.215941 0.156392 0.580026
2390 5 0.177657 0.165322 0.590143
3004 5 0.215259 0.104007 0.575602
3878 5 0.236126 0.0747747 0.591926
4585 5 0.184273 0.00150373 0.586707
2037 4 0.134879 0.209211 0.573152
2038 5 0.134405 0.232543 0.580745
2190 4 0.01372 0.175816 0.580825
4683 4 0.0307741 0.228602 0.593852
4684 5 0.057212 0.236746 0.596531
3024 4 0.29275 0.109898 0.524997
3025 5 0.267098 0.101736 0.52094
3026 5 0.290561 0.112089 0.538416
2091 4 0.452935 0.0324985 0.5114
2092 5 0.476823 0.0467675 0.513664
2093 5 0.432885 0.0523467 0.510997
2682 4 0.379572 0.0295958 0.529591
2683 5 0.375398 0.0555318 0.524654
2684 5 0.353747 0.0182912 0.530256
3975 4 0.378541 0.0595871 0.556944
3976 5 0.400929 0.0430429 0.554715
3977 5 0.388156 0.0798452 0.565142
3465 4 0.289895 0.216346 0.564368
3466 5 0.308921 0.218908 0.554472
4338 4 0.459934 0.214164 0.517699
4339 5 0.470302 0.237821 0.512256
4340 5 0.4327 0.219909 0.519938
3876 4 0.264011 0.0783676 0.590733
4808 5 0.321017 0.0750398 0.594376
2511 4 0.473693 0.104588 0.57444
2512 5 0.499756 0.10736 0.57945
2513 5 0.461542 0.129658 0.576606
4806 4 0.344227 0.0611371 0.59053
4807 5 0.361254 0.0811538 0.585604
2816 5 0.258422 0.23895 0.592769
3467 5 0.305309 0.21358 0.5756
2035 5 0.380327 0.230385 0.585322
3454 5 0.63671 0.000357426 0.523584
3455 5 0.613625 0.0242797 0.537833
4128 4 0.604435 0.0796233 0.507226
4129 5 0.623814 0.0990338 0.50404
4130 5 0.579774 0.0917406 0.504139
4467 4 0.640631 0.146882 0.562275
4468 5 0.653716 0.147074 0.550314
2741 5 0.745696 0.0700044 0.559909
3366 4 0.689638 0.0498448 0.512658
3367 5 0.716856 0.0493945 0.516225
3368 5 0.675633 0.0450838 0.524155
3075 4 0.589734 0.235149 0.505474
3077 5 0.567039 0.220016 0.508944
4469 5 0.624388 0.169963 0.562115
4026 4 0.684826 0.229735 0.536051
4028 5 0.705009 0.210216 0.537428
2901 4 0.641211 0.0848327 0.589272
2902 5 0.663327 0.102367 0.589135
2903 5 0.619317 0.101173 0.592664
3192 4 0.55131 0.213824 0.575786
3193 5 0.57845 0.20762 0.578007
3194 5 0.546549 0.236864 0.583244
2739 4 0.764675 0.0564743 0.552296
2740 5 0.782268 0.076723 0.548095
2866 5 0.768099 0.00521613 0.500065
3156 4 0.924906 0.14952 0.554719
3157 5 0.943555 0.157093 0.545255
3210 4 0.852768 0.156369 0.530498
3211 5 0.877769 0.163969 0.535601
3546 4 0.872088 0.109373 0.508463
3547 5 0.868538 0.120001 0.520853
3548 5 0.882813 0.0836248 0.51053
1884 4 0.80014 0.248327 0.502703
1886 5 0.780814 0.229862 0.507039
2417 5 0.817428 0.203019 0.563801
4812 4 0.782289 0.244207 0.549258
4814 5 0.792723 0.241242 0.536795
2415 4 0.845262 0.202789 0.56604
3009 4 0.897268 0.224704 0.520838
3010 5 0.912472 0.22571 0.509475
3011 5 0.912402 0.208433 0.529162
3158 5 0.911264 0.173393 0.557767
3212 5 0.846046 0.177206 0.521978
4119 4 0.824403 0.0565017 0.571966
4121 5 0.803067 0.074969 0.571671
4120 5 0.847639 0.072504 0.571569
2191 5 0.987972 0.17761 0.575361
2416 5 0.850616 0.227741 0.571807
3997 5 0.000863233 0.28686 0.569904
3727 5 0.00614798 0.465167 0.511194
4041 4 0.135981 0.495465 0.54603
4042 5 0.136218 0.497905 0.559479
4043 5 0.162533 0.488666 0.542808
4620 4 0.0122049 0.471869 0.539519
4621 5 0.027699 0.489554 0.546988
2956 5 0.229129 0.378342 0.539747
4685 5 0.0155177 0.25227 0.594779
2815 5 0.23193 0.274823 0.593747
3189 4 0.1286 0.457784 0.592907
3190 5 0.117039 0.444192 0.582448
3191 5 0.109812 0.477773 0.596084
4315 5 0.00894908 0.42468 0.591903
3915 4 0.201922 0.460165 0.578917
3916 5 0.188626 0.439351 0.572382
3917 5 0.191276 0.483838 0.573615
4749 4 0.203907 0.335858 0.589541
4750 5 0.226896 0.349546 0.59384
4751 5 0.18781 0.355925 0.583986
4614 4 0.309571 0.297216 0.55381
4615 5 0.287612 0.283775 0.559342
4616 5 0.303965 0.297434 0.54058
4804 5 0.403987 0.326299 0.52679
2210 5 0.308208 0.414075 0.559095
2955 4 0.255183 0.371552 0.535695
2957 5 0.263758 0.352002 0.544526
2136 4 0.359181 0.433158 0.525345
2137 5 0.375326 0.445715 0.534648
2138 5 0.37387 0.435519 0.513873
3822 4 0.49019 0.390171 0.549202
3824 5 0.471869 0.382185 0.539669
3879 4 0.434417 0.354675 0.56542
3880 5 0.450011 0.378005 0.563968
3881 5 0.409167 0.364084 0.569437
4575 4 0.350896 0.346353 0.554639
4576 5 0.37833 0.352924 0.554199
4577 5 0.337975 0.368169 0.548709
4803 4 0.383115 0.336119 0.51901
4805 5 0.395526 0.355208 0.511032
2814 4 0.258256 0.266181 0.59632
2034 4 0.385319 0.252745 0.593207
2036 5 0.409679 0.263302 0.588625
2208 4 0.313031 0.417189 0.572312
2209 5 0.294253 0.400168 0.578254
2988 4 0.306491 0.335362 0.597931
2989 5 0.280751 0.338063 0.592544
4686 4 0.256951 0.483469 0.572055
4687 5 0.272822 0.485321 0.583183
4794 4 0.33145 0.495815 0.590251
2334 4 0.498676 0.429321 0.581875
2335 5 0.478511 0.410522 0.584769
4362 4 0.505333 0.31197 0.515844
4363 5 0.530272 0.312897 0.509537
4364 5 0.509725 0.32546 0.527515
4711 5 0.576935 0.31871 0.571127
4027 5 0.698314 0.252448 0.531295
1911 4 0.528821 0.472241 0.51455
1912 5 0.508051 0.464726 0.506145
1913 5 0.518396 0.494243 0.52138
2109 4 0.65943 0.458365 0.528168
2110 5 0.645096 0.464092 0.516866
2111 5 0.643511 0.469072 0.53807
2235 4 0.663973 0.410981 0.56598
2237 5 0.658393 0.403102 0.553295
3823 5 0.504913 0.411105 0.54351
2472 4 0.68433 0.352378 0.534924
2473 5 0.711862 0.346521 0.535923
2474 5 0.683381 0.377308 0.52861
4710 4 0.55917 0.297624 0.574014
4712 5 0.539854 0.30928 0.582127
4422 4 0.711598 0.254662 0.584157
4423 5 0.733945 0.271889 0.584493
4424 5 0.689308 0.271978 0.584188
2236 5 0.641284 0.402885 0.573015
2336 5 0.50593 0.440215 0.593836
3357 4 0.610143 0.478521 0.593511
3358 5 0.631678 0.49663 0.594576
3359 5 0.587134 0.494868 0.593457
1885 5 0.795809 0.271383 0.51021
4813 5 0.794735 0.267482 0.554041
2859 4 0.946834 0.27065 0.529824
2860 5 0.938236 0.295758 0.534419
2861 5 0.942257 0.271775 0.516514
3960 4 0.878484 0.308968 0.537515
3961 5 0.864443 0.331647 0.541929
3962 5 0.867867 0.304039 0.525231
4039 5 0.801932 0.466468 0.504333
2580 4 0.917416 0.443435 0.547474
2581 5 0.916932 0.448222 0.534172
2582 5 0.903121 0.465066 0.552809
3726 4 0.978595 0.470391 0.509665
3728 5 0.976313 0.498372 0.511061
4101 4 0.966173 0.377699 0.517139
4102 5 0.989724 0.393248 0.51738
4103 5 0.945307 0.396539 0.515941
4260 4 0.905987 0.347808 0.560778
4261 5 0.913262 0.361349 0.549456
4262 5 0.899014 0.368356 0.569411
4622 5 0.988762 0.486402 0.536655
4623 4 0.853091 0.396979 0.526909
4624 5 0.879074 0.405781 0.523733
4625 5 0.843477 0.416351 0.535584
4184 5 0.81741 0.309238 0.589541
2424 4 0.905158 0.279164 0.591006
2426 5 0.900815 0.298782 0.581525
3996 4 0.978686 0.269693 0.571428
3998 5 0.956383 0.286982 0.571714
2384 5 0.832205 0.400738 0.575026
2382 4 0.847277 0.423833 0.57215
2383 5 0.843504 0.440745 0.582806
4314 4 0.982455 0.415161 0.59093
4316 5 0.973134 0.425379 0.579162
2475 4 0.0685258 0.607064 0.505819
2476 5 0.0927986 0.621432 0.506312
2477 5 0.0487375 0.62613 0.508903
2919 4 0.224233 0.54956 0.562055
2920 5 0.24783 0.564806 0.560754
2921 5 0.203485 0.568685 0.56236
3567 4 0.226065 0.634777 0.504081
3569 5 0.223508 0.631851 0.517452
3308 5 0.00305602 0.703918 0.508729
3678 4 0.0976755 0.707405 0.525117
3679 5 0.0948028 0.73278 0.530867
3680 5 0.0721683 0.701691 0.520024
4456 5 0.00713849 0.715777 0.551618
3183 4 0.206936 0.728396 0.541911
3184 5 0.188643 0.715026 0.549961
3185 5 0.197039 0.724054 0.529441
3797 5 0.237011 0.724485 0.521723
1998 4 0.0624121 0.509517 0.586538
1999 5 0.0865362 0.524054 0.587414
2000 5 0.0422726 0.529281 0.586222
2250 4 0.154994 0.623743 0.578746
2251 5 0.154302 0.65185 0.577557
2252 5 0.128104 0.615709 0.577308
3408 4 0.106114 0.748584 0.589388
3409 5 0.110234 0.732449 0.578488
3410 5 0.128072 0.742861 0.597417
4610 5 0.2402 0.674407 0.571922
3744 4 0.310165 0.642087 0.543379
3746 5 0.306073 0.6277 0.531931
4688 5 0.261449 0.507795 0.565555
2361 4 0.422298 0.55232 0.561652
2362 5 0.434612 0.577462 0.559934
2363 5 0.406165 0.549002 0.55069
3321 4 0.439463 0.506166 0.50574
3322 5 0.461194 0.524065 0.504776
3323 5 0.416911 0.522779 0.507403
3919 5 0.389606 0.57893 0.507575
3745 5 0.299127 0.667563 0.540949
3795 4 0.255499 0.704246 0.518506
3796 5 0.279037 0.711255 0.52516
4609 5 0.283834 0.683647 0.571036
4809 4 0.305302 0.736634 0.565394
4811 5 0.277247 0.739393 0.564718
2427 4 0.389815 0.69027 0.547343
2428 5 0.401171 0.715437 0.550145
2429 5 0.39348 0.687155 0.534041
4608 4 0.265663 0.662535 0.573216
3228 4 0.352446 0.578751 0.591858
3229 5 0.338351 0.602989 0.590307
3230 5 0.379592 0.585904 0.590457
4796 5 0.356006 0.503802 0.584801
3207 4 0.406093 0.668264 0.589981
3208 5 0.432171 0.675439 0.586121
3209 5 0.39631 0.691084 0.596402
2286 4 0.513905 0.545705 0.556708
2287 5 0.535481 0.537672 0.548898
2288 5 0.513496 0.526829 0.566742
4602 4 0.581131 0.637541 0.552379
4603 5 0.556747 0.644741 0.546517
4604 5 0.576458 0.611737 0.557371
2820 4 0.739524 0.610739 0.523411
2821 5 0.742574 0.616255 0.510253
2436 4 0.5774 0.676591 0.514327
2437 5 0.604515 0.680436 0.511061
2438 5 0.568618 0.701974 0.518475
2577 4 0.529034 0.721603 0.562289
2578 5 0.504395 0.715395 0.556411
4191 4 0.630272 0.611755 0.592127
4193 5 0.650135 0.620193 0.583427
2579 5 0.52197 0.731041 0.574555
4290 4 0.641221 0.703391 0.572636
4291 5 0.648386 0.703685 0.585693
4292 5 0.617053 0.717927 0.572095
4411 5 0.720606 0.696173 0.599364
2822 5 0.76493 0.615971 0.528733
2646 4 0.869164 0.555037 0.532025
2647 5 0.892975 0.569896 0.530596
2648 5 0.848859 0.574538 0.532987
4020 4 0.899197 0.546361 0.559302
4022 5 0.915028 0.523028 0.558694
2387 5 0.823969 0.669253 0.570535
4322 5 0.771539 0.728531 0.569412
4455 4 0.983212 0.700889 0.550861
4457 5 0.964225 0.719077 0.545951
2385 4 0.828444 0.656739 0.582445
3666 4 0.756243 0.603219 0.591283
3668 5 0.757952 0.629497 0.586424
4833 4 0.821989 0.578445 0.586293
4835 5 0.842025 0.579359 0.595791
4834 5 0.836081 0.580503 0.574637
4021 5 0.893979 0.54988 0.572462
4320 4 0.783346 0.719372 0.580865
4321 5 0.810076 0.728328 0.580189
2386 5 0.845411 0.674504 0.589093
2573 5 0.157145 0.773497 0.559696
3396 4 0.0661139 0.822713 0.527149
3398 5 0.0627445 0.802752 0.536557
2571 4 0.183754 0.782841 0.559146
2572 5 0.183615 0.802068 0.549263
4389 4 0.245854 0.782044 0.522814
4390 5 0.241658 0.790974 0.510166
2223 4 0.141099 0.892612 0.515503
2224 5 0.144122 0.918759 0.510629
2225 5 0.114698 0.885354 0.512225
2967 4 0.0757778 0.937835 0.563811
2968 5 0.0852304 0.960302 0.570618
2969 5 0.0476661 0.939671 0.564642
3397 5 0.080874 0.842989 0.533343
3788 5 0.00217783 0.926356 0.505054
3792 4 0.231661 0.998016 0.545148
4791 4 0.245175 0.933143 0.528612
4793 5 0.235738 0.921361 0.540019
4800 4 0.189825 0.974229 0.514375
4801 5 0.191999 0.946767 0.517314
4802 5 0.175067 0.974953 0.502873
2656 5 0.0115903 0.896005 0.594394
2657 5 0.00883838 0.930865 0.581123
4584 4 0.187937 0.980245 0.595413
4586 5 0.190009 0.957275 0.58763
3588 4 0.318177 0.803283 0.55449
3590 5 0.297599 0.822593 0.554767
4391 5 0.271339 0.792032 0.526105
4810 5 0.315243 0.756277 0.556946
3589 5 0.341191 0.817694 0.550806
4392 4 0.432155 0.810058 0.532446
4393 5 0.421924 0.830582 0.524575
4394 5 0.410212 0.802116 0.540039
2856 4 0.31815 0.892501 0.554248
2858 5 0.30912 0.917774 0.558428
4057 5 0.288923 0.841487 0.508679
4792 5 0.263956 0.952393 0.532709
2857 5 0.346246 0.894992 0.553756
3537 4 0.485423 0.912543 0.566993
3696 4 0.403337 0.892033 0.523036
3697 5 0.429492 0.89858 0.527029
3698 5 0.387005 0.911863 0.528628
3762 4 0.476245 0.97445 0.569071
3763 5 0.488597 0.995372 0.5622
3764 5 0.449593 0.974261 0.564628
3708 4 0.366338 0.757996 0.597439
1953 4 0.284813 0.913781 0.582992
1954 5 0.307074 0.931131 0.583145
1955 5 0.26247 0.930898 0.584003
2452 5 0.286328 0.989555 0.599768
3539 5 0.488563 0.902656 0.579548
3816 4 0.431754 0.938474 0.592887
3817 5 0.419516 0.913835 0.589869
3818 5 0.417915 0.95746 0.585406
4713 4 0.597803 0.802013 0.557109
4714 5 0.570564 0.794637 0.557373
4715 5 0.598182 0.828438 0.561849
4461 4 0.698978 0.780153 0.559536
4462 5 0.72252 0.795723 0.559635
4463 5 0.678065 0.798975 0.558463
3453 4 0.626846 0.99957 0.536227
3459 4 0.603303 0.857786 0.519986
3460 5 0.616099 0.840519 0.528737
3461 5 0.613004 0.849771 0.507902
3538 5 0.511668 0.918507 0.562926
2435 5 0.731519 0.857413 0.51799
4788 4 0.625268 0.760287 0.594491
4789 5 0.649878 0.773684 0.596115
4790 5 0.607798 0.780027 0.589666
2943 4 0.57722 0.869708 0.594514
2944 5 0.596884 0.877259 0.585528
4233 4 0.65668 0.846514 0.57499
4235 5 0.635312 0.862794 0.579133
4692 4 0.561317 0.946815 0.574631
4693 5 0.584101 0.963447 0.574177
4694 5 0.539541 0.964716 0.57531
4234 5 0.677727 0.852359 0.583539
3837 4 0.790637 0.76425 0.520847
3838 5 0.818652 0.761191 0.520095
3839 5 0.785359 0.788306 0.514253
4032 4 0.936413 0.776925 0.527455
4033 5 0.933579 0.752626 0.534189
4034 5 0.9178 0.79434 0.533253
2433 4 0.753328 0.839555 0.517301
2434 5 0.776139 0.856151 0.517753
2865 4 0.763728 0.978338 0.503616
2886 4 0.822037 0.925333 0.531647
2887 5 0.823417 0.921484 0.518289
2888 5 0.7954 0.918862 0.534864
3704 5 0.832009 0.941706 0.56618
3703 5 0.876342 0.939839 0.568521
3921 4 0.921914 0.876615 0.536982
3922 5 0.933718 0.887473 0.54809
3923 5 0.896618 0.867455 0.541066
2543 5 0.811781 0.802961 0.592744
2541 4 0.835792 0.788148 0.593146
2542 5 0.856174 0.807652 0.592712
2655 4 0.993102 0.911283 0.587277
2839 5 0.886149 0.849596 0.598894
3702 4 0.852191 0.931502 0.574258
2522 5 0.0757367 0.157058 0.640298
4479 4 0.0300219 0.0859338 0.63816
4480 5 0.00357716 0.0952082 0.63977
2520 4 0.0740895 0.181941 0.633975
2521 5 0.0944948 0.197538 0.639574
3963 4 0.214886 0.245032 0.633327
2307 4 0.00615307 0.164699 0.696093
2781 4 0.081911 0.0595378 0.685343
2782 5 0.108582 0.055192 0.681444
2783 5 0.0836833 0.0643027 0.698622
4413 4 0.0772643 0.0461182 0.652425
4414 5 0.0969336 0.0618842 0.646352
4415 5 0.0919015 0.0282722 0.660195
4481 5 0.0393256 0.0813967 0.650719
2790 4 0.174666 0.0773321 0.675177
2791 5 0.171212 0.100971 0.667988
2792 5 0.176468 0.0861554 0.687971
4634 5 0.170862 0.012348 0.652246
2308 5 0.00381077 0.172403 0.683155
2309 5 0.0334913 0.168283 0.698981
3877 5 0.271749 0.0906938 0.602299
2517 4 0.35064 0.069077 0.628887
2518 5 0.341882 0.0781633 0.640962
2519 5 0.338197 0.0864193 0.620054
3477 4 0.440912 0.0298692 0.613918
3478 5 0.468573 0.0323519 0.616326
3479 5 0.430211 0.0551212 0.617108
4447 5 0.48576 0.146114 0.602905
2097 4 0.330749 0.20784 0.617951
2099 5 0.319608 0.230636 0.612037
2098 5 0.356929 0.215693 0.621319
3606 4 0.313058 0.150496 0.681278
2268 4 0.400217 0.0872383 0.650663
2269 5 0.426571 0.0872149 0.655496
2270 5 0.388218 0.110011 0.656201
3607 5 0.335087 0.163758 0.686846
3987 4 0.476266 0.161747 0.677918
3989 5 0.484913 0.136226 0.681936
3608 5 0.298726 0.170879 0.674937
2613 4 0.409832 0.20035 0.657769
2614 5 0.433032 0.216416 0.657508
2615 5 0.388669 0.21861 0.659642
3988 5 0.454941 0.168069 0.686229
2454 4 0.612216 0.0776002 0.624838
2455 5 0.633716 0.0958039 0.625673
2456 5 0.59399 0.0898544 0.616359
4446 4 0.508755 0.129754 0.602673
4448 5 0.528965 0.145603 0.608272
2658 4 0.627168 0.187382 0.601041
2659 5 0.628802 0.214986 0.603747
2660 5 0.599565 0.181576 0.601515
2583 4 0.545186 0.00940731 0.666669
2584 5 0.573016 0.00946675 0.664418
2585 5 0.542333 0.0206821 0.678969
2808 4 0.553281 0.130912 0.666877
2809 5 0.572898 0.129585 0.676562
2810 5 0.542558 0.156925 0.667943
2907 4 0.619524 0.151402 0.654495
2909 5 0.626802 0.13354 0.644639
4530 4 0.619054 0.0478898 0.65976
4531 5 0.600479 0.0689694 0.661049
4532 5 0.636576 0.0510533 0.670235
2908 5 0.633955 0.17499 0.65179
2391 4 0.670417 0.24382 0.67104
2392 5 0.686627 0.239129 0.660219
3542 5 0.826349 0.0375834 0.606934
3540 4 0.845275 0.0169124 0.605335
3541 5 0.86998 0.0287772 0.608563
4662 4 0.885727 0.117254 0.623163
4663 5 0.902869 0.135977 0.629065
4664 5 0.861236 0.130967 0.621743
2155 5 0.797663 0.214247 0.632636
4716 4 0.938947 0.227901 0.615008
4717 5 0.954444 0.248534 0.620477
4718 5 0.939406 0.233234 0.601753
3639 4 0.942938 0.158822 0.648555
3640 5 0.941437 0.164172 0.661791
3641 5 0.970528 0.159694 0.645738
3845 5 0.842503 0.0577309 0.699817
4617 4 0.884858 0.0933894 0.674446
4618 5 0.912178 0.0890093 0.677113
4619 5 0.883986 0.119278 0.669084
2154 4 0.804268 0.219318 0.645535
2156 5 0.779791 0.216927 0.65216
4704 4 0.859947 0.237162 0.653749
4705 5 0.872491 0.213033 0.657363
1878 4 0.137041 0.258761 0.615021
1879 5 0.122091 0.257659 0.603583
1880 5 0.161762 0.270049 0.611376
4266 4 0.0702893 0.326131 0.634536
3964 5 0.240198 0.255622 0.630161
3965 5 0.197206 0.266897 0.632155
2994 4 0.104007 0.435727 0.641062
4267 5 0.0453574 0.33594 0.630289
4268 5 0.0889334 0.345617 0.630553
4029 4 0.236347 0.498287 0.637393
2601 4 0.116864 0.458763 0.686106
2602 5 0.125033 0.47034 0.697782
2603 5 0.0959672 0.475417 0.681759
2995 5 0.116478 0.419905 0.650517
2996 5 0.0877203 0.453641 0.648001
3498 4 0.11631 0.362404 0.685404
3499 5 0.0944656 0.377351 0.690092
3500 5 0.106516 0.336004 0.684472
2997 4 0.208147 0.370702 0.652931
2998 5 0.19387 0.392769 0.64801
2999 5 0.201757 0.349407 0.644614
2990 5 0.30518 0.311491 0.605107
2132 5 0.30242 0.441165 0.634663
3894 4 0.317277 0.4007 0.616895
3895 5 0.303528 0.383102 0.608639
3896 5 0.318763 0.386824 0.628629
2067 4 0.405807 0.43677 0.613148
2068 5 0.420253 0.451111 0.603796
2069 5 0.382766 0.452395 0.615373
3870 4 0.492793 0.421701 0.61936
3871 5 0.470356 0.435087 0.624468
3872 5 0.496948 0.399866 0.62768
4197 4 0.272615 0.310783 0.69561
4199 5 0.253862 0.327071 0.689199
2380 5 0.377332 0.323696 0.687245
2130 4 0.292792 0.445522 0.647181
2131 5 0.265526 0.438324 0.646607
3402 4 0.27256 0.42309 0.683694
3403 5 0.269509 0.395898 0.687008
3404 5 0.261772 0.43723 0.694176
2379 4 0.362019 0.341917 0.694501
2381 5 0.370861 0.367353 0.690456
4605 4 0.498167 0.345913 0.699154
4606 5 0.495006 0.348652 0.685804
3480 4 0.612462 0.313543 0.62468
3481 5 0.621858 0.315012 0.61197
3482 5 0.632083 0.326988 0.631949
2724 4 0.723433 0.314764 0.640395
2725 5 0.712279 0.295514 0.632088
2726 5 0.748221 0.32139 0.63477
3012 4 0.708464 0.398721 0.611179
3013 5 0.704187 0.377809 0.602346
3014 5 0.714625 0.385617 0.622767
2393 5 0.677574 0.269738 0.675145
4747 5 0.746963 0.283518 0.696389
3132 4 0.52707 0.448816 0.699433
3133 5 0.546531 0.463997 0.692884
3134 5 0.503847 0.464845 0.699122
3504 4 0.594604 0.414016 0.668002
3505 5 0.573376 0.432481 0.666923
3506 5 0.611454 0.42499 0.677476
3285 4 0.693456 0.433023 0.6632
3286 5 0.688584 0.449593 0.652523
3287 5 0.669787 0.417922 0.664589
1981 5 0.821953 0.31652 0.639467
4182 4 0.816512 0.315223 0.602727
4183 5 0.81893 0.290164 0.608831
2425 5 0.885724 0.284615 0.600442
4844 5 0.793851 0.392207 0.617885
4843 5 0.805346 0.358802 0.604833
4842 4 0.783985 0.368415 0.612364
3442 5 0.944023 0.490068 0.600706
3582 4 0.93552 0.379989 0.60534
3583 5 0.931968 0.406255 0.609982
3584 5 0.926803 0.363405 0.615437
1980 4 0.801369 0.33229 0.644799
1982 5 0.803111 0.327591 0.658085
4746 4 0.773259 0.287972 0.691969
4748 5 0.769954 0.302106 0.680391
4706 5 0.854317 0.250157 0.665427
1869 4 0.982934 0.339373 0.676117
1870 5 0.991343 0.357084 0.685828
1871 5 0.962568 0.353384 0.669601
3240 4 0.856602 0.405788 0.665989
3241 5 0.85023 0.425822 0.656981
3242 5 0.879026 0.415937 0.672596
2535 4 0.00822452 0.564167 0.627589
2536 5 0.0278825 0.568191 0.637083
2537 5 0.00117527 0.590189 0.623592
2922 4 0.0835155 0.561338 0.62662
2923 5 0.105991 0.564662 0.63463
2924 5 0.0778872 0.587304 0.622063
3624 4 0.0996491 0.641245 0.61892
3625 5 0.115532 0.657836 0.611073
3626 5 0.0745813 0.65418 0.619391
2727 4 0.23196 0.62051 0.622684
2728 5 0.22975 0.639457 0.612734
2729 5 0.226075 0.595791 0.616807
4031 5 0.22608 0.519885 0.630222
3912 4 0.0162309 0.696637 0.601499
3913 5 0.0291066 0.674587 0.607252
2622 4 0.0749083 0.555463 0.694496
2623 5 0.0922765 0.544429 0.685256
2624 5 0.0721505 0.582509 0.690868
3628 5 0.0365272 0.665166 0.675569
3629 5 0.0207729 0.66349 0.69553
4744 5 0.156729 0.626754 0.691221
1932 4 0.248077 0.570799 0.677278
1933 5 0.245853 0.598622 0.679284
1934 5 0.229245 0.565169 0.667589
2643 4 0.182208 0.502862 0.690312
2644 5 0.202189 0.52123 0.694017
2645 5 0.175668 0.510257 0.677664
4134 4 0.183696 0.655845 0.662552
4136 5 0.19088 0.657723 0.649527
1965 4 0.0988522 0.698782 0.663843
1966 5 0.107466 0.672165 0.665634
1967 5 0.0861114 0.705575 0.675443
3627 4 0.0165699 0.67598 0.683592
2096 5 0.228996 0.745778 0.698695
4135 5 0.188614 0.681615 0.667531
4030 5 0.264373 0.501009 0.636461
4272 4 0.320131 0.590837 0.626502
4273 5 0.308955 0.612853 0.633043
4274 5 0.319087 0.569661 0.635413
4795 5 0.329133 0.51137 0.601461
2829 4 0.40876 0.510245 0.634184
2830 5 0.385707 0.50361 0.627071
3070 5 0.431804 0.661943 0.642689
3648 4 0.496252 0.545373 0.60037
3650 5 0.473661 0.562287 0.600615
2831 5 0.402601 0.502499 0.646827
3069 4 0.411788 0.642054 0.643015
3071 5 0.387559 0.656448 0.64376
3419 5 0.478005 0.506723 0.656899
4440 4 0.444027 0.607168 0.691994
4441 5 0.423228 0.607959 0.682875
4442 5 0.463692 0.590618 0.686416
4823 5 0.493503 0.615943 0.660276
4822 5 0.479491 0.583501 0.64723
4821 4 0.472187 0.608777 0.652118
2403 4 0.296886 0.676929 0.677594
2404 5 0.318873 0.694583 0.676988
2405 5 0.274344 0.693819 0.678454
3393 4 0.477583 0.710941 0.674373
3394 5 0.455589 0.693386 0.673329
3395 5 0.475537 0.721645 0.686826
2292 4 0.549649 0.649172 0.623033
2293 5 0.572491 0.665625 0.624012
3649 5 0.518293 0.563005 0.600353
4192 5 0.644011 0.608403 0.60381
2061 4 0.687171 0.624738 0.617353
2062 5 0.689259 0.600533 0.624225
2063 5 0.71389 0.632862 0.615393
2294 5 0.527872 0.666959 0.624212
4410 4 0.698379 0.681934 0.604144
4412 5 0.678449 0.701584 0.605894
2100 4 0.595863 0.589562 0.676803
2101 5 0.61662 0.607482 0.673606
2102 5 0.573505 0.606105 0.6791
2232 4 0.648851 0.55239 0.699779
2233 5 0.665177 0.570139 0.692764
2807 5 0.524812 0.633333 0.699175
3309 4 0.634669 0.665064 0.651373
3310 5 0.661472 0.663532 0.655541
3417 4 0.503837 0.502027 0.651945
3418 5 0.516775 0.527059 0.652727
3810 4 0.531241 0.520879 0.678914
3811 5 0.557174 0.519753 0.684215
3812 5 0.51784 0.540433 0.686242
3551 5 0.746427 0.524474 0.691606
3311 5 0.625147 0.689407 0.656466
2253 4 0.72737 0.700124 0.656522
2254 5 0.727516 0.697407 0.643086
2255 5 0.721188 0.727303 0.65865
3667 5 0.774225 0.602856 0.601686
2442 4 0.878787 0.535268 0.632011
2443 5 0.885105 0.542822 0.61936
2444 5 0.85059 0.536005 0.632502
3441 4 0.932045 0.503107 0.611219
3443 5 0.936619 0.530559 0.608969
3914 5 0.992477 0.699944 0.608617
2847 4 0.790749 0.508303 0.666748
2848 5 0.816155 0.500577 0.662172
2849 5 0.78169 0.527457 0.657829
2532 4 0.947554 0.535216 0.656279
2533 5 0.930619 0.531693 0.666947
2534 5 0.931446 0.528637 0.645649
4236 4 0.952957 0.65946 0.651169
4238 5 0.931795 0.655937 0.659941
3642 4 0.851571 0.694474 0.644407
3643 5 0.875856 0.682094 0.64791
3644 5 0.853864 0.720867 0.649065
4237 5 0.953627 0.687271 0.648885
2689 5 0.166487 0.782097 0.604717
3784 5 0.16661 0.815902 0.642374
2688 4 0.185384 0.79107 0.61378
2690 5 0.187818 0.818743 0.611393
4633 5 0.206035 0.995133 0.641995
3783 4 0.184805 0.798459 0.648449
3785 5 0.1687 0.782335 0.656414
1887 4 0.158678 0.9623 0.682638
1889 5 0.138318 0.981756 0.683547
1896 4 0.000265374 0.862944 0.680547
4023 4 0.164004 0.869177 0.695304
4025 5 0.149866 0.892459 0.691766
4294 5 0.0331181 0.915398 0.692931
4503 4 0.163409 0.897166 0.650846
4505 5 0.149162 0.921212 0.652728
1888 5 0.18227 0.977153 0.680527
3255 4 0.244875 0.892221 0.669554
3256 5 0.218246 0.896005 0.673647
4024 5 0.191115 0.875649 0.693178
4504 5 0.188047 0.905278 0.645523
4632 4 0.185501 0.988437 0.650686
3709 5 0.392789 0.764424 0.601009
3710 5 0.351183 0.780604 0.601014
2451 4 0.306642 0.984984 0.608882
2453 5 0.293005 0.983513 0.62068
2850 4 0.315327 0.899455 0.612962
2851 5 0.290566 0.90966 0.617224
2852 5 0.326362 0.920252 0.605516
2172 4 0.477901 0.963022 0.605313
2174 5 0.456386 0.981198 0.604432
4080 4 0.468086 0.87819 0.634357
4081 5 0.450904 0.866695 0.625166
4082 5 0.493393 0.878622 0.628383
4416 4 0.358524 0.964252 0.623416
4417 5 0.374546 0.954602 0.633526
4418 5 0.354464 0.991515 0.626321
4695 4 0.28719 0.822505 0.686463
4697 5 0.26439 0.821019 0.678537
3015 4 0.36393 0.796633 0.687943
3016 5 0.378883 0.806618 0.698349
3017 5 0.379662 0.775604 0.682996
3063 4 0.432232 0.79237 0.669942
3064 5 0.457249 0.797064 0.675776
3065 5 0.419174 0.817381 0.670316
3350 5 0.351392 0.8279 0.675716
1984 5 0.331756 0.981994 0.688737
3257 5 0.260453 0.896877 0.680589
3297 4 0.273619 0.970541 0.690475
3298 5 0.260285 0.953322 0.699062
3299 5 0.271308 0.996125 0.696069
4496 5 0.31273 0.917262 0.679844
4696 5 0.287932 0.84937 0.690587
1983 4 0.35691 0.97811 0.694571
1985 5 0.372429 0.965209 0.685133
2628 4 0.461144 0.887361 0.668242
2629 5 0.470365 0.901085 0.657301
2630 5 0.484615 0.878003 0.674257
3348 4 0.359458 0.840778 0.664339
3349 5 0.335789 0.852297 0.659467
4494 4 0.335081 0.900026 0.679783
4495 5 0.357371 0.91734 0.679871
4797 4 0.596476 0.828812 0.628396
4799 5 0.576779 0.809416 0.625668
2547 4 0.692563 0.777929 0.62256
2548 5 0.667593 0.789153 0.619274
2549 5 0.711099 0.79117 0.614589
2139 4 0.566612 0.990977 0.63704
2140 5 0.551865 0.968811 0.641524
2141 5 0.575486 0.983237 0.624772
2173 5 0.500833 0.979369 0.60622
4847 5 0.658275 0.93192 0.612382
4846 5 0.615784 0.92755 0.618585
4845 4 0.632094 0.928685 0.607581
2945 5 0.586426 0.880256 0.606236
4798 5 0.589104 0.839187 0.640445
2181 4 0.55352 0.76382 0.671879
2182 5 0.573314 0.767638 0.66243
2183 5 0.539516 0.788313 0.672268
4006 5 0.534071 0.829938 0.698289
3258 4 0.740818 0.805036 0.688114
3260 5 0.717044 0.820242 0.688344
4005 4 0.548331 0.84531 0.689252
4007 5 0.529739 0.86458 0.684983
4053 4 0.614636 0.969756 0.668095
4054 5 0.637459 0.963065 0.660826
4055 5 0.624986 0.980934 0.67946
4371 4 0.632659 0.852902 0.675517
4372 5 0.652472 0.857403 0.684888
4373 5 0.611429 0.869988 0.679032
3138 4 0.745669 0.941276 0.649625
3139 5 0.724967 0.927598 0.65606
3140 5 0.743674 0.967901 0.654003
3741 4 0.76393 0.801443 0.634216
3742 5 0.783773 0.810329 0.625607
2706 4 0.982952 0.83615 0.639553
2707 5 0.999518 0.858848 0.638284
2838 4 0.911212 0.856845 0.604044
2840 5 0.905273 0.866588 0.616392
3957 4 0.851518 0.834752 0.637192
3958 5 0.866323 0.858659 0.638352
4473 4 0.886944 0.949819 0.635764
4474 5 0.913297 0.955019 0.63991
4475 5 0.874464 0.975134 0.635626
3259 5 0.761503 0.824201 0.688697
3743 5 0.763058 0.821368 0.643768
1968 4 0.908246 0.769772 0.66186
1969 5 0.930079 0.776584 0.669771
1970 5 0.891135 0.792182 0.662473
2661 4 0.818056 0.879155 0.664637
2662 5 0.823971 0.906745 0.664962
2663 5 0.801591 0.874891 0.67541
3959 5 0.827972 0.839475 0.644285
1897 5 0.98015 0.843895 0.677964
1898 5 0.989506 0.887383 0.676174
2106 4 0.906718 0.867895 0.686418
2107 5 0.928404 0.885958 0.686593
2108 5 0.883798 0.884363 0.686225
2708 5 0.957911 0.846544 0.643306
3768 4 0.908786 0.9682 0.677729
3769 5 0.930867 0.98575 0.677235
3770 5 0.887105 0.98455 0.681412
2652 4 0.085928 0.136343 0.710317
2654 5 0.0738244 0.11111 0.712071
3109 5 0.0165161 0.014123 0.702422
3150 4 0.221765 0.0539785 0.707387
3151 5 0.241837 0.0735867 0.708848
3152 5 0.197564 0.0679426 0.709299
2653 5 0.103685 0.138908 0.720739
2675 5 0.0309175 0.0303192 0.781595
3231 4 0.0726244 0.124984 0.758537
3232 5 0.0898037 0.147379 0.758478
3233 5 0.0466564 0.135991 0.759052
3288 4 0.131276 0.000648107 0.73183
3289 5 0.130675 0.0196609 0.741803
3772 5 0.0169576 0.157329 0.784005
4521 4 0.0327533 0.124247 0.72937
4522 5 0.0386596 0.148733 0.723279
4523 5 0.00519288 0.125801 0.732187
4611 4 0.0168262 0.0694524 0.744663
4612 5 0.0193354 0.0415721 0.742934
1925 5 0.249551 0.165282 0.755696
2217 4 0.202381 0.0768333 0.781005
2218 5 0.212544 0.0636437 0.770105
2589 4 0.183352 0.124142 0.741295
2590 5 0.206619 0.111548 0.745999
2591 5 0.192986 0.145263 0.733616
2775 4 0.0519191 0.210899 0.716303
2776 5 0.0738093 0.228716 0.716192
2777 5 0.029242 0.227577 0.71729
3675 4 0.0583818 0.231483 0.78259
3677 5 0.0673869 0.243713 0.771211
2673 4 0.0548627 0.028831 0.788707
2674 5 0.0501339 0.0449738 0.799547
2219 5 0.2252 0.0827168 0.788435
3676 5 0.0787607 0.236735 0.791586
3136 5 0.444999 0.154651 0.710299
1923 4 0.250034 0.137091 0.756319
1924 5 0.265129 0.131333 0.767388
2055 4 0.488776 0.0856594 0.76761
2056 5 0.484869 0.0709695 0.756235
2057 5 0.481074 0.111998 0.764451
2226 4 0.422848 0.101229 0.749618
2227 5 0.445249 0.118362 0.749068
2228 5 0.400634 0.118638 0.749775
2346 4 0.343064 0.0258663 0.768709
2347 5 0.36265 0.0176733 0.759813
2348 5 0.333956 0.0507195 0.764021
3135 4 0.455075 0.140272 0.720868
3137 5 0.432777 0.136815 0.728978
4160 5 0.325706 0.248725 0.78192
4698 4 0.254277 0.242327 0.767935
2709 4 0.48137 0.201642 0.768082
2710 5 0.470429 0.212589 0.756792
3942 4 0.388061 0.226249 0.739087
3943 5 0.394765 0.238557 0.727369
3944 5 0.372132 0.204127 0.735586
3129 4 0.359531 0.0796994 0.795447
3130 5 0.3832 0.0907537 0.790336
3131 5 0.340073 0.0998298 0.793734
4592 5 0.636875 0.147719 0.709673
2259 4 0.57747 0.0410518 0.721843
2260 5 0.589298 0.065563 0.725422
2261 5 0.581845 0.024047 0.732413
2493 4 0.652072 0.081133 0.727807
2495 5 0.64016 0.0646693 0.737176
4590 4 0.63757 0.166429 0.719775
4591 5 0.653794 0.154306 0.729178
2494 5 0.675962 0.0902225 0.733532
3854 5 0.670691 0.023362 0.740008
4176 4 0.739925 0.0656762 0.72077
4178 5 0.714987 0.0778957 0.718359
2711 5 0.50743 0.212398 0.768737
3556 5 0.611382 0.247042 0.721759
4114 5 0.651632 0.202857 0.758208
4115 5 0.660844 0.218463 0.738696
2875 5 0.693203 0.210478 0.785523
3284 5 0.737394 0.197802 0.754142
4113 4 0.671142 0.217151 0.751249
2916 4 0.596273 0.00526293 0.795202
2918 5 0.57415 0.0226904 0.794308
2876 5 0.654356 0.191685 0.790988
2874 4 0.682014 0.186384 0.790085
3110 5 0.973334 0.00293354 0.701604
3843 4 0.833773 0.0731964 0.71031
2019 4 0.825868 0.0595896 0.7732
2020 5 0.826539 0.0323213 0.776671
2021 5 0.80933 0.0716749 0.782488
4177 5 0.756909 0.0870042 0.724264
3844 5 0.852327 0.0675122 0.720113
4228 5 0.913918 0.0271659 0.778147
4613 5 0.998786 0.0722023 0.754962
4656 4 0.907957 0.0727777 0.756008
4657 5 0.916898 0.0954426 0.749193
4658 5 0.881895 0.0795596 0.76005
3282 4 0.757159 0.196926 0.76377
3283 5 0.757921 0.169868 0.767595
4145 5 0.817518 0.188814 0.766682
4143 4 0.842299 0.175644 0.768124
4144 5 0.853846 0.187445 0.779073
4533 4 0.809723 0.127464 0.793571
4535 5 0.800517 0.153829 0.791609
3771 4 0.990896 0.153159 0.78879
4227 4 0.895261 0.0332072 0.787856
4229 5 0.910037 0.0478768 0.79697
4534 5 0.837686 0.130088 0.794912
2163 4 0.00651128 0.476196 0.707737
2164 5 0.0332958 0.485028 0.70827
2399 5 0.148038 0.320421 0.776235
2397 4 0.170289 0.30306 0.776061
2398 5 0.192621 0.320217 0.775158
4275 4 0.222358 0.276626 0.719876
4276 5 0.238009 0.299569 0.722283
4277 5 0.197266 0.286789 0.716058
4700 5 0.231925 0.259563 0.767893
1872 4 0.132058 0.462276 0.768807
1873 5 0.108584 0.450621 0.763796
1874 5 0.145837 0.440806 0.774583
3336 4 0.11386 0.381992 0.759938
3337 5 0.122329 0.385349 0.747161
3338 5 0.10921 0.354266 0.761143
4434 4 0.0620529 0.403853 0.730078
4435 5 0.0556013 0.431313 0.730545
4436 5 0.0489522 0.392705 0.740781
4451 5 0.0151673 0.355651 0.733635
2153 5 0.242517 0.463446 0.762157
2460 4 0.218881 0.401958 0.777581
2461 5 0.218567 0.377219 0.784078
2462 5 0.24011 0.416279 0.783258
4198 5 0.278285 0.324706 0.707036
2257 5 0.421044 0.253568 0.709017
2258 5 0.398632 0.291703 0.711897
3001 5 0.370992 0.484881 0.710975
4699 5 0.276506 0.259554 0.76679
2256 4 0.41563 0.273472 0.718232
1971 4 0.286682 0.349519 0.729223
1972 5 0.309477 0.366159 0.729027
1973 5 0.264855 0.367413 0.729172
2151 4 0.259324 0.471298 0.751983
2152 5 0.263718 0.498853 0.754017
3000 4 0.372428 0.467864 0.721723
3002 5 0.346048 0.467121 0.726511
3318 4 0.44072 0.443134 0.761061
3319 5 0.413941 0.449741 0.758197
3320 5 0.438803 0.421924 0.769921
3508 5 0.386784 0.425112 0.777694
4280 5 0.433421 0.498111 0.751672
4158 4 0.336607 0.259605 0.793233
3112 5 0.426805 0.36333 0.795858
3507 4 0.380258 0.409331 0.788443
3509 5 0.352701 0.413876 0.790393
4607 5 0.523874 0.356308 0.701673
3379 5 0.538095 0.330727 0.722183
3555 4 0.583897 0.253153 0.720818
3557 5 0.579349 0.271988 0.730635
4065 4 0.58309 0.309106 0.771722
4066 5 0.604571 0.327415 0.771813
4067 5 0.560081 0.325222 0.770411
3090 4 0.738545 0.310396 0.719248
3092 5 0.710331 0.309615 0.719149
4365 4 0.696027 0.330753 0.754318
3058 5 0.570569 0.499655 0.762828
3059 5 0.587129 0.488362 0.781906
3378 4 0.527361 0.35055 0.730307
3380 5 0.529772 0.374526 0.723277
3519 4 0.533452 0.380831 0.770162
3520 5 0.523783 0.359509 0.762622
3521 5 0.510346 0.391974 0.775793
2932 5 0.739794 0.448018 0.728752
3091 5 0.744864 0.334185 0.725855
4366 5 0.722292 0.334535 0.758918
4367 5 0.679593 0.343438 0.763464
4727 5 0.748478 0.471385 0.772475
2479 5 0.724074 0.439565 0.794502
2165 5 0.991326 0.498636 0.711518
3439 5 0.868692 0.496163 0.700934
4167 4 0.880582 0.335663 0.713557
4169 5 0.893469 0.34521 0.702448
3124 5 0.81725 0.314027 0.762802
2553 4 0.984082 0.255827 0.737367
2554 5 0.992649 0.282651 0.738296
2555 5 0.956977 0.257594 0.733698
3123 4 0.842272 0.327049 0.762323
3125 5 0.853722 0.318512 0.75068
4168 5 0.893873 0.311508 0.716448
2931 4 0.75739 0.430904 0.722089
2933 5 0.767121 0.413195 0.731514
4725 4 0.765991 0.449817 0.774855
4726 5 0.791802 0.460756 0.773284
2421 4 0.887906 0.382632 0.76156
2422 5 0.907554 0.394597 0.753739
2423 5 0.87549 0.404301 0.76785
3981 4 0.969689 0.406607 0.745908
3982 5 0.993802 0.421273 0.745738
3983 5 0.949637 0.426054 0.747843
4443 4 0.974509 0.463085 0.774801
4444 5 0.987859 0.48698 0.771504
4445 5 0.94763 0.470829 0.776602
4449 4 0.993569 0.34375 0.740202
4450 5 0.971459 0.347257 0.73198
2751 4 0.942977 0.361266 0.799647
2752 5 0.932635 0.384848 0.794118
3072 4 0.0285682 0.65846 0.71431
4743 4 0.144878 0.610141 0.700548
4745 5 0.154663 0.619985 0.712302
4356 4 0.215623 0.598689 0.709574
4358 5 0.237504 0.590061 0.702111
3630 4 0.104191 0.700863 0.703301
3631 5 0.0805476 0.716182 0.704126
3632 5 0.09785 0.676582 0.70948
2094 4 0.242664 0.723823 0.704102
3074 5 0.000663196 0.657213 0.716249
3159 4 0.0150969 0.59147 0.762377
3160 5 0.039439 0.605706 0.761799
4428 4 0.155501 0.628492 0.745548
4538 5 0.120442 0.604907 0.779761
2631 4 0.246508 0.663379 0.771567
2940 4 0.230164 0.576045 0.76137
2941 5 0.215425 0.576904 0.749864
2942 5 0.231822 0.548583 0.764386
4357 5 0.224104 0.595096 0.722335
4429 5 0.168619 0.641285 0.73528
4430 5 0.176036 0.614802 0.752098
3073 5 0.0364454 0.682573 0.72023
2632 5 0.240346 0.668335 0.784526
2142 4 0.06419 0.56059 0.796322
2143 5 0.0573069 0.587941 0.795797
3214 5 0.166322 0.551872 0.796643
4536 4 0.132502 0.615575 0.790849
4537 5 0.15703 0.62622 0.786524
2649 4 0.330842 0.552957 0.712902
2650 5 0.31922 0.533551 0.704828
2651 5 0.346029 0.569242 0.704607
2095 5 0.269888 0.731223 0.703683
1986 4 0.308055 0.66432 0.765772
2633 5 0.2572 0.637258 0.77149
4111 5 0.479425 0.557713 0.771774
4278 4 0.45057 0.52051 0.751238
4279 5 0.435629 0.541344 0.756885
1987 5 0.321863 0.669914 0.777238
1988 5 0.295443 0.688653 0.762546
3141 4 0.496357 0.701168 0.745811
3143 5 0.475187 0.719828 0.745549
3244 5 0.394146 0.735653 0.764002
3636 4 0.268104 0.566471 0.796026
3637 5 0.257857 0.587723 0.788617
3638 5 0.261089 0.543213 0.789153
2064 4 0.430296 0.533219 0.797577
2065 5 0.456371 0.537916 0.792921
4161 4 0.462501 0.742981 0.793456
4162 5 0.480118 0.723026 0.797945
2234 5 0.625376 0.567129 0.702325
2805 4 0.530085 0.640212 0.712023
2806 5 0.544991 0.664125 0.711251
1914 4 0.748393 0.623854 0.710602
1916 5 0.730252 0.645142 0.708787
3549 4 0.733459 0.527657 0.703499
3057 4 0.568958 0.50602 0.775957
4110 4 0.502352 0.542197 0.769141
4112 5 0.52236 0.561102 0.766157
4116 4 0.686403 0.616627 0.736255
4117 5 0.711554 0.629194 0.737443
4118 5 0.669392 0.631424 0.744376
3142 5 0.519715 0.71699 0.746224
4254 4 0.579056 0.733381 0.728092
4255 5 0.584873 0.730836 0.714938
3099 4 0.724988 0.726263 0.765684
3100 5 0.738015 0.709384 0.756838
3101 5 0.71413 0.746999 0.75814
2295 4 0.612002 0.684376 0.798108
2297 5 0.600568 0.681862 0.785824
1915 5 0.773356 0.636438 0.712465
3550 5 0.754307 0.533233 0.7122
3438 4 0.886482 0.515858 0.705528
4170 4 0.767774 0.746456 0.705932
4171 5 0.783914 0.72332 0.705486
2202 4 0.811442 0.556544 0.782035
2204 5 0.795232 0.579029 0.779488
2904 4 0.78806 0.560012 0.738479
2905 5 0.794399 0.540046 0.747526
2906 5 0.8047 0.55437 0.727914
2169 4 0.90159 0.584048 0.762559
2170 5 0.901829 0.609369 0.756596
2171 5 0.875181 0.574705 0.760903
2203 5 0.836281 0.567422 0.78578
2778 4 0.861516 0.643792 0.720608
2779 5 0.850104 0.618348 0.71852
2780 5 0.886742 0.642489 0.714585
3161 5 0.995241 0.611494 0.762952
3219 4 0.950339 0.55403 0.782307
3220 5 0.974777 0.557626 0.775775
3440 5 0.89006 0.509474 0.718566
2079 4 0.804884 0.74108 0.782981
3084 4 0.952777 0.730415 0.779727
3085 5 0.975116 0.747654 0.77941
3086 5 0.93048 0.747722 0.779726
3694 5 0.925706 0.732535 0.735655
3221 5 0.946342 0.57829 0.788937
4293 4 0.0310135 0.935425 0.70239
4295 5 0.0452622 0.925101 0.712945
4437 4 0.0982483 0.773572 0.758997
4438 5 0.0906349 0.770342 0.74609
4439 5 0.0806814 0.756788 0.765868
2124 4 0.243213 0.770559 0.726686
2125 5 0.235333 0.773618 0.739566
2538 4 0.0914189 0.877696 0.769426
2539 5 0.115967 0.884902 0.775127
2540 5 0.0731497 0.897204 0.773765
2742 4 0.0329827 0.91955 0.735175
2743 5 0.0587196 0.926529 0.730751
2744 5 0.0177433 0.943114 0.733725
3290 5 0.113851 0.980172 0.735937
4002 4 0.0798384 0.846692 0.734837
4003 5 0.104678 0.85839 0.737967
4004 5 0.061526 0.868162 0.735129
3300 4 0.198919 0.97008 0.728592
3301 5 0.201744 0.977768 0.74151
3302 5 0.222156 0.955049 0.725938
3907 5 0.242052 0.929292 0.779824
3908 5 0.245314 0.929574 0.75853
4123 5 0.186403 0.912637 0.794382
2126 5 0.269948 0.761621 0.727365
3384 4 0.320299 0.827654 0.715117
4433 5 0.327159 0.79619 0.763221
3243 4 0.409511 0.757296 0.768594
3245 5 0.413991 0.773426 0.757725
4431 4 0.34901 0.778329 0.762989
4432 5 0.371737 0.794993 0.762244
4601 5 0.408404 0.830607 0.717307
4731 4 0.430078 0.75377 0.729775
4732 5 0.455591 0.761643 0.734152
4733 5 0.41799 0.777731 0.725595
3386 5 0.298454 0.845428 0.716014
3906 4 0.260851 0.930886 0.769783
4311 4 0.277742 0.898628 0.737371
4312 5 0.25025 0.895883 0.740132
4313 5 0.287289 0.872123 0.73654
1902 4 0.445564 0.939321 0.754503
1903 5 0.444631 0.955972 0.765394
1904 5 0.419389 0.940249 0.74947
2481 4 0.407162 0.856294 0.783257
2483 5 0.408448 0.840353 0.772133
2979 4 0.379278 0.938483 0.719934
2980 5 0.402615 0.950262 0.725026
2981 5 0.363979 0.960283 0.715464
3385 5 0.342825 0.843431 0.718156
4599 4 0.406858 0.857479 0.721371
4600 5 0.396576 0.85602 0.733924
4163 5 0.479103 0.765214 0.790981
2457 4 0.334336 0.950905 0.790145
2459 5 0.338348 0.923062 0.791249
2482 5 0.396004 0.839325 0.792632
4256 5 0.583213 0.760728 0.730776
3039 4 0.615318 0.940508 0.727783
3040 5 0.619619 0.929319 0.740005
3041 5 0.608412 0.967393 0.730231
3381 4 0.548882 0.887245 0.717666
3382 5 0.535757 0.912073 0.719015
3383 5 0.571968 0.889578 0.725352
3543 4 0.644239 0.963992 0.769335
3544 5 0.651199 0.95197 0.781087
3545 5 0.649405 0.991472 0.771178
4539 4 0.517043 0.892936 0.772423
4540 5 0.544961 0.888786 0.772351
4541 5 0.512497 0.91124 0.762379
2544 4 0.729816 0.966167 0.759926
2545 5 0.71366 0.972543 0.770567
2546 5 0.723957 0.939105 0.757307
3852 4 0.673763 0.996654 0.744121
3853 5 0.699139 0.996068 0.750025
2441 5 0.585344 0.850745 0.790402
3733 5 0.641466 0.933101 0.798128
4203 4 0.54992 0.958271 0.798379
4205 5 0.56873 0.937235 0.798656
2040 4 0.781741 0.830424 0.714201
2959 5 0.826255 0.909697 0.71074
3108 4 0.998884 0.992482 0.704418
4332 4 0.942426 0.844617 0.713722
4334 5 0.933767 0.865375 0.705566
2080 5 0.825684 0.759264 0.780218
4172 5 0.771683 0.756768 0.718359
2028 4 0.870401 0.809584 0.764647
2029 5 0.849884 0.814919 0.755734
2030 5 0.893591 0.820704 0.759085
3693 4 0.909149 0.75523 0.736962
3695 5 0.923825 0.772741 0.744889
4200 4 0.992463 0.765874 0.732169
4201 5 0.990991 0.766767 0.718694
4202 5 0.96858 0.753095 0.735963
2041 5 0.800008 0.850101 0.718365
2042 5 0.756363 0.84224 0.715923
2958 4 0.848207 0.90637 0.719074
2960 5 0.856031 0.879481 0.717387
4077 4 0.968822 0.950809 0.765568
4078 5 0.9914 0.967745 0.765647
4079 5 0.946767 0.968411 0.765882
4308 4 0.96855 0.846413 0.762892
4309 5 0.989787 0.865005 0.762829
4310 5 0.945323 0.862221 0.76418
4333 5 0.969371 0.850858 0.716414
2081 5 0.789472 0.754011 0.792449
2445 4 0.969494 0.801821 0.789452
2446 5 0.989945 0.821174 0.790393
2447 5 0.946508 0.816525 0.785999
4403 5 0.812152 0.980035 0.792242
2367 4 0.101009 0.144308 0.817463
2369 5 0.11408 0.136309 0.828799
3535 5 0.0437667 0.157587 0.842943
4761 4 0.00957796 0.109723 0.816005
4762 5 0.0160522 0.118608 0.828439
2946 4 0.209878 0.0145708 0.830184
2947 5 0.224703 0.00822171 0.819105
2948 5 0.223515 0.00145626 0.840202
3807 4 0.197863 0.0831982 0.851369
3808 5 0.186266 0.074226 0.839834
2368 5 0.106234 0.171976 0.81652
3534 4 0.0188489 0.168908 0.839643
3536 5 0.0224101 0.178317 0.82703
3018 4 0.0788441 0.155671 0.899371
3019 5 0.0852726 0.166391 0.887267
3066 4 0.0818503 0.0585516 0.872103
3067 5 0.087735 0.073249 0.883279
3068 5 0.0548481 0.0509206 0.873563
3339 4 0.0553998 0.139646 0.863044
3340 5 0.0555448 0.161347 0.871676
3341 5 0.0282454 0.132175 0.862152
4703 5 0.154635 0.120256 0.890797
2964 4 0.205298 0.0287142 0.89559
2965 5 0.230855 0.0406817 0.89535
2966 5 0.187298 0.0504549 0.895498
3809 5 0.176924 0.0817901 0.860397
4404 4 0.193849 0.164514 0.860244
4405 5 0.221689 0.164953 0.862456
4702 5 0.176955 0.157665 0.895465
2773 5 0.17526 0.230433 0.892174
4406 5 0.185696 0.191328 0.861846
2160 4 0.313755 0.0755037 0.831953
2162 5 0.32074 0.0658845 0.844197
4282 5 0.322279 0.146346 0.847386
2161 5 0.337197 0.0723185 0.824589
4851 7 0.405241 0.145235 0.822378
4850 7 0.416121 0.157495 0.800853
4849 7 0.370825 0.145077 0.805376
4848 6 0.394646 0.158942 0.810693
4159 5 0.336734 0.238098 0.801975
2700 4 0.46929 0.0474474 0.870497
2701 5 0.488373 0.0354499 0.862372
2702 5 0.448164 0.0548401 0.862273
3411 4 0.35921 0.0564974 0.873222
3412 5 0.36671 0.032865 0.866771
3413 5 0.363785 0.0770987 0.864257
4281 4 0.335236 0.148977 0.859313
4283 5 0.351494 0.12599 0.860263
3593 5 0.316969 0.230919 0.890466
2733 4 0.41636 0.222149 0.865714
2734 5 0.438805 0.219728 0.873817
2735 5 0.418044 0.248385 0.860801
3591 4 0.336025 0.210652 0.892749
3592 5 0.35864 0.218544 0.885608
2917 5 0.605066 0.00782937 0.807971
2991 4 0.525726 0.128567 0.812171
2992 5 0.511819 0.122452 0.823548
2993 5 0.512375 0.113788 0.802605
3246 4 0.626944 0.0264685 0.830587
3247 5 0.62814 0.0447513 0.840856
3248 5 0.639101 0.00303107 0.83536
3370 5 0.661736 0.111256 0.823861
3371 5 0.645202 0.0783339 0.811804
2050 5 0.734424 0.0349905 0.815221
3369 4 0.669427 0.0886342 0.816675
3873 4 0.717905 0.159126 0.834725
2871 4 0.63575 0.211604 0.817345
2872 5 0.661679 0.221899 0.819395
2873 5 0.624589 0.209556 0.829706
4035 4 0.590039 0.224218 0.854575
4036 5 0.605015 0.247771 0.856586
3874 5 0.738132 0.175001 0.829157
3875 5 0.696367 0.176923 0.836641
2640 4 0.615811 0.227139 0.883686
2641 5 0.643295 0.233342 0.88449
2642 5 0.603335 0.245489 0.892029
4037 5 0.564064 0.230652 0.858868
2049 4 0.759263 0.0428246 0.820424
2051 5 0.754286 0.045739 0.833638
2231 5 0.827981 0.0789597 0.845142
2229 4 0.847458 0.0746141 0.854689
2230 5 0.872075 0.079259 0.848469
4563 4 0.914479 0.024668 0.841179
4564 5 0.941421 0.0290233 0.837735
4565 5 0.904829 0.0502264 0.844572
4763 5 0.986553 0.124476 0.812662
4212 4 0.809532 0.208403 0.829573
4213 5 0.79301 0.226911 0.836011
4214 5 0.795574 0.20246 0.818189
3773 5 0.989832 0.168571 0.800088
3471 4 0.822758 0.135931 0.888509
3472 5 0.822816 0.109249 0.892913
3690 4 0.82058 0.0299315 0.896066
3691 5 0.811748 0.0311453 0.883257
3473 5 0.845511 0.137736 0.880567
4092 4 0.925326 0.113165 0.868948
4093 5 0.949186 0.100051 0.865389
4094 5 0.926104 0.137708 0.862291
3825 4 0.878096 0.190141 0.872841
3826 5 0.897271 0.210201 0.870376
3827 5 0.858615 0.202904 0.880468
1860 4 0.0529559 0.286638 0.809543
1861 5 0.0770669 0.301072 0.80828
1862 5 0.033684 0.306191 0.812677
2621 5 0.144043 0.276314 0.830055
2619 4 0.168979 0.266376 0.825883
2620 5 0.187928 0.28417 0.831143
3587 5 0.210727 0.250496 0.85125
4190 5 0.235247 0.321789 0.80342
3174 4 0.0783351 0.492321 0.828761
2565 4 0.140719 0.308948 0.894491
2566 5 0.162643 0.326725 0.894467
2567 5 0.118018 0.325711 0.894769
3096 4 0.00911765 0.254224 0.871689
3097 5 0.00751204 0.253378 0.858218
3098 5 0.00807294 0.281711 0.874715
2774 5 0.18184 0.272002 0.899294
3585 4 0.217152 0.27501 0.857195
3586 5 0.200384 0.276055 0.868042
3312 4 0.121793 0.420641 0.867556
3313 5 0.14248 0.439841 0.867706
3314 5 0.0981439 0.435766 0.866153
4242 4 0.0256077 0.469393 0.887061
4243 5 0.0337843 0.470716 0.874156
4244 5 0.0272098 0.441983 0.890191
4188 4 0.255725 0.302984 0.801095
4189 5 0.279229 0.31848 0.800128
3171 4 0.444027 0.289141 0.817367
3172 5 0.459519 0.27205 0.809588
3173 5 0.439462 0.31193 0.809708
2934 4 0.254466 0.376421 0.813218
2935 5 0.276931 0.378457 0.821333
2936 5 0.254167 0.400755 0.80638
4545 4 0.279848 0.472419 0.815056
4546 5 0.289521 0.454394 0.824357
4547 5 0.288303 0.497787 0.819378
1926 4 0.441785 0.468031 0.81503
1927 5 0.446758 0.450873 0.825482
1928 5 0.43985 0.450773 0.804388
1938 4 0.386279 0.488284 0.848089
1940 5 0.388349 0.490079 0.834653
3111 4 0.417693 0.376631 0.806939
3113 5 0.431884 0.364499 0.817063
4500 4 0.379673 0.380673 0.844818
4501 5 0.406566 0.389073 0.845629
4502 5 0.365152 0.40062 0.851374
2636 5 0.316741 0.313416 0.898585
2635 5 0.360495 0.30456 0.898612
4646 5 0.430326 0.329122 0.888311
1854 4 0.324243 0.445205 0.877568
1855 5 0.299852 0.440729 0.884014
3042 4 0.281136 0.340392 0.875939
3043 5 0.293438 0.360366 0.868432
3044 5 0.254776 0.349698 0.877808
1856 5 0.338175 0.420764 0.878657
4572 4 0.461253 0.492667 0.878038
4574 5 0.446745 0.493637 0.866468
4644 4 0.440079 0.337538 0.876299
4645 5 0.429391 0.363436 0.874661
2133 4 0.653156 0.320111 0.847678
2135 5 0.643465 0.301477 0.83866
3723 4 0.59436 0.295432 0.807351
3724 5 0.586178 0.313023 0.817156
3725 5 0.570401 0.283749 0.802912
2910 4 0.726527 0.278521 0.813315
2911 5 0.721504 0.286739 0.800625
2912 5 0.702883 0.284966 0.820011
2134 5 0.659813 0.342865 0.840352
4152 4 0.606278 0.436617 0.839558
4153 5 0.629864 0.434035 0.846869
4154 5 0.614817 0.433665 0.826768
2478 4 0.718178 0.454272 0.805674
2480 5 0.743236 0.458266 0.811587
3434 5 0.7364 0.282478 0.875484
2952 4 0.597373 0.375345 0.894073
2953 5 0.619717 0.392584 0.894321
2954 5 0.575077 0.392635 0.894443
4740 4 0.723511 0.357176 0.868847
4741 5 0.730039 0.341801 0.857965
4742 5 0.704202 0.375591 0.864445
3936 4 0.769065 0.297891 0.840219
3937 5 0.762134 0.291826 0.827458
3938 5 0.759151 0.276137 0.847396
3789 4 0.876399 0.325548 0.853911
3791 5 0.876426 0.328066 0.840465
4707 4 0.933342 0.269677 0.851037
4708 5 0.957827 0.28151 0.854652
3612 4 0.814864 0.397087 0.843476
3614 5 0.821425 0.41134 0.854697
4317 4 0.813488 0.409013 0.809117
4319 5 0.807104 0.434625 0.804336
2753 5 0.931756 0.360564 0.812029
3613 5 0.839712 0.392063 0.83754
3729 4 0.969369 0.483434 0.828628
3730 5 0.987263 0.499794 0.835539
3993 4 0.89067 0.4688 0.804606
3994 5 0.901352 0.494336 0.807246
3995 5 0.864558 0.469591 0.809718
4318 5 0.841691 0.408027 0.80885
3432 4 0.757774 0.282077 0.884299
3433 5 0.769808 0.307479 0.883071
2730 4 0.85614 0.294552 0.894395
2731 5 0.879041 0.310999 0.89502
2732 5 0.834494 0.312634 0.893883
4709 5 0.913706 0.284799 0.857496
3375 4 0.805412 0.487124 0.873278
3376 5 0.815613 0.489102 0.860727
3377 5 0.826102 0.474806 0.880321
2802 4 0.928415 0.443249 0.857846
2803 5 0.948213 0.44763 0.867237
2804 5 0.913559 0.467241 0.857584
3790 5 0.874108 0.352036 0.858442
2144 5 0.0519135 0.551144 0.807607
3175 5 0.104346 0.502166 0.831063
3176 5 0.0671002 0.510654 0.820016
3213 4 0.14739 0.549341 0.806582
3215 5 0.134945 0.524459 0.804306
3985 5 0.153524 0.607693 0.851232
4302 4 0.0402755 0.565298 0.849647
4304 5 0.0236707 0.575426 0.839864
2637 4 0.233612 0.558721 0.841765
2639 5 0.237296 0.585349 0.84588
2187 4 0.0202475 0.670529 0.804367
2188 5 0.0423182 0.687069 0.801499
2189 5 0.00579729 0.684834 0.81373
3225 4 0.223541 0.705636 0.83191
3226 5 0.22554 0.69067 0.843315
3227 5 0.227595 0.686742 0.82207
1875 4 0.0881917 0.535031 0.868588
1876 5 0.0973589 0.561159 0.865969
1877 5 0.0960202 0.519921 0.857818
2378 5 0.16244 0.646208 0.8933
3984 4 0.134678 0.621225 0.858921
3986 5 0.150288 0.63586 0.867725
4303 5 0.0353742 0.582163 0.860215
2326 5 0.0826491 0.745331 0.88512
2638 5 0.254509 0.554288 0.832942
1939 5 0.407241 0.504512 0.852725
2066 5 0.42322 0.557184 0.803855
2913 4 0.412179 0.632266 0.835777
2914 5 0.436541 0.624017 0.841337
2915 5 0.409095 0.659067 0.839746
3863 5 0.479736 0.621566 0.809717
4011 4 0.361897 0.568252 0.821318
4012 5 0.389941 0.565567 0.822144
4013 5 0.357617 0.595985 0.819863
3561 4 0.318312 0.740838 0.802717
3563 5 0.292966 0.74998 0.806738
3603 4 0.45645 0.738156 0.844596
3604 5 0.46377 0.718914 0.853831
3605 5 0.46713 0.728314 0.83302
2594 5 0.263776 0.651761 0.861316
2765 5 0.459252 0.555989 0.890112
2799 4 0.366691 0.633928 0.873597
2800 5 0.349146 0.656034 0.873793
2801 5 0.363922 0.623176 0.861186
4573 5 0.481876 0.511644 0.876436
2592 4 0.277739 0.67477 0.865382
2593 5 0.272309 0.676534 0.878603
2664 4 0.629402 0.626643 0.813647
2665 5 0.640329 0.644339 0.822773
2666 5 0.649149 0.606754 0.812053
3200 5 0.59077 0.541636 0.856604
3552 4 0.570659 0.627872 0.833893
3553 5 0.560543 0.63892 0.822451
3554 5 0.586726 0.606251 0.829861
3861 4 0.505046 0.617023 0.815284
3862 5 0.503964 0.630502 0.827133
3486 4 0.691084 0.656865 0.850489
3492 4 0.718442 0.520229 0.814427
3493 5 0.738714 0.521881 0.823787
3494 5 0.712502 0.547088 0.811404
2296 5 0.592202 0.674555 0.806504
3487 5 0.715026 0.669177 0.854544
3488 5 0.678797 0.676028 0.842508
1851 4 0.564697 0.640584 0.868174
1852 5 0.588568 0.655618 0.868597
1853 5 0.544181 0.659937 0.86765
3198 4 0.584788 0.551997 0.868831
3199 5 0.568295 0.574328 0.866393
3428 5 0.666547 0.612722 0.876432
3426 4 0.670872 0.59301 0.88587
3427 5 0.679082 0.570203 0.878954
4383 4 0.712416 0.645875 0.895655
4384 5 0.710485 0.657127 0.883308
4385 5 0.734905 0.628873 0.895006
1945 5 0.743275 0.707577 0.866599
1918 5 0.970703 0.623278 0.851393
3387 4 0.87366 0.595703 0.812275
3388 5 0.897194 0.611157 0.813227
3389 5 0.853651 0.614197 0.808751
3731 5 0.947947 0.500556 0.825433
1946 5 0.766273 0.710853 0.848367
2796 4 0.823097 0.671926 0.82329
2797 5 0.801262 0.688053 0.819592
2798 5 0.843503 0.67834 0.814483
4352 5 0.842486 0.744372 0.844868
4464 4 0.856788 0.74806 0.819868
4466 5 0.862612 0.72069 0.8181
3078 4 0.822349 0.617211 0.878447
3079 5 0.831961 0.626449 0.866548
1917 4 0.96357 0.602775 0.860021
1919 5 0.937944 0.610113 0.86446
2703 4 0.858414 0.537469 0.868588
2704 5 0.880396 0.553206 0.872469
2705 5 0.837775 0.544333 0.877192
3080 5 0.836116 0.592957 0.880523
1944 4 0.768493 0.714983 0.861679
3653 5 0.00636743 0.819131 0.853737
4269 4 0.19621 0.779883 0.818106
4270 5 0.221676 0.771928 0.822512
4271 5 0.192204 0.805385 0.823564
3204 4 0.113111 0.882358 0.847823
3205 5 0.13637 0.898171 0.84896
3206 5 0.0919546 0.90101 0.847302
3651 4 0.023667 0.840461 0.850623
4218 4 0.0156032 0.862223 0.822625
4219 5 0.0248032 0.881731 0.831333
4220 5 0.0244447 0.871338 0.810569
3023 5 0.183155 0.955441 0.856882
4122 4 0.175278 0.926965 0.804724
4124 5 0.197564 0.937738 0.811211
2325 4 0.0670465 0.766193 0.890316
2327 5 0.0478561 0.753078 0.897974
3037 5 0.0545501 0.898868 0.895305
3652 5 0.0380907 0.84538 0.861986
3972 4 0.13625 0.947808 0.878669
3973 5 0.126223 0.939793 0.890692
3974 5 0.118166 0.936802 0.86974
2322 4 0.217327 0.881554 0.889464
2323 5 0.218923 0.904451 0.881607
2324 5 0.226131 0.860396 0.881584
3021 4 0.177822 0.97815 0.864483
3022 5 0.188621 0.999729 0.85748
4323 4 0.242065 0.989963 0.883272
4325 5 0.242878 0.984878 0.896545
3562 5 0.335316 0.763128 0.804279
2458 5 0.329995 0.959649 0.802812
4257 4 0.279672 0.897537 0.810237
4258 5 0.287272 0.884273 0.821585
4259 5 0.251497 0.898663 0.810828
2319 4 0.390922 0.880076 0.826455
2320 5 0.364187 0.888972 0.827253
2321 5 0.401011 0.89232 0.81529
3006 4 0.438695 0.862606 0.845947
3007 5 0.457701 0.869033 0.836452
3008 5 0.451237 0.842734 0.853425
2166 4 0.31268 0.759744 0.860655
2168 5 0.289548 0.775854 0.85997
2167 5 0.334125 0.778087 0.860386
3270 4 0.301867 0.89727 0.858519
3271 5 0.324418 0.914244 0.858612
3272 5 0.279787 0.914825 0.858985
4324 5 0.254853 0.967664 0.877696
2004 4 0.445572 0.936087 0.899083
2005 5 0.46625 0.951857 0.893836
4722 4 0.37233 0.94329 0.87447
4723 5 0.376563 0.915401 0.874936
4724 5 0.384847 0.953166 0.88561
2440 5 0.607815 0.833074 0.806801
3689 5 0.55682 0.823036 0.812066
4419 4 0.523315 0.764087 0.831398
4420 5 0.543023 0.763145 0.821744
4421 5 0.505769 0.78462 0.827478
2439 4 0.600728 0.857768 0.80121
3687 4 0.534404 0.83638 0.81722
3688 5 0.545172 0.859158 0.823306
3732 4 0.630784 0.920916 0.809181
3734 5 0.643726 0.933892 0.819448
4204 5 0.528053 0.948627 0.805561
4779 4 0.595215 0.946758 0.85615
4780 5 0.621396 0.955637 0.853427
2214 4 0.696588 0.873621 0.825624
2215 5 0.70346 0.864714 0.838005
2216 5 0.705887 0.853259 0.817401
3528 4 0.729453 0.932523 0.814545
3529 5 0.738069 0.923492 0.826653
3051 4 0.533197 0.822858 0.891406
3052 5 0.556638 0.818839 0.898676
3390 4 0.620367 0.801427 0.880023
3391 5 0.622026 0.815616 0.891666
3392 5 0.597796 0.812297 0.873804
3933 4 0.672942 0.750693 0.877291
3934 5 0.69734 0.759718 0.882529
3935 5 0.672338 0.761715 0.864866
3053 5 0.537241 0.847678 0.885277
3618 4 0.665962 0.879147 0.861265
3620 5 0.641647 0.891106 0.865045
4781 5 0.587274 0.962024 0.866851
3619 5 0.684936 0.899984 0.862017
4508 5 0.746067 0.857598 0.89424
3117 4 0.848976 0.814663 0.817956
3118 5 0.870347 0.810098 0.809412
3234 4 0.961094 0.765884 0.818846
3235 5 0.987908 0.768124 0.814769
3236 5 0.95825 0.785863 0.828284
4350 4 0.855779 0.764168 0.852091
4465 5 0.857791 0.759077 0.807448
3530 5 0.750348 0.9492 0.810215
3831 4 0.815209 0.939397 0.853394
3833 5 0.795948 0.958748 0.849972
4401 4 0.832297 0.975693 0.801466
4402 5 0.821874 0.986827 0.812826
2568 4 0.905714 0.969096 0.834376
2569 5 0.90077 0.981826 0.822562
2570 5 0.928376 0.95296 0.832097
3119 5 0.845161 0.842624 0.817704
3832 5 0.84001 0.95197 0.851077
4488 4 0.875784 0.8552 0.850301
4489 5 0.894662 0.857073 0.840305
4490 5 0.86782 0.881857 0.852574
3420 4 0.965797 0.784167 0.884284
3421 5 0.981866 0.802743 0.890935
3422 5 0.939508 0.789652 0.888439
4351 5 0.848976 0.758398 0.864899
4068 4 0.759155 0.903263 0.899766
4069 5 0.780958 0.91527 0.893401
3909 4 0.899781 0.960597 0.879939
3910 5 0.902868 0.986652 0.884916
3911 5 0.871945 0.955969 0.880251
4239 4 0.93755 0.887837 0.882803
4240 5 0.964811 0.889344 0.886226
4241 5 0.937161 0.893574 0.869586
2273 5 0.0770427 0.0810437 0.926408
4701 4 0.16257 0.136504 0.901163
3020 5 0.0865235 0.175711 0.908139
3900 4 0.00645324 0.181431 0.905316
3901 5 0.0284661 0.198124 0.908081
2772 4 0.183851 0.244937 0.903002
2198 5 0.15309 0.14783 0.973057
2271 4 0.0985261 0.0754221 0.93474
2272 5 0.0862891 0.0649237 0.945821
2313 4 0.0381872 0.15733 0.945944
2315 5 0.0557074 0.136536 0.942322
4653 4 0.189633 0.119121 0.948565
4654 5 0.214482 0.132503 0.948417
4655 5 0.171373 0.137857 0.943499
2196 4 0.150936 0.174239 0.977709
2197 5 0.1565 0.190502 0.967001
2314 5 0.0497382 0.16816 0.957119
4095 4 0.450156 0.124022 0.909568
4096 5 0.464545 0.148017 0.91135
4097 5 0.428622 0.131216 0.901548
2687 5 0.339563 0.225159 0.921437
4841 5 0.32914 0.106156 0.976008
2199 4 0.394684 0.103651 0.950321
2200 5 0.416422 0.116346 0.956427
2201 5 0.403321 0.0998858 0.937596
4840 5 0.368582 0.0895417 0.969937
4839 4 0.342038 0.0819827 0.972765
4224 4 0.277156 0.204255 0.956425
4225 5 0.280337 0.2298 0.950889
4226 5 0.291765 0.186973 0.948356
2401 5 0.419105 0.234756 0.968663
2685 4 0.344048 0.225147 0.934765
2686 5 0.339317 0.198472 0.938553
3711 4 0.657038 0.1288 0.909409
3713 5 0.630531 0.133741 0.905418
3712 5 0.667868 0.154436 0.911662
4210 5 0.687613 0.0220289 0.928577
2304 4 0.645398 0.0141807 0.955646
2306 5 0.655368 0.0367863 0.962173
3513 4 0.627485 0.0821535 0.95138
3514 5 0.643897 0.100294 0.958114
3515 5 0.622559 0.0948047 0.939545
3699 4 0.52831 0.0483164 0.941888
3700 5 0.515839 0.0288589 0.949638
3701 5 0.508522 0.0680753 0.940057
4211 5 0.657203 0.0546314 0.929658
4209 4 0.684102 0.048731 0.932617
2469 4 0.527893 0.230536 0.970976
2470 5 0.530285 0.207118 0.963528
2471 5 0.500199 0.235974 0.971165
4719 4 0.641512 0.213818 0.950141
4720 5 0.654655 0.236823 0.945486
4721 5 0.614162 0.220791 0.950173
3692 5 0.808523 0.00661606 0.901029
4527 4 0.933682 0.166284 0.917152
4529 5 0.935935 0.14487 0.92588
4251 4 0.763824 0.246529 0.927779
3902 5 0.986618 0.198993 0.900659
4528 5 0.936721 0.18944 0.924734
3342 4 0.768118 0.141643 0.952512
3343 5 0.790245 0.154819 0.958037
3344 5 0.750523 0.16246 0.949006
4650 4 0.817047 0.0778076 0.967412
4651 5 0.832623 0.0901663 0.957831
4652 5 0.790709 0.0784196 0.962568
4089 4 0.981118 0.108946 0.958899
4090 5 0.968206 0.131582 0.953714
4091 5 0.969248 0.105506 0.971036
4107 4 0.908829 0.0919612 0.939155
4108 5 0.884543 0.102967 0.943583
4109 5 0.910034 0.0664192 0.944871
4691 5 0.860465 0.00167321 0.972985
2971 5 0.949196 0.248422 0.939211
2574 4 0.0669136 0.358875 0.905452
2575 5 0.0948369 0.362018 0.90418
2576 5 0.0602972 0.373662 0.916507
3447 4 0.183666 0.384488 0.924008
3448 5 0.207709 0.369807 0.923167
1989 4 0.0472208 0.311707 0.94095
1990 5 0.0702523 0.327821 0.942176
1991 5 0.0257718 0.330048 0.940715
2085 4 0.00878074 0.311143 0.974285
2086 5 0.00985808 0.299852 0.961923
2087 5 0.0358008 0.3136 0.978006
2331 4 0.241746 0.321056 0.973322
2032 5 0.100906 0.477933 0.930711
4299 4 0.0334447 0.469005 0.952467
4300 5 0.0576445 0.469947 0.9594
4301 5 0.0407016 0.476049 0.939863
2333 5 0.230598 0.345713 0.977161
3449 5 0.17757 0.384809 0.937188
2634 4 0.335795 0.295102 0.903325
3081 4 0.482045 0.488521 0.914869
3082 5 0.488793 0.49528 0.902166
3083 5 0.498068 0.466037 0.917676
2332 5 0.264797 0.328151 0.96631
2400 4 0.417909 0.262805 0.967265
2402 5 0.440997 0.272283 0.973571
3663 4 0.425649 0.445999 0.940093
3664 5 0.430664 0.4731 0.943003
3665 5 0.401801 0.44643 0.932875
3828 4 0.498917 0.417575 0.947236
3829 5 0.495095 0.435722 0.957413
3830 5 0.473501 0.405997 0.945286
3904 5 0.490522 0.349794 0.951769
3905 5 0.47941 0.359261 0.971946
4398 4 0.414657 0.350964 0.972813
4399 5 0.438853 0.365441 0.973425
4400 5 0.394897 0.370598 0.970635
2523 4 0.52178 0.288087 0.905379
2524 5 0.541178 0.30141 0.912833
2525 5 0.503016 0.308118 0.90223
2609 5 0.662527 0.366929 0.92294
3102 4 0.580958 0.271211 0.953499
3103 5 0.590389 0.28881 0.963041
3104 5 0.553168 0.276023 0.952964
2607 4 0.654589 0.37 0.935811
2811 4 0.593186 0.43919 0.932516
2812 5 0.615646 0.456285 0.932501
2813 5 0.571008 0.456646 0.932652
3468 4 0.65574 0.361632 0.968623
3469 5 0.648516 0.350817 0.980604
3903 4 0.501305 0.351817 0.964207
4353 4 0.619791 0.422725 0.973294
4354 5 0.640383 0.428025 0.964417
4355 5 0.602657 0.445078 0.972402
2608 5 0.677864 0.364347 0.942953
3470 5 0.680078 0.34888 0.965533
3951 4 0.718181 0.498901 0.964749
3952 5 0.696366 0.483741 0.969311
3953 5 0.726048 0.48582 0.953394
4252 5 0.755359 0.269616 0.921152
3028 5 0.854179 0.298513 0.925696
3029 5 0.855957 0.254529 0.922147
2679 4 0.792543 0.474787 0.911853
2680 5 0.817781 0.485277 0.915223
2681 5 0.777197 0.476813 0.923142
3186 4 0.938668 0.40644 0.928349
3187 5 0.945428 0.379073 0.927675
4677 4 0.897477 0.38111 0.90183
4678 5 0.913141 0.402417 0.906548
4679 5 0.871505 0.391912 0.900711
4253 5 0.76807 0.255327 0.940444
2970 4 0.923829 0.260748 0.938673
2972 5 0.929254 0.288341 0.939829
3027 4 0.846054 0.273715 0.930842
3188 5 0.957815 0.417566 0.936719
3363 4 0.875638 0.434633 0.943485
3364 5 0.898825 0.420438 0.939857
3365 5 0.883664 0.461692 0.943593
2031 4 0.0938601 0.504257 0.927193
2033 5 0.0758735 0.501019 0.916905
2298 4 0.0931083 0.578096 0.922874
2299 5 0.120947 0.580881 0.921092
2300 5 0.0847289 0.603215 0.927548
2376 4 0.169309 0.625985 0.902126
2377 5 0.19591 0.631872 0.905653
2487 4 0.15357 0.575284 0.958792
2488 5 0.134956 0.57561 0.968938
3354 4 0.0657175 0.618212 0.950627
3355 5 0.07263 0.639912 0.958602
3356 5 0.038764 0.612728 0.953656
2489 5 0.176006 0.561738 0.963804
3897 4 0.112058 0.717297 0.954602
3898 5 0.139126 0.725176 0.953944
3899 5 0.0986985 0.734754 0.946134
1995 4 0.197361 0.721117 0.942551
1996 5 0.224914 0.727225 0.942354
1997 5 0.185338 0.743483 0.948445
2605 5 0.336847 0.562437 0.917429
2763 4 0.465726 0.571566 0.900936
2764 5 0.448392 0.593791 0.900212
3798 4 0.478272 0.715792 0.906811
3800 5 0.457181 0.734384 0.907997
4245 4 0.357082 0.703372 0.905426
4246 5 0.378388 0.720623 0.908639
4247 5 0.349986 0.691059 0.917089
2606 5 0.31191 0.554364 0.934712
2745 4 0.304736 0.663326 0.967109
2746 5 0.303609 0.651284 0.954911
4014 4 0.259139 0.568102 0.957097
4015 5 0.26915 0.589088 0.964751
4016 5 0.255114 0.579836 0.944971
2604 4 0.335788 0.546525 0.928568
4146 4 0.408828 0.62299 0.933847
4147 5 0.41186 0.651024 0.933254
4148 5 0.385173 0.619081 0.94097
2747 5 0.289146 0.686719 0.965901
2343 4 0.363843 0.740587 0.937508
4377 4 0.43257 0.723865 0.967305
4378 5 0.451751 0.737432 0.959824
4379 5 0.427703 0.741141 0.977724
2010 4 0.590272 0.505344 0.901156
2011 5 0.612574 0.522644 0.901154
2012 5 0.567933 0.522597 0.901143
2667 4 0.734274 0.651513 0.922067
2668 5 0.732093 0.623581 0.920429
4738 5 0.733744 0.515605 0.923977
3799 5 0.50108 0.731607 0.904357
4181 5 0.601493 0.712574 0.927969
2787 4 0.611404 0.576985 0.950016
2788 5 0.603765 0.579013 0.937056
2789 5 0.598112 0.553926 0.954508
4635 4 0.663774 0.651754 0.942846
4636 5 0.678715 0.655296 0.954173
4737 4 0.716541 0.533845 0.930176
4739 5 0.732495 0.556708 0.932285
4179 4 0.599177 0.731206 0.938048
4637 5 0.676059 0.668906 0.933878
2669 5 0.762059 0.656363 0.922579
3647 5 0.820364 0.641703 0.909866
3645 4 0.838651 0.653827 0.918358
4141 5 0.867375 0.52154 0.925173
3646 5 0.836866 0.681404 0.915612
3660 4 0.991253 0.704725 0.924198
3661 5 0.98701 0.719856 0.912984
3087 4 0.827889 0.545898 0.975889
3088 5 0.800858 0.553303 0.977485
3089 5 0.831759 0.545645 0.962518
4816 5 0.819101 0.600139 0.952991
4140 4 0.877472 0.536114 0.935677
4142 5 0.859 0.557144 0.937414
4815 4 0.837177 0.621618 0.95439
4817 5 0.839708 0.632327 0.941958
4829 5 0.78741 0.704433 0.963092
4828 5 0.782301 0.682815 0.944572
4827 4 0.788343 0.708198 0.94972
3662 5 0.965402 0.700668 0.929258
3516 4 0.0960408 0.767803 0.918645
3517 5 0.118136 0.78536 0.918852
3518 5 0.0735024 0.784793 0.918592
3036 4 0.0581378 0.886096 0.90722
3038 5 0.0321794 0.878068 0.910874
3165 4 0.145973 0.956675 0.924737
3167 5 0.129026 0.977793 0.928548
3166 5 0.168949 0.969505 0.919856
1947 4 0.0190802 0.831323 0.938083
3429 4 0.0422921 0.754033 0.976006
3430 5 0.0628494 0.756464 0.966829
3431 5 0.026824 0.777425 0.974477
1948 5 0.0218977 0.858178 0.942012
2973 4 0.0842628 0.85915 0.970624
2974 5 0.108894 0.872711 0.9718
2975 5 0.0649448 0.879701 0.970117
4049 5 0.164481 0.902065 0.937689
4047 4 0.187765 0.887112 0.935029
4048 5 0.208765 0.905916 0.935721
2836 5 0.416938 0.825534 0.906514
2837 5 0.443424 0.830186 0.923556
2006 5 0.428594 0.954619 0.905226
2835 4 0.417549 0.836229 0.919004
3292 5 0.448754 0.905945 0.925299
3834 4 0.383624 0.905221 0.91321
3835 5 0.385024 0.893714 0.925519
3836 5 0.367592 0.887374 0.906098
2344 5 0.385498 0.753041 0.931224
2345 5 0.353807 0.760389 0.945845
2862 4 0.4968 0.774683 0.97307
2863 5 0.493725 0.764289 0.985534
2864 5 0.474006 0.790866 0.971205
3497 5 0.375841 0.832432 0.975448
3267 4 0.473069 0.980843 0.93384
3268 5 0.48351 0.995051 0.944382
3269 5 0.494375 0.964442 0.929734
3291 4 0.440975 0.908652 0.938211
3293 5 0.462674 0.921835 0.944108
3324 4 0.398701 0.93423 0.958068
3325 5 0.379318 0.947937 0.950766
3326 5 0.384774 0.925535 0.969049
3495 4 0.396467 0.840547 0.96709
3496 5 0.404186 0.865982 0.97163
4507 5 0.73437 0.819221 0.903602
4070 5 0.740774 0.924325 0.901631
4506 4 0.734574 0.847161 0.905514
4180 5 0.587571 0.753994 0.932335
2305 5 0.641163 0.994985 0.965334
3196 5 0.657853 0.899989 0.949401
4671 4 0.529537 0.919033 0.953869
4672 5 0.521374 0.945301 0.950841
4673 5 0.542269 0.909743 0.94267
3195 4 0.66928 0.917709 0.940426
3197 5 0.6923 0.904284 0.935977
3254 5 0.734296 0.962377 0.938083
3978 4 0.868159 0.940777 0.91955
3979 5 0.889307 0.937033 0.910791
3980 5 0.85325 0.962225 0.914436
3990 4 0.774646 0.794666 0.966761
3991 5 0.800649 0.783903 0.967793
3992 5 0.777692 0.81724 0.958789
1949 5 0.99847 0.831943 0.928864
3252 4 0.752536 0.94085 0.938438
3253 5 0.776625 0.952302 0.942855
3030 4 0.897485 0.910559 0.945757
3031 5 0.919645 0.928028 0.946062
3032 5 0.875012 0.927636 0.945732
4689 4 0.877013 0.981199 0.968116
4690 5 0.901934 0.99373 0.966053
ITEM: TIMESTEP
2
ITEM: NUMBER OF ATOMS
4812
ITEM: BOX BOUNDS pp pp pp
-2.5841700000000001e-01 3.3661583000000000e+01
-2.5841700000000001e-01 3.3661583000000000e+01
-2.5841700000000001e-01 7.0661582999999993e+01
ITEM: ATOMS id type xs ys zs
1 1 0.0388684 0.0388684 0.0185902
7 1 0.163868 0.163868 0.0185902
9 1 0.132618 0.00761843 0.00364378
10 2 0.0701184 0.0701184 0.0634295
13 1 0.0701184 0.132618 0.0335366
16 2 0.00761843 0.132618 0.00364378
17 2 0.132618 0.0701184 0.0335366
21 2 0.00761843 0.00761843 0.0634295
24 2 0.132618 0.132618 0.0634295
27 3 0.131532 0.0712044 0.0629101
30 3 0.00870436 0.133704 0.0330172
35 3 0.131532 0.131532 0.034056
38 3 0.0690325 0.00870436 0.0639488
43 3 0.0712044 0.131532 0.0629101
46 3 0.133704 0.0690325 0.00416317
49 3 0.133704 0.00870436 0.0330172
51 3 0.00870436 0.0690325 0.0639488
53 3 0.0690325 0.133704 0.00416317
55 3 0.0712044 0.0712044 0.034056
1593 3 0.0712044 0.00653249 0.00312439
1097 3 0.00653249 0.0712044 0.00312439
881 3 0.00653249 0.00653249 0.034056
6 1 0.226368 0.101368 0.048483
20 2 0.195118 0.00761843 0.0335366
22 1 0.195118 0.0701184 0.00364378
26 3 0.194032 0.00870436 0.00416317
40 3 0.194032 0.0690325 0.0330172
44 3 0.194032 0.133704 0.0639488
950 3 0.196204 0.131532 0.00312439
709 3 0.196204 0.00653249 0.0629101
4 1 0.101368 0.226368 0.048483
14 2 0.00761843 0.195118 0.0335366
23 1 0.0701184 0.195118 0.00364378
28 3 0.133704 0.194032 0.0639488
34 3 0.00870436 0.194032 0.00416317
48 3 0.0690325 0.194032 0.0330172
941 3 0.131532 0.196204 0.00312439
220 3 0.00653249 0.196204 0.0629101
11 1 0.195118 0.195118 0.0634295
31 3 0.196204 0.196204 0.034056
3 1 0.163868 0.0388684 0.0783759
5 1 0.0388684 0.163868 0.0783759
15 2 0.00761843 0.0701184 0.0933223
19 1 0.0701184 0.00761843 0.0933223
32 3 0.0690325 0.0690325 0.0928029
36 3 0.133704 0.133704 0.0928029
42 3 0.00870436 0.00870436 0.0928029
722 3 0.131532 0.00653249 0.0938417
197 3 0.00653249 0.131532 0.0938417
12 1 0.195118 0.132618 0.0933223
47 3 0.196204 0.0712044 0.0938417
18 2 0.132618 0.195118 0.0933223
39 3 0.0712044 0.196204 0.0938417
56 3 0.194032 0.194032 0.0928029
929 3 0.256532 0.0712044 0.00312439
713 3 0.256532 0.00653249 0.034056
57 1 0.288868 0.0388684 0.0185902
66 2 0.320118 0.0701184 0.0634295
69 1 0.320118 0.132618 0.0335366
72 1 0.257618 0.132618 0.00364378
77 1 0.257618 0.00761843 0.0634295
86 3 0.258704 0.133704 0.0330172
94 3 0.319032 0.00870436 0.0639488
99 3 0.321204 0.131532 0.0629101
107 3 0.258704 0.0690325 0.0639488
109 3 0.319032 0.133704 0.00416317
111 3 0.321204 0.0712044 0.034056
1649 3 0.321204 0.00653249 0.00312439
62 1 0.476368 0.101368 0.048483
63 1 0.413868 0.163868 0.0185902
65 1 0.382618 0.00761843 0.00364378
73 2 0.382618 0.0701184 0.0335366
76 2 0.445118 0.00761843 0.0335366
78 1 0.445118 0.0701184 0.00364378
80 2 0.382618 0.132618 0.0634295
82 3 0.444032 0.00870436 0.00416317
83 3 0.381532 0.0712044 0.0629101
91 3 0.381532 0.131532 0.034056
96 3 0.444032 0.0690325 0.0330172
100 3 0.444032 0.133704 0.0639488
102 3 0.383704 0.0690325 0.00416317
105 3 0.383704 0.00870436 0.0330172
1006 3 0.446204 0.131532 0.00312439
765 3 0.446204 0.00653249 0.0629101
52 3 0.256532 0.196204 0.0629101
70 1 0.257618 0.195118 0.0335366
79 2 0.320118 0.195118 0.00364378
90 3 0.258704 0.194032 0.00416317
104 3 0.319032 0.194032 0.0330172
60 1 0.351368 0.226368 0.048483
67 2 0.445118 0.195118 0.0634295
84 3 0.383704 0.194032 0.0639488
87 3 0.446204 0.196204 0.034056
997 3 0.381532 0.196204 0.00312439
61 1 0.288868 0.163868 0.0783759
29 3 0.256532 0.131532 0.0938417
71 1 0.257618 0.0701184 0.0933223
75 2 0.320118 0.00761843 0.0933223
88 3 0.319032 0.0690325 0.0928029
98 3 0.258704 0.00870436 0.0928029
59 1 0.413868 0.0388684 0.0783759
68 1 0.445118 0.132618 0.0933223
92 3 0.383704 0.133704 0.0928029
103 3 0.446204 0.0712044 0.0938417
778 3 0.381532 0.00653249 0.0938417
95 3 0.321204 0.196204 0.0938417
74 2 0.382618 0.195118 0.0933223
112 3 0.444032 0.194032 0.0928029
985 3 0.506532 0.0712044 0.00312439
769 3 0.506532 0.00653249 0.034056
113 1 0.538868 0.0388684 0.0185902
119 1 0.663868 0.163868 0.0185902
121 2 0.632618 0.00761843 0.00364378
122 2 0.570118 0.0701184 0.0634295
125 1 0.570118 0.132618 0.0335366
128 2 0.507618 0.132618 0.00364378
129 1 0.632618 0.0701184 0.0335366
133 1 0.507618 0.00761843 0.0634295
136 2 0.632618 0.132618 0.0634295
139 3 0.631532 0.0712044 0.0629101
142 3 0.508704 0.133704 0.0330172
147 3 0.631532 0.131532 0.034056
150 3 0.569032 0.00870436 0.0639488
155 3 0.571204 0.131532 0.0629101
158 3 0.633704 0.0690325 0.00416317
161 3 0.633704 0.00870436 0.0330172
163 3 0.508704 0.0690325 0.0639488
165 3 0.569032 0.133704 0.00416317
167 3 0.571204 0.0712044 0.034056
1705 3 0.571204 0.00653249 0.00312439
118 1 0.726368 0.101368 0.048483
132 1 0.695118 0.00761843 0.0335366
134 1 0.695118 0.0701184 0.00364378
138 3 0.694032 0.00870436 0.00416317
152 3 0.694032 0.0690325 0.0330172
156 3 0.694032 0.133704 0.0639488
1062 3 0.696204 0.131532 0.00312439
821 3 0.696204 0.00653249 0.0629101
108 3 0.506532 0.196204 0.0629101
116 1 0.601368 0.226368 0.048483
126 2 0.507618 0.195118 0.0335366
135 2 0.570118 0.195118 0.00364378
140 3 0.633704 0.194032 0.0639488
146 3 0.508704 0.194032 0.00416317
160 3 0.569032 0.194032 0.0330172
1053 3 0.631532 0.196204 0.00312439
123 1 0.695118 0.195118 0.0634295
143 3 0.696204 0.196204 0.034056
115 1 0.663868 0.0388684 0.0783759
117 1 0.538868 0.163868 0.0783759
85 3 0.506532 0.131532 0.0938417
127 2 0.507618 0.0701184 0.0933223
131 1 0.570118 0.00761843 0.0933223
144 3 0.569032 0.0690325 0.0928029
148 3 0.633704 0.133704 0.0928029
154 3 0.508704 0.00870436 0.0928029
834 3 0.631532 0.00653249 0.0938417
124 2 0.695118 0.132618 0.0933223
159 3 0.696204 0.0712044 0.0938417
130 2 0.632618 0.195118 0.0933223
151 3 0.571204 0.196204 0.0938417
168 3 0.694032 0.194032 0.0928029
1041 3 0.756532 0.0712044 0.00312439
825 3 0.756532 0.00653249 0.034056
169 1 0.788868 0.0388684 0.0185902
178 1 0.820118 0.0701184 0.0634295
181 1 0.820118 0.132618 0.0335366
184 1 0.757618 0.132618 0.00364378
189 1 0.757618 0.00761843 0.0634295
198 3 0.758704 0.133704 0.0330172
206 3 0.819032 0.00870436 0.0639488
211 3 0.821204 0.131532 0.0629101
219 3 0.758704 0.0690325 0.0639488
221 3 0.819032 0.133704 0.00416317
223 3 0.821204 0.0712044 0.034056
1761 3 0.821204 0.00653249 0.00312439
174 1 0.976368 0.101368 0.048483
175 1 0.913868 0.163868 0.0185902
177 1 0.882618 0.00761843 0.00364378
185 2 0.882618 0.0701184 0.0335366
188 2 0.945118 0.00761843 0.0335366
190 1 0.945118 0.0701184 0.00364378
192 2 0.882618 0.132618 0.0634295
194 3 0.944032 0.00870436 0.00416317
195 3 0.881532 0.0712044 0.0629101
203 3 0.881532 0.131532 0.034056
208 3 0.944032 0.0690325 0.0330172
212 3 0.944032 0.133704 0.0639488
214 3 0.883704 0.0690325 0.00416317
217 3 0.883704 0.00870436 0.0330172
1118 3 0.946204 0.131532 0.00312439
877 3 0.946204 0.00653249 0.0629101
164 3 0.756532 0.196204 0.0629101
182 1 0.757618 0.195118 0.0335366
191 1 0.820118 0.195118 0.00364378
202 3 0.758704 0.194032 0.00416317
216 3 0.819032 0.194032 0.0330172
172 1 0.851368 0.226368 0.048483
179 2 0.945118 0.195118 0.0634295
196 3 0.883704 0.194032 0.0639488
199 3 0.946204 0.196204 0.034056
1109 3 0.881532 0.196204 0.00312439
173 1 0.788868 0.163868 0.0783759
141 3 0.756532 0.131532 0.0938417
183 2 0.757618 0.0701184 0.0933223
187 2 0.820118 0.00761843 0.0933223
200 3 0.819032 0.0690325 0.0928029
210 3 0.758704 0.00870436 0.0928029
171 1 0.913868 0.0388684 0.0783759
180 2 0.945118 0.132618 0.0933223
204 3 0.883704 0.133704 0.0928029
215 3 0.946204 0.0712044 0.0938417
890 3 0.881532 0.00653249 0.0938417
207 3 0.821204 0.196204 0.0938417
186 2 0.882618 0.195118 0.0933223
224 3 0.944032 0.194032 0.0928029
921 3 0.0712044 0.256532 0.00312439
225 1 0.0388684 0.288868 0.0185902
233 1 0.132618 0.257618 0.00364378
234 2 0.0701184 0.320118 0.0634295
241 1 0.132618 0.320118 0.0335366
245 2 0.00761843 0.257618 0.0634295
251 3 0.131532 0.321204 0.0629101
262 3 0.0690325 0.258704 0.0639488
270 3 0.133704 0.319032 0.00416317
273 3 0.133704 0.258704 0.0330172
275 3 0.00870436 0.319032 0.0639488
279 3 0.0712044 0.321204 0.034056
209 3 0.00653249 0.256532 0.034056
1321 3 0.00653249 0.321204 0.00312439
37 3 0.196204 0.256532 0.0629101
244 2 0.195118 0.257618 0.0335366
246 1 0.195118 0.320118 0.00364378
250 3 0.194032 0.258704 0.00416317
264 3 0.194032 0.319032 0.0330172
228 1 0.101368 0.476368 0.048483
231 1 0.163868 0.413868 0.0185902
237 2 0.0701184 0.382618 0.0335366
238 2 0.00761843 0.445118 0.0335366
240 1 0.00761843 0.382618 0.00364378
247 2 0.0701184 0.445118 0.00364378
248 2 0.132618 0.382618 0.0634295
252 3 0.133704 0.444032 0.0639488
254 3 0.00870436 0.383704 0.0330172
258 3 0.00870436 0.444032 0.00416317
259 3 0.131532 0.381532 0.034056
267 3 0.0712044 0.381532 0.0629101
272 3 0.0690325 0.444032 0.0330172
277 3 0.0690325 0.383704 0.00416317
1165 3 0.131532 0.446204 0.00312439
444 3 0.00653249 0.446204 0.0629101
230 1 0.226368 0.351368 0.048483
235 1 0.195118 0.445118 0.0634295
255 3 0.196204 0.446204 0.034056
268 3 0.194032 0.383704 0.0639488
1174 3 0.196204 0.381532 0.00312439
227 1 0.163868 0.288868 0.0783759
50 3 0.131532 0.256532 0.0938417
239 2 0.00761843 0.320118 0.0933223
243 2 0.0701184 0.257618 0.0933223
256 3 0.0690325 0.319032 0.0928029
266 3 0.00870436 0.258704 0.0928029
271 3 0.196204 0.321204 0.0938417
229 1 0.0388684 0.413868 0.0783759
242 2 0.132618 0.445118 0.0933223
260 3 0.133704 0.383704 0.0928029
263 3 0.0712044 0.446204 0.0938417
421 3 0.00653249 0.381532 0.0938417
236 2 0.195118 0.382618 0.0933223
280 3 0.194032 0.444032 0.0928029
41 3 0.256532 0.256532 0.034056
1153 3 0.256532 0.321204 0.00312439
977 3 0.321204 0.256532 0.00312439
281 1 0.288868 0.288868 0.0185902
290 1 0.320118 0.320118 0.0634295
301 1 0.257618 0.257618 0.0634295
318 3 0.319032 0.258704 0.0639488
331 3 0.258704 0.319032 0.0639488
335 3 0.321204 0.321204 0.034056
93 3 0.446204 0.256532 0.0629101
289 1 0.382618 0.257618 0.00364378
297 2 0.382618 0.320118 0.0335366
300 1 0.445118 0.257618 0.0335366
302 2 0.445118 0.320118 0.00364378
306 3 0.444032 0.258704 0.00416317
307 3 0.381532 0.321204 0.0629101
320 3 0.444032 0.319032 0.0330172
326 3 0.383704 0.319032 0.00416317
329 3 0.383704 0.258704 0.0330172
276 3 0.256532 0.446204 0.0629101
293 1 0.320118 0.382618 0.0335366
294 2 0.257618 0.445118 0.0335366
296 2 0.257618 0.382618 0.00364378
303 1 0.320118 0.445118 0.00364378
310 3 0.258704 0.383704 0.0330172
314 3 0.258704 0.444032 0.00416317
323 3 0.321204 0.381532 0.0629101
328 3 0.319032 0.444032 0.0330172
333 3 0.319032 0.383704 0.00416317
284 1 0.351368 0.476368 0.048483
286 1 0.476368 0.351368 0.048483
287 1 0.413868 0.413868 0.0185902
291 1 0.445118 0.445118 0.0634295
304 1 0.382618 0.382618 0.0634295
308 3 0.383704 0.444032 0.0639488
311 3 0.446204 0.446204 0.034056
315 3 0.381532 0.381532 0.034056
324 3 0.444032 0.383704 0.0639488
1221 3 0.381532 0.446204 0.00312439
1230 3 0.446204 0.381532 0.00312439
295 1 0.257618 0.320118 0.0933223
299 1 0.320118 0.257618 0.0933223
312 3 0.319032 0.319032 0.0928029
322 3 0.258704 0.258704 0.0928029
283 1 0.413868 0.288868 0.0783759
106 3 0.381532 0.256532 0.0938417
327 3 0.446204 0.321204 0.0938417
285 1 0.288868 0.413868 0.0783759
253 3 0.256532 0.381532 0.0938417
319 3 0.321204 0.446204 0.0938417
292 2 0.445118 0.382618 0.0933223
298 2 0.382618 0.445118 0.0933223
316 3 0.383704 0.383704 0.0928029
336 3 0.444032 0.444032 0.0928029
97 3 0.506532 0.256532 0.034056
1209 3 0.506532 0.321204 0.00312439
1033 3 0.571204 0.256532 0.00312439
337 1 0.538868 0.288868 0.0185902
345 2 0.632618 0.257618 0.00364378
346 1 0.570118 0.320118 0.0634295
353 2 0.632618 0.320118 0.0335366
357 2 0.507618 0.257618 0.0634295
363 3 0.631532 0.321204 0.0629101
374 3 0.569032 0.258704 0.0639488
382 3 0.633704 0.319032 0.00416317
385 3 0.633704 0.258704 0.0330172
387 3 0.508704 0.319032 0.0639488
391 3 0.571204 0.321204 0.034056
149 3 0.696204 0.256532 0.0629101
356 1 0.695118 0.257618 0.0335366
358 2 0.695118 0.320118 0.00364378
362 3 0.694032 0.258704 0.00416317
376 3 0.694032 0.319032 0.0330172
332 3 0.506532 0.446204 0.0629101
340 1 0.601368 0.476368 0.048483
343 1 0.663868 0.413868 0.0185902
349 1 0.570118 0.382618 0.0335366
350 2 0.507618 0.445118 0.0335366
352 1 0.507618 0.382618 0.00364378
359 1 0.570118 0.445118 0.00364378
360 2 0.632618 0.382618 0.0634295
364 3 0.633704 0.444032 0.0639488
366 3 0.508704 0.383704 0.0330172
370 3 0.508704 0.444032 0.00416317
371 3 0.631532 0.381532 0.034056
379 3 0.571204 0.381532 0.0629101
384 3 0.569032 0.444032 0.0330172
389 3 0.569032 0.383704 0.00416317
1277 3 0.631532 0.446204 0.00312439
342 1 0.726368 0.351368 0.048483
347 1 0.695118 0.445118 0.0634295
367 3 0.696204 0.446204 0.034056
380 3 0.694032 0.383704 0.0639488
1286 3 0.696204 0.381532 0.00312439
339 1 0.663868 0.288868 0.0783759
162 3 0.631532 0.256532 0.0938417
351 2 0.507618 0.320118 0.0933223
355 1 0.570118 0.257618 0.0933223
368 3 0.569032 0.319032 0.0928029
378 3 0.508704 0.258704 0.0928029
383 3 0.696204 0.321204 0.0938417
341 1 0.538868 0.413868 0.0783759
309 3 0.506532 0.381532 0.0938417
354 1 0.632618 0.445118 0.0933223
372 3 0.633704 0.383704 0.0928029
375 3 0.571204 0.446204 0.0938417
348 1 0.695118 0.382618 0.0933223
392 3 0.694032 0.444032 0.0928029
153 3 0.756532 0.256532 0.034056
1265 3 0.756532 0.321204 0.00312439
1089 3 0.821204 0.256532 0.00312439
393 1 0.788868 0.288868 0.0185902
402 2 0.820118 0.320118 0.0634295
413 1 0.757618 0.257618 0.0634295
430 3 0.819032 0.258704 0.0639488
443 3 0.758704 0.319032 0.0639488
447 3 0.821204 0.321204 0.034056
205 3 0.946204 0.256532 0.0629101
401 1 0.882618 0.257618 0.00364378
409 1 0.882618 0.320118 0.0335366
412 2 0.945118 0.257618 0.0335366
414 2 0.945118 0.320118 0.00364378
418 3 0.944032 0.258704 0.00416317
419 3 0.881532 0.321204 0.0629101
432 3 0.944032 0.319032 0.0330172
438 3 0.883704 0.319032 0.00416317
441 3 0.883704 0.258704 0.0330172
388 3 0.756532 0.446204 0.0629101
405 1 0.820118 0.382618 0.0335366
406 1 0.757618 0.445118 0.0335366
408 1 0.757618 0.382618 0.00364378
415 1 0.820118 0.445118 0.00364378
422 3 0.758704 0.383704 0.0330172
426 3 0.758704 0.444032 0.00416317
435 3 0.821204 0.381532 0.0629101
440 3 0.819032 0.444032 0.0330172
445 3 0.819032 0.383704 0.00416317
396 1 0.851368 0.476368 0.048483
398 1 0.976368 0.351368 0.048483
399 1 0.913868 0.413868 0.0185902
403 1 0.945118 0.445118 0.0634295
416 1 0.882618 0.382618 0.0634295
420 3 0.883704 0.444032 0.0639488
423 3 0.946204 0.446204 0.034056
427 3 0.881532 0.381532 0.034056
436 3 0.944032 0.383704 0.0639488
1333 3 0.881532 0.446204 0.00312439
1342 3 0.946204 0.381532 0.00312439
407 2 0.757618 0.320118 0.0933223
411 1 0.820118 0.257618 0.0933223
424 3 0.819032 0.319032 0.0928029
434 3 0.758704 0.258704 0.0928029
395 1 0.913868 0.288868 0.0783759
218 3 0.881532 0.256532 0.0938417
439 3 0.946204 0.321204 0.0938417
397 1 0.788868 0.413868 0.0783759
365 3 0.756532 0.381532 0.0938417
431 3 0.821204 0.446204 0.0938417
404 2 0.945118 0.382618 0.0933223
410 1 0.882618 0.445118 0.0933223
428 3 0.883704 0.383704 0.0928029
448 3 0.944032 0.444032 0.0928029
1145 3 0.0712044 0.506532 0.00312439
449 1 0.0388684 0.538868 0.0185902
455 1 0.163868 0.663868 0.0185902
457 1 0.132618 0.507618 0.00364378
458 2 0.0701184 0.570118 0.0634295
461 2 0.0701184 0.632618 0.0335366
464 2 0.00761843 0.632618 0.00364378
465 2 0.132618 0.570118 0.0335366
469 2 0.00761843 0.507618 0.0634295
472 2 0.132618 0.632618 0.0634295
475 3 0.131532 0.571204 0.0629101
478 3 0.00870436 0.633704 0.0330172
483 3 0.131532 0.631532 0.034056
486 3 0.0690325 0.508704 0.0639488
491 3 0.0712044 0.631532 0.0629101
494 3 0.133704 0.569032 0.00416317
497 3 0.133704 0.508704 0.0330172
499 3 0.00870436 0.569032 0.0639488
501 3 0.0690325 0.633704 0.00416317
503 3 0.0712044 0.571204 0.034056
433 3 0.00653249 0.506532 0.034056
1545 3 0.00653249 0.571204 0.00312439
261 3 0.196204 0.506532 0.0629101
454 1 0.226368 0.601368 0.048483
468 2 0.195118 0.507618 0.0335366
470 1 0.195118 0.570118 0.00364378
474 3 0.194032 0.508704 0.00416317
488 3 0.194032 0.569032 0.0330172
492 3 0.194032 0.633704 0.0639488
1398 3 0.196204 0.631532 0.00312439
452 1 0.101368 0.726368 0.048483
462 2 0.00761843 0.695118 0.0335366
471 2 0.0701184 0.695118 0.00364378
476 3 0.133704 0.694032 0.0639488
482 3 0.00870436 0.694032 0.00416317
496 3 0.0690325 0.694032 0.0330172
1389 3 0.131532 0.696204 0.00312439
668 3 0.00653249 0.696204 0.0629101
459 1 0.195118 0.695118 0.0634295
479 3 0.196204 0.696204 0.034056
451 1 0.163868 0.538868 0.0783759
453 1 0.0388684 0.663868 0.0783759
274 3 0.131532 0.506532 0.0938417
463 1 0.00761843 0.570118 0.0933223
467 2 0.0701184 0.507618 0.0933223
480 3 0.0690325 0.569032 0.0928029
484 3 0.133704 0.633704 0.0928029
490 3 0.00870436 0.508704 0.0928029
645 3 0.00653249 0.631532 0.0938417
460 2 0.195118 0.632618 0.0933223
495 3 0.196204 0.571204 0.0938417
466 2 0.132618 0.695118 0.0933223
487 3 0.0712044 0.696204 0.0938417
504 3 0.194032 0.694032 0.0928029
265 3 0.256532 0.506532 0.034056
1377 3 0.256532 0.571204 0.00312439
1201 3 0.321204 0.506532 0.00312439
505 1 0.288868 0.538868 0.0185902
514 1 0.320118 0.570118 0.0634295
517 2 0.320118 0.632618 0.0335366
520 2 0.257618 0.632618 0.00364378
525 1 0.257618 0.507618 0.0634295
534 3 0.258704 0.633704 0.0330172
542 3 0.319032 0.508704 0.0639488
547 3 0.321204 0.631532 0.0629101
555 3 0.258704 0.569032 0.0639488
557 3 0.319032 0.633704 0.00416317
559 3 0.321204 0.571204 0.034056
317 3 0.446204 0.506532 0.0629101
510 1 0.476368 0.601368 0.048483
511 1 0.413868 0.663868 0.0185902
513 2 0.382618 0.507618 0.00364378
521 1 0.382618 0.570118 0.0335366
524 1 0.445118 0.507618 0.0335366
526 2 0.445118 0.570118 0.00364378
528 2 0.382618 0.632618 0.0634295
530 3 0.444032 0.508704 0.00416317
531 3 0.381532 0.571204 0.0629101
539 3 0.381532 0.631532 0.034056
544 3 0.444032 0.569032 0.0330172
548 3 0.444032 0.633704 0.0639488
550 3 0.383704 0.569032 0.00416317
553 3 0.383704 0.508704 0.0330172
1454 3 0.446204 0.631532 0.00312439
500 3 0.256532 0.696204 0.0629101
518 2 0.257618 0.695118 0.0335366
527 2 0.320118 0.695118 0.00364378
538 3 0.258704 0.694032 0.00416317
552 3 0.319032 0.694032 0.0330172
508 1 0.351368 0.726368 0.048483
515 1 0.445118 0.695118 0.0634295
532 3 0.383704 0.694032 0.0639488
535 3 0.446204 0.696204 0.034056
1445 3 0.381532 0.696204 0.00312439
509 1 0.288868 0.663868 0.0783759
477 3 0.256532 0.631532 0.0938417
519 1 0.257618 0.570118 0.0933223
523 2 0.320118 0.507618 0.0933223
536 3 0.319032 0.569032 0.0928029
546 3 0.258704 0.508704 0.0928029
507 1 0.413868 0.538868 0.0783759
330 3 0.381532 0.506532 0.0938417
516 2 0.445118 0.632618 0.0933223
540 3 0.383704 0.633704 0.0928029
551 3 0.446204 0.571204 0.0938417
543 3 0.321204 0.696204 0.0938417
522 1 0.382618 0.695118 0.0933223
560 3 0.444032 0.694032 0.0928029
321 3 0.506532 0.506532 0.034056
1433 3 0.506532 0.571204 0.00312439
1257 3 0.571204 0.506532 0.00312439
561 1 0.538868 0.538868 0.0185902
567 1 0.663868 0.663868 0.0185902
569 1 0.632618 0.507618 0.00364378
570 1 0.570118 0.570118 0.0634295
573 2 0.570118 0.632618 0.0335366
576 2 0.507618 0.632618 0.00364378
577 2 0.632618 0.570118 0.0335366
581 2 0.507618 0.507618 0.0634295
584 1 0.632618 0.632618 0.0634295
587 3 0.631532 0.571204 0.0629101
590 3 0.508704 0.633704 0.0330172
595 3 0.631532 0.631532 0.034056
598 3 0.569032 0.508704 0.0639488
603 3 0.571204 0.631532 0.0629101
606 3 0.633704 0.569032 0.00416317
609 3 0.633704 0.508704 0.0330172
611 3 0.508704 0.569032 0.0639488
613 3 0.569032 0.633704 0.00416317
615 3 0.571204 0.571204 0.034056
373 3 0.696204 0.506532 0.0629101
566 1 0.726368 0.601368 0.048483
580 1 0.695118 0.507618 0.0335366
582 1 0.695118 0.570118 0.00364378
586 3 0.694032 0.508704 0.00416317
600 3 0.694032 0.569032 0.0330172
604 3 0.694032 0.633704 0.0639488
1510 3 0.696204 0.631532 0.00312439
556 3 0.506532 0.696204 0.0629101
564 1 0.601368 0.726368 0.048483
574 2 0.507618 0.695118 0.0335366
583 1 0.570118 0.695118 0.00364378
588 3 0.633704 0.694032 0.0639488
594 3 0.508704 0.694032 0.00416317
608 3 0.569032 0.694032 0.0330172
1501 3 0.631532 0.696204 0.00312439
571 2 0.695118 0.695118 0.0634295
591 3 0.696204 0.696204 0.034056
563 1 0.663868 0.538868 0.0783759
565 1 0.538868 0.663868 0.0783759
533 3 0.506532 0.631532 0.0938417
386 3 0.631532 0.506532 0.0938417
575 2 0.507618 0.570118 0.0933223
579 2 0.570118 0.507618 0.0933223
592 3 0.569032 0.569032 0.0928029
596 3 0.633704 0.633704 0.0928029
602 3 0.508704 0.508704 0.0928029
572 2 0.695118 0.632618 0.0933223
607 3 0.696204 0.571204 0.0938417
578 1 0.632618 0.695118 0.0933223
599 3 0.571204 0.696204 0.0938417
616 3 0.694032 0.694032 0.0928029
377 3 0.756532 0.506532 0.034056
1489 3 0.756532 0.571204 0.00312439
1313 3 0.821204 0.506532 0.00312439
617 1 0.788868 0.538868 0.0185902
626 1 0.820118 0.570118 0.0634295
629 1 0.820118 0.632618 0.0335366
632 2 0.757618 0.632618 0.00364378
637 1 0.757618 0.507618 0.0634295
646 3 0.758704 0.633704 0.0330172
654 3 0.819032 0.508704 0.0639488
659 3 0.821204 0.631532 0.0629101
667 3 0.758704 0.569032 0.0639488
669 3 0.819032 0.633704 0.00416317
671 3 0.821204 0.571204 0.034056
429 3 0.946204 0.506532 0.0629101
622 1 0.976368 0.601368 0.048483
623 1 0.913868 0.663868 0.0185902
625 1 0.882618 0.507618 0.00364378
633 2 0.882618 0.570118 0.0335366
636 2 0.945118 0.507618 0.0335366
638 2 0.945118 0.570118 0.00364378
640 2 0.882618 0.632618 0.0634295
642 3 0.944032 0.508704 0.00416317
643 3 0.881532 0.571204 0.0629101
651 3 0.881532 0.631532 0.034056
656 3 0.944032 0.569032 0.0330172
660 3 0.944032 0.633704 0.0639488
662 3 0.883704 0.569032 0.00416317
665 3 0.883704 0.508704 0.0330172
1566 3 0.946204 0.631532 0.00312439
612 3 0.756532 0.696204 0.0629101
630 1 0.757618 0.695118 0.0335366
639 2 0.820118 0.695118 0.00364378
650 3 0.758704 0.694032 0.00416317
664 3 0.819032 0.694032 0.0330172
620 1 0.851368 0.726368 0.048483
627 1 0.945118 0.695118 0.0634295
644 3 0.883704 0.694032 0.0639488
647 3 0.946204 0.696204 0.034056
1557 3 0.881532 0.696204 0.00312439
621 1 0.788868 0.663868 0.0783759
589 3 0.756532 0.631532 0.0938417
631 2 0.757618 0.570118 0.0933223
635 2 0.820118 0.507618 0.0933223
648 3 0.819032 0.569032 0.0928029
658 3 0.758704 0.508704 0.0928029
619 1 0.913868 0.538868 0.0783759
442 3 0.881532 0.506532 0.0938417
628 2 0.945118 0.632618 0.0933223
652 3 0.883704 0.633704 0.0928029
663 3 0.946204 0.571204 0.0938417
655 3 0.821204 0.696204 0.0938417
634 1 0.882618 0.695118 0.0933223
672 3 0.944032 0.694032 0.0928029
1369 3 0.0712044 0.756532 0.00312439
673 1 0.0388684 0.788868 0.0185902
681 1 0.132618 0.757618 0.00364378
682 1 0.0701184 0.820118 0.0634295
689 1 0.132618 0.820118 0.0335366
693 1 0.00761843 0.757618 0.0634295
699 3 0.131532 0.821204 0.0629101
710 3 0.0690325 0.758704 0.0639488
718 3 0.133704 0.819032 0.00416317
721 3 0.133704 0.758704 0.0330172
723 3 0.00870436 0.819032 0.0639488
727 3 0.0712044 0.821204 0.034056
657 3 0.00653249 0.756532 0.034056
1769 3 0.00653249 0.821204 0.00312439
485 3 0.196204 0.756532 0.0629101
692 1 0.195118 0.757618 0.0335366
694 2 0.195118 0.820118 0.00364378
698 3 0.194032 0.758704 0.00416317
712 3 0.194032 0.819032 0.0330172
676 1 0.101368 0.976368 0.048483
679 1 0.163868 0.913868 0.0185902
685 1 0.0701184 0.882618 0.0335366
686 1 0.00761843 0.945118 0.0335366
688 2 0.00761843 0.882618 0.00364378
695 2 0.0701184 0.945118 0.00364378
696 2 0.132618 0.882618 0.0634295
700 3 0.133704 0.944032 0.0639488
702 3 0.00870436 0.883704 0.0330172
706 3 0.00870436 0.944032 0.00416317
707 3 0.131532 0.881532 0.034056
715 3 0.0712044 0.881532 0.0629101
720 3 0.0690325 0.944032 0.0330172
725 3 0.0690325 0.883704 0.00416317
1613 3 0.131532 0.946204 0.00312439
892 3 0.00653249 0.946204 0.0629101
678 1 0.226368 0.851368 0.048483
683 2 0.195118 0.945118 0.0634295
703 3 0.196204 0.946204 0.034056
716 3 0.194032 0.883704 0.0639488
1622 3 0.196204 0.881532 0.00312439
675 1 0.163868 0.788868 0.0783759
498 3 0.131532 0.756532 0.0938417
687 1 0.00761843 0.820118 0.0933223
691 2 0.0701184 0.757618 0.0933223
704 3 0.0690325 0.819032 0.0928029
714 3 0.00870436 0.758704 0.0928029
719 3 0.196204 0.821204 0.0938417
677 1 0.0388684 0.913868 0.0783759
690 1 0.132618 0.945118 0.0933223
708 3 0.133704 0.883704 0.0928029
711 3 0.0712044 0.946204 0.0938417
869 3 0.00653249 0.881532 0.0938417
684 1 0.195118 0.882618 0.0933223
728 3 0.194032 0.944032 0.0928029
489 3 0.256532 0.756532 0.034056
1601 3 0.256532 0.821204 0.00312439
1425 3 0.321204 0.756532 0.00312439
729 1 0.288868 0.788868 0.0185902
738 1 0.320118 0.820118 0.0634295
749 1 0.257618 0.757618 0.0634295
766 3 0.319032 0.758704 0.0639488
779 3 0.258704 0.819032 0.0639488
783 3 0.321204 0.821204 0.034056
541 3 0.446204 0.756532 0.0629101
737 2 0.382618 0.757618 0.00364378
745 1 0.382618 0.820118 0.0335366
748 2 0.445118 0.757618 0.0335366
750 1 0.445118 0.820118 0.00364378
754 3 0.444032 0.758704 0.00416317
755 3 0.381532 0.821204 0.0629101
768 3 0.444032 0.819032 0.0330172
774 3 0.383704 0.819032 0.00416317
777 3 0.383704 0.758704 0.0330172
724 3 0.256532 0.946204 0.0629101
741 2 0.320118 0.882618 0.0335366
742 1 0.257618 0.945118 0.0335366
744 2 0.257618 0.882618 0.00364378
751 2 0.320118 0.945118 0.00364378
758 3 0.258704 0.883704 0.0330172
762 3 0.258704 0.944032 0.00416317
771 3 0.321204 0.881532 0.0629101
776 3 0.319032 0.944032 0.0330172
781 3 0.319032 0.883704 0.00416317
732 1 0.351368 0.976368 0.048483
734 1 0.476368 0.851368 0.048483
735 1 0.413868 0.913868 0.0185902
739 1 0.445118 0.945118 0.0634295
752 1 0.382618 0.882618 0.0634295
756 3 0.383704 0.944032 0.0639488
759 3 0.446204 0.946204 0.034056
763 3 0.381532 0.881532 0.034056
772 3 0.444032 0.883704 0.0639488
1669 3 0.381532 0.946204 0.00312439
1678 3 0.446204 0.881532 0.00312439
743 2 0.257618 0.820118 0.0933223
747 2 0.320118 0.757618 0.0933223
760 3 0.319032 0.819032 0.0928029
770 3 0.258704 0.758704 0.0928029
731 1 0.413868 0.788868 0.0783759
554 3 0.381532 0.756532 0.0938417
775 3 0.446204 0.821204 0.0938417
733 1 0.288868 0.913868 0.0783759
701 3 0.256532 0.881532 0.0938417
767 3 0.321204 0.946204 0.0938417
740 2 0.445118 0.882618 0.0933223
746 2 0.382618 0.945118 0.0933223
764 3 0.383704 0.883704 0.0928029
784 3 0.444032 0.944032 0.0928029
545 3 0.506532 0.756532 0.034056
1657 3 0.506532 0.821204 0.00312439
1481 3 0.571204 0.756532 0.00312439
785 1 0.538868 0.788868 0.0185902
793 2 0.632618 0.757618 0.00364378
794 2 0.570118 0.820118 0.0634295
801 1 0.632618 0.820118 0.0335366
805 1 0.507618 0.757618 0.0634295
811 3 0.631532 0.821204 0.0629101
822 3 0.569032 0.758704 0.0639488
830 3 0.633704 0.819032 0.00416317
833 3 0.633704 0.758704 0.0330172
835 3 0.508704 0.819032 0.0639488
839 3 0.571204 0.821204 0.034056
597 3 0.696204 0.756532 0.0629101
804 1 0.695118 0.757618 0.0335366
806 2 0.695118 0.820118 0.00364378
810 3 0.694032 0.758704 0.00416317
824 3 0.694032 0.819032 0.0330172
780 3 0.506532 0.946204 0.0629101
788 1 0.601368 0.976368 0.048483
791 1 0.663868 0.913868 0.0185902
797 1 0.570118 0.882618 0.0335366
798 1 0.507618 0.945118 0.0335366
800 2 0.507618 0.882618 0.00364378
807 1 0.570118 0.945118 0.00364378
808 2 0.632618 0.882618 0.0634295
812 3 0.633704 0.944032 0.0639488
814 3 0.508704 0.883704 0.0330172
818 3 0.508704 0.944032 0.00416317
819 3 0.631532 0.881532 0.034056
827 3 0.571204 0.881532 0.0629101
832 3 0.569032 0.944032 0.0330172
837 3 0.569032 0.883704 0.00416317
1725 3 0.631532 0.946204 0.00312439
790 1 0.726368 0.851368 0.048483
795 2 0.695118 0.945118 0.0634295
815 3 0.696204 0.946204 0.034056
828 3 0.694032 0.883704 0.0639488
1734 3 0.696204 0.881532 0.00312439
787 1 0.663868 0.788868 0.0783759
610 3 0.631532 0.756532 0.0938417
799 1 0.507618 0.820118 0.0933223
803 1 0.570118 0.757618 0.0933223
816 3 0.569032 0.819032 0.0928029
826 3 0.508704 0.758704 0.0928029
831 3 0.696204 0.821204 0.0938417
789 1 0.538868 0.913868 0.0783759
757 3 0.506532 0.881532 0.0938417
802 2 0.632618 0.945118 0.0933223
820 3 0.633704 0.883704 0.0928029
823 3 0.571204 0.946204 0.0938417
796 1 0.695118 0.882618 0.0933223
840 3 0.694032 0.944032 0.0928029
601 3 0.756532 0.756532 0.034056
1713 3 0.756532 0.821204 0.00312439
1537 3 0.821204 0.756532 0.00312439
841 1 0.788868 0.788868 0.0185902
850 1 0.820118 0.820118 0.0634295
861 1 0.757618 0.757618 0.0634295
878 3 0.819032 0.758704 0.0639488
891 3 0.758704 0.819032 0.0639488
895 3 0.821204 0.821204 0.034056
653 3 0.946204 0.756532 0.0629101
849 2 0.882618 0.757618 0.00364378
857 1 0.882618 0.820118 0.0335366
860 2 0.945118 0.757618 0.0335366
862 1 0.945118 0.820118 0.00364378
866 3 0.944032 0.758704 0.00416317
867 3 0.881532 0.821204 0.0629101
880 3 0.944032 0.819032 0.0330172
886 3 0.883704 0.819032 0.00416317
889 3 0.883704 0.758704 0.0330172
836 3 0.756532 0.946204 0.0629101
853 1 0.820118 0.882618 0.0335366
854 2 0.757618 0.945118 0.0335366
856 1 0.757618 0.882618 0.00364378
863 2 0.820118 0.945118 0.00364378
870 3 0.758704 0.883704 0.0330172
874 3 0.758704 0.944032 0.00416317
883 3 0.821204 0.881532 0.0629101
888 3 0.819032 0.944032 0.0330172
893 3 0.819032 0.883704 0.00416317
844 1 0.851368 0.976368 0.048483
846 1 0.976368 0.851368 0.048483
847 1 0.913868 0.913868 0.0185902
851 2 0.945118 0.945118 0.0634295
864 2 0.882618 0.882618 0.0634295
868 3 0.883704 0.944032 0.0639488
871 3 0.946204 0.946204 0.034056
875 3 0.881532 0.881532 0.034056
884 3 0.944032 0.883704 0.0639488
1781 3 0.881532 0.946204 0.00312439
1790 3 0.946204 0.881532 0.00312439
855 2 0.757618 0.820118 0.0933223
859 2 0.820118 0.757618 0.0933223
872 3 0.819032 0.819032 0.0928029
882 3 0.758704 0.758704 0.0928029
843 1 0.913868 0.788868 0.0783759
666 3 0.881532 0.756532 0.0938417
887 3 0.946204 0.821204 0.0938417
845 1 0.788868 0.913868 0.0783759
813 3 0.756532 0.881532 0.0938417
879 3 0.821204 0.946204 0.0938417
852 1 0.945118 0.882618 0.0933223
858 2 0.882618 0.945118 0.0933223
876 3 0.883704 0.883704 0.0928029
896 3 0.944032 0.944032 0.0928029
8 1 0.101368 0.101368 0.108269
897 1 0.0388684 0.0388684 0.138162
903 1 0.163868 0.163868 0.138162
905 1 0.132618 0.00761843 0.123215
912 1 0.00761843 0.132618 0.123215
942 3 0.133704 0.0690325 0.123735
949 3 0.0690325 0.133704 0.123735
697 3 0.0712044 0.00653249 0.122696
201 3 0.00653249 0.0712044 0.122696
54 3 0.196204 0.131532 0.122696
918 1 0.195118 0.0701184 0.123215
922 3 0.194032 0.00870436 0.123735
45 3 0.131532 0.196204 0.122696
919 1 0.0701184 0.195118 0.123215
930 3 0.00870436 0.194032 0.123735
2 1 0.226368 0.226368 0.108269
909 1 0.0701184 0.132618 0.153108
913 2 0.132618 0.0701184 0.153108
926 3 0.00870436 0.133704 0.152589
931 3 0.131532 0.131532 0.153627
945 3 0.133704 0.00870436 0.152589
951 3 0.0712044 0.0712044 0.153627
1777 3 0.00653249 0.00653249 0.153627
899 1 0.163868 0.0388684 0.197947
901 1 0.0388684 0.163868 0.197947
906 2 0.0701184 0.0701184 0.183001
917 1 0.00761843 0.00761843 0.183001
920 2 0.132618 0.132618 0.183001
923 3 0.131532 0.0712044 0.182481
934 3 0.0690325 0.00870436 0.18352
939 3 0.0712044 0.131532 0.182481
947 3 0.00870436 0.0690325 0.18352
902 1 0.226368 0.101368 0.168054
916 1 0.195118 0.00761843 0.153108
936 3 0.194032 0.0690325 0.152589
940 3 0.194032 0.133704 0.18352
1605 3 0.196204 0.00653249 0.182481
900 1 0.101368 0.226368 0.168054
910 2 0.00761843 0.195118 0.153108
944 3 0.0690325 0.194032 0.152589
924 3 0.133704 0.194032 0.18352
1116 3 0.00653249 0.196204 0.182481
927 3 0.196204 0.196204 0.153627
907 1 0.195118 0.195118 0.183001
33 3 0.256532 0.0712044 0.122696
953 1 0.288868 0.0388684 0.138162
968 1 0.257618 0.132618 0.123215
1005 3 0.319032 0.133704 0.123735
753 3 0.321204 0.00653249 0.122696
64 1 0.351368 0.101368 0.108269
110 3 0.446204 0.131532 0.122696
959 1 0.413868 0.163868 0.138162
961 2 0.382618 0.00761843 0.123215
974 2 0.445118 0.0701184 0.123215
978 3 0.444032 0.00870436 0.123735
998 3 0.383704 0.0690325 0.123735
975 2 0.320118 0.195118 0.123215
986 3 0.258704 0.194032 0.123735
58 1 0.476368 0.226368 0.108269
101 3 0.381532 0.196204 0.122696
1609 3 0.256532 0.00653249 0.153627
965 1 0.320118 0.132618 0.153108
982 3 0.258704 0.133704 0.152589
1007 3 0.321204 0.0712044 0.153627
957 1 0.288868 0.163868 0.197947
962 1 0.320118 0.0701184 0.183001
973 1 0.257618 0.00761843 0.183001
990 3 0.319032 0.00870436 0.18352
995 3 0.321204 0.131532 0.182481
1003 3 0.258704 0.0690325 0.18352
958 1 0.476368 0.101368 0.168054
969 1 0.382618 0.0701184 0.153108
972 2 0.445118 0.00761843 0.153108
987 3 0.381532 0.131532 0.153627
992 3 0.444032 0.0690325 0.152589
1001 3 0.383704 0.00870436 0.152589
955 1 0.413868 0.0388684 0.197947
976 1 0.382618 0.132618 0.183001
979 3 0.381532 0.0712044 0.182481
996 3 0.444032 0.133704 0.18352
1661 3 0.446204 0.00653249 0.182481
966 2 0.257618 0.195118 0.153108
1000 3 0.319032 0.194032 0.152589
948 3 0.256532 0.196204 0.182481
956 1 0.351368 0.226368 0.168054
983 3 0.446204 0.196204 0.153627
963 2 0.445118 0.195118 0.183001
980 3 0.383704 0.194032 0.18352
120 1 0.601368 0.101368 0.108269
89 3 0.506532 0.0712044 0.122696
1009 1 0.538868 0.0388684 0.138162
1015 1 0.663868 0.163868 0.138162
1017 1 0.632618 0.00761843 0.123215
1024 2 0.507618 0.132618 0.123215
1054 3 0.633704 0.0690325 0.123735
1061 3 0.569032 0.133704 0.123735
809 3 0.571204 0.00653249 0.122696
166 3 0.696204 0.131532 0.122696
1030 1 0.695118 0.0701184 0.123215
1034 3 0.694032 0.00870436 0.123735
157 3 0.631532 0.196204 0.122696
1031 1 0.570118 0.195118 0.123215
1042 3 0.508704 0.194032 0.123735
114 1 0.726368 0.226368 0.108269
1665 3 0.506532 0.00653249 0.153627
1021 2 0.570118 0.132618 0.153108
1025 1 0.632618 0.0701184 0.153108
1038 3 0.508704 0.133704 0.152589
1043 3 0.631532 0.131532 0.153627
1057 3 0.633704 0.00870436 0.152589
1063 3 0.571204 0.0712044 0.153627
1011 1 0.663868 0.0388684 0.197947
1013 1 0.538868 0.163868 0.197947
1018 2 0.570118 0.0701184 0.183001
1029 2 0.507618 0.00761843 0.183001
1032 2 0.632618 0.132618 0.183001
1035 3 0.631532 0.0712044 0.182481
1046 3 0.569032 0.00870436 0.18352
1051 3 0.571204 0.131532 0.182481
1059 3 0.508704 0.0690325 0.18352
1014 1 0.726368 0.101368 0.168054
1028 1 0.695118 0.00761843 0.153108
1048 3 0.694032 0.0690325 0.152589
1052 3 0.694032 0.133704 0.18352
1717 3 0.696204 0.00653249 0.182481
1012 1 0.601368 0.226368 0.168054
1022 2 0.507618 0.195118 0.153108
1056 3 0.569032 0.194032 0.152589
1004 3 0.506532 0.196204 0.182481
1036 3 0.633704 0.194032 0.18352
1039 3 0.696204 0.196204 0.153627
1019 1 0.695118 0.195118 0.183001
145 3 0.756532 0.0712044 0.122696
1065 1 0.788868 0.0388684 0.138162
1080 2 0.757618 0.132618 0.123215
1117 3 0.819032 0.133704 0.123735
865 3 0.821204 0.00653249 0.122696
176 1 0.851368 0.101368 0.108269
222 3 0.946204 0.131532 0.122696
1071 1 0.913868 0.163868 0.138162
1073 1 0.882618 0.00761843 0.123215
1086 1 0.945118 0.0701184 0.123215
1090 3 0.944032 0.00870436 0.123735
1110 3 0.883704 0.0690325 0.123735
1087 2 0.820118 0.195118 0.123215
1098 3 0.758704 0.194032 0.123735
170 1 0.976368 0.226368 0.108269
213 3 0.881532 0.196204 0.122696
1721 3 0.756532 0.00653249 0.153627
1077 2 0.820118 0.132618 0.153108
1094 3 0.758704 0.133704 0.152589
1119 3 0.821204 0.0712044 0.153627
1069 1 0.788868 0.163868 0.197947
1074 1 0.820118 0.0701184 0.183001
1085 1 0.757618 0.00761843 0.183001
1102 3 0.819032 0.00870436 0.18352
1107 3 0.821204 0.131532 0.182481
1115 3 0.758704 0.0690325 0.18352
1070 1 0.976368 0.101368 0.168054
1081 2 0.882618 0.0701184 0.153108
1084 1 0.945118 0.00761843 0.153108
1099 3 0.881532 0.131532 0.153627
1104 3 0.944032 0.0690325 0.152589
1113 3 0.883704 0.00870436 0.152589
1067 1 0.913868 0.0388684 0.197947
1088 1 0.882618 0.132618 0.183001
1091 3 0.881532 0.0712044 0.182481
1108 3 0.944032 0.133704 0.18352
1773 3 0.946204 0.00653249 0.182481
1078 1 0.757618 0.195118 0.153108
1112 3 0.819032 0.194032 0.152589
1060 3 0.756532 0.196204 0.182481
1068 1 0.851368 0.226368 0.168054
1095 3 0.946204 0.196204 0.153627
1075 1 0.945118 0.195118 0.183001
1092 3 0.883704 0.194032 0.18352
25 3 0.0712044 0.256532 0.122696
1121 1 0.0388684 0.288868 0.138162
1129 1 0.132618 0.257618 0.123215
1166 3 0.133704 0.319032 0.123735
425 3 0.00653249 0.321204 0.122696
1142 1 0.195118 0.320118 0.123215
1146 3 0.194032 0.258704 0.123735
232 1 0.101368 0.351368 0.108269
269 3 0.131532 0.446204 0.122696
1127 1 0.163868 0.413868 0.138162
1136 2 0.00761843 0.382618 0.123215
1143 2 0.0701184 0.445118 0.123215
1154 3 0.00870436 0.444032 0.123735
1173 3 0.0690325 0.383704 0.123735
226 1 0.226368 0.476368 0.108269
278 3 0.196204 0.381532 0.122696
1137 2 0.132618 0.320118 0.153108
1169 3 0.133704 0.258704 0.152589
1175 3 0.0712044 0.321204 0.153627
1105 3 0.00653249 0.256532 0.153627
1123 1 0.163868 0.288868 0.197947
1130 1 0.0701184 0.320118 0.183001
1141 2 0.00761843 0.257618 0.183001
1147 3 0.131532 0.321204 0.182481
1158 3 0.0690325 0.258704 0.18352
1171 3 0.00870436 0.319032 0.18352
1140 2 0.195118 0.257618 0.153108
1160 3 0.194032 0.319032 0.152589
933 3 0.196204 0.256532 0.182481
1124 1 0.101368 0.476368 0.168054
1133 2 0.0701184 0.382618 0.153108
1134 1 0.00761843 0.445118 0.153108
1150 3 0.00870436 0.383704 0.152589
1155 3 0.131532 0.381532 0.153627
1168 3 0.0690325 0.444032 0.152589
1125 1 0.0388684 0.413868 0.197947
1144 2 0.132618 0.382618 0.183001
1148 3 0.133704 0.444032 0.18352
1163 3 0.0712044 0.381532 0.182481
1340 3 0.00653249 0.446204 0.182481
1126 1 0.226368 0.351368 0.168054
1151 3 0.196204 0.446204 0.153627
1131 2 0.195118 0.445118 0.183001
1164 3 0.194032 0.383704 0.18352
257 3 0.256532 0.321204 0.122696
81 3 0.321204 0.256532 0.122696
1177 1 0.288868 0.288868 0.138162
1185 2 0.382618 0.257618 0.123215
1198 1 0.445118 0.320118 0.123215
1202 3 0.444032 0.258704 0.123735
1222 3 0.383704 0.319032 0.123735
1192 1 0.257618 0.382618 0.123215
1199 2 0.320118 0.445118 0.123215
1210 3 0.258704 0.444032 0.123735
1229 3 0.319032 0.383704 0.123735
282 1 0.476368 0.476368 0.108269
288 1 0.351368 0.351368 0.108269
325 3 0.381532 0.446204 0.122696
334 3 0.446204 0.381532 0.122696
1183 1 0.413868 0.413868 0.138162
937 3 0.256532 0.256532 0.153627
1231 3 0.321204 0.321204 0.153627
1186 1 0.320118 0.320118 0.183001
1197 2 0.257618 0.257618 0.183001
1214 3 0.319032 0.258704 0.18352
1227 3 0.258704 0.319032 0.18352
1193 1 0.382618 0.320118 0.153108
1196 1 0.445118 0.257618 0.153108
1216 3 0.444032 0.319032 0.152589
1225 3 0.383704 0.258704 0.152589
989 3 0.446204 0.256532 0.182481
1179 1 0.413868 0.288868 0.197947
1203 3 0.381532 0.321204 0.182481
1189 2 0.320118 0.382618 0.153108
1190 1 0.257618 0.445118 0.153108
1206 3 0.258704 0.383704 0.152589
1224 3 0.319032 0.444032 0.152589
1172 3 0.256532 0.446204 0.182481
1181 1 0.288868 0.413868 0.197947
1219 3 0.321204 0.381532 0.182481
1180 1 0.351368 0.476368 0.168054
1182 1 0.476368 0.351368 0.168054
1207 3 0.446204 0.446204 0.153627
1211 3 0.381532 0.381532 0.153627
1187 2 0.445118 0.445118 0.183001
1200 1 0.382618 0.382618 0.183001
1204 3 0.383704 0.444032 0.18352
1220 3 0.444032 0.383704 0.18352
313 3 0.506532 0.321204 0.122696
137 3 0.571204 0.256532 0.122696
1233 1 0.538868 0.288868 0.138162
1241 1 0.632618 0.257618 0.123215
1278 3 0.633704 0.319032 0.123735
1254 1 0.695118 0.320118 0.123215
1258 3 0.694032 0.258704 0.123735
344 1 0.601368 0.351368 0.108269
381 3 0.631532 0.446204 0.122696
1239 1 0.663868 0.413868 0.138162
1248 1 0.507618 0.382618 0.123215
1255 2 0.570118 0.445118 0.123215
1266 3 0.508704 0.444032 0.123735
1285 3 0.569032 0.383704 0.123735
338 1 0.726368 0.476368 0.108269
390 3 0.696204 0.381532 0.122696
993 3 0.506532 0.256532 0.153627
1249 1 0.632618 0.320118 0.153108
1281 3 0.633704 0.258704 0.152589
1287 3 0.571204 0.321204 0.153627
1235 1 0.663868 0.288868 0.197947
1242 1 0.570118 0.320118 0.183001
1253 2 0.507618 0.257618 0.183001
1259 3 0.631532 0.321204 0.182481
1270 3 0.569032 0.258704 0.18352
1283 3 0.508704 0.319032 0.18352
1252 1 0.695118 0.257618 0.153108
1272 3 0.694032 0.319032 0.152589
1045 3 0.696204 0.256532 0.182481
1236 1 0.601368 0.476368 0.168054
1245 2 0.570118 0.382618 0.153108
1246 1 0.507618 0.445118 0.153108
1262 3 0.508704 0.383704 0.152589
1267 3 0.631532 0.381532 0.153627
1280 3 0.569032 0.444032 0.152589
1228 3 0.506532 0.446204 0.182481
1237 1 0.538868 0.413868 0.197947
1256 2 0.632618 0.382618 0.183001
1260 3 0.633704 0.444032 0.18352
1275 3 0.571204 0.381532 0.182481
1238 1 0.726368 0.351368 0.168054
1263 3 0.696204 0.446204 0.153627
1243 1 0.695118 0.445118 0.183001
1276 3 0.694032 0.383704 0.18352
369 3 0.756532 0.321204 0.122696
193 3 0.821204 0.256532 0.122696
1289 1 0.788868 0.288868 0.138162
1297 1 0.882618 0.257618 0.123215
1310 1 0.945118 0.320118 0.123215
1314 3 0.944032 0.258704 0.123735
1334 3 0.883704 0.319032 0.123735
1304 2 0.757618 0.382618 0.123215
1311 2 0.820118 0.445118 0.123215
1322 3 0.758704 0.444032 0.123735
1341 3 0.819032 0.383704 0.123735
394 1 0.976368 0.476368 0.108269
400 1 0.851368 0.351368 0.108269
437 3 0.881532 0.446204 0.122696
446 3 0.946204 0.381532 0.122696
1295 1 0.913868 0.413868 0.138162
1049 3 0.756532 0.256532 0.153627
1343 3 0.821204 0.321204 0.153627
1298 1 0.820118 0.320118 0.183001
1309 1 0.757618 0.257618 0.183001
1326 3 0.819032 0.258704 0.18352
1339 3 0.758704 0.319032 0.18352
1305 1 0.882618 0.320118 0.153108
1308 2 0.945118 0.257618 0.153108
1328 3 0.944032 0.319032 0.152589
1337 3 0.883704 0.258704 0.152589
1101 3 0.946204 0.256532 0.182481
1291 1 0.913868 0.288868 0.197947
1315 3 0.881532 0.321204 0.182481
1301 1 0.820118 0.382618 0.153108
1302 2 0.757618 0.445118 0.153108
1318 3 0.758704 0.383704 0.152589
1336 3 0.819032 0.444032 0.152589
1284 3 0.756532 0.446204 0.182481
1293 1 0.788868 0.413868 0.197947
1331 3 0.821204 0.381532 0.182481
1292 1 0.851368 0.476368 0.168054
1294 1 0.976368 0.351368 0.168054
1319 3 0.946204 0.446204 0.153627
1323 3 0.881532 0.381532 0.153627
1299 1 0.945118 0.445118 0.183001
1312 2 0.882618 0.382618 0.183001
1316 3 0.883704 0.444032 0.18352
1332 3 0.944032 0.383704 0.18352
456 1 0.101368 0.601368 0.108269
249 3 0.0712044 0.506532 0.122696
1345 1 0.0388684 0.538868 0.138162
1351 1 0.163868 0.663868 0.138162
1353 1 0.132618 0.507618 0.123215
1360 2 0.00761843 0.632618 0.123215
1390 3 0.133704 0.569032 0.123735
1397 3 0.0690325 0.633704 0.123735
649 3 0.00653249 0.571204 0.122696
502 3 0.196204 0.631532 0.122696
1366 2 0.195118 0.570118 0.123215
1370 3 0.194032 0.508704 0.123735
493 3 0.131532 0.696204 0.122696
1367 2 0.0701184 0.695118 0.123215
1378 3 0.00870436 0.694032 0.123735
450 1 0.226368 0.726368 0.108269
1357 2 0.0701184 0.632618 0.153108
1361 1 0.132618 0.570118 0.153108
1374 3 0.00870436 0.633704 0.152589
1379 3 0.131532 0.631532 0.153627
1393 3 0.133704 0.508704 0.152589
1399 3 0.0712044 0.571204 0.153627
1329 3 0.00653249 0.506532 0.153627
1347 1 0.163868 0.538868 0.197947
1349 1 0.0388684 0.663868 0.197947
1354 2 0.0701184 0.570118 0.183001
1365 2 0.00761843 0.507618 0.183001
1368 2 0.132618 0.632618 0.183001
1371 3 0.131532 0.571204 0.182481
1382 3 0.0690325 0.508704 0.18352
1387 3 0.0712044 0.631532 0.182481
1395 3 0.00870436 0.569032 0.18352
1350 1 0.226368 0.601368 0.168054
1364 1 0.195118 0.507618 0.153108
1384 3 0.194032 0.569032 0.152589
1157 3 0.196204 0.506532 0.182481
1388 3 0.194032 0.633704 0.18352
1348 1 0.101368 0.726368 0.168054
1358 2 0.00761843 0.695118 0.153108
1392 3 0.0690325 0.694032 0.152589
1372 3 0.133704 0.694032 0.18352
1564 3 0.00653249 0.696204 0.182481
1375 3 0.196204 0.696204 0.153627
1355 2 0.195118 0.695118 0.183001
481 3 0.256532 0.571204 0.122696
305 3 0.321204 0.506532 0.122696
1401 1 0.288868 0.538868 0.138162
1416 2 0.257618 0.632618 0.123215
1453 3 0.319032 0.633704 0.123735
512 1 0.351368 0.601368 0.108269
558 3 0.446204 0.631532 0.122696
1407 1 0.413868 0.663868 0.138162
1409 1 0.382618 0.507618 0.123215
1422 1 0.445118 0.570118 0.123215
1426 3 0.444032 0.508704 0.123735
1446 3 0.383704 0.569032 0.123735
1423 1 0.320118 0.695118 0.123215
1434 3 0.258704 0.694032 0.123735
506 1 0.476368 0.726368 0.108269
549 3 0.381532 0.696204 0.122696
1161 3 0.256532 0.506532 0.153627
1413 2 0.320118 0.632618 0.153108
1430 3 0.258704 0.633704 0.152589
1455 3 0.321204 0.571204 0.153627
1405 1 0.288868 0.663868 0.197947
1410 1 0.320118 0.570118 0.183001
1421 2 0.257618 0.507618 0.183001
1438 3 0.319032 0.508704 0.18352
1443 3 0.321204 0.631532 0.182481
1451 3 0.258704 0.569032 0.18352
1406 1 0.476368 0.601368 0.168054
1417 2 0.382618 0.570118 0.153108
1420 1 0.445118 0.507618 0.153108
1435 3 0.381532 0.631532 0.153627
1440 3 0.444032 0.569032 0.152589
1449 3 0.383704 0.508704 0.152589
1213 3 0.446204 0.506532 0.182481
1403 1 0.413868 0.538868 0.197947
1424 1 0.382618 0.632618 0.183001
1427 3 0.381532 0.571204 0.182481
1444 3 0.444032 0.633704 0.18352
1414 1 0.257618 0.695118 0.153108
1448 3 0.319032 0.694032 0.152589
1396 3 0.256532 0.696204 0.182481
1404 1 0.351368 0.726368 0.168054
1431 3 0.446204 0.696204 0.153627
1411 1 0.445118 0.695118 0.183001
1428 3 0.383704 0.694032 0.18352
568 1 0.601368 0.601368 0.108269
537 3 0.506532 0.571204 0.122696
361 3 0.571204 0.506532 0.122696
1457 1 0.538868 0.538868 0.138162
1463 1 0.663868 0.663868 0.138162
1465 1 0.632618 0.507618 0.123215
1472 1 0.507618 0.632618 0.123215
1502 3 0.633704 0.569032 0.123735
1509 3 0.569032 0.633704 0.123735
614 3 0.696204 0.631532 0.122696
1478 2 0.695118 0.570118 0.123215
1482 3 0.694032 0.508704 0.123735
605 3 0.631532 0.696204 0.122696
1479 1 0.570118 0.695118 0.123215
1490 3 0.508704 0.694032 0.123735
562 1 0.726368 0.726368 0.108269
1217 3 0.506532 0.506532 0.153627
1469 2 0.570118 0.632618 0.153108
1473 2 0.632618 0.570118 0.153108
1486 3 0.508704 0.633704 0.152589
1491 3 0.631532 0.631532 0.153627
1505 3 0.633704 0.508704 0.152589
1511 3 0.571204 0.571204 0.153627
1459 1 0.663868 0.538868 0.197947
1461 1 0.538868 0.663868 0.197947
1466 1 0.570118 0.570118 0.183001
1477 2 0.507618 0.507618 0.183001
1480 2 0.632618 0.632618 0.183001
1483 3 0.631532 0.571204 0.182481
1494 3 0.569032 0.508704 0.18352
1499 3 0.571204 0.631532 0.182481
1507 3 0.508704 0.569032 0.18352
1462 1 0.726368 0.601368 0.168054
1476 2 0.695118 0.507618 0.153108
1496 3 0.694032 0.569032 0.152589
1269 3 0.696204 0.506532 0.182481
1500 3 0.694032 0.633704 0.18352
1460 1 0.601368 0.726368 0.168054
1470 1 0.507618 0.695118 0.153108
1504 3 0.569032 0.694032 0.152589
1452 3 0.506532 0.696204 0.182481
1484 3 0.633704 0.694032 0.18352
1487 3 0.696204 0.696204 0.153627
1467 2 0.695118 0.695118 0.183001
593 3 0.756532 0.571204 0.122696
417 3 0.821204 0.506532 0.122696
1513 1 0.788868 0.538868 0.138162
1528 2 0.757618 0.632618 0.123215
1565 3 0.819032 0.633704 0.123735
624 1 0.851368 0.601368 0.108269
670 3 0.946204 0.631532 0.122696
1519 1 0.913868 0.663868 0.138162
1521 2 0.882618 0.507618 0.123215
1534 1 0.945118 0.570118 0.123215
1538 3 0.944032 0.508704 0.123735
1558 3 0.883704 0.569032 0.123735
1535 2 0.820118 0.695118 0.123215
1546 3 0.758704 0.694032 0.123735
618 1 0.976368 0.726368 0.108269
661 3 0.881532 0.696204 0.122696
1273 3 0.756532 0.506532 0.153627
1525 2 0.820118 0.632618 0.153108
1542 3 0.758704 0.633704 0.152589
1567 3 0.821204 0.571204 0.153627
1517 1 0.788868 0.663868 0.197947
1522 1 0.820118 0.570118 0.183001
1533 2 0.757618 0.507618 0.183001
1550 3 0.819032 0.508704 0.18352
1555 3 0.821204 0.631532 0.182481
1563 3 0.758704 0.569032 0.18352
1518 1 0.976368 0.601368 0.168054
1529 2 0.882618 0.570118 0.153108
1532 2 0.945118 0.507618 0.153108
1547 3 0.881532 0.631532 0.153627
1552 3 0.944032 0.569032 0.152589
1561 3 0.883704 0.508704 0.152589
1325 3 0.946204 0.506532 0.182481
1515 1 0.913868 0.538868 0.197947
1536 2 0.882618 0.632618 0.183001
1539 3 0.881532 0.571204 0.182481
1556 3 0.944032 0.633704 0.18352
1526 2 0.757618 0.695118 0.153108
1560 3 0.819032 0.694032 0.152589
1508 3 0.756532 0.696204 0.182481
1516 1 0.851368 0.726368 0.168054
1543 3 0.946204 0.696204 0.153627
1523 1 0.945118 0.695118 0.183001
1540 3 0.883704 0.694032 0.18352
473 3 0.0712044 0.756532 0.122696
1569 1 0.0388684 0.788868 0.138162
1577 2 0.132618 0.757618 0.123215
1614 3 0.133704 0.819032 0.123735
873 3 0.00653249 0.821204 0.122696
1590 1 0.195118 0.820118 0.123215
1594 3 0.194032 0.758704 0.123735
680 1 0.101368 0.851368 0.108269
717 3 0.131532 0.946204 0.122696
1575 1 0.163868 0.913868 0.138162
1584 1 0.00761843 0.882618 0.123215
1591 1 0.0701184 0.945118 0.123215
1602 3 0.00870436 0.944032 0.123735
1621 3 0.0690325 0.883704 0.123735
674 1 0.226368 0.976368 0.108269
726 3 0.196204 0.881532 0.122696
1585 1 0.132618 0.820118 0.153108
1617 3 0.133704 0.758704 0.152589
1623 3 0.0712044 0.821204 0.153627
1553 3 0.00653249 0.756532 0.153627
1571 1 0.163868 0.788868 0.197947
1578 2 0.0701184 0.820118 0.183001
1589 1 0.00761843 0.757618 0.183001
1595 3 0.131532 0.821204 0.182481
1606 3 0.0690325 0.758704 0.18352
1619 3 0.00870436 0.819032 0.18352
1588 1 0.195118 0.757618 0.153108
1608 3 0.194032 0.819032 0.152589
1381 3 0.196204 0.756532 0.182481
1572 1 0.101368 0.976368 0.168054
1581 1 0.0701184 0.882618 0.153108
1582 2 0.00761843 0.945118 0.153108
1598 3 0.00870436 0.883704 0.152589
1603 3 0.131532 0.881532 0.153627
1616 3 0.0690325 0.944032 0.152589
1573 1 0.0388684 0.913868 0.197947
1592 2 0.132618 0.882618 0.183001
1596 3 0.133704 0.944032 0.18352
1611 3 0.0712044 0.881532 0.182481
1788 3 0.00653249 0.946204 0.182481
1574 1 0.226368 0.851368 0.168054
1599 3 0.196204 0.946204 0.153627
1579 1 0.195118 0.945118 0.183001
1612 3 0.194032 0.883704 0.18352
705 3 0.256532 0.821204 0.122696
529 3 0.321204 0.756532 0.122696
1625 1 0.288868 0.788868 0.138162
1633 2 0.382618 0.757618 0.123215
1646 1 0.445118 0.820118 0.123215
1650 3 0.444032 0.758704 0.123735
1670 3 0.383704 0.819032 0.123735
1640 2 0.257618 0.882618 0.123215
1647 2 0.320118 0.945118 0.123215
1658 3 0.258704 0.944032 0.123735
1677 3 0.319032 0.883704 0.123735
730 1 0.476368 0.976368 0.108269
736 1 0.351368 0.851368 0.108269
773 3 0.381532 0.946204 0.122696
782 3 0.446204 0.881532 0.122696
1631 1 0.413868 0.913868 0.138162
1385 3 0.256532 0.756532 0.153627
1679 3 0.321204 0.821204 0.153627
1634 1 0.320118 0.820118 0.183001
1645 1 0.257618 0.757618 0.183001
1662 3 0.319032 0.758704 0.18352
1675 3 0.258704 0.819032 0.18352
1641 1 0.382618 0.820118 0.153108
1644 2 0.445118 0.757618 0.153108
1664 3 0.444032 0.819032 0.152589
1673 3 0.383704 0.758704 0.152589
1437 3 0.446204 0.756532 0.182481
1627 1 0.413868 0.788868 0.197947
1651 3 0.381532 0.821204 0.182481
1637 2 0.320118 0.882618 0.153108
1638 2 0.257618 0.945118 0.153108
1654 3 0.258704 0.883704 0.152589
1672 3 0.319032 0.944032 0.152589
1620 3 0.256532 0.946204 0.182481
1629 1 0.288868 0.913868 0.197947
1667 3 0.321204 0.881532 0.182481
1628 1 0.351368 0.976368 0.168054
1630 1 0.476368 0.851368 0.168054
1655 3 0.446204 0.946204 0.153627
1659 3 0.381532 0.881532 0.153627
1635 2 0.445118 0.945118 0.183001
1648 2 0.382618 0.882618 0.183001
1652 3 0.383704 0.944032 0.18352
1668 3 0.444032 0.883704 0.18352
761 3 0.506532 0.821204 0.122696
585 3 0.571204 0.756532 0.122696
1681 1 0.538868 0.788868 0.138162
1689 1 0.632618 0.757618 0.123215
1726 3 0.633704 0.819032 0.123735
1702 1 0.695118 0.820118 0.123215
1706 3 0.694032 0.758704 0.123735
792 1 0.601368 0.851368 0.108269
829 3 0.631532 0.946204 0.122696
1687 1 0.663868 0.913868 0.138162
1696 1 0.507618 0.882618 0.123215
1703 2 0.570118 0.945118 0.123215
1714 3 0.508704 0.944032 0.123735
1733 3 0.569032 0.883704 0.123735
786 1 0.726368 0.976368 0.108269
838 3 0.696204 0.881532 0.122696
1441 3 0.506532 0.756532 0.153627
1697 1 0.632618 0.820118 0.153108
1729 3 0.633704 0.758704 0.152589
1735 3 0.571204 0.821204 0.153627
1683 1 0.663868 0.788868 0.197947
1690 2 0.570118 0.820118 0.183001
1701 2 0.507618 0.757618 0.183001
1707 3 0.631532 0.821204 0.182481
1718 3 0.569032 0.758704 0.18352
1731 3 0.508704 0.819032 0.18352
1700 1 0.695118 0.757618 0.153108
1720 3 0.694032 0.819032 0.152589
1493 3 0.696204 0.756532 0.182481
1684 1 0.601368 0.976368 0.168054
1693 2 0.570118 0.882618 0.153108
1694 2 0.507618 0.945118 0.153108
1710 3 0.508704 0.883704 0.152589
1715 3 0.631532 0.881532 0.153627
1728 3 0.569032 0.944032 0.152589
1676 3 0.506532 0.946204 0.182481
1685 1 0.538868 0.913868 0.197947
1704 2 0.632618 0.882618 0.183001
1708 3 0.633704 0.944032 0.18352
1723 3 0.571204 0.881532 0.182481
1686 1 0.726368 0.851368 0.168054
1711 3 0.696204 0.946204 0.153627
1691 1 0.695118 0.945118 0.183001
1724 3 0.694032 0.883704 0.18352
817 3 0.756532 0.821204 0.122696
641 3 0.821204 0.756532 0.122696
1737 1 0.788868 0.788868 0.138162
1745 1 0.882618 0.757618 0.123215
1758 2 0.945118 0.820118 0.123215
1762 3 0.944032 0.758704 0.123735
1782 3 0.883704 0.819032 0.123735
1752 1 0.757618 0.882618 0.123215
1759 2 0.820118 0.945118 0.123215
1770 3 0.758704 0.944032 0.123735
1789 3 0.819032 0.883704 0.123735
842 1 0.976368 0.976368 0.108269
848 1 0.851368 0.851368 0.108269
885 3 0.881532 0.946204 0.122696
894 3 0.946204 0.881532 0.122696
1743 1 0.913868 0.913868 0.138162
1497 3 0.756532 0.756532 0.153627
1791 3 0.821204 0.821204 0.153627
1746 1 0.820118 0.820118 0.183001
1757 1 0.757618 0.757618 0.183001
1774 3 0.819032 0.758704 0.18352
1787 3 0.758704 0.819032 0.18352
1753 1 0.882618 0.820118 0.153108
1756 2 0.945118 0.757618 0.153108
1776 3 0.944032 0.819032 0.152589
1785 3 0.883704 0.758704 0.152589
1549 3 0.946204 0.756532 0.182481
1739 1 0.913868 0.788868 0.197947
1763 3 0.881532 0.821204 0.182481
1749 2 0.820118 0.882618 0.153108
1750 2 0.757618 0.945118 0.153108
1766 3 0.758704 0.883704 0.152589
1784 3 0.819032 0.944032 0.152589
1732 3 0.756532 0.946204 0.182481
1741 1 0.788868 0.913868 0.197947
1779 3 0.821204 0.881532 0.182481
1740 1 0.851368 0.976368 0.168054
1742 1 0.976368 0.851368 0.168054
1767 3 0.946204 0.946204 0.153627
1771 3 0.881532 0.881532 0.153627
1747 1 0.945118 0.945118 0.183001
1760 1 0.882618 0.882618 0.183001
1764 3 0.883704 0.944032 0.18352
1780 3 0.944032 0.883704 0.18352
911 1 0.00761843 0.0701184 0.212894
915 2 0.0701184 0.00761843 0.212894
928 3 0.0690325 0.0690325 0.212374
932 3 0.133704 0.133704 0.212374
938 3 0.00870436 0.00870436 0.212374
1618 3 0.131532 0.00653249 0.213413
1093 3 0.00653249 0.131532 0.213413
908 1 0.195118 0.132618 0.212894
943 3 0.196204 0.0712044 0.213413
914 1 0.132618 0.195118 0.212894
935 3 0.0712044 0.196204 0.213413
952 3 0.194032 0.194032 0.212374
904 1 0.101368 0.101368 0.22784
1805 4 0.0808937 0.157087 0.239601
2721 4 0.00947537 0.13117 0.27089
2722 5 0.00822924 0.15935 0.271364
4551 4 0.00016273 0.0277757 0.271956
4552 5 0.0178653 0.04953 0.273471
1806 5 0.105198 0.171135 0.238194
1807 5 0.0617241 0.177131 0.242106
898 1 0.226368 0.226368 0.22784
2714 5 0.232261 0.172793 0.260312
4230 4 0.084917 0.0306124 0.288158
4231 5 0.10401 0.0503481 0.29128
4232 5 0.0603174 0.04144 0.29228
1905 4 0.191372 0.055459 0.29902
1906 5 0.181661 0.0329581 0.292323
2855 5 0.110769 0.206523 0.296335
925 3 0.256532 0.131532 0.213413
967 2 0.257618 0.0701184 0.212894
971 1 0.320118 0.00761843 0.212894
984 3 0.319032 0.0690325 0.212374
994 3 0.258704 0.00870436 0.212374
964 2 0.445118 0.132618 0.212894
988 3 0.383704 0.133704 0.212374
999 3 0.446204 0.0712044 0.213413
1674 3 0.381532 0.00653249 0.213413
991 3 0.321204 0.196204 0.213413
970 2 0.382618 0.195118 0.212894
1008 3 0.444032 0.194032 0.212374
2529 4 0.283623 0.0680875 0.268068
2530 5 0.301977 0.0594348 0.277451
2531 5 0.260492 0.0751283 0.275033
2712 4 0.255768 0.157171 0.260343
960 1 0.351368 0.101368 0.22784
2564 5 0.47981 0.0887264 0.273707
2769 4 0.406121 0.04975 0.243093
2770 5 0.430822 0.06157 0.246364
2771 5 0.386741 0.0684078 0.247179
4133 5 0.401915 0.159845 0.247614
2713 5 0.276718 0.175921 0.26154
954 1 0.476368 0.226368 0.22784
2073 4 0.476556 0.203324 0.279851
2075 5 0.45716 0.223182 0.282294
4131 4 0.380735 0.176397 0.243497
4132 5 0.390742 0.202654 0.244771
4493 5 0.348164 0.183352 0.295778
981 3 0.506532 0.131532 0.213413
1023 1 0.507618 0.0701184 0.212894
1027 2 0.570118 0.00761843 0.212894
1040 3 0.569032 0.0690325 0.212374
1044 3 0.633704 0.133704 0.212374
1050 3 0.508704 0.00870436 0.212374
1730 3 0.631532 0.00653249 0.213413
1020 1 0.695118 0.132618 0.212894
1055 3 0.696204 0.0712044 0.213413
1026 1 0.632618 0.195118 0.212894
1047 3 0.571204 0.196204 0.213413
1064 3 0.694032 0.194032 0.212374
1016 1 0.601368 0.101368 0.22784
2562 4 0.50463 0.0952704 0.279321
2563 5 0.522137 0.0986392 0.268856
2949 4 0.535909 0.139144 0.242775
2950 5 0.559357 0.154727 0.243739
2951 5 0.514964 0.158017 0.242134
4647 4 0.649612 0.100348 0.266998
4648 5 0.641049 0.108109 0.254682
4649 5 0.635714 0.0763251 0.269456
2116 5 0.710253 0.150273 0.266339
2074 5 0.501269 0.21653 0.281475
2220 4 0.566032 0.232265 0.26509
2221 5 0.589298 0.248242 0.264942
1010 1 0.726368 0.226368 0.22784
2115 4 0.718503 0.172877 0.273395
2117 5 0.694442 0.185325 0.277184
2310 4 0.503984 0.0396794 0.293882
1037 3 0.756532 0.131532 0.213413
1079 1 0.757618 0.0701184 0.212894
1083 1 0.820118 0.00761843 0.212894
1096 3 0.819032 0.0690325 0.212374
1106 3 0.758704 0.00870436 0.212374
1076 2 0.945118 0.132618 0.212894
1100 3 0.883704 0.133704 0.212374
1111 3 0.946204 0.0712044 0.213413
1786 3 0.881532 0.00653249 0.213413
1103 3 0.821204 0.196204 0.213413
1082 1 0.882618 0.195118 0.212894
1120 3 0.944032 0.194032 0.212374
1072 1 0.851368 0.101368 0.22784
2723 5 0.994578 0.124231 0.259914
4074 4 0.935821 0.0526926 0.27017
4075 5 0.927495 0.0693813 0.280303
4076 5 0.912011 0.0462818 0.263601
4329 4 0.83927 0.0482323 0.264369
4330 5 0.851239 0.0726073 0.260687
4331 5 0.859752 0.0290409 0.262946
4553 5 0.975345 0.0374261 0.276434
3170 5 0.803232 0.217504 0.280154
1066 1 0.976368 0.226368 0.22784
2987 5 0.813484 0.0222662 0.296854
2985 4 0.839661 0.0135138 0.294031
2986 5 0.854706 0.0372785 0.292904
3168 4 0.797589 0.218719 0.293368
3169 5 0.769415 0.217932 0.29409
946 3 0.131532 0.256532 0.213413
1135 2 0.00761843 0.320118 0.212894
1139 1 0.0701184 0.257618 0.212894
1152 3 0.0690325 0.319032 0.212374
1162 3 0.00870436 0.258704 0.212374
1167 3 0.196204 0.321204 0.213413
1138 2 0.132618 0.445118 0.212894
1156 3 0.133704 0.383704 0.212374
1159 3 0.0712044 0.446204 0.213413
1317 3 0.00653249 0.381532 0.213413
1132 2 0.195118 0.382618 0.212894
1176 3 0.194032 0.444032 0.212374
4008 4 0.105293 0.278417 0.250715
4009 5 0.0868991 0.264427 0.242965
4010 5 0.098788 0.270712 0.263324
4071 4 0.00811922 0.294178 0.262079
4072 5 0.0115728 0.310437 0.251168
4073 5 0.00522225 0.268059 0.257153
1128 1 0.101368 0.351368 0.22784
2982 4 0.00703215 0.42106 0.267375
2983 5 0.0154883 0.417895 0.280165
3060 4 0.151981 0.364533 0.265349
3062 5 0.127378 0.377586 0.263157
3623 5 0.0399586 0.460172 0.284479
3813 4 0.0485635 0.496921 0.252695
1122 1 0.226368 0.476368 0.22784
2978 5 0.222349 0.367362 0.2854
3061 5 0.168565 0.384428 0.270715
2185 5 0.00272177 0.352689 0.297786
3621 4 0.0360725 0.487031 0.288189
3622 5 0.061301 0.495367 0.292744
2976 4 0.232756 0.341281 0.286769
1191 1 0.257618 0.320118 0.212894
1195 1 0.320118 0.257618 0.212894
1208 3 0.319032 0.319032 0.212374
1218 3 0.258704 0.258704 0.212374
1002 3 0.381532 0.256532 0.213413
1223 3 0.446204 0.321204 0.213413
1149 3 0.256532 0.381532 0.213413
1215 3 0.321204 0.446204 0.213413
1188 1 0.445118 0.382618 0.212894
1194 2 0.382618 0.445118 0.212894
1212 3 0.383704 0.383704 0.212374
1232 3 0.444032 0.444032 0.212374
2977 5 0.256113 0.341204 0.27919
4597 5 0.322202 0.499841 0.282528
1178 1 0.476368 0.476368 0.22784
1184 1 0.351368 0.351368 0.22784
2412 4 0.389458 0.452617 0.250557
2413 5 0.416253 0.447656 0.254075
2414 5 0.388257 0.480539 0.248669
2672 5 0.357904 0.37956 0.294442
3450 4 0.446587 0.378877 0.297453
3452 5 0.428982 0.367092 0.288533
1058 3 0.631532 0.256532 0.213413
1247 2 0.507618 0.320118 0.212894
1251 2 0.570118 0.257618 0.212894
1264 3 0.569032 0.319032 0.212374
1274 3 0.508704 0.258704 0.212374
1279 3 0.696204 0.321204 0.213413
1205 3 0.506532 0.381532 0.213413
1250 2 0.632618 0.445118 0.212894
1268 3 0.633704 0.383704 0.212374
1271 3 0.571204 0.446204 0.213413
1244 2 0.695118 0.382618 0.212894
1288 3 0.694032 0.444032 0.212374
1832 6 0.605761 0.286886 0.244632
1833 7 0.598959 0.298081 0.257874
1834 7 0.613408 0.306983 0.236763
1835 7 0.582023 0.273433 0.239061
2222 5 0.545002 0.250479 0.267369
3558 4 0.67947 0.300211 0.282541
3560 5 0.684395 0.327935 0.28347
1240 1 0.601368 0.351368 0.22784
1816 6 0.532952 0.442412 0.23727
1817 7 0.544985 0.45174 0.249121
1818 7 0.508536 0.449864 0.238084
1819 7 0.531575 0.41266 0.23597
2052 4 0.639232 0.490073 0.258946
4155 4 0.572934 0.385359 0.265931
4156 5 0.570828 0.359331 0.271055
4157 5 0.556633 0.38487 0.254913
1234 1 0.726368 0.476368 0.22784
3559 5 0.691369 0.289273 0.293608
4284 4 0.638711 0.367473 0.297354
4286 5 0.613739 0.380619 0.29711
4838 5 0.67679 0.455469 0.292991
1303 1 0.757618 0.320118 0.212894
1307 1 0.820118 0.257618 0.212894
1320 3 0.819032 0.319032 0.212374
1330 3 0.758704 0.258704 0.212374
1114 3 0.881532 0.256532 0.213413
1335 3 0.946204 0.321204 0.213413
1261 3 0.756532 0.381532 0.213413
1327 3 0.821204 0.446204 0.213413
1300 2 0.945118 0.382618 0.212894
1306 1 0.882618 0.445118 0.212894
1324 3 0.883704 0.383704 0.212374
1344 3 0.944032 0.444032 0.212374
1799 4 0.799076 0.488663 0.242379
1800 5 0.775385 0.484077 0.249382
1801 5 0.813083 0.464196 0.243029
2898 4 0.800857 0.451609 0.268315
2899 5 0.794049 0.459234 0.280898
2900 5 0.822957 0.434334 0.269814
1290 1 0.976368 0.476368 0.22784
1296 1 0.851368 0.351368 0.22784
2504 5 0.86676 0.372163 0.273342
2756 5 0.874614 0.497235 0.277326
2984 5 0.993598 0.445881 0.267239
3180 4 0.901912 0.334517 0.248919
3181 5 0.917101 0.358074 0.250506
3182 5 0.876452 0.341 0.253853
2184 4 0.978077 0.340172 0.295055
2186 5 0.964608 0.358404 0.287012
2502 4 0.868394 0.366557 0.286549
2503 5 0.841602 0.366834 0.290794
1170 3 0.131532 0.506532 0.213413
1359 1 0.00761843 0.570118 0.212894
1363 1 0.0701184 0.507618 0.212894
1376 3 0.0690325 0.569032 0.212374
1380 3 0.133704 0.633704 0.212374
1386 3 0.00870436 0.508704 0.212374
1541 3 0.00653249 0.631532 0.213413
1356 2 0.195118 0.632618 0.212894
1391 3 0.196204 0.571204 0.213413
1362 2 0.132618 0.695118 0.212894
1383 3 0.0712044 0.696204 0.213413
1400 3 0.194032 0.694032 0.212374
1352 1 0.101368 0.601368 0.22784
3294 4 0.124909 0.508983 0.246944
3295 5 0.152285 0.515844 0.247116
3296 5 0.113387 0.526822 0.238051
3814 5 0.0648392 0.519635 0.254597
3815 5 0.0229163 0.507437 0.25015
3924 4 0.0983892 0.552152 0.283176
2283 4 0.187823 0.642899 0.249405
2284 5 0.207188 0.645734 0.259133
2285 5 0.17131 0.665626 0.250713
2262 4 0.124964 0.718785 0.256947
2263 5 0.130008 0.698134 0.248067
2264 5 0.144514 0.715213 0.266533
1346 1 0.226368 0.726368 0.22784
3925 5 0.125912 0.553809 0.286062
3926 5 0.0874092 0.575965 0.288171
1373 3 0.256532 0.631532 0.213413
1415 2 0.257618 0.570118 0.212894
1419 1 0.320118 0.507618 0.212894
1432 3 0.319032 0.569032 0.212374
1442 3 0.258704 0.508704 0.212374
1226 3 0.381532 0.506532 0.213413
1412 1 0.445118 0.632618 0.212894
1436 3 0.383704 0.633704 0.212374
1447 3 0.446204 0.571204 0.213413
1439 3 0.321204 0.696204 0.213413
1418 1 0.382618 0.695118 0.212894
1456 3 0.444032 0.694032 0.212374
1796 4 0.326982 0.542829 0.247315
1798 5 0.306424 0.562168 0.247406
4596 4 0.307013 0.523622 0.282842
1408 1 0.351368 0.601368 0.22784
1797 5 0.350749 0.557734 0.2488
1824 6 0.465701 0.53251 0.242067
1825 7 0.472146 0.529185 0.25617
1826 7 0.492218 0.531179 0.235613
1827 7 0.454767 0.560003 0.239338
3262 5 0.359416 0.65658 0.273452
1837 7 0.325988 0.710449 0.246102
1402 1 0.476368 0.726368 0.22784
1836 6 0.346867 0.722022 0.237311
1838 7 0.370565 0.727616 0.245428
1839 7 0.338999 0.747233 0.23268
2786 5 0.428569 0.749154 0.262695
3261 4 0.335416 0.668203 0.269028
3263 5 0.340834 0.695891 0.268618
3476 5 0.327424 0.624285 0.295876
4598 5 0.281419 0.515435 0.286972
2430 4 0.415357 0.601926 0.298408
2431 5 0.443343 0.598263 0.298498
3475 5 0.369343 0.609594 0.298003
3609 4 0.451418 0.504597 0.295148
3611 5 0.431455 0.523597 0.298062
2318 5 0.458323 0.70693 0.29801
1429 3 0.506532 0.631532 0.213413
1282 3 0.631532 0.506532 0.213413
1471 1 0.507618 0.570118 0.212894
1475 2 0.570118 0.507618 0.212894
1488 3 0.569032 0.569032 0.212374
1492 3 0.633704 0.633704 0.212374
1498 3 0.508704 0.508704 0.212374
1468 2 0.695118 0.632618 0.212894
1503 3 0.696204 0.571204 0.213413
1474 2 0.632618 0.695118 0.212894
1495 3 0.571204 0.696204 0.213413
1512 3 0.694032 0.694032 0.212374
1464 1 0.601368 0.601368 0.22784
2053 5 0.663176 0.504898 0.258035
2054 5 0.620602 0.508119 0.264269
2127 4 0.567533 0.618923 0.273413
2128 5 0.587375 0.605724 0.280647
2129 5 0.57084 0.646238 0.276423
2719 5 0.639305 0.544404 0.279586
3222 4 0.537111 0.548343 0.258869
3223 5 0.53611 0.525476 0.266768
3224 5 0.536811 0.570086 0.267476
3105 4 0.641925 0.720512 0.266823
3106 5 0.631046 0.739365 0.258228
3107 5 0.638426 0.695635 0.260669
4196 5 0.588547 0.738059 0.283193
1458 1 0.726368 0.726368 0.22784
4588 5 0.745474 0.740404 0.276807
2508 4 0.641285 0.650486 0.299059
2718 4 0.64027 0.550753 0.292732
2720 5 0.661808 0.568845 0.293847
4194 4 0.597285 0.732994 0.295799
1485 3 0.756532 0.631532 0.213413
1527 1 0.757618 0.570118 0.212894
1531 1 0.820118 0.507618 0.212894
1544 3 0.819032 0.569032 0.212374
1554 3 0.758704 0.508704 0.212374
1338 3 0.881532 0.506532 0.213413
1524 2 0.945118 0.632618 0.212894
1548 3 0.883704 0.633704 0.212374
1559 3 0.946204 0.571204 0.213413
1551 3 0.821204 0.696204 0.213413
1530 2 0.882618 0.695118 0.212894
1568 3 0.944032 0.694032 0.212374
3564 4 0.799072 0.609467 0.263076
3565 5 0.792527 0.636888 0.263735
3566 5 0.80101 0.604036 0.249861
4544 5 0.767756 0.628913 0.285149
1520 1 0.851368 0.601368 0.22784
2754 4 0.893406 0.517072 0.273944
2755 5 0.889752 0.520709 0.260671
3093 4 0.903658 0.640891 0.270846
3094 5 0.930552 0.647581 0.268287
3095 5 0.903098 0.635428 0.284088
4386 4 0.91997 0.580185 0.249126
4387 5 0.934188 0.557734 0.253675
4388 5 0.923546 0.599806 0.258679
1514 1 0.976368 0.726368 0.22784
3570 4 0.875659 0.698092 0.262799
3571 5 0.902615 0.699331 0.25884
3572 5 0.86917 0.724661 0.266134
4542 4 0.767468 0.645285 0.296145
2516 5 0.833384 0.592069 0.295639
4543 5 0.764575 0.671511 0.29135
1394 3 0.131532 0.756532 0.213413
1583 1 0.00761843 0.820118 0.212894
1587 1 0.0701184 0.757618 0.212894
1600 3 0.0690325 0.819032 0.212374
1610 3 0.00870436 0.758704 0.212374
1615 3 0.196204 0.821204 0.213413
1586 1 0.132618 0.945118 0.212894
1604 3 0.133704 0.883704 0.212374
1607 3 0.0712044 0.946204 0.213413
1765 3 0.00653249 0.881532 0.213413
1580 2 0.195118 0.882618 0.212894
1624 3 0.194032 0.944032 0.212374
1845 7 0.13653 0.791996 0.234094
1844 6 0.161749 0.786957 0.240792
1820 6 0.0470331 0.780502 0.238539
1821 7 0.0690321 0.781004 0.248858
1822 7 0.0476048 0.805428 0.232307
1823 7 0.0204178 0.778013 0.245267
2002 5 0.0521668 0.792231 0.282654
1847 7 0.18273 0.781558 0.231222
1846 7 0.169917 0.811437 0.247653
1576 1 0.101368 0.851368 0.22784
1812 6 0.161458 0.888326 0.240269
1813 7 0.160384 0.888771 0.254954
1815 7 0.152464 0.913114 0.235004
4083 4 0.0915362 0.858219 0.259781
4084 5 0.0682777 0.842907 0.257576
4085 5 0.110948 0.839363 0.263615
1570 1 0.226368 0.976368 0.22784
1814 7 0.190273 0.884992 0.23764
3615 4 0.20453 0.929931 0.262485
3616 5 0.20771 0.925291 0.249256
3617 5 0.189978 0.954069 0.263202
3954 4 0.245955 0.959467 0.279385
3956 5 0.227455 0.980775 0.27908
2001 4 0.0330725 0.774315 0.287694
2003 5 0.00972786 0.789873 0.28918
2408 5 0.00570245 0.96098 0.29878
2506 5 0.0844672 0.858271 0.296205
1639 1 0.257618 0.820118 0.212894
1643 2 0.320118 0.757618 0.212894
1656 3 0.319032 0.819032 0.212374
1666 3 0.258704 0.758704 0.212374
1450 3 0.381532 0.756532 0.213413
1671 3 0.446204 0.821204 0.213413
1597 3 0.256532 0.881532 0.213413
1663 3 0.321204 0.946204 0.213413
1636 1 0.445118 0.882618 0.212894
1642 1 0.382618 0.945118 0.212894
1660 3 0.383704 0.883704 0.212374
1680 3 0.444032 0.944032 0.212374
1843 7 0.413839 0.779368 0.237041
1842 7 0.387296 0.810512 0.227806
1840 6 0.405379 0.807833 0.238482
1841 7 0.391719 0.812191 0.249884
2784 4 0.456215 0.750661 0.26532
2785 5 0.459644 0.775886 0.271151
4017 4 0.493867 0.789398 0.249996
4019 5 0.469006 0.778222 0.246491
1808 6 0.275642 0.935327 0.24093
1809 7 0.252711 0.919726 0.235657
1810 7 0.296657 0.932863 0.23174
1811 7 0.286083 0.921189 0.252868
3955 5 0.27108 0.971994 0.28078
1626 1 0.476368 0.976368 0.22784
1632 1 0.351368 0.851368 0.22784
2238 4 0.377533 0.890838 0.270682
2239 5 0.361503 0.876363 0.261991
2240 5 0.390912 0.909876 0.263041
4516 5 0.476978 0.980118 0.279577
4515 4 0.466181 0.961809 0.288459
4517 5 0.441005 0.972621 0.291701
1506 3 0.631532 0.756532 0.213413
1695 2 0.507618 0.820118 0.212894
1699 1 0.570118 0.757618 0.212894
1712 3 0.569032 0.819032 0.212374
1722 3 0.508704 0.758704 0.212374
1727 3 0.696204 0.821204 0.213413
1653 3 0.506532 0.881532 0.213413
1698 1 0.632618 0.945118 0.212894
1716 3 0.633704 0.883704 0.212374
1719 3 0.571204 0.946204 0.213413
1692 2 0.695118 0.882618 0.212894
1736 3 0.694032 0.944032 0.212374
4018 5 0.500026 0.807299 0.239983
4783 5 0.645188 0.825904 0.275073
1688 1 0.601368 0.851368 0.22784
2105 5 0.511345 0.931925 0.279027
3249 4 0.567512 0.858695 0.281098
3250 5 0.589075 0.876891 0.28072
3251 5 0.544483 0.875014 0.281154
3330 4 0.551553 0.972799 0.257842
3331 5 0.574267 0.989121 0.259654
3332 5 0.554797 0.962059 0.245455
4782 4 0.647058 0.84605 0.26566
4784 5 0.630523 0.866833 0.27023
1682 1 0.726368 0.976368 0.22784
2552 5 0.746908 0.862086 0.26246
4289 5 0.737217 0.97271 0.265893
2103 4 0.51327 0.925119 0.292096
2104 5 0.538271 0.935407 0.295975
1751 2 0.757618 0.820118 0.212894
1755 1 0.820118 0.757618 0.212894
1768 3 0.819032 0.819032 0.212374
1778 3 0.758704 0.758704 0.212374
1562 3 0.881532 0.756532 0.213413
1783 3 0.946204 0.821204 0.213413
1709 3 0.756532 0.881532 0.213413
1775 3 0.821204 0.946204 0.213413
1748 1 0.945118 0.882618 0.212894
1754 2 0.882618 0.945118 0.212894
1772 3 0.883704 0.883704 0.212374
1792 3 0.944032 0.944032 0.212374
4587 4 0.762216 0.758229 0.283548
4589 5 0.754135 0.783855 0.279415
2550 4 0.76845 0.848235 0.256786
2551 5 0.783221 0.838104 0.267219
3238 5 0.818143 0.931371 0.246747
4287 4 0.756339 0.951949 0.265925
4288 5 0.78096 0.96502 0.268045
1738 1 0.976368 0.976368 0.22784
1744 1 0.851368 0.851368 0.22784
1828 6 0.954717 0.913985 0.241121
1829 7 0.936952 0.914786 0.253137
1830 7 0.982404 0.90736 0.246397
1831 7 0.954813 0.937074 0.235586
3237 4 0.843647 0.942616 0.244619
3239 5 0.849408 0.956716 0.255984
4485 4 0.886281 0.844916 0.255956
4486 5 0.911568 0.855314 0.252605
4487 5 0.869106 0.867314 0.255841
4164 4 0.830354 0.90136 0.29038
4165 5 0.856167 0.912082 0.288504
3045 4 0.153338 0.0818769 0.342813
3047 5 0.147434 0.109287 0.344363
3216 4 0.0175831 0.133472 0.340208
3217 5 0.036293 0.152991 0.344082
1907 5 0.170052 0.0630374 0.30709
3046 5 0.174564 0.0813598 0.333918
4344 4 0.205306 0.138839 0.329099
4345 5 0.229164 0.153905 0.329439
4346 5 0.189258 0.150036 0.338828
2853 4 0.0972453 0.213905 0.307646
2854 5 0.0771142 0.23171 0.303521
3945 4 0.133734 0.242071 0.327949
4296 4 0.231003 0.211946 0.348915
4298 5 0.238917 0.238723 0.350889
2007 4 0.133626 0.120013 0.389915
2008 5 0.149515 0.118142 0.378793
2009 5 0.131996 0.147698 0.392425
3522 4 0.0096795 0.0172796 0.391093
3523 5 0.0316952 0.0020134 0.395342
3524 5 0.021016 0.0369611 0.383079
4557 4 0.0300843 0.229907 0.39389
4558 5 0.0231961 0.208057 0.386004
4297 5 0.217905 0.204671 0.360356
1908 4 0.332607 0.0399266 0.328939
1910 5 0.331516 0.0518673 0.34116
1909 5 0.351504 0.0553396 0.322141
2311 5 0.481244 0.0378608 0.301832
4104 4 0.414357 0.11744 0.333525
4105 5 0.422843 0.0908781 0.335615
4106 5 0.42004 0.122298 0.320507
4512 4 0.469347 0.0855537 0.346339
4513 5 0.496379 0.091782 0.343848
2291 5 0.489336 0.184056 0.326159
4491 4 0.364809 0.202629 0.301597
4492 5 0.349143 0.226099 0.301913
2833 5 0.491691 0.124954 0.390334
3126 4 0.38124 0.0804982 0.364003
3127 5 0.395937 0.0786876 0.375495
3128 5 0.370682 0.0546002 0.362182
4514 5 0.469093 0.0771142 0.359221
4665 4 0.310915 0.191824 0.38255
4667 5 0.292296 0.170993 0.384467
[truncated: 1,402,962 more chars]
