# Supplementary material for: Study of Ammonia Adsorption on Magnetite Surfaces with Molecular Dynamics Simulations
Source: Molecules. 2024 Jul 11;29(14):3276. doi: 10.3390/molecules29143276 (PMC11278949; doi:10.3390/molecules29143276)
Supplement: Supplementary file 1 [file molecules-29-03276-s001.zip › demo_m/NH3.mol]

NH3

4 atoms
3 bonds
3 angles


Coords

1  0.000000     0.000000     0.000000
2  0.000000     0.000000     1.012400
3  0.969852     0.000000    -0.290416
4 -0.417316     0.839916    -0.381237


Types

1        6
2        7
3        7
4        7

Charges

1       -1.026
2        0.342
3        0.342
4        0.342


Bonds

1 1 1 2
2 1 1 3
3 1 1 4

Angles

1 1 2 1 3
2 1 3 1 4
3 1 2 1 4
