# Supplementary material for: Study of Ammonia Adsorption on Magnetite Surfaces with Molecular Dynamics Simulations
Source: Molecules. 2024 Jul 11;29(14):3276. doi: 10.3390/molecules29143276 (PMC11278949; doi:10.3390/molecules29143276)
Supplement: Supplementary file 1 [file molecules-29-03276-s001.zip › demo_m/nvt.data]

LAMMPS data file via write_data, version 27 Jun 2024, timestep = 5, units = real

4812 atoms
7 atom types
2017 bonds
2 bond types
1025 angles
2 angle types

-0.258417 33.661583 xlo xhi
-0.258417 33.661583 ylo yhi
-0.258417 70.661583 zlo zhi

Masses

1 55.845
2 55.845
3 15.9994
4 15.9994
5 1.008
6 14.0067
7 1.008

PairIJ Coeffs # lj/cut/coul/long

1 1 9.0298e-07 4.9062 12
1 2 9.0298e-07 4.9062 12
1 3 0.000374597 4.03587 12
1 4 0.0057 4.42 12
1 5 0 2.9531 12
1 6 0.007315 3.2507 12
1 7 0.000108345 3.0021 12
2 2 9.0298e-07 4.9062 12
2 3 0.000374597 4.03587 12
2 4 0.0057 4.42 12
2 5 0 2.9531 12
2 6 0.007315 3.2507 12
2 7 0.000108345 3.0021 12
3 3 0.1554 3.16554 12
3 4 0.0043 3.12 12
3 5 0 2.08277 12
3 6 0.0065 2.9512 12
3 7 0.0449466 2.13177 12
4 4 0.1521 3.1507 12
4 5 0 2.07535 12
4 6 0.0093 2.985 12
4 7 0.0444668 2.12435 12
5 5 0 1 12
5 6 0 2.535 12
5 7 0 1.049 12
6 6 0.065 4.07 12
6 7 0.0290689 2.584 12
7 7 0.013 1.098 12

Bond Coeffs # zero

1 0.9574
2 1.0124

Angle Coeffs # zero

1 104.52
2 106.67

Atoms # full

1 1 1 1.575 1.06 1.06 1.06 0 0 0
7 1 1 1.575 5.3 5.3 1.06 0 0 0
9 1 1 1.575 4.24 0 0 0 0 0
10 1 2 1.05 2.12 2.12 4.24 0 0 0
13 1 1 1.575 2.12 4.24 2.12 0 0 0
16 1 2 1.05 0 4.24 0 0 0 0
17 1 2 1.05 4.24 2.12 2.12 0 0 0
21 1 2 1.05 0 0 4.24 0 0 0
24 1 2 1.05 4.24 4.24 4.24 0 0 0
27 1 3 -1.05 4.203165 2.156835 4.203165 0 0 0
30 1 3 -1.05 0.036835 4.276835 2.083165 0 0 0
35 1 3 -1.05 4.203165 4.203165 2.156835 0 0 0
38 1 3 -1.05 2.083165 0.036835 4.276835 0 0 0
43 1 3 -1.05 2.156835 4.203165 4.203165 0 0 0
46 1 3 -1.05 4.276835 2.083165 0.036835 0 0 0
49 1 3 -1.05 4.276835 0.036835 2.083165 0 0 0
51 1 3 -1.05 0.036835 2.083165 4.276835 0 0 0
53 1 3 -1.05 2.083165 4.276835 0.036835 0 0 0
55 1 3 -1.05 2.156835 2.156835 2.156835 0 0 0
1593 29 3 -1.05 2.156835 -0.0368349999999964 -0.03683499999999995 0 1 1
1097 20 3 -1.05 -0.0368349999999964 2.156835 -0.03683499999999995 1 0 1
881 16 3 -1.05 -0.0368349999999964 -0.0368349999999964 2.156835 1 1 0
6 1 1 1.575 7.42 3.18 3.18 0 0 0
20 1 2 1.05 6.36 0 2.12 0 0 0
22 1 1 1.575 6.36 2.12 0 0 0 0
26 1 3 -1.05 6.323164 0.036835 0.036835 0 0 0
40 1 3 -1.05 6.323164 2.083165 2.083165 0 0 0
44 1 3 -1.05 6.323164 4.276835 4.276835 0 0 0
950 17 3 -1.05 6.396835 4.203165 -0.03683499999999995 0 0 1
709 13 3 -1.05 6.396835 -0.0368349999999964 4.203165 0 1 0
4 1 1 1.575 3.18 7.42 3.18 0 0 0
14 1 2 1.05 0 6.36 2.12 0 0 0
23 1 1 1.575 2.12 6.36 0 0 0 0
28 1 3 -1.05 4.276835 6.323164 4.276835 0 0 0
34 1 3 -1.05 0.036835 6.323164 0.036835 0 0 0
48 1 3 -1.05 2.083165 6.323164 2.083165 0 0 0
941 17 3 -1.05 4.203165 6.396835 -0.03683499999999995 0 0 1
220 4 3 -1.05 -0.0368349999999964 6.396835 4.203165 1 0 0
11 1 1 1.575 6.36 6.36 4.24 0 0 0
31 1 3 -1.05 6.396835 6.396835 2.156835 0 0 0
3 1 1 1.575 5.3 1.06 5.3 0 0 0
5 1 1 1.575 1.06 5.3 5.3 0 0 0
15 1 2 1.05 0 2.12 6.36 0 0 0
19 1 1 1.575 2.12 0 6.36 0 0 0
32 1 3 -1.05 2.083165 2.083165 6.323164 0 0 0
36 1 3 -1.05 4.276835 4.276835 6.323164 0 0 0
42 1 3 -1.05 0.036835 0.036835 6.323164 0 0 0
722 13 3 -1.05 4.203165 -0.0368349999999964 6.396835 0 1 0
197 4 3 -1.05 -0.0368349999999964 4.203165 6.396835 1 0 0
12 1 1 1.575 6.36 4.24 6.36 0 0 0
47 1 3 -1.05 6.396835 2.156835 6.396835 0 0 0
18 1 2 1.05 4.24 6.36 6.36 0 0 0
39 1 3 -1.05 2.156835 6.396835 6.396835 0 0 0
56 1 3 -1.05 6.323164 6.323164 6.323164 0 0 0
929 17 3 -1.05 8.443165 2.156835 -0.03683499999999995 0 0 1
713 13 3 -1.05 8.443165 -0.0368349999999964 2.156835 0 1 0
57 2 1 1.575 9.540000000000001 1.06 1.06 0 0 0
66 2 2 1.05 10.600000000000001 2.12 4.24 0 0 0
69 2 1 1.575 10.600000000000001 4.24 2.12 0 0 0
72 2 1 1.575 8.48 4.24 0 0 0 0
77 2 1 1.575 8.48 0 4.24 0 0 0
86 2 3 -1.05 8.516835 4.276835 2.083165 0 0 0
94 2 3 -1.05 10.563165000000001 0.036835 4.276835 0 0 0
99 2 3 -1.05 10.636835000000001 4.203165 4.203165 0 0 0
107 2 3 -1.05 8.516835 2.083165 4.276835 0 0 0
109 2 3 -1.05 10.563165000000001 4.276835 0.036835 0 0 0
111 2 3 -1.05 10.636835000000001 2.156835 2.156835 0 0 0
1649 30 3 -1.05 10.636835000000001 -0.0368349999999964 -0.03683499999999995 0 1 1
62 2 1 1.575 15.9 3.18 3.18 0 0 0
63 2 1 1.575 13.780000000000001 5.3 1.06 0 0 0
65 2 1 1.575 12.72 0 0 0 0 0
73 2 2 1.05 12.72 2.12 2.12 0 0 0
76 2 2 1.05 14.84 0 2.12 0 0 0
78 2 1 1.575 14.84 2.12 0 0 0 0
80 2 2 1.05 12.72 4.24 4.24 0 0 0
82 2 3 -1.05 14.803164 0.036835 0.036835 0 0 0
83 2 3 -1.05 12.683165 2.156835 4.203165 0 0 0
91 2 3 -1.05 12.683165 4.203165 2.156835 0 0 0
96 2 3 -1.05 14.803164 2.083165 2.083165 0 0 0
100 2 3 -1.05 14.803164 4.276835 4.276835 0 0 0
102 2 3 -1.05 12.756835 2.083165 0.036835 0 0 0
105 2 3 -1.05 12.756835 0.036835 2.083165 0 0 0
1006 18 3 -1.05 14.876835 4.203165 -0.03683499999999995 0 0 1
765 14 3 -1.05 14.876835 -0.0368349999999964 4.203165 0 1 0
52 1 3 -1.05 8.443165 6.396835 4.203165 0 0 0
70 2 1 1.575 8.48 6.36 2.12 0 0 0
79 2 2 1.05 10.600000000000001 6.36 0 0 0 0
90 2 3 -1.05 8.516835 6.323164 0.036835 0 0 0
104 2 3 -1.05 10.563165000000001 6.323164 2.083165 0 0 0
60 2 1 1.575 11.66 7.42 3.18 0 0 0
67 2 2 1.05 14.84 6.36 4.24 0 0 0
84 2 3 -1.05 12.756835 6.323164 4.276835 0 0 0
87 2 3 -1.05 14.876835 6.396835 2.156835 0 0 0
997 18 3 -1.05 12.683165 6.396835 -0.03683499999999995 0 0 1
61 2 1 1.575 9.540000000000001 5.3 5.3 0 0 0
29 1 3 -1.05 8.443165 4.203165 6.396835 0 0 0
71 2 1 1.575 8.48 2.12 6.36 0 0 0
75 2 2 1.05 10.600000000000001 0 6.36 0 0 0
88 2 3 -1.05 10.563165000000001 2.083165 6.323164 0 0 0
98 2 3 -1.05 8.516835 0.036835 6.323164 0 0 0
59 2 1 1.575 13.780000000000001 1.06 5.3 0 0 0
68 2 1 1.575 14.84 4.24 6.36 0 0 0
92 2 3 -1.05 12.756835 4.276835 6.323164 0 0 0
103 2 3 -1.05 14.876835 2.156835 6.396835 0 0 0
778 14 3 -1.05 12.683165 -0.0368349999999964 6.396835 0 1 0
95 2 3 -1.05 10.636835000000001 6.396835 6.396835 0 0 0
74 2 2 1.05 12.72 6.36 6.36 0 0 0
112 2 3 -1.05 14.803164 6.323164 6.323164 0 0 0
985 18 3 -1.05 16.923165 2.156835 -0.03683499999999995 0 0 1
769 14 3 -1.05 16.923165 -0.0368349999999964 2.156835 0 1 0
113 3 1 1.575 18.02 1.06 1.06 0 0 0
119 3 1 1.575 22.26 5.3 1.06 0 0 0
121 3 2 1.05 21.200000000000003 0 0 0 0 0
122 3 2 1.05 19.080000000000002 2.12 4.24 0 0 0
125 3 1 1.575 19.080000000000002 4.24 2.12 0 0 0
128 3 2 1.05 16.96 4.24 0 0 0 0
129 3 1 1.575 21.200000000000003 2.12 2.12 0 0 0
133 3 1 1.575 16.96 0 4.24 0 0 0
136 3 2 1.05 21.200000000000003 4.24 4.24 0 0 0
139 3 3 -1.05 21.163165 2.156835 4.203165 0 0 0
142 3 3 -1.05 16.996835 4.276835 2.083165 0 0 0
147 3 3 -1.05 21.163165 4.203165 2.156835 0 0 0
150 3 3 -1.05 19.043165000000002 0.036835 4.276835 0 0 0
155 3 3 -1.05 19.116835000000002 4.203165 4.203165 0 0 0
158 3 3 -1.05 21.236835 2.083165 0.036835 0 0 0
161 3 3 -1.05 21.236835 0.036835 2.083165 0 0 0
163 3 3 -1.05 16.996835 2.083165 4.276835 0 0 0
165 3 3 -1.05 19.043165000000002 4.276835 0.036835 0 0 0
167 3 3 -1.05 19.116835000000002 2.156835 2.156835 0 0 0
1705 31 3 -1.05 19.116835000000002 -0.0368349999999964 -0.03683499999999995 0 1 1
118 3 1 1.575 24.380000000000003 3.18 3.18 0 0 0
132 3 1 1.575 23.32 0 2.12 0 0 0
134 3 1 1.575 23.32 2.12 0 0 0 0
138 3 3 -1.05 23.283164 0.036835 0.036835 0 0 0
152 3 3 -1.05 23.283164 2.083165 2.083165 0 0 0
156 3 3 -1.05 23.283164 4.276835 4.276835 0 0 0
1062 19 3 -1.05 23.356835 4.203165 -0.03683499999999995 0 0 1
821 15 3 -1.05 23.356835 -0.0368349999999964 4.203165 0 1 0
108 2 3 -1.05 16.923165 6.396835 4.203165 0 0 0
116 3 1 1.575 20.14 7.42 3.18 0 0 0
126 3 2 1.05 16.96 6.36 2.12 0 0 0
135 3 2 1.05 19.080000000000002 6.36 0 0 0 0
140 3 3 -1.05 21.236835 6.323164 4.276835 0 0 0
146 3 3 -1.05 16.996835 6.323164 0.036835 0 0 0
160 3 3 -1.05 19.043165000000002 6.323164 2.083165 0 0 0
1053 19 3 -1.05 21.163165 6.396835 -0.03683499999999995 0 0 1
123 3 1 1.575 23.32 6.36 4.24 0 0 0
143 3 3 -1.05 23.356835 6.396835 2.156835 0 0 0
115 3 1 1.575 22.26 1.06 5.3 0 0 0
117 3 1 1.575 18.02 5.3 5.3 0 0 0
85 2 3 -1.05 16.923165 4.203165 6.396835 0 0 0
127 3 2 1.05 16.96 2.12 6.36 0 0 0
131 3 1 1.575 19.080000000000002 0 6.36 0 0 0
144 3 3 -1.05 19.043165000000002 2.083165 6.323164 0 0 0
148 3 3 -1.05 21.236835 4.276835 6.323164 0 0 0
154 3 3 -1.05 16.996835 0.036835 6.323164 0 0 0
834 15 3 -1.05 21.163165 -0.0368349999999964 6.396835 0 1 0
124 3 2 1.05 23.32 4.24 6.36 0 0 0
159 3 3 -1.05 23.356835 2.156835 6.396835 0 0 0
130 3 2 1.05 21.200000000000003 6.36 6.36 0 0 0
151 3 3 -1.05 19.116835000000002 6.396835 6.396835 0 0 0
168 3 3 -1.05 23.283164 6.323164 6.323164 0 0 0
1041 19 3 -1.05 25.403165 2.156835 -0.03683499999999995 0 0 1
825 15 3 -1.05 25.403165 -0.0368349999999964 2.156835 0 1 0
169 4 1 1.575 26.5 1.06 1.06 0 0 0
178 4 1 1.575 27.560000000000002 2.12 4.24 0 0 0
181 4 1 1.575 27.560000000000002 4.24 2.12 0 0 0
184 4 1 1.575 25.44 4.24 0 0 0 0
189 4 1 1.575 25.44 0 4.24 0 0 0
198 4 3 -1.05 25.476835 4.276835 2.083165 0 0 0
206 4 3 -1.05 27.523165000000002 0.036835 4.276835 0 0 0
211 4 3 -1.05 27.596835000000002 4.203165 4.203165 0 0 0
219 4 3 -1.05 25.476835 2.083165 4.276835 0 0 0
221 4 3 -1.05 27.523165000000002 4.276835 0.036835 0 0 0
223 4 3 -1.05 27.596835000000002 2.156835 2.156835 0 0 0
1761 32 3 -1.05 27.596835000000002 -0.0368349999999964 -0.03683499999999995 0 1 1
174 4 1 1.575 32.86 3.18 3.18 0 0 0
175 4 1 1.575 30.740000000000002 5.3 1.06 0 0 0
177 4 1 1.575 29.68 0 0 0 0 0
185 4 2 1.05 29.68 2.12 2.12 0 0 0
188 4 2 1.05 31.8 0 2.12 0 0 0
190 4 1 1.575 31.8 2.12 0 0 0 0
192 4 2 1.05 29.68 4.24 4.24 0 0 0
194 4 3 -1.05 31.763164000000003 0.036835 0.036835 0 0 0
195 4 3 -1.05 29.643165000000003 2.156835 4.203165 0 0 0
203 4 3 -1.05 29.643165000000003 4.203165 2.156835 0 0 0
208 4 3 -1.05 31.763164000000003 2.083165 2.083165 0 0 0
212 4 3 -1.05 31.763164000000003 4.276835 4.276835 0 0 0
214 4 3 -1.05 29.716835000000003 2.083165 0.036835 0 0 0
217 4 3 -1.05 29.716835000000003 0.036835 2.083165 0 0 0
1118 20 3 -1.05 31.836835 4.203165 -0.03683499999999995 0 0 1
877 16 3 -1.05 31.836835 -0.0368349999999964 4.203165 0 1 0
164 3 3 -1.05 25.403165 6.396835 4.203165 0 0 0
182 4 1 1.575 25.44 6.36 2.12 0 0 0
191 4 1 1.575 27.560000000000002 6.36 0 0 0 0
202 4 3 -1.05 25.476835 6.323164 0.036835 0 0 0
216 4 3 -1.05 27.523165000000002 6.323164 2.083165 0 0 0
172 4 1 1.575 28.62 7.42 3.18 0 0 0
179 4 2 1.05 31.8 6.36 4.24 0 0 0
196 4 3 -1.05 29.716835000000003 6.323164 4.276835 0 0 0
199 4 3 -1.05 31.836835 6.396835 2.156835 0 0 0
1109 20 3 -1.05 29.643165000000003 6.396835 -0.03683499999999995 0 0 1
173 4 1 1.575 26.5 5.3 5.3 0 0 0
141 3 3 -1.05 25.403165 4.203165 6.396835 0 0 0
183 4 2 1.05 25.44 2.12 6.36 0 0 0
187 4 2 1.05 27.560000000000002 0 6.36 0 0 0
200 4 3 -1.05 27.523165000000002 2.083165 6.323164 0 0 0
210 4 3 -1.05 25.476835 0.036835 6.323164 0 0 0
171 4 1 1.575 30.740000000000002 1.06 5.3 0 0 0
180 4 2 1.05 31.8 4.24 6.36 0 0 0
204 4 3 -1.05 29.716835000000003 4.276835 6.323164 0 0 0
215 4 3 -1.05 31.836835 2.156835 6.396835 0 0 0
890 16 3 -1.05 29.643165000000003 -0.0368349999999964 6.396835 0 1 0
207 4 3 -1.05 27.596835000000002 6.396835 6.396835 0 0 0
186 4 2 1.05 29.68 6.36 6.36 0 0 0
224 4 3 -1.05 31.763164000000003 6.323164 6.323164 0 0 0
921 17 3 -1.05 2.156835 8.443165 -0.03683499999999995 0 0 1
225 5 1 1.575 1.06 9.540000000000001 1.06 0 0 0
233 5 1 1.575 4.24 8.48 0 0 0 0
234 5 2 1.05 2.12 10.600000000000001 4.24 0 0 0
241 5 1 1.575 4.24 10.600000000000001 2.12 0 0 0
245 5 2 1.05 0 8.48 4.24 0 0 0
251 5 3 -1.05 4.203165 10.636835000000001 4.203165 0 0 0
262 5 3 -1.05 2.083165 8.516835 4.276835 0 0 0
270 5 3 -1.05 4.276835 10.563165000000001 0.036835 0 0 0
273 5 3 -1.05 4.276835 8.516835 2.083165 0 0 0
275 5 3 -1.05 0.036835 10.563165000000001 4.276835 0 0 0
279 5 3 -1.05 2.156835 10.636835000000001 2.156835 0 0 0
209 4 3 -1.05 -0.0368349999999964 8.443165 2.156835 1 0 0
1321 24 3 -1.05 -0.0368349999999964 10.636835000000001 -0.03683499999999995 1 0 1
37 1 3 -1.05 6.396835 8.443165 4.203165 0 0 0
244 5 2 1.05 6.36 8.48 2.12 0 0 0
246 5 1 1.575 6.36 10.600000000000001 0 0 0 0
250 5 3 -1.05 6.323164 8.516835 0.036835 0 0 0
264 5 3 -1.05 6.323164 10.563165000000001 2.083165 0 0 0
228 5 1 1.575 3.18 15.9 3.18 0 0 0
231 5 1 1.575 5.3 13.780000000000001 1.06 0 0 0
237 5 2 1.05 2.12 12.72 2.12 0 0 0
238 5 2 1.05 0 14.84 2.12 0 0 0
240 5 1 1.575 0 12.72 0 0 0 0
247 5 2 1.05 2.12 14.84 0 0 0 0
248 5 2 1.05 4.24 12.72 4.24 0 0 0
252 5 3 -1.05 4.276835 14.803164 4.276835 0 0 0
254 5 3 -1.05 0.036835 12.756835 2.083165 0 0 0
258 5 3 -1.05 0.036835 14.803164 0.036835 0 0 0
259 5 3 -1.05 4.203165 12.683165 2.156835 0 0 0
267 5 3 -1.05 2.156835 12.683165 4.203165 0 0 0
272 5 3 -1.05 2.083165 14.803164 2.083165 0 0 0
277 5 3 -1.05 2.083165 12.756835 0.036835 0 0 0
1165 21 3 -1.05 4.203165 14.876835 -0.03683499999999995 0 0 1
444 8 3 -1.05 -0.0368349999999964 14.876835 4.203165 1 0 0
230 5 1 1.575 7.42 11.66 3.18 0 0 0
235 5 1 1.575 6.36 14.84 4.24 0 0 0
255 5 3 -1.05 6.396835 14.876835 2.156835 0 0 0
268 5 3 -1.05 6.323164 12.756835 4.276835 0 0 0
1174 21 3 -1.05 6.396835 12.683165 -0.03683499999999995 0 0 1
227 5 1 1.575 5.3 9.540000000000001 5.3 0 0 0
50 1 3 -1.05 4.203165 8.443165 6.396835 0 0 0
239 5 2 1.05 0 10.600000000000001 6.36 0 0 0
243 5 2 1.05 2.12 8.48 6.36 0 0 0
256 5 3 -1.05 2.083165 10.563165000000001 6.323164 0 0 0
266 5 3 -1.05 0.036835 8.516835 6.323164 0 0 0
271 5 3 -1.05 6.396835 10.636835000000001 6.396835 0 0 0
229 5 1 1.575 1.06 13.780000000000001 5.3 0 0 0
242 5 2 1.05 4.24 14.84 6.36 0 0 0
260 5 3 -1.05 4.276835 12.756835 6.323164 0 0 0
263 5 3 -1.05 2.156835 14.876835 6.396835 0 0 0
421 8 3 -1.05 -0.0368349999999964 12.683165 6.396835 1 0 0
236 5 2 1.05 6.36 12.72 6.36 0 0 0
280 5 3 -1.05 6.323164 14.803164 6.323164 0 0 0
41 1 3 -1.05 8.443165 8.443165 2.156835 0 0 0
1153 21 3 -1.05 8.443165 10.636835000000001 -0.03683499999999995 0 0 1
977 18 3 -1.05 10.636835000000001 8.443165 -0.03683499999999995 0 0 1
281 6 1 1.575 9.540000000000001 9.540000000000001 1.06 0 0 0
290 6 1 1.575 10.600000000000001 10.600000000000001 4.24 0 0 0
301 6 1 1.575 8.48 8.48 4.24 0 0 0
318 6 3 -1.05 10.563165000000001 8.516835 4.276835 0 0 0
331 6 3 -1.05 8.516835 10.563165000000001 4.276835 0 0 0
335 6 3 -1.05 10.636835000000001 10.636835000000001 2.156835 0 0 0
93 2 3 -1.05 14.876835 8.443165 4.203165 0 0 0
289 6 1 1.575 12.72 8.48 0 0 0 0
297 6 2 1.05 12.72 10.600000000000001 2.12 0 0 0
300 6 1 1.575 14.84 8.48 2.12 0 0 0
302 6 2 1.05 14.84 10.600000000000001 0 0 0 0
306 6 3 -1.05 14.803164 8.516835 0.036835 0 0 0
307 6 3 -1.05 12.683165 10.636835000000001 4.203165 0 0 0
320 6 3 -1.05 14.803164 10.563165000000001 2.083165 0 0 0
326 6 3 -1.05 12.756835 10.563165000000001 0.036835 0 0 0
329 6 3 -1.05 12.756835 8.516835 2.083165 0 0 0
276 5 3 -1.05 8.443165 14.876835 4.203165 0 0 0
293 6 1 1.575 10.600000000000001 12.72 2.12 0 0 0
294 6 2 1.05 8.48 14.84 2.12 0 0 0
296 6 2 1.05 8.48 12.72 0 0 0 0
303 6 1 1.575 10.600000000000001 14.84 0 0 0 0
310 6 3 -1.05 8.516835 12.756835 2.083165 0 0 0
314 6 3 -1.05 8.516835 14.803164 0.036835 0 0 0
323 6 3 -1.05 10.636835000000001 12.683165 4.203165 0 0 0
328 6 3 -1.05 10.563165000000001 14.803164 2.083165 0 0 0
333 6 3 -1.05 10.563165000000001 12.756835 0.036835 0 0 0
284 6 1 1.575 11.66 15.9 3.18 0 0 0
286 6 1 1.575 15.9 11.66 3.18 0 0 0
287 6 1 1.575 13.780000000000001 13.780000000000001 1.06 0 0 0
291 6 1 1.575 14.84 14.84 4.24 0 0 0
304 6 1 1.575 12.72 12.72 4.24 0 0 0
308 6 3 -1.05 12.756835 14.803164 4.276835 0 0 0
311 6 3 -1.05 14.876835 14.876835 2.156835 0 0 0
315 6 3 -1.05 12.683165 12.683165 2.156835 0 0 0
324 6 3 -1.05 14.803164 12.756835 4.276835 0 0 0
1221 22 3 -1.05 12.683165 14.876835 -0.03683499999999995 0 0 1
1230 22 3 -1.05 14.876835 12.683165 -0.03683499999999995 0 0 1
295 6 1 1.575 8.48 10.600000000000001 6.36 0 0 0
299 6 1 1.575 10.600000000000001 8.48 6.36 0 0 0
312 6 3 -1.05 10.563165000000001 10.563165000000001 6.323164 0 0 0
322 6 3 -1.05 8.516835 8.516835 6.323164 0 0 0
283 6 1 1.575 13.780000000000001 9.540000000000001 5.3 0 0 0
106 2 3 -1.05 12.683165 8.443165 6.396835 0 0 0
327 6 3 -1.05 14.876835 10.636835000000001 6.396835 0 0 0
285 6 1 1.575 9.540000000000001 13.780000000000001 5.3 0 0 0
253 5 3 -1.05 8.443165 12.683165 6.396835 0 0 0
319 6 3 -1.05 10.636835000000001 14.876835 6.396835 0 0 0
292 6 2 1.05 14.84 12.72 6.36 0 0 0
298 6 2 1.05 12.72 14.84 6.36 0 0 0
316 6 3 -1.05 12.756835 12.756835 6.323164 0 0 0
336 6 3 -1.05 14.803164 14.803164 6.323164 0 0 0
97 2 3 -1.05 16.923165 8.443165 2.156835 0 0 0
1209 22 3 -1.05 16.923165 10.636835000000001 -0.03683499999999995 0 0 1
1033 19 3 -1.05 19.116835000000002 8.443165 -0.03683499999999995 0 0 1
337 7 1 1.575 18.02 9.540000000000001 1.06 0 0 0
345 7 2 1.05 21.200000000000003 8.48 0 0 0 0
346 7 1 1.575 19.080000000000002 10.600000000000001 4.24 0 0 0
353 7 2 1.05 21.200000000000003 10.600000000000001 2.12 0 0 0
357 7 2 1.05 16.96 8.48 4.24 0 0 0
363 7 3 -1.05 21.163165 10.636835000000001 4.203165 0 0 0
374 7 3 -1.05 19.043165000000002 8.516835 4.276835 0 0 0
382 7 3 -1.05 21.236835 10.563165000000001 0.036835 0 0 0
385 7 3 -1.05 21.236835 8.516835 2.083165 0 0 0
387 7 3 -1.05 16.996835 10.563165000000001 4.276835 0 0 0
391 7 3 -1.05 19.116835000000002 10.636835000000001 2.156835 0 0 0
149 3 3 -1.05 23.356835 8.443165 4.203165 0 0 0
356 7 1 1.575 23.32 8.48 2.12 0 0 0
358 7 2 1.05 23.32 10.600000000000001 0 0 0 0
362 7 3 -1.05 23.283164 8.516835 0.036835 0 0 0
376 7 3 -1.05 23.283164 10.563165000000001 2.083165 0 0 0
332 6 3 -1.05 16.923165 14.876835 4.203165 0 0 0
340 7 1 1.575 20.14 15.9 3.18 0 0 0
343 7 1 1.575 22.26 13.780000000000001 1.06 0 0 0
349 7 1 1.575 19.080000000000002 12.72 2.12 0 0 0
350 7 2 1.05 16.96 14.84 2.12 0 0 0
352 7 1 1.575 16.96 12.72 0 0 0 0
359 7 1 1.575 19.080000000000002 14.84 0 0 0 0
360 7 2 1.05 21.200000000000003 12.72 4.24 0 0 0
364 7 3 -1.05 21.236835 14.803164 4.276835 0 0 0
366 7 3 -1.05 16.996835 12.756835 2.083165 0 0 0
370 7 3 -1.05 16.996835 14.803164 0.036835 0 0 0
371 7 3 -1.05 21.163165 12.683165 2.156835 0 0 0
379 7 3 -1.05 19.116835000000002 12.683165 4.203165 0 0 0
384 7 3 -1.05 19.043165000000002 14.803164 2.083165 0 0 0
389 7 3 -1.05 19.043165000000002 12.756835 0.036835 0 0 0
1277 23 3 -1.05 21.163165 14.876835 -0.03683499999999995 0 0 1
342 7 1 1.575 24.380000000000003 11.66 3.18 0 0 0
347 7 1 1.575 23.32 14.84 4.24 0 0 0
367 7 3 -1.05 23.356835 14.876835 2.156835 0 0 0
380 7 3 -1.05 23.283164 12.756835 4.276835 0 0 0
1286 23 3 -1.05 23.356835 12.683165 -0.03683499999999995 0 0 1
339 7 1 1.575 22.26 9.540000000000001 5.3 0 0 0
162 3 3 -1.05 21.163165 8.443165 6.396835 0 0 0
351 7 2 1.05 16.96 10.600000000000001 6.36 0 0 0
355 7 1 1.575 19.080000000000002 8.48 6.36 0 0 0
368 7 3 -1.05 19.043165000000002 10.563165000000001 6.323164 0 0 0
378 7 3 -1.05 16.996835 8.516835 6.323164 0 0 0
383 7 3 -1.05 23.356835 10.636835000000001 6.396835 0 0 0
341 7 1 1.575 18.02 13.780000000000001 5.3 0 0 0
309 6 3 -1.05 16.923165 12.683165 6.396835 0 0 0
354 7 1 1.575 21.200000000000003 14.84 6.36 0 0 0
372 7 3 -1.05 21.236835 12.756835 6.323164 0 0 0
375 7 3 -1.05 19.116835000000002 14.876835 6.396835 0 0 0
348 7 1 1.575 23.32 12.72 6.36 0 0 0
392 7 3 -1.05 23.283164 14.803164 6.323164 0 0 0
153 3 3 -1.05 25.403165 8.443165 2.156835 0 0 0
1265 23 3 -1.05 25.403165 10.636835000000001 -0.03683499999999995 0 0 1
1089 20 3 -1.05 27.596835000000002 8.443165 -0.03683499999999995 0 0 1
393 8 1 1.575 26.5 9.540000000000001 1.06 0 0 0
402 8 2 1.05 27.560000000000002 10.600000000000001 4.24 0 0 0
413 8 1 1.575 25.44 8.48 4.24 0 0 0
430 8 3 -1.05 27.523165000000002 8.516835 4.276835 0 0 0
443 8 3 -1.05 25.476835 10.563165000000001 4.276835 0 0 0
447 8 3 -1.05 27.596835000000002 10.636835000000001 2.156835 0 0 0
205 4 3 -1.05 31.836835 8.443165 4.203165 0 0 0
401 8 1 1.575 29.68 8.48 0 0 0 0
409 8 1 1.575 29.68 10.600000000000001 2.12 0 0 0
412 8 2 1.05 31.8 8.48 2.12 0 0 0
414 8 2 1.05 31.8 10.600000000000001 0 0 0 0
418 8 3 -1.05 31.763164000000003 8.516835 0.036835 0 0 0
419 8 3 -1.05 29.643165000000003 10.636835000000001 4.203165 0 0 0
432 8 3 -1.05 31.763164000000003 10.563165000000001 2.083165 0 0 0
438 8 3 -1.05 29.716835000000003 10.563165000000001 0.036835 0 0 0
441 8 3 -1.05 29.716835000000003 8.516835 2.083165 0 0 0
388 7 3 -1.05 25.403165 14.876835 4.203165 0 0 0
405 8 1 1.575 27.560000000000002 12.72 2.12 0 0 0
406 8 1 1.575 25.44 14.84 2.12 0 0 0
408 8 1 1.575 25.44 12.72 0 0 0 0
415 8 1 1.575 27.560000000000002 14.84 0 0 0 0
422 8 3 -1.05 25.476835 12.756835 2.083165 0 0 0
426 8 3 -1.05 25.476835 14.803164 0.036835 0 0 0
435 8 3 -1.05 27.596835000000002 12.683165 4.203165 0 0 0
440 8 3 -1.05 27.523165000000002 14.803164 2.083165 0 0 0
445 8 3 -1.05 27.523165000000002 12.756835 0.036835 0 0 0
396 8 1 1.575 28.62 15.9 3.18 0 0 0
398 8 1 1.575 32.86 11.66 3.18 0 0 0
399 8 1 1.575 30.740000000000002 13.780000000000001 1.06 0 0 0
403 8 1 1.575 31.8 14.84 4.24 0 0 0
416 8 1 1.575 29.68 12.72 4.24 0 0 0
420 8 3 -1.05 29.716835000000003 14.803164 4.276835 0 0 0
423 8 3 -1.05 31.836835 14.876835 2.156835 0 0 0
427 8 3 -1.05 29.643165000000003 12.683165 2.156835 0 0 0
436 8 3 -1.05 31.763164000000003 12.756835 4.276835 0 0 0
1333 24 3 -1.05 29.643165000000003 14.876835 -0.03683499999999995 0 0 1
1342 24 3 -1.05 31.836835 12.683165 -0.03683499999999995 0 0 1
407 8 2 1.05 25.44 10.600000000000001 6.36 0 0 0
411 8 1 1.575 27.560000000000002 8.48 6.36 0 0 0
424 8 3 -1.05 27.523165000000002 10.563165000000001 6.323164 0 0 0
434 8 3 -1.05 25.476835 8.516835 6.323164 0 0 0
395 8 1 1.575 30.740000000000002 9.540000000000001 5.3 0 0 0
218 4 3 -1.05 29.643165000000003 8.443165 6.396835 0 0 0
439 8 3 -1.05 31.836835 10.636835000000001 6.396835 0 0 0
397 8 1 1.575 26.5 13.780000000000001 5.3 0 0 0
365 7 3 -1.05 25.403165 12.683165 6.396835 0 0 0
431 8 3 -1.05 27.596835000000002 14.876835 6.396835 0 0 0
404 8 2 1.05 31.8 12.72 6.36 0 0 0
410 8 1 1.575 29.68 14.84 6.36 0 0 0
428 8 3 -1.05 29.716835000000003 12.756835 6.323164 0 0 0
448 8 3 -1.05 31.763164000000003 14.803164 6.323164 0 0 0
1145 21 3 -1.05 2.156835 16.923165 -0.03683499999999995 0 0 1
449 9 1 1.575 1.06 18.02 1.06 0 0 0
455 9 1 1.575 5.3 22.26 1.06 0 0 0
457 9 1 1.575 4.24 16.96 0 0 0 0
458 9 2 1.05 2.12 19.080000000000002 4.24 0 0 0
461 9 2 1.05 2.12 21.200000000000003 2.12 0 0 0
464 9 2 1.05 0 21.200000000000003 0 0 0 0
465 9 2 1.05 4.24 19.080000000000002 2.12 0 0 0
469 9 2 1.05 0 16.96 4.24 0 0 0
472 9 2 1.05 4.24 21.200000000000003 4.24 0 0 0
475 9 3 -1.05 4.203165 19.116835000000002 4.203165 0 0 0
478 9 3 -1.05 0.036835 21.236835 2.083165 0 0 0
483 9 3 -1.05 4.203165 21.163165 2.156835 0 0 0
486 9 3 -1.05 2.083165 16.996835 4.276835 0 0 0
491 9 3 -1.05 2.156835 21.163165 4.203165 0 0 0
494 9 3 -1.05 4.276835 19.043165000000002 0.036835 0 0 0
497 9 3 -1.05 4.276835 16.996835 2.083165 0 0 0
499 9 3 -1.05 0.036835 19.043165000000002 4.276835 0 0 0
501 9 3 -1.05 2.083165 21.236835 0.036835 0 0 0
503 9 3 -1.05 2.156835 19.116835000000002 2.156835 0 0 0
433 8 3 -1.05 -0.0368349999999964 16.923165 2.156835 1 0 0
1545 28 3 -1.05 -0.0368349999999964 19.116835000000002 -0.03683499999999995 1 0 1
261 5 3 -1.05 6.396835 16.923165 4.203165 0 0 0
454 9 1 1.575 7.42 20.14 3.18 0 0 0
468 9 2 1.05 6.36 16.96 2.12 0 0 0
470 9 1 1.575 6.36 19.080000000000002 0 0 0 0
474 9 3 -1.05 6.323164 16.996835 0.036835 0 0 0
488 9 3 -1.05 6.323164 19.043165000000002 2.083165 0 0 0
492 9 3 -1.05 6.323164 21.236835 4.276835 0 0 0
1398 25 3 -1.05 6.396835 21.163165 -0.03683499999999995 0 0 1
452 9 1 1.575 3.18 24.380000000000003 3.18 0 0 0
462 9 2 1.05 0 23.32 2.12 0 0 0
471 9 2 1.05 2.12 23.32 0 0 0 0
476 9 3 -1.05 4.276835 23.283164 4.276835 0 0 0
482 9 3 -1.05 0.036835 23.283164 0.036835 0 0 0
496 9 3 -1.05 2.083165 23.283164 2.083165 0 0 0
1389 25 3 -1.05 4.203165 23.356835 -0.03683499999999995 0 0 1
668 12 3 -1.05 -0.0368349999999964 23.356835 4.203165 1 0 0
459 9 1 1.575 6.36 23.32 4.24 0 0 0
479 9 3 -1.05 6.396835 23.356835 2.156835 0 0 0
451 9 1 1.575 5.3 18.02 5.3 0 0 0
453 9 1 1.575 1.06 22.26 5.3 0 0 0
274 5 3 -1.05 4.203165 16.923165 6.396835 0 0 0
463 9 1 1.575 0 19.080000000000002 6.36 0 0 0
467 9 2 1.05 2.12 16.96 6.36 0 0 0
480 9 3 -1.05 2.083165 19.043165000000002 6.323164 0 0 0
484 9 3 -1.05 4.276835 21.236835 6.323164 0 0 0
490 9 3 -1.05 0.036835 16.996835 6.323164 0 0 0
645 12 3 -1.05 -0.0368349999999964 21.163165 6.396835 1 0 0
460 9 2 1.05 6.36 21.200000000000003 6.36 0 0 0
495 9 3 -1.05 6.396835 19.116835000000002 6.396835 0 0 0
466 9 2 1.05 4.24 23.32 6.36 0 0 0
487 9 3 -1.05 2.156835 23.356835 6.396835 0 0 0
504 9 3 -1.05 6.323164 23.283164 6.323164 0 0 0
265 5 3 -1.05 8.443165 16.923165 2.156835 0 0 0
1377 25 3 -1.05 8.443165 19.116835000000002 -0.03683499999999995 0 0 1
1201 22 3 -1.05 10.636835000000001 16.923165 -0.03683499999999995 0 0 1
505 10 1 1.575 9.540000000000001 18.02 1.06 0 0 0
514 10 1 1.575 10.600000000000001 19.080000000000002 4.24 0 0 0
517 10 2 1.05 10.600000000000001 21.200000000000003 2.12 0 0 0
520 10 2 1.05 8.48 21.200000000000003 0 0 0 0
525 10 1 1.575 8.48 16.96 4.24 0 0 0
534 10 3 -1.05 8.516835 21.236835 2.083165 0 0 0
542 10 3 -1.05 10.563165000000001 16.996835 4.276835 0 0 0
547 10 3 -1.05 10.636835000000001 21.163165 4.203165 0 0 0
555 10 3 -1.05 8.516835 19.043165000000002 4.276835 0 0 0
557 10 3 -1.05 10.563165000000001 21.236835 0.036835 0 0 0
559 10 3 -1.05 10.636835000000001 19.116835000000002 2.156835 0 0 0
317 6 3 -1.05 14.876835 16.923165 4.203165 0 0 0
510 10 1 1.575 15.9 20.14 3.18 0 0 0
511 10 1 1.575 13.780000000000001 22.26 1.06 0 0 0
513 10 2 1.05 12.72 16.96 0 0 0 0
521 10 1 1.575 12.72 19.080000000000002 2.12 0 0 0
524 10 1 1.575 14.84 16.96 2.12 0 0 0
526 10 2 1.05 14.84 19.080000000000002 0 0 0 0
528 10 2 1.05 12.72 21.200000000000003 4.24 0 0 0
530 10 3 -1.05 14.803164 16.996835 0.036835 0 0 0
531 10 3 -1.05 12.683165 19.116835000000002 4.203165 0 0 0
539 10 3 -1.05 12.683165 21.163165 2.156835 0 0 0
544 10 3 -1.05 14.803164 19.043165000000002 2.083165 0 0 0
548 10 3 -1.05 14.803164 21.236835 4.276835 0 0 0
550 10 3 -1.05 12.756835 19.043165000000002 0.036835 0 0 0
553 10 3 -1.05 12.756835 16.996835 2.083165 0 0 0
1454 26 3 -1.05 14.876835 21.163165 -0.03683499999999995 0 0 1
500 9 3 -1.05 8.443165 23.356835 4.203165 0 0 0
518 10 2 1.05 8.48 23.32 2.12 0 0 0
527 10 2 1.05 10.600000000000001 23.32 0 0 0 0
538 10 3 -1.05 8.516835 23.283164 0.036835 0 0 0
552 10 3 -1.05 10.563165000000001 23.283164 2.083165 0 0 0
508 10 1 1.575 11.66 24.380000000000003 3.18 0 0 0
515 10 1 1.575 14.84 23.32 4.24 0 0 0
532 10 3 -1.05 12.756835 23.283164 4.276835 0 0 0
535 10 3 -1.05 14.876835 23.356835 2.156835 0 0 0
1445 26 3 -1.05 12.683165 23.356835 -0.03683499999999995 0 0 1
509 10 1 1.575 9.540000000000001 22.26 5.3 0 0 0
477 9 3 -1.05 8.443165 21.163165 6.396835 0 0 0
519 10 1 1.575 8.48 19.080000000000002 6.36 0 0 0
523 10 2 1.05 10.600000000000001 16.96 6.36 0 0 0
536 10 3 -1.05 10.563165000000001 19.043165000000002 6.323164 0 0 0
546 10 3 -1.05 8.516835 16.996835 6.323164 0 0 0
507 10 1 1.575 13.780000000000001 18.02 5.3 0 0 0
330 6 3 -1.05 12.683165 16.923165 6.396835 0 0 0
516 10 2 1.05 14.84 21.200000000000003 6.36 0 0 0
540 10 3 -1.05 12.756835 21.236835 6.323164 0 0 0
551 10 3 -1.05 14.876835 19.116835000000002 6.396835 0 0 0
543 10 3 -1.05 10.636835000000001 23.356835 6.396835 0 0 0
522 10 1 1.575 12.72 23.32 6.36 0 0 0
560 10 3 -1.05 14.803164 23.283164 6.323164 0 0 0
321 6 3 -1.05 16.923165 16.923165 2.156835 0 0 0
1433 26 3 -1.05 16.923165 19.116835000000002 -0.03683499999999995 0 0 1
1257 23 3 -1.05 19.116835000000002 16.923165 -0.03683499999999995 0 0 1
561 11 1 1.575 18.02 18.02 1.06 0 0 0
567 11 1 1.575 22.26 22.26 1.06 0 0 0
569 11 1 1.575 21.200000000000003 16.96 0 0 0 0
570 11 1 1.575 19.080000000000002 19.080000000000002 4.24 0 0 0
573 11 2 1.05 19.080000000000002 21.200000000000003 2.12 0 0 0
576 11 2 1.05 16.96 21.200000000000003 0 0 0 0
577 11 2 1.05 21.200000000000003 19.080000000000002 2.12 0 0 0
581 11 2 1.05 16.96 16.96 4.24 0 0 0
584 11 1 1.575 21.200000000000003 21.200000000000003 4.24 0 0 0
587 11 3 -1.05 21.163165 19.116835000000002 4.203165 0 0 0
590 11 3 -1.05 16.996835 21.236835 2.083165 0 0 0
595 11 3 -1.05 21.163165 21.163165 2.156835 0 0 0
598 11 3 -1.05 19.043165000000002 16.996835 4.276835 0 0 0
603 11 3 -1.05 19.116835000000002 21.163165 4.203165 0 0 0
606 11 3 -1.05 21.236835 19.043165000000002 0.036835 0 0 0
609 11 3 -1.05 21.236835 16.996835 2.083165 0 0 0
611 11 3 -1.05 16.996835 19.043165000000002 4.276835 0 0 0
613 11 3 -1.05 19.043165000000002 21.236835 0.036835 0 0 0
615 11 3 -1.05 19.116835000000002 19.116835000000002 2.156835 0 0 0
373 7 3 -1.05 23.356835 16.923165 4.203165 0 0 0
566 11 1 1.575 24.380000000000003 20.14 3.18 0 0 0
580 11 1 1.575 23.32 16.96 2.12 0 0 0
582 11 1 1.575 23.32 19.080000000000002 0 0 0 0
586 11 3 -1.05 23.283164 16.996835 0.036835 0 0 0
600 11 3 -1.05 23.283164 19.043165000000002 2.083165 0 0 0
604 11 3 -1.05 23.283164 21.236835 4.276835 0 0 0
1510 27 3 -1.05 23.356835 21.163165 -0.03683499999999995 0 0 1
556 10 3 -1.05 16.923165 23.356835 4.203165 0 0 0
564 11 1 1.575 20.14 24.380000000000003 3.18 0 0 0
574 11 2 1.05 16.96 23.32 2.12 0 0 0
583 11 1 1.575 19.080000000000002 23.32 0 0 0 0
588 11 3 -1.05 21.236835 23.283164 4.276835 0 0 0
594 11 3 -1.05 16.996835 23.283164 0.036835 0 0 0
608 11 3 -1.05 19.043165000000002 23.283164 2.083165 0 0 0
1501 27 3 -1.05 21.163165 23.356835 -0.03683499999999995 0 0 1
571 11 2 1.05 23.32 23.32 4.24 0 0 0
591 11 3 -1.05 23.356835 23.356835 2.156835 0 0 0
563 11 1 1.575 22.26 18.02 5.3 0 0 0
565 11 1 1.575 18.02 22.26 5.3 0 0 0
533 10 3 -1.05 16.923165 21.163165 6.396835 0 0 0
386 7 3 -1.05 21.163165 16.923165 6.396835 0 0 0
575 11 2 1.05 16.96 19.080000000000002 6.36 0 0 0
579 11 2 1.05 19.080000000000002 16.96 6.36 0 0 0
592 11 3 -1.05 19.043165000000002 19.043165000000002 6.323164 0 0 0
596 11 3 -1.05 21.236835 21.236835 6.323164 0 0 0
602 11 3 -1.05 16.996835 16.996835 6.323164 0 0 0
572 11 2 1.05 23.32 21.200000000000003 6.36 0 0 0
607 11 3 -1.05 23.356835 19.116835000000002 6.396835 0 0 0
578 11 1 1.575 21.200000000000003 23.32 6.36 0 0 0
599 11 3 -1.05 19.116835000000002 23.356835 6.396835 0 0 0
616 11 3 -1.05 23.283164 23.283164 6.323164 0 0 0
377 7 3 -1.05 25.403165 16.923165 2.156835 0 0 0
1489 27 3 -1.05 25.403165 19.116835000000002 -0.03683499999999995 0 0 1
1313 24 3 -1.05 27.596835000000002 16.923165 -0.03683499999999995 0 0 1
617 12 1 1.575 26.5 18.02 1.06 0 0 0
626 12 1 1.575 27.560000000000002 19.080000000000002 4.24 0 0 0
629 12 1 1.575 27.560000000000002 21.200000000000003 2.12 0 0 0
632 12 2 1.05 25.44 21.200000000000003 0 0 0 0
637 12 1 1.575 25.44 16.96 4.24 0 0 0
646 12 3 -1.05 25.476835 21.236835 2.083165 0 0 0
654 12 3 -1.05 27.523165000000002 16.996835 4.276835 0 0 0
659 12 3 -1.05 27.596835000000002 21.163165 4.203165 0 0 0
667 12 3 -1.05 25.476835 19.043165000000002 4.276835 0 0 0
669 12 3 -1.05 27.523165000000002 21.236835 0.036835 0 0 0
671 12 3 -1.05 27.596835000000002 19.116835000000002 2.156835 0 0 0
429 8 3 -1.05 31.836835 16.923165 4.203165 0 0 0
622 12 1 1.575 32.86 20.14 3.18 0 0 0
623 12 1 1.575 30.740000000000002 22.26 1.06 0 0 0
625 12 1 1.575 29.68 16.96 0 0 0 0
633 12 2 1.05 29.68 19.080000000000002 2.12 0 0 0
636 12 2 1.05 31.8 16.96 2.12 0 0 0
638 12 2 1.05 31.8 19.080000000000002 0 0 0 0
640 12 2 1.05 29.68 21.200000000000003 4.24 0 0 0
642 12 3 -1.05 31.763164000000003 16.996835 0.036835 0 0 0
643 12 3 -1.05 29.643165000000003 19.116835000000002 4.203165 0 0 0
651 12 3 -1.05 29.643165000000003 21.163165 2.156835 0 0 0
656 12 3 -1.05 31.763164000000003 19.043165000000002 2.083165 0 0 0
660 12 3 -1.05 31.763164000000003 21.236835 4.276835 0 0 0
662 12 3 -1.05 29.716835000000003 19.043165000000002 0.036835 0 0 0
665 12 3 -1.05 29.716835000000003 16.996835 2.083165 0 0 0
1566 28 3 -1.05 31.836835 21.163165 -0.03683499999999995 0 0 1
612 11 3 -1.05 25.403165 23.356835 4.203165 0 0 0
630 12 1 1.575 25.44 23.32 2.12 0 0 0
639 12 2 1.05 27.560000000000002 23.32 0 0 0 0
650 12 3 -1.05 25.476835 23.283164 0.036835 0 0 0
664 12 3 -1.05 27.523165000000002 23.283164 2.083165 0 0 0
620 12 1 1.575 28.62 24.380000000000003 3.18 0 0 0
627 12 1 1.575 31.8 23.32 4.24 0 0 0
644 12 3 -1.05 29.716835000000003 23.283164 4.276835 0 0 0
647 12 3 -1.05 31.836835 23.356835 2.156835 0 0 0
1557 28 3 -1.05 29.643165000000003 23.356835 -0.03683499999999995 0 0 1
621 12 1 1.575 26.5 22.26 5.3 0 0 0
589 11 3 -1.05 25.403165 21.163165 6.396835 0 0 0
631 12 2 1.05 25.44 19.080000000000002 6.36 0 0 0
635 12 2 1.05 27.560000000000002 16.96 6.36 0 0 0
648 12 3 -1.05 27.523165000000002 19.043165000000002 6.323164 0 0 0
658 12 3 -1.05 25.476835 16.996835 6.323164 0 0 0
619 12 1 1.575 30.740000000000002 18.02 5.3 0 0 0
442 8 3 -1.05 29.643165000000003 16.923165 6.396835 0 0 0
628 12 2 1.05 31.8 21.200000000000003 6.36 0 0 0
652 12 3 -1.05 29.716835000000003 21.236835 6.323164 0 0 0
663 12 3 -1.05 31.836835 19.116835000000002 6.396835 0 0 0
655 12 3 -1.05 27.596835000000002 23.356835 6.396835 0 0 0
634 12 1 1.575 29.68 23.32 6.36 0 0 0
672 12 3 -1.05 31.763164000000003 23.283164 6.323164 0 0 0
1369 25 3 -1.05 2.156835 25.403165 -0.03683499999999995 0 0 1
673 13 1 1.575 1.06 26.5 1.06 0 0 0
681 13 1 1.575 4.24 25.44 0 0 0 0
682 13 1 1.575 2.12 27.560000000000002 4.24 0 0 0
689 13 1 1.575 4.24 27.560000000000002 2.12 0 0 0
693 13 1 1.575 0 25.44 4.24 0 0 0
699 13 3 -1.05 4.203165 27.596835000000002 4.203165 0 0 0
710 13 3 -1.05 2.083165 25.476835 4.276835 0 0 0
718 13 3 -1.05 4.276835 27.523165000000002 0.036835 0 0 0
721 13 3 -1.05 4.276835 25.476835 2.083165 0 0 0
723 13 3 -1.05 0.036835 27.523165000000002 4.276835 0 0 0
727 13 3 -1.05 2.156835 27.596835000000002 2.156835 0 0 0
657 12 3 -1.05 -0.0368349999999964 25.403165 2.156835 1 0 0
1769 32 3 -1.05 -0.0368349999999964 27.596835000000002 -0.03683499999999995 1 0 1
485 9 3 -1.05 6.396835 25.403165 4.203165 0 0 0
692 13 1 1.575 6.36 25.44 2.12 0 0 0
694 13 2 1.05 6.36 27.560000000000002 0 0 0 0
698 13 3 -1.05 6.323164 25.476835 0.036835 0 0 0
712 13 3 -1.05 6.323164 27.523165000000002 2.083165 0 0 0
676 13 1 1.575 3.18 32.86 3.18 0 0 0
679 13 1 1.575 5.3 30.740000000000002 1.06 0 0 0
685 13 1 1.575 2.12 29.68 2.12 0 0 0
686 13 1 1.575 0 31.8 2.12 0 0 0
688 13 2 1.05 0 29.68 0 0 0 0
695 13 2 1.05 2.12 31.8 0 0 0 0
696 13 2 1.05 4.24 29.68 4.24 0 0 0
700 13 3 -1.05 4.276835 31.763164000000003 4.276835 0 0 0
702 13 3 -1.05 0.036835 29.716835000000003 2.083165 0 0 0
706 13 3 -1.05 0.036835 31.763164000000003 0.036835 0 0 0
707 13 3 -1.05 4.203165 29.643165000000003 2.156835 0 0 0
715 13 3 -1.05 2.156835 29.643165000000003 4.203165 0 0 0
720 13 3 -1.05 2.083165 31.763164000000003 2.083165 0 0 0
725 13 3 -1.05 2.083165 29.716835000000003 0.036835 0 0 0
1613 29 3 -1.05 4.203165 31.836835 -0.03683499999999995 0 0 1
892 16 3 -1.05 -0.0368349999999964 31.836835 4.203165 1 0 0
678 13 1 1.575 7.42 28.62 3.18 0 0 0
683 13 2 1.05 6.36 31.8 4.24 0 0 0
703 13 3 -1.05 6.396835 31.836835 2.156835 0 0 0
716 13 3 -1.05 6.323164 29.716835000000003 4.276835 0 0 0
1622 29 3 -1.05 6.396835 29.643165000000003 -0.03683499999999995 0 0 1
675 13 1 1.575 5.3 26.5 5.3 0 0 0
498 9 3 -1.05 4.203165 25.403165 6.396835 0 0 0
687 13 1 1.575 0 27.560000000000002 6.36 0 0 0
691 13 2 1.05 2.12 25.44 6.36 0 0 0
704 13 3 -1.05 2.083165 27.523165000000002 6.323164 0 0 0
714 13 3 -1.05 0.036835 25.476835 6.323164 0 0 0
719 13 3 -1.05 6.396835 27.596835000000002 6.396835 0 0 0
677 13 1 1.575 1.06 30.740000000000002 5.3 0 0 0
690 13 1 1.575 4.24 31.8 6.36 0 0 0
708 13 3 -1.05 4.276835 29.716835000000003 6.323164 0 0 0
711 13 3 -1.05 2.156835 31.836835 6.396835 0 0 0
869 16 3 -1.05 -0.0368349999999964 29.643165000000003 6.396835 1 0 0
684 13 1 1.575 6.36 29.68 6.36 0 0 0
728 13 3 -1.05 6.323164 31.763164000000003 6.323164 0 0 0
489 9 3 -1.05 8.443165 25.403165 2.156835 0 0 0
1601 29 3 -1.05 8.443165 27.596835000000002 -0.03683499999999995 0 0 1
1425 26 3 -1.05 10.636835000000001 25.403165 -0.03683499999999995 0 0 1
729 14 1 1.575 9.540000000000001 26.5 1.06 0 0 0
738 14 1 1.575 10.600000000000001 27.560000000000002 4.24 0 0 0
749 14 1 1.575 8.48 25.44 4.24 0 0 0
766 14 3 -1.05 10.563165000000001 25.476835 4.276835 0 0 0
779 14 3 -1.05 8.516835 27.523165000000002 4.276835 0 0 0
783 14 3 -1.05 10.636835000000001 27.596835000000002 2.156835 0 0 0
541 10 3 -1.05 14.876835 25.403165 4.203165 0 0 0
737 14 2 1.05 12.72 25.44 0 0 0 0
745 14 1 1.575 12.72 27.560000000000002 2.12 0 0 0
748 14 2 1.05 14.84 25.44 2.12 0 0 0
750 14 1 1.575 14.84 27.560000000000002 0 0 0 0
754 14 3 -1.05 14.803164 25.476835 0.036835 0 0 0
755 14 3 -1.05 12.683165 27.596835000000002 4.203165 0 0 0
768 14 3 -1.05 14.803164 27.523165000000002 2.083165 0 0 0
774 14 3 -1.05 12.756835 27.523165000000002 0.036835 0 0 0
777 14 3 -1.05 12.756835 25.476835 2.083165 0 0 0
724 13 3 -1.05 8.443165 31.836835 4.203165 0 0 0
741 14 2 1.05 10.600000000000001 29.68 2.12 0 0 0
742 14 1 1.575 8.48 31.8 2.12 0 0 0
744 14 2 1.05 8.48 29.68 0 0 0 0
751 14 2 1.05 10.600000000000001 31.8 0 0 0 0
758 14 3 -1.05 8.516835 29.716835000000003 2.083165 0 0 0
762 14 3 -1.05 8.516835 31.763164000000003 0.036835 0 0 0
771 14 3 -1.05 10.636835000000001 29.643165000000003 4.203165 0 0 0
776 14 3 -1.05 10.563165000000001 31.763164000000003 2.083165 0 0 0
781 14 3 -1.05 10.563165000000001 29.716835000000003 0.036835 0 0 0
732 14 1 1.575 11.66 32.86 3.18 0 0 0
734 14 1 1.575 15.9 28.62 3.18 0 0 0
735 14 1 1.575 13.780000000000001 30.740000000000002 1.06 0 0 0
739 14 1 1.575 14.84 31.8 4.24 0 0 0
752 14 1 1.575 12.72 29.68 4.24 0 0 0
756 14 3 -1.05 12.756835 31.763164000000003 4.276835 0 0 0
759 14 3 -1.05 14.876835 31.836835 2.156835 0 0 0
763 14 3 -1.05 12.683165 29.643165000000003 2.156835 0 0 0
772 14 3 -1.05 14.803164 29.716835000000003 4.276835 0 0 0
1669 30 3 -1.05 12.683165 31.836835 -0.03683499999999995 0 0 1
1678 30 3 -1.05 14.876835 29.643165000000003 -0.03683499999999995 0 0 1
743 14 2 1.05 8.48 27.560000000000002 6.36 0 0 0
747 14 2 1.05 10.600000000000001 25.44 6.36 0 0 0
760 14 3 -1.05 10.563165000000001 27.523165000000002 6.323164 0 0 0
770 14 3 -1.05 8.516835 25.476835 6.323164 0 0 0
731 14 1 1.575 13.780000000000001 26.5 5.3 0 0 0
554 10 3 -1.05 12.683165 25.403165 6.396835 0 0 0
775 14 3 -1.05 14.876835 27.596835000000002 6.396835 0 0 0
733 14 1 1.575 9.540000000000001 30.740000000000002 5.3 0 0 0
701 13 3 -1.05 8.443165 29.643165000000003 6.396835 0 0 0
767 14 3 -1.05 10.636835000000001 31.836835 6.396835 0 0 0
740 14 2 1.05 14.84 29.68 6.36 0 0 0
746 14 2 1.05 12.72 31.8 6.36 0 0 0
764 14 3 -1.05 12.756835 29.716835000000003 6.323164 0 0 0
784 14 3 -1.05 14.803164 31.763164000000003 6.323164 0 0 0
545 10 3 -1.05 16.923165 25.403165 2.156835 0 0 0
1657 30 3 -1.05 16.923165 27.596835000000002 -0.03683499999999995 0 0 1
1481 27 3 -1.05 19.116835000000002 25.403165 -0.03683499999999995 0 0 1
785 15 1 1.575 18.02 26.5 1.06 0 0 0
793 15 2 1.05 21.200000000000003 25.44 0 0 0 0
794 15 2 1.05 19.080000000000002 27.560000000000002 4.24 0 0 0
801 15 1 1.575 21.200000000000003 27.560000000000002 2.12 0 0 0
805 15 1 1.575 16.96 25.44 4.24 0 0 0
811 15 3 -1.05 21.163165 27.596835000000002 4.203165 0 0 0
822 15 3 -1.05 19.043165000000002 25.476835 4.276835 0 0 0
830 15 3 -1.05 21.236835 27.523165000000002 0.036835 0 0 0
833 15 3 -1.05 21.236835 25.476835 2.083165 0 0 0
835 15 3 -1.05 16.996835 27.523165000000002 4.276835 0 0 0
839 15 3 -1.05 19.116835000000002 27.596835000000002 2.156835 0 0 0
597 11 3 -1.05 23.356835 25.403165 4.203165 0 0 0
804 15 1 1.575 23.32 25.44 2.12 0 0 0
806 15 2 1.05 23.32 27.560000000000002 0 0 0 0
810 15 3 -1.05 23.283164 25.476835 0.036835 0 0 0
824 15 3 -1.05 23.283164 27.523165000000002 2.083165 0 0 0
780 14 3 -1.05 16.923165 31.836835 4.203165 0 0 0
788 15 1 1.575 20.14 32.86 3.18 0 0 0
791 15 1 1.575 22.26 30.740000000000002 1.06 0 0 0
797 15 1 1.575 19.080000000000002 29.68 2.12 0 0 0
798 15 1 1.575 16.96 31.8 2.12 0 0 0
800 15 2 1.05 16.96 29.68 0 0 0 0
807 15 1 1.575 19.080000000000002 31.8 0 0 0 0
808 15 2 1.05 21.200000000000003 29.68 4.24 0 0 0
812 15 3 -1.05 21.236835 31.763164000000003 4.276835 0 0 0
814 15 3 -1.05 16.996835 29.716835000000003 2.083165 0 0 0
818 15 3 -1.05 16.996835 31.763164000000003 0.036835 0 0 0
819 15 3 -1.05 21.163165 29.643165000000003 2.156835 0 0 0
827 15 3 -1.05 19.116835000000002 29.643165000000003 4.203165 0 0 0
832 15 3 -1.05 19.043165000000002 31.763164000000003 2.083165 0 0 0
837 15 3 -1.05 19.043165000000002 29.716835000000003 0.036835 0 0 0
1725 31 3 -1.05 21.163165 31.836835 -0.03683499999999995 0 0 1
790 15 1 1.575 24.380000000000003 28.62 3.18 0 0 0
795 15 2 1.05 23.32 31.8 4.24 0 0 0
815 15 3 -1.05 23.356835 31.836835 2.156835 0 0 0
828 15 3 -1.05 23.283164 29.716835000000003 4.276835 0 0 0
1734 31 3 -1.05 23.356835 29.643165000000003 -0.03683499999999995 0 0 1
787 15 1 1.575 22.26 26.5 5.3 0 0 0
610 11 3 -1.05 21.163165 25.403165 6.396835 0 0 0
799 15 1 1.575 16.96 27.560000000000002 6.36 0 0 0
803 15 1 1.575 19.080000000000002 25.44 6.36 0 0 0
816 15 3 -1.05 19.043165000000002 27.523165000000002 6.323164 0 0 0
826 15 3 -1.05 16.996835 25.476835 6.323164 0 0 0
831 15 3 -1.05 23.356835 27.596835000000002 6.396835 0 0 0
789 15 1 1.575 18.02 30.740000000000002 5.3 0 0 0
757 14 3 -1.05 16.923165 29.643165000000003 6.396835 0 0 0
802 15 2 1.05 21.200000000000003 31.8 6.36 0 0 0
820 15 3 -1.05 21.236835 29.716835000000003 6.323164 0 0 0
823 15 3 -1.05 19.116835000000002 31.836835 6.396835 0 0 0
796 15 1 1.575 23.32 29.68 6.36 0 0 0
840 15 3 -1.05 23.283164 31.763164000000003 6.323164 0 0 0
601 11 3 -1.05 25.403165 25.403165 2.156835 0 0 0
1713 31 3 -1.05 25.403165 27.596835000000002 -0.03683499999999995 0 0 1
1537 28 3 -1.05 27.596835000000002 25.403165 -0.03683499999999995 0 0 1
841 16 1 1.575 26.5 26.5 1.06 0 0 0
850 16 1 1.575 27.560000000000002 27.560000000000002 4.24 0 0 0
861 16 1 1.575 25.44 25.44 4.24 0 0 0
878 16 3 -1.05 27.523165000000002 25.476835 4.276835 0 0 0
891 16 3 -1.05 25.476835 27.523165000000002 4.276835 0 0 0
895 16 3 -1.05 27.596835000000002 27.596835000000002 2.156835 0 0 0
653 12 3 -1.05 31.836835 25.403165 4.203165 0 0 0
849 16 2 1.05 29.68 25.44 0 0 0 0
857 16 1 1.575 29.68 27.560000000000002 2.12 0 0 0
860 16 2 1.05 31.8 25.44 2.12 0 0 0
862 16 1 1.575 31.8 27.560000000000002 0 0 0 0
866 16 3 -1.05 31.763164000000003 25.476835 0.036835 0 0 0
867 16 3 -1.05 29.643165000000003 27.596835000000002 4.203165 0 0 0
880 16 3 -1.05 31.763164000000003 27.523165000000002 2.083165 0 0 0
886 16 3 -1.05 29.716835000000003 27.523165000000002 0.036835 0 0 0
889 16 3 -1.05 29.716835000000003 25.476835 2.083165 0 0 0
836 15 3 -1.05 25.403165 31.836835 4.203165 0 0 0
853 16 1 1.575 27.560000000000002 29.68 2.12 0 0 0
854 16 2 1.05 25.44 31.8 2.12 0 0 0
856 16 1 1.575 25.44 29.68 0 0 0 0
863 16 2 1.05 27.560000000000002 31.8 0 0 0 0
870 16 3 -1.05 25.476835 29.716835000000003 2.083165 0 0 0
874 16 3 -1.05 25.476835 31.763164000000003 0.036835 0 0 0
883 16 3 -1.05 27.596835000000002 29.643165000000003 4.203165 0 0 0
888 16 3 -1.05 27.523165000000002 31.763164000000003 2.083165 0 0 0
893 16 3 -1.05 27.523165000000002 29.716835000000003 0.036835 0 0 0
844 16 1 1.575 28.62 32.86 3.18 0 0 0
846 16 1 1.575 32.86 28.62 3.18 0 0 0
847 16 1 1.575 30.740000000000002 30.740000000000002 1.06 0 0 0
851 16 2 1.05 31.8 31.8 4.24 0 0 0
864 16 2 1.05 29.68 29.68 4.24 0 0 0
868 16 3 -1.05 29.716835000000003 31.763164000000003 4.276835 0 0 0
871 16 3 -1.05 31.836835 31.836835 2.156835 0 0 0
875 16 3 -1.05 29.643165000000003 29.643165000000003 2.156835 0 0 0
884 16 3 -1.05 31.763164000000003 29.716835000000003 4.276835 0 0 0
1781 32 3 -1.05 29.643165000000003 31.836835 -0.03683499999999995 0 0 1
1790 32 3 -1.05 31.836835 29.643165000000003 -0.03683499999999995 0 0 1
855 16 2 1.05 25.44 27.560000000000002 6.36 0 0 0
859 16 2 1.05 27.560000000000002 25.44 6.36 0 0 0
872 16 3 -1.05 27.523165000000002 27.523165000000002 6.323164 0 0 0
882 16 3 -1.05 25.476835 25.476835 6.323164 0 0 0
843 16 1 1.575 30.740000000000002 26.5 5.3 0 0 0
666 12 3 -1.05 29.643165000000003 25.403165 6.396835 0 0 0
887 16 3 -1.05 31.836835 27.596835000000002 6.396835 0 0 0
845 16 1 1.575 26.5 30.740000000000002 5.3 0 0 0
813 15 3 -1.05 25.403165 29.643165000000003 6.396835 0 0 0
879 16 3 -1.05 27.596835000000002 31.836835 6.396835 0 0 0
852 16 1 1.575 31.8 29.68 6.36 0 0 0
858 16 2 1.05 29.68 31.8 6.36 0 0 0
876 16 3 -1.05 29.716835000000003 29.716835000000003 6.323164 0 0 0
896 16 3 -1.05 31.763164000000003 31.763164000000003 6.323164 0 0 0
8 1 1 1.575 3.18 3.18 7.42 0 0 0
897 17 1 1.575 1.06 1.06 9.540000000000001 0 0 0
903 17 1 1.575 5.3 5.3 9.540000000000001 0 0 0
905 17 1 1.575 4.24 0 8.48 0 0 0
912 17 1 1.575 0 4.24 8.48 0 0 0
942 17 3 -1.05 4.276835 2.083165 8.516835 0 0 0
949 17 3 -1.05 2.083165 4.276835 8.516835 0 0 0
697 13 3 -1.05 2.156835 -0.0368349999999964 8.443165 0 1 0
201 4 3 -1.05 -0.0368349999999964 2.156835 8.443165 1 0 0
54 1 3 -1.05 6.396835 4.203165 8.443165 0 0 0
918 17 1 1.575 6.36 2.12 8.48 0 0 0
922 17 3 -1.05 6.323164 0.036835 8.516835 0 0 0
45 1 3 -1.05 4.203165 6.396835 8.443165 0 0 0
919 17 1 1.575 2.12 6.36 8.48 0 0 0
930 17 3 -1.05 0.036835 6.323164 8.516835 0 0 0
2 1 1 1.575 7.42 7.42 7.42 0 0 0
909 17 1 1.575 2.12 4.24 10.600000000000001 0 0 0
913 17 2 1.05 4.24 2.12 10.600000000000001 0 0 0
926 17 3 -1.05 0.036835 4.276835 10.563165000000001 0 0 0
931 17 3 -1.05 4.203165 4.203165 10.636835000000001 0 0 0
945 17 3 -1.05 4.276835 0.036835 10.563165000000001 0 0 0
951 17 3 -1.05 2.156835 2.156835 10.636835000000001 0 0 0
1777 32 3 -1.05 -0.0368349999999964 -0.0368349999999964 10.636835000000001 1 1 0
899 17 1 1.575 5.3 1.06 13.780000000000001 0 0 0
901 17 1 1.575 1.06 5.3 13.780000000000001 0 0 0
906 17 2 1.05 2.12 2.12 12.72 0 0 0
917 17 1 1.575 0 0 12.72 0 0 0
920 17 2 1.05 4.24 4.24 12.72 0 0 0
923 17 3 -1.05 4.203165 2.156835 12.683165 0 0 0
934 17 3 -1.05 2.083165 0.036835 12.756835 0 0 0
939 17 3 -1.05 2.156835 4.203165 12.683165 0 0 0
947 17 3 -1.05 0.036835 2.083165 12.756835 0 0 0
902 17 1 1.575 7.42 3.18 11.66 0 0 0
916 17 1 1.575 6.36 0 10.600000000000001 0 0 0
936 17 3 -1.05 6.323164 2.083165 10.563165000000001 0 0 0
940 17 3 -1.05 6.323164 4.276835 12.756835 0 0 0
1605 29 3 -1.05 6.396835 -0.0368349999999964 12.683165 0 1 0
900 17 1 1.575 3.18 7.42 11.66 0 0 0
910 17 2 1.05 0 6.36 10.600000000000001 0 0 0
944 17 3 -1.05 2.083165 6.323164 10.563165000000001 0 0 0
924 17 3 -1.05 4.276835 6.323164 12.756835 0 0 0
1116 20 3 -1.05 -0.0368349999999964 6.396835 12.683165 1 0 0
927 17 3 -1.05 6.396835 6.396835 10.636835000000001 0 0 0
907 17 1 1.575 6.36 6.36 12.72 0 0 0
33 1 3 -1.05 8.443165 2.156835 8.443165 0 0 0
953 18 1 1.575 9.540000000000001 1.06 9.540000000000001 0 0 0
968 18 1 1.575 8.48 4.24 8.48 0 0 0
1005 18 3 -1.05 10.563165000000001 4.276835 8.516835 0 0 0
753 14 3 -1.05 10.636835000000001 -0.0368349999999964 8.443165 0 1 0
64 2 1 1.575 11.66 3.18 7.42 0 0 0
110 2 3 -1.05 14.876835 4.203165 8.443165 0 0 0
959 18 1 1.575 13.780000000000001 5.3 9.540000000000001 0 0 0
961 18 2 1.05 12.72 0 8.48 0 0 0
974 18 2 1.05 14.84 2.12 8.48 0 0 0
978 18 3 -1.05 14.803164 0.036835 8.516835 0 0 0
998 18 3 -1.05 12.756835 2.083165 8.516835 0 0 0
975 18 2 1.05 10.600000000000001 6.36 8.48 0 0 0
986 18 3 -1.05 8.516835 6.323164 8.516835 0 0 0
58 2 1 1.575 15.9 7.42 7.42 0 0 0
101 2 3 -1.05 12.683165 6.396835 8.443165 0 0 0
1609 29 3 -1.05 8.443165 -0.0368349999999964 10.636835000000001 0 1 0
965 18 1 1.575 10.600000000000001 4.24 10.600000000000001 0 0 0
982 18 3 -1.05 8.516835 4.276835 10.563165000000001 0 0 0
1007 18 3 -1.05 10.636835000000001 2.156835 10.636835000000001 0 0 0
957 18 1 1.575 9.540000000000001 5.3 13.780000000000001 0 0 0
962 18 1 1.575 10.600000000000001 2.12 12.72 0 0 0
973 18 1 1.575 8.48 0 12.72 0 0 0
990 18 3 -1.05 10.563165000000001 0.036835 12.756835 0 0 0
995 18 3 -1.05 10.636835000000001 4.203165 12.683165 0 0 0
1003 18 3 -1.05 8.516835 2.083165 12.756835 0 0 0
958 18 1 1.575 15.9 3.18 11.66 0 0 0
969 18 1 1.575 12.72 2.12 10.600000000000001 0 0 0
972 18 2 1.05 14.84 0 10.600000000000001 0 0 0
987 18 3 -1.05 12.683165 4.203165 10.636835000000001 0 0 0
992 18 3 -1.05 14.803164 2.083165 10.563165000000001 0 0 0
1001 18 3 -1.05 12.756835 0.036835 10.563165000000001 0 0 0
955 18 1 1.575 13.780000000000001 1.06 13.780000000000001 0 0 0
976 18 1 1.575 12.72 4.24 12.72 0 0 0
979 18 3 -1.05 12.683165 2.156835 12.683165 0 0 0
996 18 3 -1.05 14.803164 4.276835 12.756835 0 0 0
1661 30 3 -1.05 14.876835 -0.0368349999999964 12.683165 0 1 0
966 18 2 1.05 8.48 6.36 10.600000000000001 0 0 0
1000 18 3 -1.05 10.563165000000001 6.323164 10.563165000000001 0 0 0
948 17 3 -1.05 8.443165 6.396835 12.683165 0 0 0
956 18 1 1.575 11.66 7.42 11.66 0 0 0
983 18 3 -1.05 14.876835 6.396835 10.636835000000001 0 0 0
963 18 2 1.05 14.84 6.36 12.72 0 0 0
980 18 3 -1.05 12.756835 6.323164 12.756835 0 0 0
120 3 1 1.575 20.14 3.18 7.42 0 0 0
89 2 3 -1.05 16.923165 2.156835 8.443165 0 0 0
1009 19 1 1.575 18.02 1.06 9.540000000000001 0 0 0
1015 19 1 1.575 22.26 5.3 9.540000000000001 0 0 0
1017 19 1 1.575 21.200000000000003 0 8.48 0 0 0
1024 19 2 1.05 16.96 4.24 8.48 0 0 0
1054 19 3 -1.05 21.236835 2.083165 8.516835 0 0 0
1061 19 3 -1.05 19.043165000000002 4.276835 8.516835 0 0 0
809 15 3 -1.05 19.116835000000002 -0.0368349999999964 8.443165 0 1 0
166 3 3 -1.05 23.356835 4.203165 8.443165 0 0 0
1030 19 1 1.575 23.32 2.12 8.48 0 0 0
1034 19 3 -1.05 23.283164 0.036835 8.516835 0 0 0
157 3 3 -1.05 21.163165 6.396835 8.443165 0 0 0
1031 19 1 1.575 19.080000000000002 6.36 8.48 0 0 0
1042 19 3 -1.05 16.996835 6.323164 8.516835 0 0 0
114 3 1 1.575 24.380000000000003 7.42 7.42 0 0 0
1665 30 3 -1.05 16.923165 -0.0368349999999964 10.636835000000001 0 1 0
1021 19 2 1.05 19.080000000000002 4.24 10.600000000000001 0 0 0
1025 19 1 1.575 21.200000000000003 2.12 10.600000000000001 0 0 0
1038 19 3 -1.05 16.996835 4.276835 10.563165000000001 0 0 0
1043 19 3 -1.05 21.163165 4.203165 10.636835000000001 0 0 0
1057 19 3 -1.05 21.236835 0.036835 10.563165000000001 0 0 0
1063 19 3 -1.05 19.116835000000002 2.156835 10.636835000000001 0 0 0
1011 19 1 1.575 22.26 1.06 13.780000000000001 0 0 0
1013 19 1 1.575 18.02 5.3 13.780000000000001 0 0 0
1018 19 2 1.05 19.080000000000002 2.12 12.72 0 0 0
1029 19 2 1.05 16.96 0 12.72 0 0 0
1032 19 2 1.05 21.200000000000003 4.24 12.72 0 0 0
1035 19 3 -1.05 21.163165 2.156835 12.683165 0 0 0
1046 19 3 -1.05 19.043165000000002 0.036835 12.756835 0 0 0
1051 19 3 -1.05 19.116835000000002 4.203165 12.683165 0 0 0
1059 19 3 -1.05 16.996835 2.083165 12.756835 0 0 0
1014 19 1 1.575 24.380000000000003 3.18 11.66 0 0 0
1028 19 1 1.575 23.32 0 10.600000000000001 0 0 0
1048 19 3 -1.05 23.283164 2.083165 10.563165000000001 0 0 0
1052 19 3 -1.05 23.283164 4.276835 12.756835 0 0 0
1717 31 3 -1.05 23.356835 -0.0368349999999964 12.683165 0 1 0
1012 19 1 1.575 20.14 7.42 11.66 0 0 0
1022 19 2 1.05 16.96 6.36 10.600000000000001 0 0 0
1056 19 3 -1.05 19.043165000000002 6.323164 10.563165000000001 0 0 0
1004 18 3 -1.05 16.923165 6.396835 12.683165 0 0 0
1036 19 3 -1.05 21.236835 6.323164 12.756835 0 0 0
1039 19 3 -1.05 23.356835 6.396835 10.636835000000001 0 0 0
1019 19 1 1.575 23.32 6.36 12.72 0 0 0
145 3 3 -1.05 25.403165 2.156835 8.443165 0 0 0
1065 20 1 1.575 26.5 1.06 9.540000000000001 0 0 0
1080 20 2 1.05 25.44 4.24 8.48 0 0 0
1117 20 3 -1.05 27.523165000000002 4.276835 8.516835 0 0 0
865 16 3 -1.05 27.596835000000002 -0.0368349999999964 8.443165 0 1 0
176 4 1 1.575 28.62 3.18 7.42 0 0 0
222 4 3 -1.05 31.836835 4.203165 8.443165 0 0 0
1071 20 1 1.575 30.740000000000002 5.3 9.540000000000001 0 0 0
1073 20 1 1.575 29.68 0 8.48 0 0 0
1086 20 1 1.575 31.8 2.12 8.48 0 0 0
1090 20 3 -1.05 31.763164000000003 0.036835 8.516835 0 0 0
1110 20 3 -1.05 29.716835000000003 2.083165 8.516835 0 0 0
1087 20 2 1.05 27.560000000000002 6.36 8.48 0 0 0
1098 20 3 -1.05 25.476835 6.323164 8.516835 0 0 0
170 4 1 1.575 32.86 7.42 7.42 0 0 0
213 4 3 -1.05 29.643165000000003 6.396835 8.443165 0 0 0
1721 31 3 -1.05 25.403165 -0.0368349999999964 10.636835000000001 0 1 0
1077 20 2 1.05 27.560000000000002 4.24 10.600000000000001 0 0 0
1094 20 3 -1.05 25.476835 4.276835 10.563165000000001 0 0 0
1119 20 3 -1.05 27.596835000000002 2.156835 10.636835000000001 0 0 0
1069 20 1 1.575 26.5 5.3 13.780000000000001 0 0 0
1074 20 1 1.575 27.560000000000002 2.12 12.72 0 0 0
1085 20 1 1.575 25.44 0 12.72 0 0 0
1102 20 3 -1.05 27.523165000000002 0.036835 12.756835 0 0 0
1107 20 3 -1.05 27.596835000000002 4.203165 12.683165 0 0 0
1115 20 3 -1.05 25.476835 2.083165 12.756835 0 0 0
1070 20 1 1.575 32.86 3.18 11.66 0 0 0
1081 20 2 1.05 29.68 2.12 10.600000000000001 0 0 0
1084 20 1 1.575 31.8 0 10.600000000000001 0 0 0
1099 20 3 -1.05 29.643165000000003 4.203165 10.636835000000001 0 0 0
1104 20 3 -1.05 31.763164000000003 2.083165 10.563165000000001 0 0 0
1113 20 3 -1.05 29.716835000000003 0.036835 10.563165000000001 0 0 0
1067 20 1 1.575 30.740000000000002 1.06 13.780000000000001 0 0 0
1088 20 1 1.575 29.68 4.24 12.72 0 0 0
1091 20 3 -1.05 29.643165000000003 2.156835 12.683165 0 0 0
1108 20 3 -1.05 31.763164000000003 4.276835 12.756835 0 0 0
1773 32 3 -1.05 31.836835 -0.0368349999999964 12.683165 0 1 0
1078 20 1 1.575 25.44 6.36 10.600000000000001 0 0 0
1112 20 3 -1.05 27.523165000000002 6.323164 10.563165000000001 0 0 0
1060 19 3 -1.05 25.403165 6.396835 12.683165 0 0 0
1068 20 1 1.575 28.62 7.42 11.66 0 0 0
1095 20 3 -1.05 31.836835 6.396835 10.636835000000001 0 0 0
1075 20 1 1.575 31.8 6.36 12.72 0 0 0
1092 20 3 -1.05 29.716835000000003 6.323164 12.756835 0 0 0
25 1 3 -1.05 2.156835 8.443165 8.443165 0 0 0
1121 21 1 1.575 1.06 9.540000000000001 9.540000000000001 0 0 0
1129 21 1 1.575 4.24 8.48 8.48 0 0 0
1166 21 3 -1.05 4.276835 10.563165000000001 8.516835 0 0 0
425 8 3 -1.05 -0.0368349999999964 10.636835000000001 8.443165 1 0 0
1142 21 1 1.575 6.36 10.600000000000001 8.48 0 0 0
1146 21 3 -1.05 6.323164 8.516835 8.516835 0 0 0
232 5 1 1.575 3.18 11.66 7.42 0 0 0
269 5 3 -1.05 4.203165 14.876835 8.443165 0 0 0
1127 21 1 1.575 5.3 13.780000000000001 9.540000000000001 0 0 0
1136 21 2 1.05 0 12.72 8.48 0 0 0
1143 21 2 1.05 2.12 14.84 8.48 0 0 0
1154 21 3 -1.05 0.036835 14.803164 8.516835 0 0 0
1173 21 3 -1.05 2.083165 12.756835 8.516835 0 0 0
226 5 1 1.575 7.42 15.9 7.42 0 0 0
278 5 3 -1.05 6.396835 12.683165 8.443165 0 0 0
1137 21 2 1.05 4.24 10.600000000000001 10.600000000000001 0 0 0
1169 21 3 -1.05 4.276835 8.516835 10.563165000000001 0 0 0
1175 21 3 -1.05 2.156835 10.636835000000001 10.636835000000001 0 0 0
1105 20 3 -1.05 -0.0368349999999964 8.443165 10.636835000000001 1 0 0
1123 21 1 1.575 5.3 9.540000000000001 13.780000000000001 0 0 0
1130 21 1 1.575 2.12 10.600000000000001 12.72 0 0 0
1141 21 2 1.05 0 8.48 12.72 0 0 0
1147 21 3 -1.05 4.203165 10.636835000000001 12.683165 0 0 0
1158 21 3 -1.05 2.083165 8.516835 12.756835 0 0 0
1171 21 3 -1.05 0.036835 10.563165000000001 12.756835 0 0 0
1140 21 2 1.05 6.36 8.48 10.600000000000001 0 0 0
1160 21 3 -1.05 6.323164 10.563165000000001 10.563165000000001 0 0 0
933 17 3 -1.05 6.396835 8.443165 12.683165 0 0 0
1124 21 1 1.575 3.18 15.9 11.66 0 0 0
1133 21 2 1.05 2.12 12.72 10.600000000000001 0 0 0
1134 21 1 1.575 0 14.84 10.600000000000001 0 0 0
1150 21 3 -1.05 0.036835 12.756835 10.563165000000001 0 0 0
1155 21 3 -1.05 4.203165 12.683165 10.636835000000001 0 0 0
1168 21 3 -1.05 2.083165 14.803164 10.563165000000001 0 0 0
1125 21 1 1.575 1.06 13.780000000000001 13.780000000000001 0 0 0
1144 21 2 1.05 4.24 12.72 12.72 0 0 0
1148 21 3 -1.05 4.276835 14.803164 12.756835 0 0 0
1163 21 3 -1.05 2.156835 12.683165 12.683165 0 0 0
1340 24 3 -1.05 -0.0368349999999964 14.876835 12.683165 1 0 0
1126 21 1 1.575 7.42 11.66 11.66 0 0 0
1151 21 3 -1.05 6.396835 14.876835 10.636835000000001 0 0 0
1131 21 2 1.05 6.36 14.84 12.72 0 0 0
1164 21 3 -1.05 6.323164 12.756835 12.756835 0 0 0
257 5 3 -1.05 8.443165 10.636835000000001 8.443165 0 0 0
81 2 3 -1.05 10.636835000000001 8.443165 8.443165 0 0 0
1177 22 1 1.575 9.540000000000001 9.540000000000001 9.540000000000001 0 0 0
1185 22 2 1.05 12.72 8.48 8.48 0 0 0
1198 22 1 1.575 14.84 10.600000000000001 8.48 0 0 0
1202 22 3 -1.05 14.803164 8.516835 8.516835 0 0 0
1222 22 3 -1.05 12.756835 10.563165000000001 8.516835 0 0 0
1192 22 1 1.575 8.48 12.72 8.48 0 0 0
1199 22 2 1.05 10.600000000000001 14.84 8.48 0 0 0
1210 22 3 -1.05 8.516835 14.803164 8.516835 0 0 0
1229 22 3 -1.05 10.563165000000001 12.756835 8.516835 0 0 0
282 6 1 1.575 15.9 15.9 7.42 0 0 0
288 6 1 1.575 11.66 11.66 7.42 0 0 0
325 6 3 -1.05 12.683165 14.876835 8.443165 0 0 0
334 6 3 -1.05 14.876835 12.683165 8.443165 0 0 0
1183 22 1 1.575 13.780000000000001 13.780000000000001 9.540000000000001 0 0 0
937 17 3 -1.05 8.443165 8.443165 10.636835000000001 0 0 0
1231 22 3 -1.05 10.636835000000001 10.636835000000001 10.636835000000001 0 0 0
1186 22 1 1.575 10.600000000000001 10.600000000000001 12.72 0 0 0
1197 22 2 1.05 8.48 8.48 12.72 0 0 0
1214 22 3 -1.05 10.563165000000001 8.516835 12.756835 0 0 0
1227 22 3 -1.05 8.516835 10.563165000000001 12.756835 0 0 0
1193 22 1 1.575 12.72 10.600000000000001 10.600000000000001 0 0 0
1196 22 1 1.575 14.84 8.48 10.600000000000001 0 0 0
1216 22 3 -1.05 14.803164 10.563165000000001 10.563165000000001 0 0 0
1225 22 3 -1.05 12.756835 8.516835 10.563165000000001 0 0 0
989 18 3 -1.05 14.876835 8.443165 12.683165 0 0 0
1179 22 1 1.575 13.780000000000001 9.540000000000001 13.780000000000001 0 0 0
1203 22 3 -1.05 12.683165 10.636835000000001 12.683165 0 0 0
1189 22 2 1.05 10.600000000000001 12.72 10.600000000000001 0 0 0
1190 22 1 1.575 8.48 14.84 10.600000000000001 0 0 0
1206 22 3 -1.05 8.516835 12.756835 10.563165000000001 0 0 0
1224 22 3 -1.05 10.563165000000001 14.803164 10.563165000000001 0 0 0
1172 21 3 -1.05 8.443165 14.876835 12.683165 0 0 0
1181 22 1 1.575 9.540000000000001 13.780000000000001 13.780000000000001 0 0 0
1219 22 3 -1.05 10.636835000000001 12.683165 12.683165 0 0 0
1180 22 1 1.575 11.66 15.9 11.66 0 0 0
1182 22 1 1.575 15.9 11.66 11.66 0 0 0
1207 22 3 -1.05 14.876835 14.876835 10.636835000000001 0 0 0
1211 22 3 -1.05 12.683165 12.683165 10.636835000000001 0 0 0
1187 22 2 1.05 14.84 14.84 12.72 0 0 0
1200 22 1 1.575 12.72 12.72 12.72 0 0 0
1204 22 3 -1.05 12.756835 14.803164 12.756835 0 0 0
1220 22 3 -1.05 14.803164 12.756835 12.756835 0 0 0
313 6 3 -1.05 16.923165 10.636835000000001 8.443165 0 0 0
137 3 3 -1.05 19.116835000000002 8.443165 8.443165 0 0 0
1233 23 1 1.575 18.02 9.540000000000001 9.540000000000001 0 0 0
1241 23 1 1.575 21.200000000000003 8.48 8.48 0 0 0
1278 23 3 -1.05 21.236835 10.563165000000001 8.516835 0 0 0
1254 23 1 1.575 23.32 10.600000000000001 8.48 0 0 0
1258 23 3 -1.05 23.283164 8.516835 8.516835 0 0 0
344 7 1 1.575 20.14 11.66 7.42 0 0 0
381 7 3 -1.05 21.163165 14.876835 8.443165 0 0 0
1239 23 1 1.575 22.26 13.780000000000001 9.540000000000001 0 0 0
1248 23 1 1.575 16.96 12.72 8.48 0 0 0
1255 23 2 1.05 19.080000000000002 14.84 8.48 0 0 0
1266 23 3 -1.05 16.996835 14.803164 8.516835 0 0 0
1285 23 3 -1.05 19.043165000000002 12.756835 8.516835 0 0 0
338 7 1 1.575 24.380000000000003 15.9 7.42 0 0 0
390 7 3 -1.05 23.356835 12.683165 8.443165 0 0 0
993 18 3 -1.05 16.923165 8.443165 10.636835000000001 0 0 0
1249 23 1 1.575 21.200000000000003 10.600000000000001 10.600000000000001 0 0 0
1281 23 3 -1.05 21.236835 8.516835 10.563165000000001 0 0 0
1287 23 3 -1.05 19.116835000000002 10.636835000000001 10.636835000000001 0 0 0
1235 23 1 1.575 22.26 9.540000000000001 13.780000000000001 0 0 0
1242 23 1 1.575 19.080000000000002 10.600000000000001 12.72 0 0 0
1253 23 2 1.05 16.96 8.48 12.72 0 0 0
1259 23 3 -1.05 21.163165 10.636835000000001 12.683165 0 0 0
1270 23 3 -1.05 19.043165000000002 8.516835 12.756835 0 0 0
1283 23 3 -1.05 16.996835 10.563165000000001 12.756835 0 0 0
1252 23 1 1.575 23.32 8.48 10.600000000000001 0 0 0
1272 23 3 -1.05 23.283164 10.563165000000001 10.563165000000001 0 0 0
1045 19 3 -1.05 23.356835 8.443165 12.683165 0 0 0
1236 23 1 1.575 20.14 15.9 11.66 0 0 0
1245 23 2 1.05 19.080000000000002 12.72 10.600000000000001 0 0 0
1246 23 1 1.575 16.96 14.84 10.600000000000001 0 0 0
1262 23 3 -1.05 16.996835 12.756835 10.563165000000001 0 0 0
1267 23 3 -1.05 21.163165 12.683165 10.636835000000001 0 0 0
1280 23 3 -1.05 19.043165000000002 14.803164 10.563165000000001 0 0 0
1228 22 3 -1.05 16.923165 14.876835 12.683165 0 0 0
1237 23 1 1.575 18.02 13.780000000000001 13.780000000000001 0 0 0
1256 23 2 1.05 21.200000000000003 12.72 12.72 0 0 0
1260 23 3 -1.05 21.236835 14.803164 12.756835 0 0 0
1275 23 3 -1.05 19.116835000000002 12.683165 12.683165 0 0 0
1238 23 1 1.575 24.380000000000003 11.66 11.66 0 0 0
1263 23 3 -1.05 23.356835 14.876835 10.636835000000001 0 0 0
1243 23 1 1.575 23.32 14.84 12.72 0 0 0
1276 23 3 -1.05 23.283164 12.756835 12.756835 0 0 0
369 7 3 -1.05 25.403165 10.636835000000001 8.443165 0 0 0
193 4 3 -1.05 27.596835000000002 8.443165 8.443165 0 0 0
1289 24 1 1.575 26.5 9.540000000000001 9.540000000000001 0 0 0
1297 24 1 1.575 29.68 8.48 8.48 0 0 0
1310 24 1 1.575 31.8 10.600000000000001 8.48 0 0 0
1314 24 3 -1.05 31.763164000000003 8.516835 8.516835 0 0 0
1334 24 3 -1.05 29.716835000000003 10.563165000000001 8.516835 0 0 0
1304 24 2 1.05 25.44 12.72 8.48 0 0 0
1311 24 2 1.05 27.560000000000002 14.84 8.48 0 0 0
1322 24 3 -1.05 25.476835 14.803164 8.516835 0 0 0
1341 24 3 -1.05 27.523165000000002 12.756835 8.516835 0 0 0
394 8 1 1.575 32.86 15.9 7.42 0 0 0
400 8 1 1.575 28.62 11.66 7.42 0 0 0
437 8 3 -1.05 29.643165000000003 14.876835 8.443165 0 0 0
446 8 3 -1.05 31.836835 12.683165 8.443165 0 0 0
1295 24 1 1.575 30.740000000000002 13.780000000000001 9.540000000000001 0 0 0
1049 19 3 -1.05 25.403165 8.443165 10.636835000000001 0 0 0
1343 24 3 -1.05 27.596835000000002 10.636835000000001 10.636835000000001 0 0 0
1298 24 1 1.575 27.560000000000002 10.600000000000001 12.72 0 0 0
1309 24 1 1.575 25.44 8.48 12.72 0 0 0
1326 24 3 -1.05 27.523165000000002 8.516835 12.756835 0 0 0
1339 24 3 -1.05 25.476835 10.563165000000001 12.756835 0 0 0
1305 24 1 1.575 29.68 10.600000000000001 10.600000000000001 0 0 0
1308 24 2 1.05 31.8 8.48 10.600000000000001 0 0 0
1328 24 3 -1.05 31.763164000000003 10.563165000000001 10.563165000000001 0 0 0
1337 24 3 -1.05 29.716835000000003 8.516835 10.563165000000001 0 0 0
1101 20 3 -1.05 31.836835 8.443165 12.683165 0 0 0
1291 24 1 1.575 30.740000000000002 9.540000000000001 13.780000000000001 0 0 0
1315 24 3 -1.05 29.643165000000003 10.636835000000001 12.683165 0 0 0
1301 24 1 1.575 27.560000000000002 12.72 10.600000000000001 0 0 0
1302 24 2 1.05 25.44 14.84 10.600000000000001 0 0 0
1318 24 3 -1.05 25.476835 12.756835 10.563165000000001 0 0 0
1336 24 3 -1.05 27.523165000000002 14.803164 10.563165000000001 0 0 0
1284 23 3 -1.05 25.403165 14.876835 12.683165 0 0 0
1293 24 1 1.575 26.5 13.780000000000001 13.780000000000001 0 0 0
1331 24 3 -1.05 27.596835000000002 12.683165 12.683165 0 0 0
1292 24 1 1.575 28.62 15.9 11.66 0 0 0
1294 24 1 1.575 32.86 11.66 11.66 0 0 0
1319 24 3 -1.05 31.836835 14.876835 10.636835000000001 0 0 0
1323 24 3 -1.05 29.643165000000003 12.683165 10.636835000000001 0 0 0
1299 24 1 1.575 31.8 14.84 12.72 0 0 0
1312 24 2 1.05 29.68 12.72 12.72 0 0 0
1316 24 3 -1.05 29.716835000000003 14.803164 12.756835 0 0 0
1332 24 3 -1.05 31.763164000000003 12.756835 12.756835 0 0 0
456 9 1 1.575 3.18 20.14 7.42 0 0 0
249 5 3 -1.05 2.156835 16.923165 8.443165 0 0 0
1345 25 1 1.575 1.06 18.02 9.540000000000001 0 0 0
1351 25 1 1.575 5.3 22.26 9.540000000000001 0 0 0
1353 25 1 1.575 4.24 16.96 8.48 0 0 0
1360 25 2 1.05 0 21.200000000000003 8.48 0 0 0
1390 25 3 -1.05 4.276835 19.043165000000002 8.516835 0 0 0
1397 25 3 -1.05 2.083165 21.236835 8.516835 0 0 0
649 12 3 -1.05 -0.0368349999999964 19.116835000000002 8.443165 1 0 0
502 9 3 -1.05 6.396835 21.163165 8.443165 0 0 0
1366 25 2 1.05 6.36 19.080000000000002 8.48 0 0 0
1370 25 3 -1.05 6.323164 16.996835 8.516835 0 0 0
493 9 3 -1.05 4.203165 23.356835 8.443165 0 0 0
1367 25 2 1.05 2.12 23.32 8.48 0 0 0
1378 25 3 -1.05 0.036835 23.283164 8.516835 0 0 0
450 9 1 1.575 7.42 24.380000000000003 7.42 0 0 0
1357 25 2 1.05 2.12 21.200000000000003 10.600000000000001 0 0 0
1361 25 1 1.575 4.24 19.080000000000002 10.600000000000001 0 0 0
1374 25 3 -1.05 0.036835 21.236835 10.563165000000001 0 0 0
1379 25 3 -1.05 4.203165 21.163165 10.636835000000001 0 0 0
1393 25 3 -1.05 4.276835 16.996835 10.563165000000001 0 0 0
1399 25 3 -1.05 2.156835 19.116835000000002 10.636835000000001 0 0 0
1329 24 3 -1.05 -0.0368349999999964 16.923165 10.636835000000001 1 0 0
1347 25 1 1.575 5.3 18.02 13.780000000000001 0 0 0
1349 25 1 1.575 1.06 22.26 13.780000000000001 0 0 0
1354 25 2 1.05 2.12 19.080000000000002 12.72 0 0 0
1365 25 2 1.05 0 16.96 12.72 0 0 0
1368 25 2 1.05 4.24 21.200000000000003 12.72 0 0 0
1371 25 3 -1.05 4.203165 19.116835000000002 12.683165 0 0 0
1382 25 3 -1.05 2.083165 16.996835 12.756835 0 0 0
1387 25 3 -1.05 2.156835 21.163165 12.683165 0 0 0
1395 25 3 -1.05 0.036835 19.043165000000002 12.756835 0 0 0
1350 25 1 1.575 7.42 20.14 11.66 0 0 0
1364 25 1 1.575 6.36 16.96 10.600000000000001 0 0 0
1384 25 3 -1.05 6.323164 19.043165000000002 10.563165000000001 0 0 0
1157 21 3 -1.05 6.396835 16.923165 12.683165 0 0 0
1388 25 3 -1.05 6.323164 21.236835 12.756835 0 0 0
1348 25 1 1.575 3.18 24.380000000000003 11.66 0 0 0
1358 25 2 1.05 0 23.32 10.600000000000001 0 0 0
1392 25 3 -1.05 2.083165 23.283164 10.563165000000001 0 0 0
1372 25 3 -1.05 4.276835 23.283164 12.756835 0 0 0
1564 28 3 -1.05 -0.0368349999999964 23.356835 12.683165 1 0 0
1375 25 3 -1.05 6.396835 23.356835 10.636835000000001 0 0 0
1355 25 2 1.05 6.36 23.32 12.72 0 0 0
481 9 3 -1.05 8.443165 19.116835000000002 8.443165 0 0 0
305 6 3 -1.05 10.636835000000001 16.923165 8.443165 0 0 0
1401 26 1 1.575 9.540000000000001 18.02 9.540000000000001 0 0 0
1416 26 2 1.05 8.48 21.200000000000003 8.48 0 0 0
1453 26 3 -1.05 10.563165000000001 21.236835 8.516835 0 0 0
512 10 1 1.575 11.66 20.14 7.42 0 0 0
558 10 3 -1.05 14.876835 21.163165 8.443165 0 0 0
1407 26 1 1.575 13.780000000000001 22.26 9.540000000000001 0 0 0
1409 26 1 1.575 12.72 16.96 8.48 0 0 0
1422 26 1 1.575 14.84 19.080000000000002 8.48 0 0 0
1426 26 3 -1.05 14.803164 16.996835 8.516835 0 0 0
1446 26 3 -1.05 12.756835 19.043165000000002 8.516835 0 0 0
1423 26 1 1.575 10.600000000000001 23.32 8.48 0 0 0
1434 26 3 -1.05 8.516835 23.283164 8.516835 0 0 0
506 10 1 1.575 15.9 24.380000000000003 7.42 0 0 0
549 10 3 -1.05 12.683165 23.356835 8.443165 0 0 0
1161 21 3 -1.05 8.443165 16.923165 10.636835000000001 0 0 0
1413 26 2 1.05 10.600000000000001 21.200000000000003 10.600000000000001 0 0 0
1430 26 3 -1.05 8.516835 21.236835 10.563165000000001 0 0 0
1455 26 3 -1.05 10.636835000000001 19.116835000000002 10.636835000000001 0 0 0
1405 26 1 1.575 9.540000000000001 22.26 13.780000000000001 0 0 0
1410 26 1 1.575 10.600000000000001 19.080000000000002 12.72 0 0 0
1421 26 2 1.05 8.48 16.96 12.72 0 0 0
1438 26 3 -1.05 10.563165000000001 16.996835 12.756835 0 0 0
1443 26 3 -1.05 10.636835000000001 21.163165 12.683165 0 0 0
1451 26 3 -1.05 8.516835 19.043165000000002 12.756835 0 0 0
1406 26 1 1.575 15.9 20.14 11.66 0 0 0
1417 26 2 1.05 12.72 19.080000000000002 10.600000000000001 0 0 0
1420 26 1 1.575 14.84 16.96 10.600000000000001 0 0 0
1435 26 3 -1.05 12.683165 21.163165 10.636835000000001 0 0 0
1440 26 3 -1.05 14.803164 19.043165000000002 10.563165000000001 0 0 0
1449 26 3 -1.05 12.756835 16.996835 10.563165000000001 0 0 0
1213 22 3 -1.05 14.876835 16.923165 12.683165 0 0 0
1403 26 1 1.575 13.780000000000001 18.02 13.780000000000001 0 0 0
1424 26 1 1.575 12.72 21.200000000000003 12.72 0 0 0
1427 26 3 -1.05 12.683165 19.116835000000002 12.683165 0 0 0
1444 26 3 -1.05 14.803164 21.236835 12.756835 0 0 0
1414 26 1 1.575 8.48 23.32 10.600000000000001 0 0 0
1448 26 3 -1.05 10.563165000000001 23.283164 10.563165000000001 0 0 0
1396 25 3 -1.05 8.443165 23.356835 12.683165 0 0 0
1404 26 1 1.575 11.66 24.380000000000003 11.66 0 0 0
1431 26 3 -1.05 14.876835 23.356835 10.636835000000001 0 0 0
1411 26 1 1.575 14.84 23.32 12.72 0 0 0
1428 26 3 -1.05 12.756835 23.283164 12.756835 0 0 0
568 11 1 1.575 20.14 20.14 7.42 0 0 0
537 10 3 -1.05 16.923165 19.116835000000002 8.443165 0 0 0
361 7 3 -1.05 19.116835000000002 16.923165 8.443165 0 0 0
1457 27 1 1.575 18.02 18.02 9.540000000000001 0 0 0
1463 27 1 1.575 22.26 22.26 9.540000000000001 0 0 0
1465 27 1 1.575 21.200000000000003 16.96 8.48 0 0 0
1472 27 1 1.575 16.96 21.200000000000003 8.48 0 0 0
1502 27 3 -1.05 21.236835 19.043165000000002 8.516835 0 0 0
1509 27 3 -1.05 19.043165000000002 21.236835 8.516835 0 0 0
614 11 3 -1.05 23.356835 21.163165 8.443165 0 0 0
1478 27 2 1.05 23.32 19.080000000000002 8.48 0 0 0
1482 27 3 -1.05 23.283164 16.996835 8.516835 0 0 0
605 11 3 -1.05 21.163165 23.356835 8.443165 0 0 0
1479 27 1 1.575 19.080000000000002 23.32 8.48 0 0 0
1490 27 3 -1.05 16.996835 23.283164 8.516835 0 0 0
562 11 1 1.575 24.380000000000003 24.380000000000003 7.42 0 0 0
1217 22 3 -1.05 16.923165 16.923165 10.636835000000001 0 0 0
1469 27 2 1.05 19.080000000000002 21.200000000000003 10.600000000000001 0 0 0
1473 27 2 1.05 21.200000000000003 19.080000000000002 10.600000000000001 0 0 0
1486 27 3 -1.05 16.996835 21.236835 10.563165000000001 0 0 0
1491 27 3 -1.05 21.163165 21.163165 10.636835000000001 0 0 0
1505 27 3 -1.05 21.236835 16.996835 10.563165000000001 0 0 0
1511 27 3 -1.05 19.116835000000002 19.116835000000002 10.636835000000001 0 0 0
1459 27 1 1.575 22.26 18.02 13.780000000000001 0 0 0
1461 27 1 1.575 18.02 22.26 13.780000000000001 0 0 0
1466 27 1 1.575 19.080000000000002 19.080000000000002 12.72 0 0 0
1477 27 2 1.05 16.96 16.96 12.72 0 0 0
1480 27 2 1.05 21.200000000000003 21.200000000000003 12.72 0 0 0
1483 27 3 -1.05 21.163165 19.116835000000002 12.683165 0 0 0
1494 27 3 -1.05 19.043165000000002 16.996835 12.756835 0 0 0
1499 27 3 -1.05 19.116835000000002 21.163165 12.683165 0 0 0
1507 27 3 -1.05 16.996835 19.043165000000002 12.756835 0 0 0
1462 27 1 1.575 24.380000000000003 20.14 11.66 0 0 0
1476 27 2 1.05 23.32 16.96 10.600000000000001 0 0 0
1496 27 3 -1.05 23.283164 19.043165000000002 10.563165000000001 0 0 0
1269 23 3 -1.05 23.356835 16.923165 12.683165 0 0 0
1500 27 3 -1.05 23.283164 21.236835 12.756835 0 0 0
1460 27 1 1.575 20.14 24.380000000000003 11.66 0 0 0
1470 27 1 1.575 16.96 23.32 10.600000000000001 0 0 0
1504 27 3 -1.05 19.043165000000002 23.283164 10.563165000000001 0 0 0
1452 26 3 -1.05 16.923165 23.356835 12.683165 0 0 0
1484 27 3 -1.05 21.236835 23.283164 12.756835 0 0 0
1487 27 3 -1.05 23.356835 23.356835 10.636835000000001 0 0 0
1467 27 2 1.05 23.32 23.32 12.72 0 0 0
593 11 3 -1.05 25.403165 19.116835000000002 8.443165 0 0 0
417 8 3 -1.05 27.596835000000002 16.923165 8.443165 0 0 0
1513 28 1 1.575 26.5 18.02 9.540000000000001 0 0 0
1528 28 2 1.05 25.44 21.200000000000003 8.48 0 0 0
1565 28 3 -1.05 27.523165000000002 21.236835 8.516835 0 0 0
624 12 1 1.575 28.62 20.14 7.42 0 0 0
670 12 3 -1.05 31.836835 21.163165 8.443165 0 0 0
1519 28 1 1.575 30.740000000000002 22.26 9.540000000000001 0 0 0
1521 28 2 1.05 29.68 16.96 8.48 0 0 0
1534 28 1 1.575 31.8 19.080000000000002 8.48 0 0 0
1538 28 3 -1.05 31.763164000000003 16.996835 8.516835 0 0 0
1558 28 3 -1.05 29.716835000000003 19.043165000000002 8.516835 0 0 0
1535 28 2 1.05 27.560000000000002 23.32 8.48 0 0 0
1546 28 3 -1.05 25.476835 23.283164 8.516835 0 0 0
618 12 1 1.575 32.86 24.380000000000003 7.42 0 0 0
661 12 3 -1.05 29.643165000000003 23.356835 8.443165 0 0 0
1273 23 3 -1.05 25.403165 16.923165 10.636835000000001 0 0 0
1525 28 2 1.05 27.560000000000002 21.200000000000003 10.600000000000001 0 0 0
1542 28 3 -1.05 25.476835 21.236835 10.563165000000001 0 0 0
1567 28 3 -1.05 27.596835000000002 19.116835000000002 10.636835000000001 0 0 0
1517 28 1 1.575 26.5 22.26 13.780000000000001 0 0 0
1522 28 1 1.575 27.560000000000002 19.080000000000002 12.72 0 0 0
1533 28 2 1.05 25.44 16.96 12.72 0 0 0
1550 28 3 -1.05 27.523165000000002 16.996835 12.756835 0 0 0
1555 28 3 -1.05 27.596835000000002 21.163165 12.683165 0 0 0
1563 28 3 -1.05 25.476835 19.043165000000002 12.756835 0 0 0
1518 28 1 1.575 32.86 20.14 11.66 0 0 0
1529 28 2 1.05 29.68 19.080000000000002 10.600000000000001 0 0 0
1532 28 2 1.05 31.8 16.96 10.600000000000001 0 0 0
1547 28 3 -1.05 29.643165000000003 21.163165 10.636835000000001 0 0 0
1552 28 3 -1.05 31.763164000000003 19.043165000000002 10.563165000000001 0 0 0
1561 28 3 -1.05 29.716835000000003 16.996835 10.563165000000001 0 0 0
1325 24 3 -1.05 31.836835 16.923165 12.683165 0 0 0
1515 28 1 1.575 30.740000000000002 18.02 13.780000000000001 0 0 0
1536 28 2 1.05 29.68 21.200000000000003 12.72 0 0 0
1539 28 3 -1.05 29.643165000000003 19.116835000000002 12.683165 0 0 0
1556 28 3 -1.05 31.763164000000003 21.236835 12.756835 0 0 0
1526 28 2 1.05 25.44 23.32 10.600000000000001 0 0 0
1560 28 3 -1.05 27.523165000000002 23.283164 10.563165000000001 0 0 0
1508 27 3 -1.05 25.403165 23.356835 12.683165 0 0 0
1516 28 1 1.575 28.62 24.380000000000003 11.66 0 0 0
1543 28 3 -1.05 31.836835 23.356835 10.636835000000001 0 0 0
1523 28 1 1.575 31.8 23.32 12.72 0 0 0
1540 28 3 -1.05 29.716835000000003 23.283164 12.756835 0 0 0
473 9 3 -1.05 2.156835 25.403165 8.443165 0 0 0
1569 29 1 1.575 1.06 26.5 9.540000000000001 0 0 0
1577 29 2 1.05 4.24 25.44 8.48 0 0 0
1614 29 3 -1.05 4.276835 27.523165000000002 8.516835 0 0 0
873 16 3 -1.05 -0.0368349999999964 27.596835000000002 8.443165 1 0 0
1590 29 1 1.575 6.36 27.560000000000002 8.48 0 0 0
1594 29 3 -1.05 6.323164 25.476835 8.516835 0 0 0
680 13 1 1.575 3.18 28.62 7.42 0 0 0
717 13 3 -1.05 4.203165 31.836835 8.443165 0 0 0
1575 29 1 1.575 5.3 30.740000000000002 9.540000000000001 0 0 0
1584 29 1 1.575 0 29.68 8.48 0 0 0
1591 29 1 1.575 2.12 31.8 8.48 0 0 0
1602 29 3 -1.05 0.036835 31.763164000000003 8.516835 0 0 0
1621 29 3 -1.05 2.083165 29.716835000000003 8.516835 0 0 0
674 13 1 1.575 7.42 32.86 7.42 0 0 0
726 13 3 -1.05 6.396835 29.643165000000003 8.443165 0 0 0
1585 29 1 1.575 4.24 27.560000000000002 10.600000000000001 0 0 0
1617 29 3 -1.05 4.276835 25.476835 10.563165000000001 0 0 0
1623 29 3 -1.05 2.156835 27.596835000000002 10.636835000000001 0 0 0
1553 28 3 -1.05 -0.0368349999999964 25.403165 10.636835000000001 1 0 0
1571 29 1 1.575 5.3 26.5 13.780000000000001 0 0 0
1578 29 2 1.05 2.12 27.560000000000002 12.72 0 0 0
1589 29 1 1.575 0 25.44 12.72 0 0 0
1595 29 3 -1.05 4.203165 27.596835000000002 12.683165 0 0 0
1606 29 3 -1.05 2.083165 25.476835 12.756835 0 0 0
1619 29 3 -1.05 0.036835 27.523165000000002 12.756835 0 0 0
1588 29 1 1.575 6.36 25.44 10.600000000000001 0 0 0
1608 29 3 -1.05 6.323164 27.523165000000002 10.563165000000001 0 0 0
1381 25 3 -1.05 6.396835 25.403165 12.683165 0 0 0
1572 29 1 1.575 3.18 32.86 11.66 0 0 0
1581 29 1 1.575 2.12 29.68 10.600000000000001 0 0 0
1582 29 2 1.05 0 31.8 10.600000000000001 0 0 0
1598 29 3 -1.05 0.036835 29.716835000000003 10.563165000000001 0 0 0
1603 29 3 -1.05 4.203165 29.643165000000003 10.636835000000001 0 0 0
1616 29 3 -1.05 2.083165 31.763164000000003 10.563165000000001 0 0 0
1573 29 1 1.575 1.06 30.740000000000002 13.780000000000001 0 0 0
1592 29 2 1.05 4.24 29.68 12.72 0 0 0
1596 29 3 -1.05 4.276835 31.763164000000003 12.756835 0 0 0
1611 29 3 -1.05 2.156835 29.643165000000003 12.683165 0 0 0
1788 32 3 -1.05 -0.0368349999999964 31.836835 12.683165 1 0 0
1574 29 1 1.575 7.42 28.62 11.66 0 0 0
1599 29 3 -1.05 6.396835 31.836835 10.636835000000001 0 0 0
1579 29 1 1.575 6.36 31.8 12.72 0 0 0
1612 29 3 -1.05 6.323164 29.716835000000003 12.756835 0 0 0
705 13 3 -1.05 8.443165 27.596835000000002 8.443165 0 0 0
529 10 3 -1.05 10.636835000000001 25.403165 8.443165 0 0 0
1625 30 1 1.575 9.540000000000001 26.5 9.540000000000001 0 0 0
1633 30 2 1.05 12.72 25.44 8.48 0 0 0
1646 30 1 1.575 14.84 27.560000000000002 8.48 0 0 0
1650 30 3 -1.05 14.803164 25.476835 8.516835 0 0 0
1670 30 3 -1.05 12.756835 27.523165000000002 8.516835 0 0 0
1640 30 2 1.05 8.48 29.68 8.48 0 0 0
1647 30 2 1.05 10.600000000000001 31.8 8.48 0 0 0
1658 30 3 -1.05 8.516835 31.763164000000003 8.516835 0 0 0
1677 30 3 -1.05 10.563165000000001 29.716835000000003 8.516835 0 0 0
730 14 1 1.575 15.9 32.86 7.42 0 0 0
736 14 1 1.575 11.66 28.62 7.42 0 0 0
773 14 3 -1.05 12.683165 31.836835 8.443165 0 0 0
782 14 3 -1.05 14.876835 29.643165000000003 8.443165 0 0 0
1631 30 1 1.575 13.780000000000001 30.740000000000002 9.540000000000001 0 0 0
1385 25 3 -1.05 8.443165 25.403165 10.636835000000001 0 0 0
1679 30 3 -1.05 10.636835000000001 27.596835000000002 10.636835000000001 0 0 0
1634 30 1 1.575 10.600000000000001 27.560000000000002 12.72 0 0 0
1645 30 1 1.575 8.48 25.44 12.72 0 0 0
1662 30 3 -1.05 10.563165000000001 25.476835 12.756835 0 0 0
1675 30 3 -1.05 8.516835 27.523165000000002 12.756835 0 0 0
1641 30 1 1.575 12.72 27.560000000000002 10.600000000000001 0 0 0
1644 30 2 1.05 14.84 25.44 10.600000000000001 0 0 0
1664 30 3 -1.05 14.803164 27.523165000000002 10.563165000000001 0 0 0
1673 30 3 -1.05 12.756835 25.476835 10.563165000000001 0 0 0
1437 26 3 -1.05 14.876835 25.403165 12.683165 0 0 0
1627 30 1 1.575 13.780000000000001 26.5 13.780000000000001 0 0 0
1651 30 3 -1.05 12.683165 27.596835000000002 12.683165 0 0 0
1637 30 2 1.05 10.600000000000001 29.68 10.600000000000001 0 0 0
1638 30 2 1.05 8.48 31.8 10.600000000000001 0 0 0
1654 30 3 -1.05 8.516835 29.716835000000003 10.563165000000001 0 0 0
1672 30 3 -1.05 10.563165000000001 31.763164000000003 10.563165000000001 0 0 0
1620 29 3 -1.05 8.443165 31.836835 12.683165 0 0 0
1629 30 1 1.575 9.540000000000001 30.740000000000002 13.780000000000001 0 0 0
1667 30 3 -1.05 10.636835000000001 29.643165000000003 12.683165 0 0 0
1628 30 1 1.575 11.66 32.86 11.66 0 0 0
1630 30 1 1.575 15.9 28.62 11.66 0 0 0
1655 30 3 -1.05 14.876835 31.836835 10.636835000000001 0 0 0
1659 30 3 -1.05 12.683165 29.643165000000003 10.636835000000001 0 0 0
1635 30 2 1.05 14.84 31.8 12.72 0 0 0
1648 30 2 1.05 12.72 29.68 12.72 0 0 0
1652 30 3 -1.05 12.756835 31.763164000000003 12.756835 0 0 0
1668 30 3 -1.05 14.803164 29.716835000000003 12.756835 0 0 0
761 14 3 -1.05 16.923165 27.596835000000002 8.443165 0 0 0
585 11 3 -1.05 19.116835000000002 25.403165 8.443165 0 0 0
1681 31 1 1.575 18.02 26.5 9.540000000000001 0 0 0
1689 31 1 1.575 21.200000000000003 25.44 8.48 0 0 0
1726 31 3 -1.05 21.236835 27.523165000000002 8.516835 0 0 0
1702 31 1 1.575 23.32 27.560000000000002 8.48 0 0 0
1706 31 3 -1.05 23.283164 25.476835 8.516835 0 0 0
792 15 1 1.575 20.14 28.62 7.42 0 0 0
829 15 3 -1.05 21.163165 31.836835 8.443165 0 0 0
1687 31 1 1.575 22.26 30.740000000000002 9.540000000000001 0 0 0
1696 31 1 1.575 16.96 29.68 8.48 0 0 0
1703 31 2 1.05 19.080000000000002 31.8 8.48 0 0 0
1714 31 3 -1.05 16.996835 31.763164000000003 8.516835 0 0 0
1733 31 3 -1.05 19.043165000000002 29.716835000000003 8.516835 0 0 0
786 15 1 1.575 24.380000000000003 32.86 7.42 0 0 0
838 15 3 -1.05 23.356835 29.643165000000003 8.443165 0 0 0
1441 26 3 -1.05 16.923165 25.403165 10.636835000000001 0 0 0
1697 31 1 1.575 21.200000000000003 27.560000000000002 10.600000000000001 0 0 0
1729 31 3 -1.05 21.236835 25.476835 10.563165000000001 0 0 0
1735 31 3 -1.05 19.116835000000002 27.596835000000002 10.636835000000001 0 0 0
1683 31 1 1.575 22.26 26.5 13.780000000000001 0 0 0
1690 31 2 1.05 19.080000000000002 27.560000000000002 12.72 0 0 0
1701 31 2 1.05 16.96 25.44 12.72 0 0 0
1707 31 3 -1.05 21.163165 27.596835000000002 12.683165 0 0 0
1718 31 3 -1.05 19.043165000000002 25.476835 12.756835 0 0 0
1731 31 3 -1.05 16.996835 27.523165000000002 12.756835 0 0 0
1700 31 1 1.575 23.32 25.44 10.600000000000001 0 0 0
1720 31 3 -1.05 23.283164 27.523165000000002 10.563165000000001 0 0 0
1493 27 3 -1.05 23.356835 25.403165 12.683165 0 0 0
1684 31 1 1.575 20.14 32.86 11.66 0 0 0
1693 31 2 1.05 19.080000000000002 29.68 10.600000000000001 0 0 0
1694 31 2 1.05 16.96 31.8 10.600000000000001 0 0 0
1710 31 3 -1.05 16.996835 29.716835000000003 10.563165000000001 0 0 0
1715 31 3 -1.05 21.163165 29.643165000000003 10.636835000000001 0 0 0
1728 31 3 -1.05 19.043165000000002 31.763164000000003 10.563165000000001 0 0 0
1676 30 3 -1.05 16.923165 31.836835 12.683165 0 0 0
1685 31 1 1.575 18.02 30.740000000000002 13.780000000000001 0 0 0
1704 31 2 1.05 21.200000000000003 29.68 12.72 0 0 0
1708 31 3 -1.05 21.236835 31.763164000000003 12.756835 0 0 0
1723 31 3 -1.05 19.116835000000002 29.643165000000003 12.683165 0 0 0
1686 31 1 1.575 24.380000000000003 28.62 11.66 0 0 0
1711 31 3 -1.05 23.356835 31.836835 10.636835000000001 0 0 0
1691 31 1 1.575 23.32 31.8 12.72 0 0 0
1724 31 3 -1.05 23.283164 29.716835000000003 12.756835 0 0 0
817 15 3 -1.05 25.403165 27.596835000000002 8.443165 0 0 0
641 12 3 -1.05 27.596835000000002 25.403165 8.443165 0 0 0
1737 32 1 1.575 26.5 26.5 9.540000000000001 0 0 0
1745 32 1 1.575 29.68 25.44 8.48 0 0 0
1758 32 2 1.05 31.8 27.560000000000002 8.48 0 0 0
1762 32 3 -1.05 31.763164000000003 25.476835 8.516835 0 0 0
1782 32 3 -1.05 29.716835000000003 27.523165000000002 8.516835 0 0 0
1752 32 1 1.575 25.44 29.68 8.48 0 0 0
1759 32 2 1.05 27.560000000000002 31.8 8.48 0 0 0
1770 32 3 -1.05 25.476835 31.763164000000003 8.516835 0 0 0
1789 32 3 -1.05 27.523165000000002 29.716835000000003 8.516835 0 0 0
842 16 1 1.575 32.86 32.86 7.42 0 0 0
848 16 1 1.575 28.62 28.62 7.42 0 0 0
885 16 3 -1.05 29.643165000000003 31.836835 8.443165 0 0 0
894 16 3 -1.05 31.836835 29.643165000000003 8.443165 0 0 0
1743 32 1 1.575 30.740000000000002 30.740000000000002 9.540000000000001 0 0 0
1497 27 3 -1.05 25.403165 25.403165 10.636835000000001 0 0 0
1791 32 3 -1.05 27.596835000000002 27.596835000000002 10.636835000000001 0 0 0
1746 32 1 1.575 27.560000000000002 27.560000000000002 12.72 0 0 0
1757 32 1 1.575 25.44 25.44 12.72 0 0 0
1774 32 3 -1.05 27.523165000000002 25.476835 12.756835 0 0 0
1787 32 3 -1.05 25.476835 27.523165000000002 12.756835 0 0 0
1753 32 1 1.575 29.68 27.560000000000002 10.600000000000001 0 0 0
1756 32 2 1.05 31.8 25.44 10.600000000000001 0 0 0
1776 32 3 -1.05 31.763164000000003 27.523165000000002 10.563165000000001 0 0 0
1785 32 3 -1.05 29.716835000000003 25.476835 10.563165000000001 0 0 0
1549 28 3 -1.05 31.836835 25.403165 12.683165 0 0 0
1739 32 1 1.575 30.740000000000002 26.5 13.780000000000001 0 0 0
1763 32 3 -1.05 29.643165000000003 27.596835000000002 12.683165 0 0 0
1749 32 2 1.05 27.560000000000002 29.68 10.600000000000001 0 0 0
1750 32 2 1.05 25.44 31.8 10.600000000000001 0 0 0
1766 32 3 -1.05 25.476835 29.716835000000003 10.563165000000001 0 0 0
1784 32 3 -1.05 27.523165000000002 31.763164000000003 10.563165000000001 0 0 0
1732 31 3 -1.05 25.403165 31.836835 12.683165 0 0 0
1741 32 1 1.575 26.5 30.740000000000002 13.780000000000001 0 0 0
1779 32 3 -1.05 27.596835000000002 29.643165000000003 12.683165 0 0 0
1740 32 1 1.575 28.62 32.86 11.66 0 0 0
1742 32 1 1.575 32.86 28.62 11.66 0 0 0
1767 32 3 -1.05 31.836835 31.836835 10.636835000000001 0 0 0
1771 32 3 -1.05 29.643165000000003 29.643165000000003 10.636835000000001 0 0 0
1747 32 1 1.575 31.8 31.8 12.72 0 0 0
1760 32 1 1.575 29.68 29.68 12.72 0 0 0
1764 32 3 -1.05 29.716835000000003 31.763164000000003 12.756835 0 0 0
1780 32 3 -1.05 31.763164000000003 29.716835000000003 12.756835 0 0 0
911 17 1 1.575 0 2.12 14.84 0 0 0
915 17 2 1.05 2.12 0 14.84 0 0 0
928 17 3 -1.05 2.083165 2.083165 14.803164 0 0 0
932 17 3 -1.05 4.276835 4.276835 14.803164 0 0 0
938 17 3 -1.05 0.036835 0.036835 14.803164 0 0 0
1618 29 3 -1.05 4.203165 -0.0368349999999964 14.876835 0 1 0
1093 20 3 -1.05 -0.0368349999999964 4.203165 14.876835 1 0 0
908 17 1 1.575 6.36 4.24 14.84 0 0 0
943 17 3 -1.05 6.396835 2.156835 14.876835 0 0 0
914 17 1 1.575 4.24 6.36 14.84 0 0 0
935 17 3 -1.05 2.156835 6.396835 14.876835 0 0 0
952 17 3 -1.05 6.323164 6.323164 14.803164 0 0 0
904 17 1 1.575 3.18 3.18 15.9 0 0 0
1805 37 4 -0.834 2.451944549280379 5.156106889617537 16.77886996299656 0 0 0
2721 339 4 -0.834 0.06337149304133984 4.190044843431709 18.95251428869244 0 0 0
2722 339 5 0.417 0.017943427400661318 5.1453547901152294 18.996491072362495 0 0 0
4551 949 4 -0.834 -0.24493277238409814 0.6804398987025897 19.028919682112743 1 0 0
4552 949 5 0.417 0.3496551782954016 1.422601698829744 19.139715885452148 1 0 0
1806 37 5 0.417 3.280489835995337 5.620075080919852 16.656964300424345 0 0 0
1807 37 5 0.417 1.8033813389690083 5.850242300698064 16.897851398654236 0 0 0
898 17 1 1.575 7.42 7.42 15.9 0 0 0
2714 336 5 0.417 7.620764267345679 5.60388876343258 18.226016935420386 0 0 0
4230 842 4 -0.834 2.621712742950108 0.781082920757274 20.176808132589592 0 0 0
4231 842 5 0.417 3.2718804986880694 1.4442725016790876 20.40935109945823 0 0 0
4232 842 5 0.417 1.7895626718020838 1.1435940100565216 20.481318775276208 0 0 0
1905 67 4 -0.834 6.232379833332922 1.6231358162458362 20.946226831855263 0 0 0
1906 67 5 0.417 5.900404419365965 0.8507555002218204 20.488148524830645 0 0 0
2855 383 5 0.417 3.503195860017698 6.764350701049672 20.737034790387337 0 0 0
925 17 3 -1.05 8.443165 4.203165 14.876835 0 0 0
967 18 2 1.05 8.48 2.12 14.84 0 0 0
971 18 1 1.575 10.600000000000001 0 14.84 0 0 0
984 18 3 -1.05 10.563165000000001 2.083165 14.803164 0 0 0
994 18 3 -1.05 8.516835 0.036835 14.803164 0 0 0
964 18 2 1.05 14.84 4.24 14.84 0 0 0
988 18 3 -1.05 12.756835 4.276835 14.803164 0 0 0
999 18 3 -1.05 14.876835 2.156835 14.876835 0 0 0
1674 30 3 -1.05 12.683165 -0.0368349999999964 14.876835 0 1 0
991 18 3 -1.05 10.636835000000001 6.396835 14.876835 0 0 0
970 18 2 1.05 12.72 6.36 14.84 0 0 0
1008 18 3 -1.05 14.803164 6.323164 14.803164 0 0 0
2529 275 4 -0.834 9.362318843265468 2.049939511294908 18.753144938975634 0 0 0
2530 275 5 0.417 9.982983280132807 1.761481015882937 19.422608991097803 0 0 0
2531 275 5 0.417 8.579193562298235 2.3002166261517374 19.243747555304573 0 0 0
2712 336 4 -0.834 8.417101053209247 5.072869135964899 18.204093353812137 0 0 0
960 18 1 1.575 11.66 3.18 15.9 0 0 0
2564 286 5 0.417 16.021516106009166 2.7477239796495656 19.150606998990703 0 0 0
2769 355 4 -0.834 13.518349353113399 1.4270654185401341 16.985333753204454 0 0 0
2770 355 5 0.417 14.362240219062654 1.8314051980684602 17.187749952700788 0 0 0
2771 355 5 0.417 12.869041415896664 2.0579806633946696 17.296717619893457 0 0 0
4133 809 5 0.417 13.396048809072463 5.165479754968522 17.305440414923936 0 0 0
2713 336 5 0.417 9.129876337357107 5.705120698610533 18.298030123366544 0 0 0
954 18 1 1.575 15.9 7.42 15.9 0 0 0
2073 123 4 -0.834 15.906128400219146 6.63904836786291 19.58589277198754 0 0 0
2075 123 5 0.417 15.248939047572186 7.306485763598348 19.78399437224427 0 0 0
4131 809 4 -0.834 12.654240452791873 5.714648960210155 17.050983491102336 0 0 0
4132 809 5 0.417 12.990405537442793 6.6097674076625275 17.099674135482577 0 0 0
4493 929 5 0.417 11.542720737371193 5.959959163107602 20.731311997504925 0 0 0
981 18 3 -1.05 16.923165 4.203165 14.876835 0 0 0
1023 19 1 1.575 16.96 2.12 14.84 0 0 0
1027 19 2 1.05 19.080000000000002 0 14.84 0 0 0
1040 19 3 -1.05 19.043165000000002 2.083165 14.803164 0 0 0
1044 19 3 -1.05 21.236835 4.276835 14.803164 0 0 0
1050 19 3 -1.05 16.996835 0.036835 14.803164 0 0 0
1730 31 3 -1.05 21.163165 -0.0368349999999964 14.876835 0 1 0
1020 19 1 1.575 23.32 4.24 14.84 0 0 0
1055 19 3 -1.05 23.356835 2.156835 14.876835 0 0 0
1026 19 1 1.575 21.200000000000003 6.36 14.84 0 0 0
1047 19 3 -1.05 19.116835000000002 6.396835 14.876835 0 0 0
1064 19 3 -1.05 23.283164 6.323164 14.803164 0 0 0
1016 19 1 1.575 20.14 3.18 15.9 0 0 0
2562 286 4 -0.834 16.859346814452742 3.0068989986108687 19.534641877422285 0 0 0
2563 286 5 0.417 17.4501886778142 3.0926174212453894 18.786194810900337 0 0 0
2949 415 4 -0.834 17.921230523932973 4.461592096896466 16.964320335476135 0 0 0
2950 415 5 0.417 18.70169823893527 5.013547748719178 17.017516904382248 0 0 0
2951 415 5 0.417 17.19487428569309 5.080074631324304 16.883693104557654 0 0 0
4647 981 4 -0.834 21.77843144860878 3.1454336393359235 18.676826593309883 0 0 0
4648 981 5 0.417 21.476775925985784 3.4047949817908236 17.805993438987066 0 0 0
4649 981 5 0.417 21.301348447202347 2.3370308959188946 18.865218672347048 0 0 0
2116 137 5 0.417 23.827746478632232 4.824889715557609 18.655307703464103 0 0 0
2074 123 5 0.417 16.74485731732233 7.079594155617278 19.723979621501304 0 0 0
2220 172 4 -0.834 18.941261049736106 7.620160973903523 18.5410559675474 0 0 0
2221 172 5 0.417 19.73333940489901 8.1577963358459 18.527832576685437 0 0 0
1010 19 1 1.575 24.380000000000003 7.42 15.9 0 0 0
2115 137 4 -0.834 24.11318541532196 5.606971372805743 19.12805252433734 0 0 0
2117 137 5 0.417 23.300733590882363 6.020914028298368 19.41992283733685 0 0 0
2310 202 4 -0.834 16.83678089355724 1.053342287154258 20.60120166584429 0 0 0
1037 19 3 -1.05 25.403165 4.203165 14.876835 0 0 0
1079 20 1 1.575 25.44 2.12 14.84 0 0 0
1083 20 1 1.575 27.560000000000002 0 14.84 0 0 0
1096 20 3 -1.05 27.523165000000002 2.083165 14.803164 0 0 0
1106 20 3 -1.05 25.476835 0.036835 14.803164 0 0 0
1076 20 2 1.05 31.8 4.24 14.84 0 0 0
1100 20 3 -1.05 29.716835000000003 4.276835 14.803164 0 0 0
1111 20 3 -1.05 31.836835 2.156835 14.876835 0 0 0
1786 32 3 -1.05 29.643165000000003 -0.0368349999999964 14.876835 0 1 0
1103 20 3 -1.05 27.596835000000002 6.396835 14.876835 0 0 0
1082 20 1 1.575 29.68 6.36 14.84 0 0 0
1120 20 3 -1.05 31.763164000000003 6.323164 14.803164 0 0 0
1072 20 1 1.575 28.62 3.18 15.9 0 0 0
2723 339 5 0.417 33.47649869311767 3.961254446051048 18.173187862286515 -1 0 0
4074 790 4 -0.834 31.477563395340816 1.5326945886870045 18.901766061631456 0 0 0
4075 790 5 0.417 31.20035632162472 2.0887631067022046 19.630160740052226 0 0 0
4076 790 5 0.417 30.66531525355122 1.3123759549149636 18.445337085641658 0 0 0
4329 875 4 -0.834 28.208504296306636 1.3807634715556099 18.48244289061226 0 0 0
4330 875 5 0.417 28.635268420592645 2.2078344646750874 18.257852759550467 0 0 0
4331 875 5 0.417 28.90079132169657 0.724190577142009 18.40328814979266 0 0 0
4553 949 5 0.417 32.82575635028911 1.0067265611461302 19.326951320918926 0 0 0
3170 488 5 0.417 26.98255725450163 7.121372325381861 19.60890163098774 0 0 0
1066 20 1 1.575 32.86 7.42 15.9 0 0 0
2987 427 5 0.417 27.335720750008967 0.4870261425120885 20.811395142328955 0 0 0
2985 427 4 -0.834 28.22294325547374 0.19690170477085925 20.598606974350748 0 0 0
2986 427 5 0.417 28.730008816608027 1.0060584776167174 20.529580903423447 0 0 0
3168 488 4 -0.834 26.79595374688405 7.159620123783589 20.54716118692441 0 0 0
3169 488 5 0.417 25.84039987646881 7.138992203676976 20.602893132499783 0 0 0
946 17 3 -1.05 4.203165 8.443165 14.876835 0 0 0
1135 21 2 1.05 0 10.600000000000001 14.84 0 0 0
1139 21 1 1.575 2.12 8.48 14.84 0 0 0
1152 21 3 -1.05 2.083165 10.563165000000001 14.803164 0 0 0
1162 21 3 -1.05 0.036835 8.516835 14.803164 0 0 0
1167 21 3 -1.05 6.396835 10.636835000000001 14.876835 0 0 0
1138 21 2 1.05 4.24 14.84 14.84 0 0 0
1156 21 3 -1.05 4.276835 12.756835 14.803164 0 0 0
1159 21 3 -1.05 2.156835 14.876835 14.876835 0 0 0
1317 24 3 -1.05 -0.0368349999999964 12.683165 14.876835 1 0 0
1132 21 2 1.05 6.36 12.72 14.84 0 0 0
1176 21 3 -1.05 6.323164 14.803164 14.803164 0 0 0
4008 768 4 -0.834 3.3136311395110547 9.185263662529213 17.523855530185827 0 0 0
4009 768 5 0.417 2.686613836683569 8.706519020244428 16.98139113482113 0 0 0
4010 768 5 0.417 3.0935590461509577 8.936171819285342 18.421706457635327 0 0 0
4071 789 4 -0.834 0.01802891499912125 9.71990834355296 18.328245841311965 0 0 0
4072 789 5 0.417 0.12561542537360973 10.278534648862957 17.558196133483204 0 0 0
4073 789 5 0.417 -0.08287332991611152 8.836974840164821 17.972069052930575 0 0 0
1128 21 1 1.575 3.18 11.66 15.9 0 0 0
2982 426 4 -0.834 -0.021364233318434463 14.023366442740622 18.704543727213046 0 0 0
2983 426 5 0.417 0.2684638607272249 13.908311804153314 19.609738108326383 0 0 0
3060 452 4 -0.834 4.896217328965713 12.107263973687678 18.559679225008683 0 0 0
3062 452 5 0.417 4.061170091356745 12.5523602020011 18.414076272333336 0 0 0
3623 639 5 0.417 1.1121048441968113 15.356238866615827 19.907528684127854 0 0 0
3813 703 4 -0.834 1.386750514377658 16.59713948738709 17.6601570255527 0 0 0
1122 21 1 1.575 7.42 15.9 15.9 0 0 0
2978 424 5 0.417 7.282057070431302 12.201799171359095 19.984521357844443 0 0 0
3061 452 5 0.417 5.461629145206583 12.77746217376226 18.944073048240426 0 0 0
2185 160 5 0.417 -0.16696617247660547 11.70593901641918 20.86237560621871 1 0 0
3621 639 4 -0.834 0.9640523400695347 16.261062600138803 20.18319012763205 0 0 0
3622 639 5 0.417 1.8173401075021802 16.558225922376497 20.499747720262153 0 0 0
2976 424 4 -0.834 7.636893612318818 11.317629349089303 20.079123228771156 0 0 0
1191 22 1 1.575 8.48 10.600000000000001 14.84 0 0 0
1195 22 1 1.575 10.600000000000001 8.48 14.84 0 0 0
1208 22 3 -1.05 10.563165000000001 10.563165000000001 14.803164 0 0 0
1218 22 3 -1.05 8.516835 8.516835 14.803164 0 0 0
1002 18 3 -1.05 12.683165 8.443165 14.876835 0 0 0
1223 22 3 -1.05 14.876835 10.636835000000001 14.876835 0 0 0
1149 21 3 -1.05 8.443165 12.683165 14.876835 0 0 0
1215 22 3 -1.05 10.636835000000001 14.876835 14.876835 0 0 0
1188 22 1 1.575 14.84 12.72 14.84 0 0 0
1194 22 2 1.05 12.72 14.84 14.84 0 0 0
1212 22 3 -1.05 12.756835 12.756835 14.803164 0 0 0
1232 22 3 -1.05 14.803164 14.803164 14.803164 0 0 0
2977 424 5 0.417 8.431834950821807 11.319650850348227 19.545570099162603 0 0 0
4597 964 5 0.417 10.671208424973694 16.69657023007812 19.784061715983242 0 0 0
1178 22 1 1.575 15.9 15.9 15.9 0 0 0
1184 22 1 1.575 11.66 11.66 15.9 0 0 0
2412 236 4 -0.834 12.952291862350998 15.093840934727476 17.514743082588154 0 0 0
2413 236 5 0.417 13.86038021964095 14.93487077128142 17.77304287700364 0 0 0
2414 236 5 0.417 12.905563066798944 16.039260715558104 17.37117212316056 0 0 0
2672 322 5 0.417 11.87894474154858 12.624438733119074 20.63980035391576 0 0 0
3450 582 4 -0.834 14.890054511723331 12.593207467688917 20.83580212993916 0 0 0
3452 582 5 0.417 14.286509039289095 12.188394659205182 20.212525133621803 0 0 0
1058 19 3 -1.05 21.163165 8.443165 14.876835 0 0 0
1247 23 2 1.05 16.96 10.600000000000001 14.84 0 0 0
1251 23 2 1.05 19.080000000000002 8.48 14.84 0 0 0
1264 23 3 -1.05 19.043165000000002 10.563165000000001 14.803164 0 0 0
1274 23 3 -1.05 16.996835 8.516835 14.803164 0 0 0
1279 23 3 -1.05 23.356835 10.636835000000001 14.876835 0 0 0
1205 22 3 -1.05 16.923165 12.683165 14.876835 0 0 0
1250 23 2 1.05 21.200000000000003 14.84 14.84 0 0 0
1268 23 3 -1.05 21.236835 12.756835 14.803164 0 0 0
1271 23 3 -1.05 19.116835000000002 14.876835 14.876835 0 0 0
1244 23 2 1.05 23.32 12.72 14.84 0 0 0
1288 23 3 -1.05 23.283164 14.803164 14.803164 0 0 0
1832 44 6 -1.026 20.28860656901754 9.476530660704372 17.090538189131845 0 0 0
1833 44 7 0.342 20.056623818984242 9.851471953330481 18.048986205391422 0 0 0
1834 44 7 0.342 20.574641083360632 10.04075501205098 16.55148110861911 0 0 0
1835 44 7 0.342 19.48355380174453 9.012987453000084 16.705959711106924 0 0 0
2222 172 5 0.417 18.232623839396133 8.240917297709839 18.71167147605347 0 0 0
3558 618 4 -0.834 22.790988421086432 9.923724121596779 19.77847225128944 0 0 0
3560 618 5 0.417 22.93612197563063 10.867112911127544 19.853095383013475 0 0 0
1240 23 1 1.575 20.14 11.66 15.9 0 0 0
1816 40 6 -1.026 17.80886054074113 14.749932433444085 16.576754943432096 0 0 0
1817 40 7 0.342 18.23534794234496 15.067160868640663 17.387592504360285 0 0 0
1818 40 7 0.342 17.124113283278014 14.902943063198991 16.681499869909313 0 0 0
1819 40 7 0.342 17.77672403812512 13.7430438963864 16.432175300391258 0 0 0
2052 116 4 -0.834 21.425336182356794 16.36401009032501 18.107591765709316 0 0 0
4155 817 4 -0.834 19.176497677800594 12.812451681859455 18.60108573637424 0 0 0
4156 817 5 0.417 19.090105755537113 11.933465559489456 18.970591615602203 0 0 0
4157 817 5 0.417 18.608622086179583 12.805702478468733 17.830315650893404 0 0 0
1234 23 1 1.575 24.380000000000003 15.9 15.9 0 0 0
3559 618 5 0.417 23.18333981720586 9.557064685197012 20.571085652683404 0 0 0
4284 860 4 -0.834 21.406560180477147 12.207043863308057 20.829543397637604 0 0 0
4286 860 5 0.417 20.561162964149254 12.656095301513853 20.813077811442785 0 0 0
4838 1044 5 0.417 22.696269561412322 15.198383875468025 20.52640030659914 0 0 0
1303 24 1 1.575 25.44 10.600000000000001 14.84 0 0 0
1307 24 1 1.575 27.560000000000002 8.48 14.84 0 0 0
1320 24 3 -1.05 27.523165000000002 10.563165000000001 14.803164 0 0 0
1330 24 3 -1.05 25.476835 8.516835 14.803164 0 0 0
1114 20 3 -1.05 29.643165000000003 8.443165 14.876835 0 0 0
1335 24 3 -1.05 31.836835 10.636835000000001 14.876835 0 0 0
1261 23 3 -1.05 25.403165 12.683165 14.876835 0 0 0
1327 24 3 -1.05 27.596835000000002 14.876835 14.876835 0 0 0
1300 24 2 1.05 31.8 12.72 14.84 0 0 0
1306 24 1 1.575 29.68 14.84 14.84 0 0 0
1324 24 3 -1.05 29.716835000000003 12.756835 14.803164 0 0 0
1344 24 3 -1.05 31.763164000000003 14.803164 14.803164 0 0 0
1799 35 4 -0.834 26.83568395953887 16.318534381590627 16.950230774563796 0 0 0
1800 35 5 0.417 26.0653345782967 16.1624137507674 17.496859508485365 0 0 0
1801 35 5 0.417 27.317259243809502 15.491361105108425 16.97223957553198 0 0 0
2898 398 4 -0.834 26.905898205248356 15.047966464439263 18.78553055524782 0 0 0
2899 398 5 0.417 26.680807674207042 15.325426281931751 19.67376761107207 0 0 0
2900 398 5 0.417 27.666907257886688 14.47796878694536 18.897702891960133 0 0 0
1290 24 1 1.575 32.86 15.9 15.9 0 0 0
1296 24 1 1.575 28.62 11.66 15.9 0 0 0
2504 266 5 0.417 29.13141344066711 12.38099114282122 19.13082968191153 0 0 0
2756 350 5 0.417 29.400270970406 16.61915736784485 19.417029501063993 0 0 0
2984 426 5 0.417 33.45540741306296 14.871980930413352 18.70043997005529 -1 0 0
3180 492 4 -0.834 30.34832802617354 11.083112241961473 17.40893423835906 0 0 0
3181 492 5 0.417 30.873352912733697 11.87700769304888 17.512344317742112 0 0 0
3182 492 5 0.417 29.502718533788705 11.301790396305114 17.801030183253296 0 0 0
2184 160 4 -0.834 32.918094391353684 11.280101084186187 20.667047795873263 0 0 0
2186 160 5 0.417 32.45916232170397 11.900286431753782 20.100156051095652 0 0 0
2502 266 4 -0.834 29.19770950167649 12.17458620015727 20.063362026814136 0 0 0
2503 266 5 0.417 28.293209392885394 12.187394592639269 20.376938581862177 0 0 0
1170 21 3 -1.05 4.203165 16.923165 14.876835 0 0 0
1359 25 1 1.575 0 19.080000000000002 14.84 0 0 0
1363 25 1 1.575 2.12 16.96 14.84 0 0 0
1376 25 3 -1.05 2.083165 19.043165000000002 14.803164 0 0 0
1380 25 3 -1.05 4.276835 21.236835 14.803164 0 0 0
1386 25 3 -1.05 0.036835 16.996835 14.803164 0 0 0
1541 28 3 -1.05 -0.0368349999999964 21.163165 14.876835 1 0 0
1356 25 2 1.05 6.36 21.200000000000003 14.84 0 0 0
1391 25 3 -1.05 6.396835 19.116835000000002 14.876835 0 0 0
1362 25 2 1.05 4.24 23.32 14.84 0 0 0
1383 25 3 -1.05 2.156835 23.356835 14.876835 0 0 0
1400 25 3 -1.05 6.323164 23.283164 14.803164 0 0 0
1352 25 1 1.575 3.18 20.14 15.9 0 0 0
3294 530 4 -0.834 3.980563114325051 17.009008782544864 17.257739369151192 0 0 0
3295 530 5 0.417 4.912837004569702 17.226898340754047 17.255666103748275 0 0 0
3296 530 5 0.417 3.6001844223358836 17.575409806603638 16.586087133078777 0 0 0
3814 703 5 0.417 1.9543206723807531 17.351658134795347 17.81884066401491 0 0 0
3815 703 5 0.417 0.523008914485903 16.976582634666634 17.497098413431754 0 0 0
3924 740 4 -0.834 3.0789922961215503 18.471443803254225 19.8236359009603 0 0 0
2283 193 4 -0.834 6.111930229507642 21.54892629631585 17.435082470515994 0 0 0
2284 193 5 0.417 6.768566818584049 21.643776317993535 18.125333599634445 0 0 0
2285 193 5 0.417 5.554643527911907 22.322083164000592 17.526048101338475 0 0 0
2262 186 4 -0.834 3.9796920794892516 24.123704841042827 17.96511368868341 0 0 0
2263 186 5 0.417 4.145417353656642 23.424877517400915 17.332033705582834 0 0 0
2264 186 5 0.417 4.641625363166995 23.994016646089893 18.644554679432915 0 0 0
1346 25 1 1.575 7.42 24.380000000000003 15.9 0 0 0
3925 740 5 0.417 4.011217662293936 18.52374280727419 20.035379712151716 0 0 0
3926 740 5 0.417 2.704343489095635 19.272798138857453 20.189811080637476 0 0 0
1373 25 3 -1.05 8.443165 21.163165 14.876835 0 0 0
1415 26 2 1.05 8.48 19.080000000000002 14.84 0 0 0
1419 26 1 1.575 10.600000000000001 16.96 14.84 0 0 0
1432 26 3 -1.05 10.563165000000001 19.043165000000002 14.803164 0 0 0
1442 26 3 -1.05 8.516835 16.996835 14.803164 0 0 0
1226 22 3 -1.05 12.683165 16.923165 14.876835 0 0 0
1412 26 1 1.575 14.84 21.200000000000003 14.84 0 0 0
1436 26 3 -1.05 12.756835 21.236835 14.803164 0 0 0
1447 26 3 -1.05 14.876835 19.116835000000002 14.876835 0 0 0
1439 26 3 -1.05 10.636835000000001 23.356835 14.876835 0 0 0
1418 26 1 1.575 12.72 23.32 14.84 0 0 0
1456 26 3 -1.05 14.803164 23.283164 14.803164 0 0 0
1796 34 4 -0.834 10.83009180004957 18.14879432968192 17.28249946585782 0 0 0
1798 34 5 0.417 10.131371676419912 18.801803457797703 17.327042045190385 0 0 0
4596 964 4 -0.834 10.154923059891644 17.502656353361388 19.801071828605235 0 0 0
1408 26 1 1.575 11.66 20.14 15.9 0 0 0
1797 34 5 0.417 11.631278276605777 18.642046618133815 17.459748484854988 0 0 0
1824 42 6 -1.026 15.539204627396373 17.79775921242918 16.906638645803305 0 0 0
1825 42 7 0.342 15.776557682966637 17.714632780083004 17.925374383015956 0 0 0
1826 42 7 0.342 16.461022080219408 17.788733842980648 16.462868227373626 0 0 0
1827 42 7 0.342 15.156911439847462 18.73914663488876 16.698433403315025 0 0 0
3262 519 5 0.417 11.929302961717866 22.014077129697224 19.14751115909944 0 0 0
1837 45 7 0.342 10.781062748073435 23.828330343954573 17.180271793895695 0 0 0
1402 26 1 1.575 15.9 24.380000000000003 15.9 0 0 0
1836 45 6 -1.026 11.513459349801414 24.233396655057906 16.57554779343018 0 0 0
1838 45 7 0.342 12.293627290466581 24.425878451590947 17.153835475991254 0 0 0
1839 45 7 0.342 11.282583340241358 25.055701184270273 16.299490317989232 0 0 0
2786 360 5 0.417 14.251096942912039 25.161714254817163 18.397603847944264 0 0 0
3261 519 4 -0.834 11.119978026591907 22.406766077957133 18.81978672989395 0 0 0
3263 519 5 0.417 11.297815536878968 23.347410342245492 18.806484447234325 0 0 0
3476 590 5 0.417 10.85422918782802 20.917165600072895 20.714614530880404 0 0 0
4598 964 5 0.417 9.289631958906362 17.227147017454218 20.104354992542252 0 0 0
2430 242 4 -0.834 13.834488547021127 20.160161902832144 20.901365976858294 0 0 0
2431 242 5 0.417 14.78256219387086 20.028998668345793 20.925184729617712 0 0 0
3475 590 5 0.417 12.267739281481216 20.39990577830335 20.879794885543976 0 0 0
3609 635 4 -0.834 15.054027051328557 16.85855860943449 20.671856951469014 0 0 0
3611 635 5 0.417 14.37217728161183 17.493837116064203 20.89121254194446 0 0 0
2318 204 5 0.417 15.286564785388814 23.72957369854001 20.88772714417515 0 0 0
1429 26 3 -1.05 16.923165 21.163165 14.876835 0 0 0
1282 23 3 -1.05 21.163165 16.923165 14.876835 0 0 0
1471 27 1 1.575 16.96 19.080000000000002 14.84 0 0 0
1475 27 2 1.05 19.080000000000002 16.96 14.84 0 0 0
1488 27 3 -1.05 19.043165000000002 19.043165000000002 14.803164 0 0 0
1492 27 3 -1.05 21.236835 21.236835 14.803164 0 0 0
1498 27 3 -1.05 16.996835 16.996835 14.803164 0 0 0
1468 27 2 1.05 23.32 21.200000000000003 14.84 0 0 0
1503 27 3 -1.05 23.356835 19.116835000000002 14.876835 0 0 0
1474 27 2 1.05 21.200000000000003 23.32 14.84 0 0 0
1495 27 3 -1.05 19.116835000000002 23.356835 14.876835 0 0 0
1512 27 3 -1.05 23.283164 23.283164 14.803164 0 0 0
1464 27 1 1.575 20.14 20.14 15.9 0 0 0
2053 116 5 0.417 22.22919939069244 16.878497025187194 18.03194852985452 0 0 0
2054 116 5 0.417 20.78409253192133 16.97314071831635 18.474172208198166 0 0 0
2127 141 4 -0.834 18.993325833587154 20.735464076040007 19.13202277456208 0 0 0
2128 141 5 0.417 19.661580778813562 20.288238003053603 19.651675485004628 0 0 0
2129 141 5 0.417 19.101804596796022 21.661941320841017 19.347631304755428 0 0 0
2719 338 5 0.417 21.440734017532414 18.218645610108034 19.56631618586261 0 0 0
3222 506 4 -0.834 17.95913308537428 18.341024921509042 18.100622225627713 0 0 0
3223 506 5 0.417 17.934498873420203 17.568559078720074 18.665692521566733 0 0 0
3224 506 5 0.417 17.960788546425235 19.08198658469425 18.706912454750768 0 0 0
3105 467 4 -0.834 21.517195314361977 24.181435418734132 18.66176877214959 0 0 0
3106 467 5 0.417 21.150705694121854 24.81817829784236 18.04788065166639 0 0 0
3107 467 5 0.417 21.398526831410376 23.33546017260053 18.229497521324408 0 0 0
4196 830 5 0.417 19.692199895261506 24.772328702916045 19.81470136548368 0 0 0
1458 27 1 1.575 24.380000000000003 24.380000000000003 15.9 0 0 0
4588 961 5 0.417 25.018907425036545 24.855848166917575 19.382497718937742 0 0 0
2508 268 4 -0.834 21.492420455990775 21.806271648607755 20.94879338241403 0 0 0
2718 338 4 -0.834 21.458878461870363 18.422722747363828 20.50153704797842 0 0 0
2720 338 5 0.417 22.18544660047158 19.038560345646193 20.598787031154323 0 0 0
4194 830 4 -0.834 20.009504036463746 24.58817337482366 20.69902011858971 0 0 0
1485 27 3 -1.05 25.403165 21.163165 14.876835 0 0 0
1527 28 1 1.575 25.44 19.080000000000002 14.84 0 0 0
1531 28 1 1.575 27.560000000000002 16.96 14.84 0 0 0
1544 28 3 -1.05 27.523165000000002 19.043165000000002 14.803164 0 0 0
1554 28 3 -1.05 25.476835 16.996835 14.803164 0 0 0
1338 24 3 -1.05 29.643165000000003 16.923165 14.876835 0 0 0
1524 28 2 1.05 31.8 21.200000000000003 14.84 0 0 0
1548 28 3 -1.05 29.716835000000003 21.236835 14.803164 0 0 0
1559 28 3 -1.05 31.836835 19.116835000000002 14.876835 0 0 0
1551 28 3 -1.05 27.596835000000002 23.356835 14.876835 0 0 0
1530 28 2 1.05 29.68 23.32 14.84 0 0 0
1568 28 3 -1.05 31.763164000000003 23.283164 14.803164 0 0 0
3564 620 4 -0.834 26.845168541275694 20.41496379107278 18.39879823488239 0 0 0
3565 620 5 0.417 26.637954702218863 21.348342737199896 18.448607175895674 0 0 0
3566 620 5 0.417 26.893695125169025 20.22957894576883 17.460772440053507 0 0 0
4544 946 5 0.417 25.78693899369966 21.076813126212137 19.962043942822763 0 0 0
1520 28 1 1.575 28.62 20.14 15.9 0 0 0
2754 350 4 -0.834 30.04752975700883 17.279349630485946 19.168399248789058 0 0 0
2755 350 5 0.417 29.907015845222396 17.412073901778946 18.230713335602367 0 0 0
3093 463 4 -0.834 30.403442606036215 21.462534986325103 18.955044605242705 0 0 0
3094 463 5 0.417 31.312372511380886 21.708016298726598 18.781262799233595 0 0 0
3095 463 5 0.417 30.37726351467184 21.289666581015073 19.896344733565645 0 0 0
4386 894 4 -0.834 30.94701894475979 19.420086648395387 17.410160120017892 0 0 0
4387 894 5 0.417 31.433479658590965 18.663400041194166 17.737873581633956 0 0 0
4388 894 5 0.417 31.05157767487906 20.08562389678988 18.09041184314935 0 0 0
1514 28 1 1.575 32.86 24.380000000000003 15.9 0 0 0
3570 622 4 -0.834 29.43364995094238 23.43853993131334 18.37327563915027 0 0 0
3571 622 5 0.417 30.35176291896051 23.46541474503325 18.103162549431772 0 0 0
3572 622 5 0.417 29.230380867380326 24.340203410880406 18.622874132864812 0 0 0
4542 946 4 -0.834 25.77449276761497 21.62888996206845 20.7441379378303 0 0 0
2516 270 5 0.417 28.00910111499321 19.833437411816583 20.71489302134032 0 0 0
4543 946 5 0.417 25.67985691775689 22.520096578479006 20.40737454792031 0 0 0
1394 25 3 -1.05 4.203165 25.403165 14.876835 0 0 0
1583 29 1 1.575 0 27.560000000000002 14.84 0 0 0
1587 29 1 1.575 2.12 25.44 14.84 0 0 0
1600 29 3 -1.05 2.083165 27.523165000000002 14.803164 0 0 0
1610 29 3 -1.05 0.036835 25.476835 14.803164 0 0 0
1615 29 3 -1.05 6.396835 27.596835000000002 14.876835 0 0 0
1586 29 1 1.575 4.24 31.8 14.84 0 0 0
1604 29 3 -1.05 4.276835 29.716835000000003 14.803164 0 0 0
1607 29 3 -1.05 2.156835 31.836835 14.876835 0 0 0
1765 32 3 -1.05 -0.0368349999999964 29.643165000000003 14.876835 1 0 0
1580 29 2 1.05 6.36 29.68 14.84 0 0 0
1624 29 3 -1.05 6.323164 31.763164000000003 14.803164 0 0 0
1845 47 7 0.342 4.399513031518599 26.54925751744335 16.31187468521101 0 0 0
1844 47 6 -1.026 5.229008952243971 26.436600324097867 16.823944251828205 0 0 0
1820 41 6 -1.026 1.3353797454543017 26.22116976438207 16.655085627925935 0 0 0
1821 41 7 0.342 2.0921854225482104 26.195015716383256 17.423473387696692 0 0 0
1822 41 7 0.342 1.362409728403402 27.033971354416025 16.266182466334158 0 0 0
1823 41 7 0.342 0.44547665286521837 26.118924481937466 17.16906329711104 0 0 0
2002 99 5 0.417 1.5211444199971642 26.619674344140908 19.818369393659733 0 0 0
1847 47 7 0.342 5.906592268987815 26.280894265376826 16.11218365541525 0 0 0
1846 47 7 0.342 5.508227459794618 27.260356010290106 17.289189548658673 0 0 0
1576 29 1 1.575 3.18 28.62 15.9 0 0 0
1812 39 6 -1.026 5.21662470245662 29.875697437688096 16.779562337507517 0 0 0
1813 39 7 0.342 5.190828300580607 29.89214758205425 17.85495565180818 0 0 0
1815 39 7 0.342 4.921429506403128 30.682124333943 16.432166360715073 0 0 0
4083 793 4 -0.834 2.842145096185011 28.853901847920493 18.19229906512663 0 0 0
4084 793 5 0.417 2.0522059913460633 28.333132302438504 18.04597732202658 0 0 0
4085 793 5 0.417 3.5030700065004057 28.216486663822803 18.463398512880328 0 0 0
1570 29 1 1.575 7.42 32.86 15.9 0 0 0
1814 39 7 0.342 6.1921690738932105 29.74038813083677 16.64621719802099 0 0 0
3615 637 4 -0.834 6.642212604810771 31.257624430659074 18.32916105159374 0 0 0
3616 637 5 0.417 6.772219121411988 31.132673909477887 17.388894916511394 0 0 0
3617 637 5 0.417 6.1835514653692165 32.095112565851046 18.398862869929566 0 0 0
3954 750 4 -0.834 8.118192420117557 32.310014673421385 19.58396792192521 0 0 0
3956 750 5 0.417 7.479277697642234 33.022668032289396 19.56099127975693 0 0 0
2001 99 4 -0.834 0.8617228660306735 26.00570775109706 20.1421332106504 0 0 0
2003 99 5 0.417 0.0790148287005502 26.541224728503366 20.273298994718456 0 0 0
2408 234 5 0.417 -0.06651292588634208 32.34270819045327 20.934844797859988 0 0 0
2506 267 5 0.417 2.613461340438767 28.86744580893102 20.760034602249984 0 0 0
1639 30 1 1.575 8.48 27.560000000000002 14.84 0 0 0
1643 30 2 1.05 10.600000000000001 25.44 14.84 0 0 0
1656 30 3 -1.05 10.563165000000001 27.523165000000002 14.803164 0 0 0
1666 30 3 -1.05 8.516835 25.476835 14.803164 0 0 0
1450 26 3 -1.05 12.683165 25.403165 14.876835 0 0 0
1671 30 3 -1.05 14.876835 27.596835000000002 14.876835 0 0 0
1597 29 3 -1.05 8.443165 29.643165000000003 14.876835 0 0 0
1663 30 3 -1.05 10.636835000000001 31.836835 14.876835 0 0 0
1636 30 1 1.575 14.84 29.68 14.84 0 0 0
1642 30 1 1.575 12.72 31.8 14.84 0 0 0
1660 30 3 -1.05 12.756835 29.716835000000003 14.803164 0 0 0
1680 30 3 -1.05 14.803164 31.763164000000003 14.803164 0 0 0
1843 46 7 0.342 13.76285625870372 26.18584082181169 16.516934938867156 0 0 0
1842 46 7 0.342 12.944200794663429 27.152260034524048 15.863161101264033 0 0 0
1840 46 6 -1.026 13.486298514577504 27.147861930094685 16.65958442285807 0 0 0
1841 46 7 0.342 13.051546319640167 27.26669900582988 17.433482298204844 0 0 0
2784 360 4 -0.834 15.191089421064547 25.178691344819978 18.578547734797255 0 0 0
2785 360 5 0.417 15.345617439976415 26.040911100104978 18.964958126494878 0 0 0
4017 771 4 -0.834 16.518449929223287 26.543386810731814 17.4543235204829 0 0 0
4019 771 5 0.417 15.659428637599742 26.1758266324421 17.245525257699153 0 0 0
1808 38 6 -1.026 9.08548604726219 31.47406872386987 16.825597016439513 0 0 0
1809 38 7 0.342 8.351243526358656 30.874018338239356 16.44544001528459 0 0 0
1810 38 7 0.342 9.790250282143793 31.35715987248956 16.209615010375185 0 0 0
1811 38 7 0.342 9.43687233724079 30.98177779072193 17.694860425237056 0 0 0
3955 750 5 0.417 8.964180230680263 32.74892714261174 19.67493617282963 0 0 0
1626 30 1 1.575 15.9 32.86 15.9 0 0 0
1632 30 1 1.575 11.66 28.62 15.9 0 0 0
2238 178 4 -0.834 12.548195236610361 29.958895228184346 18.938970930385988 0 0 0
2239 178 5 0.417 11.996787016681859 29.474467257483965 18.32424069994981 0 0 0
2240 178 5 0.417 13.001038188059454 30.605403814403324 18.397145624712874 0 0 0
4516 937 5 0.417 15.85566896632932 33.07037570804755 19.580461005503707 0 0 0
4515 937 4 -0.834 15.444103889970036 32.447458415482465 20.179796486899463 0 0 0
4517 937 5 0.417 14.60692188238101 32.851721567005264 20.408515444511224 0 0 0
1506 27 3 -1.05 21.163165 25.403165 14.876835 0 0 0
1695 31 2 1.05 16.96 27.560000000000002 14.84 0 0 0
1699 31 1 1.575 19.080000000000002 25.44 14.84 0 0 0
1712 31 3 -1.05 19.043165000000002 27.523165000000002 14.803164 0 0 0
1722 31 3 -1.05 16.996835 25.476835 14.803164 0 0 0
1727 31 3 -1.05 23.356835 27.596835000000002 14.876835 0 0 0
1653 30 3 -1.05 16.923165 29.643165000000003 14.876835 0 0 0
1698 31 1 1.575 21.200000000000003 31.8 14.84 0 0 0
1716 31 3 -1.05 21.236835 29.716835000000003 14.803164 0 0 0
1719 31 3 -1.05 19.116835000000002 31.836835 14.876835 0 0 0
1692 31 2 1.05 23.32 29.68 14.84 0 0 0
1736 31 3 -1.05 23.283164 31.763164000000003 14.803164 0 0 0
4018 771 5 0.417 16.69952119418095 27.152323542580568 16.73806656968715 0 0 0
4783 1026 5 0.417 21.634063693959057 27.753817961005417 19.24781344293879 0 0 0
1688 31 1 1.575 20.14 28.62 15.9 0 0 0
2105 133 5 0.417 17.086457548873287 31.362046945032247 19.594271735507384 0 0 0
3249 515 4 -0.834 18.99133918041265 28.86889559813087 19.67538863221782 0 0 0
3250 515 5 0.417 19.717250339935635 29.49312686000748 19.673631572728482 0 0 0
3251 515 5 0.417 18.20524093244652 29.414950536698218 19.697486527983497 0 0 0
3330 542 4 -0.834 18.44967883275881 32.738131338703944 18.02643833372207 0 0 0
3331 542 5 0.417 19.218865827313586 33.291898737232636 18.161744640450753 0 0 0
3332 542 5 0.417 18.56751834166628 32.37386545870889 17.148919680925534 0 0 0
4782 1026 4 -0.834 21.68926504955564 28.43947502822939 18.581899063381893 0 0 0
4784 1026 5 0.417 21.13609993345757 29.145147842745008 18.917531295500293 0 0 0
1682 31 1 1.575 24.380000000000003 32.86 15.9 0 0 0
2552 282 5 0.417 25.07385135008186 28.98164924277223 18.35061177188205 0 0 0
4289 861 5 0.417 24.74496985193928 32.73264696004791 18.639548193130793 0 0 0
2103 133 4 -0.834 17.26901771148826 31.025380418320886 20.471735469237668 0 0 0
2104 133 5 0.417 18.051804909454898 31.499616335404003 20.75273288019285 0 0 0
1751 32 2 1.05 25.44 27.560000000000002 14.84 0 0 0
1755 32 1 1.575 27.560000000000002 25.44 14.84 0 0 0
1768 32 3 -1.05 27.523165000000002 27.523165000000002 14.803164 0 0 0
1778 32 3 -1.05 25.476835 25.476835 14.803164 0 0 0
1562 28 3 -1.05 29.643165000000003 25.403165 14.876835 0 0 0
1783 32 3 -1.05 31.836835 27.596835000000002 14.876835 0 0 0
1709 31 3 -1.05 25.403165 29.643165000000003 14.876835 0 0 0
1775 32 3 -1.05 27.596835000000002 31.836835 14.876835 0 0 0
1748 32 1 1.575 31.8 29.68 14.84 0 0 0
1754 32 2 1.05 29.68 31.8 14.84 0 0 0
1772 32 3 -1.05 29.716835000000003 29.716835000000003 14.803164 0 0 0
1792 32 3 -1.05 31.763164000000003 31.763164000000003 14.803164 0 0 0
4587 961 4 -0.834 25.596350653541734 25.46067105353162 19.8487201498111 0 0 0
4589 961 5 0.417 25.31519530162978 26.329872926660503 19.56226852758358 0 0 0
2550 282 4 -0.834 25.808810644248428 28.513730780682067 17.953746669099726 0 0 0
2551 282 5 0.417 26.304341392771924 28.170183732484592 18.697412900765123 0 0 0
3238 511 5 0.417 27.48980115231192 31.332481599155425 17.23175801171158 0 0 0
4287 861 4 -0.834 25.39704214150828 32.032854427930864 18.59823331193454 0 0 0
4288 861 5 0.417 26.22984443951646 32.46989725065092 18.777254740287532 0 0 0
1738 32 1 1.575 32.86 32.86 15.9 0 0 0
1744 32 1 1.575 28.62 28.62 15.9 0 0 0
1828 43 6 -1.026 32.124938803565335 30.746068818908213 16.836411025260155 0 0 0
1829 43 7 0.342 31.523507613057763 30.768418750395135 17.72359748094217 0 0 0
1830 43 7 0.342 33.0821450258223 30.503782584673928 17.239222496974506 0 0 0
1831 43 7 0.342 32.065835531263275 31.408838910016595 16.50413552042945 0 0 0
3237 511 4 -0.834 28.35702834549447 31.714961084500857 17.096698015233482 0 0 0
3239 511 5 0.417 28.540886291044846 32.186007045540556 17.909672012687828 0 0 0
4485 927 4 -0.834 29.815737810518876 28.400113668558816 17.913560779564243 0 0 0
4486 927 5 0.417 30.672553830350726 28.749994513920846 17.66848025613648 0 0 0
4487 927 5 0.417 29.240197176166685 29.165005721130832 17.931107688226632 0 0 0
4164 820 4 -0.834 27.90750697103715 30.316829830253365 20.334120415280843 0 0 0
4165 820 5 0.417 28.786937783854242 30.677265496957716 20.218784646844387 0 0 0
3045 447 4 -0.834 4.941972190473352 2.5183220352625293 24.052474877837888 0 0 0
3047 447 5 0.417 4.740066925295424 3.4467211606614563 24.170475254201104 0 0 0
3216 504 4 -0.834 0.34017450323705994 4.2692409656469685 23.866540014988185 0 0 0
3217 504 5 0.417 0.9714097922784295 4.929666070167187 24.15288849665919 0 0 0
1907 67 5 0.417 5.520339477149653 1.8787206423129297 21.53298887163078 0 0 0
3046 447 5 0.417 5.676699734055821 2.50858154052161 23.43871977565277 0 0 0
4344 880 4 -0.834 6.705695789734551 4.451661620483863 23.081184086085077 0 0 0
4345 880 5 0.417 7.516542959041837 4.9601549645357785 23.105187408283456 0 0 0
4346 880 5 0.417 6.161427603762344 4.8351325296323395 23.769178979365574 0 0 0
2853 383 4 -0.834 3.012595434097008 6.974633858902594 21.53183475903647 0 0 0
2854 383 5 0.417 2.3652524915370625 7.621388128072688 21.250284028191608 0 0 0
3945 747 4 -0.834 4.303545831994372 7.970633545354475 23.030856571696177 0 0 0
4296 864 4 -0.834 7.576366194590012 6.930606165592412 24.48657428382149 0 0 0
4298 864 5 0.417 7.852983115777013 7.836996812817268 24.62278677009668 0 0 0
2007 101 4 -0.834 4.27348680035532 3.812021314444306 27.393833903595464 0 0 0
2008 101 5 0.417 4.818442205930222 3.7548022955738345 26.608745150554515 0 0 0
2009 101 5 0.417 4.221669423455503 4.749261086900271 27.58227840761486 0 0 0
3522 606 4 -0.834 0.07086201990412279 0.3276292385224021 27.479322573018674 0 0 0
3523 606 5 0.417 0.8170963119351655 -0.18167733415414522 27.79611266159468 0 0 0
3524 606 5 0.417 0.4590116359879604 0.9965024652041468 26.914908503016267 0 0 0
4557 951 4 -0.834 0.7595493572892604 7.53986225370061 27.675026640662647 0 0 0
4558 951 5 0.417 0.5266173203531741 6.792850765422659 27.123364368215707 0 0 0
4297 864 5 0.417 7.141513395679658 6.686931954297524 25.303973016066315 0 0 0
1908 68 4 -0.834 11.02376442838758 1.0965526958917542 23.069093337540757 0 0 0
1910 68 5 0.417 10.979566736271916 1.4958500026645496 23.938129002903583 0 0 0
1909 68 5 0.417 11.669111702863763 1.6221811123705645 22.59595865842808 0 0 0
2311 202 5 0.417 16.05970041987189 1.0307561806071752 21.15999552965077 0 0 0
4104 800 4 -0.834 13.786471125717272 3.730605883201464 23.389059173733404 0 0 0
4105 800 5 0.417 14.10858213662067 2.8461557363794934 23.56400836015694 0 0 0
4106 800 5 0.417 14.004186631150253 3.887960337107091 22.470117229128096 0 0 0
4512 936 4 -0.834 15.670031069946155 2.635668260080937 24.306182300941572 0 0 0
4513 936 5 0.417 16.582016929247118 2.8750857051498966 24.140122527454917 0 0 0
2291 195 5 0.417 16.337771715126152 5.981181152763785 22.88839220345968 0 0 0
4491 929 4 -0.834 12.116676196319938 6.61506773441545 21.12883263071871 0 0 0
4492 929 5 0.417 11.582459829864732 7.408458477423652 21.170770281262907 0 0 0
2833 376 5 0.417 16.41170086659289 3.9548736298710283 27.45197595181374 0 0 0
3126 474 4 -0.834 12.672646568023582 2.4701892763067264 25.557035158609192 0 0 0
3127 474 5 0.417 13.166891701026264 2.4210789282312777 26.37552442804132 0 0 0
3128 474 5 0.417 12.315641612099908 1.589716806158302 25.439007822509968 0 0 0
4514 936 5 0.417 15.654799776112206 2.3721168493062206 25.22646672845497 0 0 0
4665 987 4 -0.834 10.288241474213793 6.247721344201605 26.85476615195787 0 0 0
4667 987 5 0.417 9.666502993859826 5.542125071298454 27.034181704337676 0 0 0
2527 274 5 0.417 14.60536868399537 6.690484033417609 27.378927309011228 0 0 0
4666 987 5 0.417 11.08649758673342 5.798996843307734 26.57539494334661 0 0 0
2205 167 4 -0.834 20.238845839445975 4.225085631823574 21.408158431413206 0 0 0
2206 167 5 0.417 20.655598714278234 5.080104054545167 21.517132287716098 0 0 0
2207 167 5 0.417 19.329422446958397 4.427653760705566 21.18786315189141 0 0 0
2312 202 5 0.417 17.4813056421306 1.5494153631261047 21.10628991975812 0 0 0
3054 450 4 -0.834 22.355344713282207 0.9128584622388642 22.575244168487174 0 0 0
3948 748 4 -0.834 20.351831325409808 1.9549935926031832 25.02487306475359 0 0 0
3950 748 5 0.417 19.896444288211185 2.4795589060958734 24.366034203999295 0 0 0
4217 837 5 0.417 21.03973128258736 0.3838066704891303 23.863780541278597 0 0 0
3055 450 5 0.417 22.455103951175424 1.6004234053306592 21.916520174644226 0 0 0
3056 450 5 0.417 22.576271392796063 1.3397995660063904 23.403210024175184 0 0 0
3279 525 4 -0.834 24.683810598519774 5.0400702214575235 23.729478241213958 0 0 0
2289 195 4 -0.834 17.167037261510885 5.503135296242461 22.90853112075353 0 0 0
2290 195 5 0.417 17.838096147687967 6.18579384190619 22.89203731143088 0 0 0
3280 525 5 0.417 25.08047435989782 5.5803521904014675 23.045835051249316 0 0 0
3281 525 5 0.417 23.99750958869702 5.5925883551862405 24.104083897497937 0 0 0
2148 148 4 -0.834 21.056325122752312 4.168105736247565 26.222494750774878 0 0 0
2149 148 5 0.417 21.532724207747194 4.160987213101048 27.052921145911277 0 0 0
2150 148 5 0.417 21.67376984763485 3.8029853803997686 25.588409670738745 0 0 0
2832 376 4 -0.834 17.179552437608322 4.489372809547671 27.248679724359338 0 0 0
2834 376 5 0.417 17.908752776004896 4.030629101525119 27.66633490835006 0 0 0
3882 726 4 -0.834 19.159923440558416 5.274036819571252 26.60537167896492 0 0 0
3949 748 5 0.417 19.852592700593448 2.0944700856393723 25.829809010355447 0 0 0
4458 918 4 -0.834 17.10982208405077 0.2082985336066568 27.129361741444512 0 0 0
4460 918 5 0.417 17.152981091896386 0.5723340355193322 28.01379954043794 0 0 0
3462 586 4 -0.834 23.62435127319841 0.42391781890034713 27.884642715110104 0 0 0
3463 586 5 0.417 22.67398151451758 0.39777669079519645 27.997464405195583 0 0 0
3464 586 5 0.417 23.83617238435372 1.3568789423524923 27.848171751496 0 0 0
2891 395 5 0.417 17.101717427167838 6.093003796967381 27.650383926013372 0 0 0
3883 726 5 0.417 19.812875214498952 5.9653860395001646 26.716299584237618 0 0 0
3884 726 5 0.417 18.318948939169037 5.730269402365604 26.64042143755559 0 0 0
2088 128 4 -0.834 26.649348737098318 3.4355475875112655 24.288133411464486 0 0 0
2089 128 5 0.417 27.41884609071358 4.004992417323792 24.273261600184146 0 0 0
2090 128 5 0.417 26.926994160472578 2.669936344419221 24.791489353163467 0 0 0
4326 874 4 -0.834 26.871077140822475 4.255125001573823 22.237528787595185 0 0 0
4327 874 5 0.417 27.323842945946808 4.908746201778802 22.77081787296865 0 0 0
4328 874 5 0.417 26.2004809862888 4.75133935299471 21.76775554432075 0 0 0
3120 472 4 -0.834 31.817046088987826 3.919321985835413 24.75575625252301 0 0 0
3121 472 5 0.417 31.59736226241395 2.9936179929046065 24.648864245752097 0 0 0
3218 504 5 0.417 33.45001905776398 4.758410079081314 23.72170735152054 -1 0 0
3840 712 4 -0.834 31.728970539304107 2.317750773980207 22.198599235069132 0 0 0
3841 712 5 0.417 32.46232530749997 2.748667419565452 22.638049349642497 0 0 0
3842 712 5 0.417 30.95529225776199 2.795440853883419 22.49834725260833 0 0 0
2627 307 5 0.417 25.974369392876255 7.9636978226508095 23.286607287136704 0 0 0
2844 380 4 -0.834 30.433097430506464 7.887467651079743 22.171719790044314 0 0 0
2846 380 5 0.417 29.631219364245382 7.474082744273534 22.49221822757596 0 0 0
1929 75 4 -0.834 31.27729706023474 1.9633130354087145 27.819358419922157 0 0 0
2868 388 4 -0.834 28.937745590630442 -0.1928413348132769 26.30254897282743 0 1 0
3122 472 5 0.417 31.977033464293225 4.02125054137078 25.694174807207947 0 0 0
3444 580 4 -0.834 28.671942418827854 3.509210329967711 26.658758993021934 0 0 0
3445 580 5 0.417 28.61886761531326 2.777664678556731 27.27409531598473 0 0 0
3446 580 5 0.417 29.157268058758604 4.185720613521932 27.131419150103206 0 0 0
3681 659 4 -0.834 32.88624917579497 3.941115001752014 27.828688773770306 0 0 0
3682 659 5 0.417 33.10838366017005 3.815813066139788 26.905883020764055 0 0 0
4768 1021 5 0.417 31.963405056299838 0.13451646620692392 25.63233194509957 0 1 0
4674 990 4 -0.834 27.407900583925066 7.437118755745642 26.305557287629853 0 0 0
4676 990 5 0.417 27.412677580322573 8.08514369317094 27.010295275518565 0 0 0
4675 990 5 0.417 28.189978122970953 6.907305628072491 26.461337717361335 0 0 0
3264 520 4 -0.834 1.322164537652004 9.664251967052945 21.50188510630372 0 0 0
3265 520 5 0.417 0.6364041552677618 10.18687674359395 21.91807112978218 0 0 0
3266 520 5 0.417 0.8542165365398101 8.935478562683898 21.093805757245576 0 0 0
3526 607 5 0.417 4.134171615782391 9.699419100386026 24.742969585470565 0 0 0
3946 747 5 0.417 4.9207728786844145 8.687202281402325 22.881944514907126 0 0 0
3947 747 5 0.417 3.4710042191902377 8.40555155918588 23.216155153550453 0 0 0
2355 217 4 -0.834 6.553914093351373 9.663889833742427 23.40649350123772 0 0 0
2356 217 5 0.417 5.93045413890576 9.214304570061552 23.97726976831929 0 0 0
2357 217 5 0.417 6.444499626334912 10.591823316772908 23.615258190060104 0 0 0
4560 952 4 -0.834 2.0647890914277314 13.999233931563845 24.882190085672182 0 0 0
4561 952 5 0.417 2.9602409894902655 14.327819318072498 24.964726806009484 0 0 0
2928 408 4 -0.834 8.047352621105441 12.08588399775581 23.290950348188403 0 0 0
2929 408 5 0.417 7.77833550934011 12.979303452915014 23.076366493171122 0 0 0
2930 408 5 0.417 8.024231588860905 11.620778509836567 22.454435516866308 0 0 0
3867 721 4 -0.834 6.279776158060383 15.33487631048777 24.011725517554293 0 0 0
3868 721 5 0.417 7.029924308940966 15.915103890185271 23.880468246798994 0 0 0
3869 721 5 0.417 5.520388431128761 15.917794298827674 23.999410405518496 0 0 0
3525 607 4 -0.834 3.3474096365047714 9.848736085112858 25.267683587232302 0 0 0
3527 607 5 0.417 2.9635425533414246 8.9785883737377 25.377700790429476 0 0 0
2595 297 4 -0.834 4.285676523523944 13.104576807264507 25.71497677085805 0 0 0
2596 297 5 0.417 5.000406952362238 12.955043993672865 25.095771544006453 0 0 0
2597 297 5 0.417 4.570692830760637 13.857381244641013 26.233306731025124 0 0 0
3849 715 4 -0.834 -0.1443194422667601 12.225901102753037 27.721337877543522 0 0 0
3850 715 5 0.417 0.6105905320790286 12.795690650606064 27.572793035036018 0 0 0
4562 952 5 0.417 1.512696440452179 14.745658516856047 25.115982314713094 0 0 0
2394 230 4 -0.834 6.460309790022426 14.10997050207874 28.06120831590756 0 0 0
2395 230 5 0.417 7.12735482210493 14.796745051772243 28.063739323215202 0 0 0
3968 754 5 0.417 7.84839033807956 12.27984114019629 27.056484884284107 0 0 0
4374 890 4 -0.834 13.706876522262297 10.864400625187018 24.102229991198097 0 0 0
4375 890 5 0.417 14.52648598139961 10.804165277467428 24.5933784466871 0 0 0
3581 625 5 0.417 8.960954787204876 15.535179987780445 24.571152491009926 0 0 0
2670 322 4 -0.834 11.910605999127215 11.750571220885723 21.02963095803671 0 0 0
2671 322 5 0.417 12.59837590507313 11.808493648391746 21.693131006907247 0 0 0
3451 582 5 0.417 14.419808514719715 12.578200189535018 21.66962360085932 0 0 0
3858 718 4 -0.834 16.345559636614748 12.002390964991516 24.418699254337348 0 0 0
3860 718 5 0.417 15.9391496233568 12.859962299983387 24.29214068243175 0 0 0
4376 890 5 0.417 13.717184046213454 11.744305617820142 23.725035448756405 0 0 0
3821 705 5 0.417 10.262024082256676 8.740300203514321 27.691336289593913 0 0 0
2557 284 5 0.417 16.18275449864927 10.850047941667933 27.926060260552635 0 0 0
2558 284 5 0.417 14.920848445350352 10.049708733797113 27.68130873844369 0 0 0
3484 593 5 0.417 13.208804012196167 10.426308672458271 27.176172328581938 0 0 0
3485 593 5 0.417 11.972858209069962 10.763613127023921 27.983338183043898 0 0 0
3819 705 4 -0.834 11.13087541107283 8.553979032639203 28.04770204650342 0 0 0
3820 705 5 0.417 11.663392501091796 8.338753848503748 27.281726569758497 0 0 0
3579 625 4 -0.834 9.061083638740488 15.176616068130254 25.453207414093722 0 0 0
3580 625 5 0.417 9.56712869763074 14.373315118940438 25.329754006290663 0 0 0
3966 754 4 -0.834 8.380804036523152 11.7346938084493 26.476860175143106 0 0 0
3967 754 5 0.417 8.93144802616343 12.356805456718652 26.001062892559293 0 0 0
1920 72 4 -0.834 13.893770955954343 13.129030576359577 27.56956836073497 0 0 0
1921 72 5 0.417 14.192582970353888 13.19994370128631 26.66276217433582 0 0 0
1922 72 5 0.417 13.372580075101428 13.919213146920484 27.71304773399611 0 0 0
3483 593 4 -0.834 12.821328020832526 11.11654912129609 27.714730804153987 0 0 0
3855 717 4 -0.834 11.393230321292751 16.576481869989607 28.049019284839957 0 0 0
3753 683 4 -0.834 19.440268874122083 9.85531679706615 22.07147087636066 0 0 0
3754 683 5 0.417 20.363465438376426 9.946776659511537 22.30802522440405 0 0 0
3755 683 5 0.417 19.27319056141802 10.58207673126318 21.47103803578679 0 0 0
2265 187 4 -0.834 17.323050606610682 16.557819984318815 23.653290211139137 0 0 0
3774 690 4 -0.834 18.747860149875404 12.057156042572796 23.82881643397534 0 0 0
3775 690 5 0.417 19.19922718222329 12.901424964483995 23.81919598567974 0 0 0
3776 690 5 0.417 19.112715589105495 11.581387789170838 23.082398427417218 0 0 0
3859 718 5 0.417 17.25291664113893 12.19892787212742 24.65256095075584 0 0 0
4285 860 5 0.417 22.029791577501044 12.878760194587453 21.10702233731883 0 0 0
4368 888 4 -0.834 20.511811972890868 16.00044057040469 24.496681157158893 0 0 0
4369 888 5 0.417 21.427896419738317 16.053585916610885 24.769773849747263 0 0 0
4370 888 5 0.417 20.524915524406318 16.2282623273298 23.566874561903344 0 0 0
2338 211 5 0.417 23.164844890170727 12.492629366875533 25.002806054475975 0 0 0
2340 212 4 -0.834 24.60351626865033 15.52091264898459 24.116608035236577 0 0 0
2341 212 5 0.417 23.86910813452442 15.170988933230927 23.611818132120103 0 0 0
2342 212 5 0.417 24.537142745841575 15.088479513422064 24.96820118900214 0 0 0
4837 1044 5 0.417 23.974270339941494 15.661377913163808 21.193636077746316 0 0 0
4836 1044 4 -0.834 23.42455216432038 14.888168615303359 21.06490351391516 0 0 0
4045 780 5 0.417 20.639077740480108 10.510856692137308 25.546415054236792 0 0 0
4001 765 5 0.417 18.20217320243558 13.015001601213786 28.10278666236909 0 0 0
4044 780 4 -0.834 20.62225555129859 11.435840434779116 25.29996657911282 0 0 0
4046 780 5 0.417 20.058354815283202 11.848423808180502 25.954493646084778 0 0 0
2337 211 4 -0.834 23.221329879975258 11.913079317359996 25.76277049080328 0 0 0
2339 211 5 0.417 24.032642065653757 11.42225487171594 25.630563606739933 0 0 0
2465 253 5 0.417 22.926139322954064 15.832395287345806 27.631098964938793 0 0 0
2625 307 4 -0.834 25.57606808410654 8.767513632174195 22.95216598389824 0 0 0
2626 307 5 0.417 25.5592864780818 9.358435181976645 23.705256202614493 0 0 0
4396 897 5 0.417 25.915732170216383 10.908629918237626 22.742312335827187 0 0 0
1936 77 5 0.417 32.263327531611964 10.60460790075502 24.84649719155107 0 0 0
2845 380 5 0.417 30.717247177174666 8.450608902444102 22.891959762761136 0 0 0
3033 443 4 -0.834 27.04040219807426 11.575573120361357 24.715877306791075 0 0 0
3035 443 5 0.417 26.443355140081056 12.321450363579608 24.654097780698812 0 0 0
4395 897 4 -0.834 25.8977868746022 11.855054261123064 22.5988770162811 0 0 0
4397 897 5 0.417 25.49203697057441 11.959718872517957 21.738047712453586 0 0 0
1935 77 4 -0.834 31.666838450561816 10.026597705755886 25.32264817169257 0 0 0
1937 77 5 0.417 32.241745333770815 9.458179026519318 25.835480552043077 0 0 0
4341 879 4 -0.834 29.95115842457137 8.322957680224302 26.63580436348309 0 0 0
4342 879 5 0.417 30.487509442601347 8.800797773742572 27.26874291094096 0 0 0
4343 879 5 0.417 30.233062395272597 8.654939862386302 25.783200849536595 0 0 0
3034 443 5 0.417 27.500866128874097 11.704745494453553 25.545276020913455 0 0 0
2121 139 4 -0.834 29.764524273409563 15.901435787836704 25.727598306054446 0 0 0
2122 139 5 0.417 29.58465860176457 15.577074565660805 26.610238039324457 0 0 0
2123 139 5 0.417 29.632251531761508 15.141195577225655 25.160894234778507 0 0 0
3851 715 5 0.417 33.024659323505 12.819635619709183 27.729160796833924 -1 0 0
4425 907 4 -0.834 30.415817697597028 11.742430701331099 26.588267581449728 0 0 0
4426 907 5 0.417 31.317069344861327 11.9757254156601 26.364808839667173 0 0 0
4427 907 5 0.417 30.158396859873076 12.385171979986517 27.249503490613733 0 0 0
2490 262 4 -0.834 -0.24281529317008332 18.28840703943466 25.006369074525917 1 0 0
4518 938 4 -0.834 4.8424106336172965 20.720898476596286 24.760652662584636 0 0 0
4519 938 5 0.417 5.597432377086164 20.140733365843058 24.660825949503952 0 0 0
2279 191 5 0.417 0.23130911294691878 22.526269081424388 24.10514933615655 0 0 0
2716 337 5 0.417 4.782079811961979 22.799504645071337 23.577941519623465 0 0 0
2717 337 5 0.417 5.252943704411581 23.70679458323292 22.460817886984096 0 0 0
3144 480 4 -0.834 0.16135854042681225 23.600302104406197 21.472154196331925 0 0 0
3146 480 5 0.417 0.2253276281030159 24.55553488847412 21.464870913596304 0 0 0
2715 337 4 -0.834 5.521378004571377 22.955402309553293 22.989937382460255 0 0 0
4520 938 5 0.417 4.960851102311244 21.1230471679231 25.62138668049444 0 0 0
4137 811 4 -0.834 6.685933694619944 17.925220893834346 26.640734163458568 0 0 0
4138 811 5 0.417 7.276777092841425 17.81655674243516 25.89527394107724 0 0 0
4139 811 5 0.417 7.073343989641626 18.635570327286466 27.152526805213682 0 0 0
1950 82 4 -0.834 2.3298113765509734 23.07271901118329 28.007353538765845 0 0 0
1952 82 5 0.417 2.6500359980100883 23.756278759610623 27.418441810548146 0 0 0
2278 191 5 0.417 -0.1999139729930865 23.169118417724384 25.40655028273124 0 0 0
3351 549 4 -0.834 9.629413592504122 20.26090896180887 23.486630974224024 0 0 0
3352 549 5 0.417 10.440440696470233 20.76937130095815 23.504403066136174 0 0 0
3353 549 5 0.417 8.9424088012776 20.910074227498477 23.33423793846106 0 0 0
2267 187 5 0.417 16.628008016681044 16.738004046390003 23.019993863898094 0 0 0
2349 215 4 -0.834 16.42578013957724 20.324336816024875 22.094536651434407 0 0 0
2351 215 5 0.417 15.661151814561697 20.420596719128888 22.66259679842423 0 0 0
2432 242 5 0.417 13.716994632423155 21.09442825006147 21.074444974311376 0 0 0
3474 590 4 -0.834 11.39950304782283 20.372167217912352 21.282301011428096 0 0 0
3610 635 5 0.417 15.854203346993481 17.225761128532707 21.048015120564788 0 0 0
4483 926 5 0.417 11.719626567295249 21.45367429958346 24.60512934663012 0 0 0
4497 931 4 -0.834 14.44133045366237 21.7657000097577 24.28842288869565 0 0 0
4498 931 5 0.417 15.24715836654388 21.749946868252174 24.805151038559913 0 0 0
4175 823 5 0.417 9.954129723281941 24.37434153792162 23.449244630352137 0 0 0
2157 151 4 -0.834 13.464831441550992 24.545074110214646 22.31610167143242 0 0 0
2158 151 5 0.417 12.88330146997277 24.43072855311637 21.56419559030968 0 0 0
2316 204 4 -0.834 14.566667240747291 23.11501924210021 21.031550443918608 0 0 0
2317 204 5 0.417 14.864622263055447 22.560937275107186 21.753236508269705 0 0 0
2364 220 4 -0.834 13.775682772550306 24.763337553747437 24.794345236404887 0 0 0
2365 220 5 0.417 12.840393711467385 24.858585507450485 24.61330115204366 0 0 0
2366 220 5 0.417 14.070118238493846 24.085298212195845 24.18591679641575 0 0 0
4499 931 5 0.417 14.548035999784947 22.51340832570694 23.700068433348854 0 0 0
3756 684 4 -0.834 9.843998970709663 19.862195745667425 27.472454716867677 0 0 0
3757 684 5 0.417 9.531582469017716 19.16604792757989 28.050718420842323 0 0 0
3758 684 5 0.417 10.21519530969659 20.517103131292252 28.06399877750098 0 0 0
3857 717 5 0.417 10.651115760442789 16.931505386403632 27.559285641419613 0 0 0
1977 91 4 -0.834 13.608810580323139 17.52406664653557 25.67705593954045 0 0 0
1978 91 5 0.417 14.160294327308872 17.65179750833086 26.449173331467218 0 0 0
1979 91 5 0.417 13.19369995097082 18.375040220041743 25.53513376181196 0 0 0
3856 717 5 0.417 12.024812297010547 17.295240290204095 28.082265361114057 0 0 0
4482 926 4 -0.834 11.724997135785781 21.049888592833952 25.473197902204348 0 0 0
4484 926 5 0.417 12.605038178508199 21.217969315398946 25.810675894705184 0 0 0
4407 901 4 -0.834 15.519504444308732 23.97710692211158 27.811264382646037 0 0 0
4408 901 5 0.417 16.412716025563878 24.17607368261254 27.529839316997286 0 0 0
4409 901 5 0.417 15.059914638083383 24.81553367793799 27.761943531163833 0 0 0
2266 187 5 0.417 17.884741622138037 17.33242747721404 23.62010591323661 0 0 0
2350 215 5 0.417 17.117132745699305 20.817099375890574 22.537065071364406 0 0 0
2510 268 5 0.417 20.674754430540006 22.18612519722603 21.270893237475793 0 0 0
2076 124 4 -0.834 23.838102167609737 22.092717162897465 22.786981901472895 0 0 0
4668 988 4 -0.834 23.129826908337503 18.051846853803017 24.74234059717805 0 0 0
4670 988 5 0.417 23.136349917008125 17.31295463366659 24.13356276598473 0 0 0
4776 1024 4 -0.834 23.97877869709774 18.97866037392332 22.994819031713156 0 0 0
4777 1024 5 0.417 24.74187895346338 19.467104185569504 22.685439933067993 0 0 0
4778 1024 5 0.417 24.126208852713127 18.873283685681848 23.934912110917292 0 0 0
2486 260 5 0.417 17.286311227716617 24.688422273799603 24.45128826816493 0 0 0
2509 268 5 0.417 22.172498853391858 22.408068120732743 21.25202455290485 0 0 0
4195 830 5 0.417 19.23589445535854 24.281967664915097 21.172708895664208 0 0 0
2077 124 5 0.417 24.47199782734359 22.61036308748847 23.28380556415327 0 0 0
2078 124 5 0.417 23.17539910406865 22.72586369964291 22.51027831609576 0 0 0
2243 179 5 0.417 24.229463525726572 25.131595526308274 22.820963321178354 0 0 0
1992 96 4 -0.834 17.522251295065047 18.966940809404086 26.612459666449155 0 0 0
1993 96 5 0.417 18.404210953095305 19.16297107805415 26.29570415031068 0 0 0
1994 96 5 0.417 17.634829405413672 18.800740289878043 27.548578419326486 0 0 0
4593 963 4 -0.834 20.44022954887882 20.29212831403458 26.952169523705713 0 0 0
4594 963 5 0.417 20.268394967740402 19.36624261493618 27.12486379325141 0 0 0
4595 963 5 0.417 21.285746537499577 20.46103728673964 27.368325196364594 0 0 0
2616 304 4 -0.834 23.386093714643394 19.36585881773165 26.516541518406385 0 0 0
2617 304 5 0.417 23.13120490070249 18.544254086223244 26.93679404337875 0 0 0
2618 304 5 0.417 24.33752861773773 19.30542084059713 26.428599882088694 0 0 0
4669 988 5 0.417 22.78316958761638 17.68829913878155 25.557372172593716 0 0 0
2046 114 4 -0.834 20.84600636718934 24.602746788039322 26.335423678454497 0 0 0
2047 114 5 0.417 21.54781277030934 24.86063096489067 26.933402179039707 0 0 0
2484 260 4 -0.834 17.421693937138684 25.033596050612054 25.333978102761403 0 0 0
2485 260 5 0.417 17.161197640256113 24.317938132638705 25.914142031288655 0 0 0
3416 570 5 0.417 24.327908048177367 24.305819184207788 27.378616376959563 0 0 0
1975 90 5 0.417 27.32449872167367 21.671239231963455 24.044923620234286 0 0 0
1974 90 4 -0.834 28.14089364383096 22.16003706372501 23.939137176828016 0 0 0
2025 107 4 -0.834 31.46039290561968 20.808704333874548 21.793611772362254 0 0 0
2026 107 5 0.417 32.28428945337371 21.29635236243903 21.790671406486446 0 0 0
2027 107 5 0.417 30.792655601842238 21.4667722761607 21.987746388560947 0 0 0
2491 262 5 0.417 33.55190582007898 19.236806960197207 24.968191143647637 0 0 0
2514 270 4 -0.834 28.81315569084481 19.506614963880505 21.118994602702724 0 0 0
2515 270 5 0.417 29.365432158936834 20.282579738819127 21.216381120094677 0 0 0
1976 90 5 0.417 28.34704185753183 22.47629721028157 24.81896511180684 0 0 0
2277 191 4 -0.834 33.452962919237656 23.052856075230537 24.494550789949326 -1 0 0
3145 480 5 0.417 33.1461831675859 23.42157904591997 21.371556714666806 -1 0 0
3162 486 4 -0.834 29.858421071321022 23.713706229180538 23.049507853092052 0 0 0
3163 486 5 0.417 30.406762127701384 23.185390835393587 22.469146179431526 0 0 0
3164 486 5 0.417 29.982644559451458 24.612680652699343 22.744502503982115 0 0 0
2492 262 5 0.417 32.92774305428986 17.967295764580594 25.50820522470224 0 0 0
3750 682 4 -0.834 32.77254364179891 19.578799215087795 27.620617197309127 0 0 0
3752 682 5 0.417 32.04751919557475 18.955031564887694 27.577394131299705 0 0 0
3414 570 4 -0.834 25.219854603241593 24.52889930094153 27.111630674613227 0 0 0
2118 138 4 -0.834 0.6335411023884833 27.69396367593072 23.766687571155483 0 0 0
2120 138 5 0.417 0.30657723632635586 27.351479983121127 24.598801933767376 0 0 0
3335 543 5 0.417 4.943231448169628 26.102594308097952 24.649586014699732 0 0 0
3333 543 4 -0.834 5.780694109897665 25.666292865566806 24.491750333847012 0 0 0
3334 543 5 0.417 6.14988522348236 26.12197304875614 23.735001861702838 0 0 0
4820 1038 5 0.417 7.43321516639566 27.52445282571231 23.65631985380317 0 0 0
4819 1038 5 0.417 8.077724010512409 27.867798547062172 24.982809622772347 0 0 0
2070 122 4 -0.834 2.8818465543336846 31.662296371726487 23.187169862709204 0 0 0
2071 122 5 0.417 3.5172515859734728 32.311084371895454 23.490401356247407 0 0 0
2072 122 5 0.417 2.115289789266327 32.177072872608655 22.934166620715736 0 0 0
2119 138 5 0.417 1.146643666777249 28.46494308619436 24.009445205438087 0 0 0
2406 234 4 -0.834 0.8383781292163224 32.27853396383366 21.24089807321128 0 0 0
2407 234 5 0.417 1.174394134658629 33.17334501676503 21.185932775610944 0 0 0
2505 267 4 -0.834 2.2540222979208493 28.294124157599846 21.437323774299134 0 0 0
2507 267 5 0.417 1.8958889744433354 28.892615400686918 22.093192297024192 0 0 0
3892 729 5 0.417 0.26628159319937966 32.736731218946176 24.166814944962788 0 0 0
3777 691 4 -0.834 7.499599021293343 32.970688177564234 24.556563468997762 0 0 0
4818 1038 4 -0.834 7.707903351972925 28.26675390223455 24.194975840839014 0 0 0
2466 254 4 -0.834 7.2234290567702 27.541598817283862 27.515649395019658 0 0 0
2468 254 5 0.417 6.355519648164033 27.54161098999733 27.91981275278427 0 0 0
3405 567 4 -0.834 1.3419040297384817 30.892807093754424 25.975047565405898 0 0 0
3406 567 5 0.417 0.7140411586256301 30.558617386664228 25.334172994277957 0 0 0
3407 567 5 0.417 0.8149030062440493 31.42225483733366 26.573854519993073 0 0 0
2467 254 5 0.417 7.180957578296626 28.234005647651664 26.855813267402933 0 0 0
3148 481 5 0.417 5.94813110256887 31.360272530306307 27.682547651885873 0 0 0
3778 691 5 0.417 7.944486160137647 33.6345817466667 25.083759375012455 0 0 0
3779 691 5 0.417 6.765754236322247 32.68423509037549 25.100650981018994 0 0 0
4207 834 5 0.417 7.754387523450077 31.30691491001351 27.334437892977114 0 0 0
4173 823 4 -0.834 10.258030988432058 25.278383590078413 23.532711701623942 0 0 0
4174 823 5 0.417 10.230183339514427 25.455113198839452 24.473246613935068 0 0 0
2159 151 5 0.417 13.760525250686317 25.453607190021998 22.25488421563221 0 0 0
3932 742 5 0.417 16.292315251091637 27.949082367952258 22.417140192335292 0 0 0
3737 677 5 0.417 10.647072402549261 31.802545577984997 21.78116801861952 0 0 0
1941 79 4 -0.834 13.957182442396162 32.85534896323261 23.909106388649636 0 0 0
1942 79 5 0.417 14.537379714613254 33.5362398870624 24.250241902059205 0 0 0
1943 79 5 0.417 14.543878807652524 32.13727345591093 23.670842447382494 0 0 0
3735 677 4 -0.834 11.172986042496824 31.134272742443713 22.22098732791537 0 0 0
3736 677 5 0.417 12.066024804821225 31.47867135962273 22.198939023432963 0 0 0
4185 827 4 -0.834 13.676272249014207 28.41837937376859 22.373656512402842 0 0 0
4186 827 5 0.417 14.36533153544151 29.083068092934646 22.374641897045414 0 0 0
4187 827 5 0.417 12.866737886751975 28.912048038637757 22.24114186033961 0 0 0
4206 834 4 -0.834 8.325834822240244 30.728363083644044 27.839750197192043 0 0 0
4208 834 5 0.417 8.617719765765372 30.069190556418718 27.20974264385457 0 0 0
3372 556 4 -0.834 11.79177783287153 30.604812068097093 25.149010237803033 0 0 0
3373 556 5 0.417 11.918297232455249 31.515824142863195 25.41483838158247 0 0 0
3374 556 5 0.417 11.653235119772804 30.13222268812018 25.970033962002763 0 0 0
3576 624 4 -0.834 15.256735182948773 32.01425171682237 27.028105386855863 0 0 0
3577 624 5 0.417 16.121335197015096 32.17302101438327 26.648798256381006 0 0 0
3578 624 5 0.417 15.29534208792366 32.42292349253815 27.8930398729664 0 0 0
4459 918 5 0.417 16.27293406228517 -0.2558696226400201 27.10141312407331 0 0 0
4626 974 4 -0.834 15.77420470957753 29.94914647524966 28.10312051602868 0 0 0
4627 974 5 0.417 15.600927017243299 29.347858839228447 27.378522158601136 0 0 0
4628 974 5 0.417 16.686984152325806 30.212190117109248 27.983719964351263 0 0 0
3315 537 4 -0.834 19.36325670792358 25.825098740597962 22.448684424930622 0 0 0
3316 537 5 0.417 19.935454587893297 26.396095945168536 21.93568681733965 0 0 0
3317 537 5 0.417 18.482672620446277 26.012420776321818 22.122959264535858 0 0 0
3930 742 4 -0.834 17.139588074993842 27.605282185087 22.700944627137805 0 0 0
3931 742 5 0.417 17.761732429635657 27.934237373845566 22.05183781864994 0 0 0
2241 179 4 -0.834 25.13669728757826 25.408202127696264 22.690462554501686 0 0 0
2242 179 5 0.417 25.07063947190825 26.213092975007655 22.176262352305862 0 0 0
1857 51 4 -0.834 20.067179405200775 29.058085293982423 23.97980947941189 0 0 0
1858 51 5 0.417 19.872039122569895 29.982434201598643 24.135096723213795 0 0 0
1859 51 5 0.417 19.518865210398907 28.588113482557866 24.608373559192575 0 0 0
3456 584 4 -0.834 17.556014319674414 32.87143011852002 24.1006553052061 0 0 0
3457 584 5 0.417 17.295456602150903 33.40036647996577 24.85494355457354 0 0 0
3458 584 5 0.417 17.06245387372019 33.23941493112123 23.367443177544086 0 0 0
4215 837 4 -0.834 20.61256574735856 33.53260087365997 23.490436209510793 0 -1 0
4216 837 5 0.417 19.704571666694946 33.59357176920818 23.787831673480436 0 -1 0
2880 392 4 -0.834 23.2824146108569 32.75822968594452 23.04075914106262 0 0 0
2881 392 5 0.417 23.04826614650614 33.02136608405157 23.931011078278342 0 0 0
2882 392 5 0.417 22.45878936928048 32.797920212104664 22.554260514832844 0 0 0
2048 114 5 0.417 20.177109537799335 25.278979558424922 26.444515541544245 0 0 0
4349 881 5 0.417 21.588587023077277 29.267344522156566 25.69089589289403 0 0 0
2353 216 5 0.417 24.022200790430215 29.974717007190794 27.805819244581862 0 0 0
3278 524 5 0.417 24.37863281192246 32.700839138632624 25.549515777289816 0 0 0
3512 602 5 0.417 24.696565678647282 32.84571679281877 27.792250105673126 0 0 0
4347 881 4 -0.834 22.372355698321236 29.292470742479527 26.24015914294991 0 0 0
4348 881 5 0.417 22.548350902447563 28.37494127935177 26.449396281372106 0 0 0
2211 169 4 -0.834 27.192876028871748 27.46772957512547 21.649837273292167 0 0 0
2895 397 4 -0.834 28.531612203054912 27.60436984054963 24.618738352246247 0 0 0
2896 397 5 0.417 29.35311891263729 27.837442088812118 25.051657299674694 0 0 0
2212 169 5 0.417 27.9590017385974 28.035579789198245 21.56491204109471 0 0 0
2213 169 5 0.417 26.45035842880819 28.0707897955384 21.68984666881251 0 0 0
2897 397 5 0.417 27.96451173939242 28.36355548222038 24.755299647927753 0 0 0
3600 632 4 -0.834 26.081944431387313 29.593763734833317 23.884662725805455 0 0 0
3601 632 5 0.417 26.104922418805412 30.06425313294679 24.71816527857325 0 0 0
3602 632 5 0.417 26.11067326012671 30.281950342611232 23.21969008773812 0 0 0
4166 820 5 0.417 27.52489616463958 30.838584656396694 21.03980847390552 0 0 0
3633 643 4 -0.834 31.355919841909184 29.679135677213843 21.651886219354 0 0 0
3634 643 5 0.417 31.475255809913506 30.454569714850525 21.103182523670487 0 0 0
3635 643 5 0.417 30.432541878829625 29.449619866146016 21.545535892637456 0 0 0
3891 729 4 -0.834 33.56771630976991 32.0193084770238 24.027903366712565 -1 0 0
3893 729 5 0.417 33.357974807473774 32.060517169434526 23.094669667615076 -1 0 0
4509 935 4 -0.834 30.153647644818054 32.23934785444416 21.892242712260995 0 0 0
4510 935 5 0.417 30.212222132742944 33.12079134094697 21.523134090563275 0 0 0
4511 935 5 0.417 29.375769721977274 32.263817263567596 22.449846472712256 0 0 0
3415 570 5 0.417 25.185796343046395 25.466389317024195 26.920404982490087 0 0 0
3276 524 4 -0.834 25.3067047289319 32.57740761553835 25.749670563294814 0 0 0
3277 524 5 0.417 25.591912371960845 33.42286102035503 26.096772712755303 0 0 0
2869 388 5 0.417 28.740974088349436 32.82139186974732 26.062794404949223 0 0 0
2870 388 5 0.417 29.470787683098184 33.65542698863395 27.094594084915933 0 0 0
3928 741 5 0.417 28.786072532278265 30.57599554678171 27.857373059742944 0 0 0
4767 1021 4 -0.834 32.672248729334754 33.43459040860803 25.459568823240485 0 0 0
4769 1021 5 0.417 32.57542285511605 32.76451747301198 26.1365044045278 0 0 0
3683 659 5 0.417 -0.22571425091606975 3.737105121632655 28.299933541050724 1 0 0
4470 922 4 -0.834 4.625700734140083 1.518779390634472 29.362071455273504 0 0 0
4471 922 5 0.417 5.09952924146857 2.18587357388418 29.859149615847393 0 0 0
4472 922 5 0.417 4.265982452057576 1.989975910238737 28.610279352947853 0 0 0
3738 678 4 -0.834 6.987588027107051 1.7492702276395549 29.506903366941643 0 0 0
3739 678 5 0.417 7.751550030593094 1.195929331708861 29.343224817666293 0 0 0
3740 678 5 0.417 6.805596399453341 2.162979103806134 28.66290172676336 0 0 0
4730 1008 5 0.417 7.044403503493053 4.922150396197913 28.742898422583515 0 0 0
3327 541 4 -0.834 3.139991877572598 7.418319546951366 28.746339434047414 0 0 0
3329 541 5 0.417 2.310634228220296 7.526823152968994 29.21218019901213 0 0 0
4559 951 5 0.417 0.44664295294238116 7.300644815185926 28.547654488730178 0 0 0
4728 1008 4 -0.834 7.477281737164538 5.517961091730583 29.354650664171384 0 0 0
4729 1008 5 0.417 7.900230358095077 6.170195039410752 28.795794599742912 0 0 0
2757 351 4 -0.834 4.686982690133822 3.2680896531501498 31.28513332517445 0 0 0
2758 351 5 0.417 4.030060365296872 2.6998513053676727 31.687840416540848 0 0 0
2759 351 5 0.417 4.411879313157797 4.155198214800901 31.51745055193376 0 0 0
3399 565 4 -0.834 0.5323223650592116 2.2766671526258104 33.30565936994056 0 0 0
3400 565 5 0.417 1.4007977297617284 2.6769851145068246 33.259715542498434 0 0 0
3401 565 5 0.417 -0.07213250235605279 3.018199284050951 33.342796612492315 0 0 0
3672 656 4 -0.834 0.03356612003495588 3.420909620881212 30.48767946665143 0 0 0
3673 656 5 0.417 -0.04045226652614283 3.887468205925376 31.32042140004296 0 0 0
3674 656 5 0.417 0.9735816167031689 3.399345212833165 30.307344762961684 0 0 0
3781 692 5 0.417 -0.021801407478435307 4.96810606707309 34.437026744689206 1 0 0
4087 794 5 0.417 2.150155764022236 0.3907267460126628 30.523157050577367 0 1 0
2177 157 5 0.417 7.704522529398001 -0.0642634292504603 34.77125959308563 0 0 0
4734 1010 4 -0.834 6.953272090997054 0.2642141587020903 32.99246846055542 0 0 0
4735 1010 5 0.417 7.623858598159006 0.9475321692370027 32.99470313036631 0 0 0
4736 1010 5 0.417 6.14631670887718 0.7205988130521 32.753406089129676 0 0 0
1963 86 5 0.417 0.2526352243664854 7.059529629317165 32.44328939100522 1 0 0
2371 222 5 0.417 4.519038113851338 7.768237541902964 31.72732735075336 0 0 0
3714 670 4 -0.834 4.829668766414428 6.803398505951255 34.43761797446341 0 0 0
3715 670 5 0.417 4.4397642802516275 6.016922580383428 34.819776133275596 0 0 0
3716 670 5 0.417 5.16136008723619 6.517469530185664 33.58624247585749 0 0 0
2370 222 4 -0.834 5.472411530100934 7.822216074523072 31.658188235448556 0 0 0
2372 222 5 0.417 5.773380405610863 7.921155164573008 32.561650225060504 0 0 0
2826 374 4 -0.834 11.680848659229156 0.6082584357237566 29.59129906215043 0 0 0
2827 374 5 0.417 11.876084081196284 1.3588804933150147 29.02999306876886 0 0 0
4149 815 4 -0.834 9.980492932212725 6.2837731719439445 29.177904578636902 0 0 0
4150 815 5 0.417 9.38446427583797 6.576146536081285 29.867746892331464 0 0 0
4151 815 5 0.417 10.672376022003492 5.812385460534173 29.64234636999517 0 0 0
2526 274 4 -0.834 14.378467249459996 7.06853898928962 28.228753730391443 0 0 0
2528 274 5 0.417 14.923909483251848 7.85248900794805 28.296058298087125 0 0 0
2890 395 5 0.417 16.113777103556785 6.518508688142746 28.716110231168297 0 0 0
2175 157 4 -0.834 8.657644822113193 -0.14993176084223309 34.74238754056915 0 0 0
2176 157 5 0.417 8.983896454451955 0.6792878270212765 35.09248682642041 0 0 0
2841 379 4 -0.834 10.077849263395766 2.199274028228578 32.276515214659085 0 0 0
2842 379 5 0.417 10.93082216131221 2.509084502882859 32.58158810651485 0 0 0
2843 379 5 0.417 9.725206949527829 2.929523008344756 31.76760010532572 0 0 0
2409 235 4 -0.834 15.064668000804833 4.632929850059117 32.16112825474662 0 0 0
2410 235 5 0.417 15.000516221416708 4.898365400305239 33.078757419491254 0 0 0
2411 235 5 0.417 15.259093622871536 3.6961012399174837 32.195269070592914 0 0 0
2611 302 5 0.417 13.993702179221133 0.6248284139075311 32.822139424879744 0 0 0
2828 374 5 0.417 11.988206213526565 0.8710810015899277 30.45909534980466 0 0 0
3275 523 5 0.417 16.463241890941365 3.9221638485691197 33.14112313813827 0 0 0
3597 631 4 -0.834 9.409462510582184 7.774625636902665 32.64180410689067 0 0 0
3599 631 5 0.417 8.620504241970329 8.232420634268783 32.35097192950047 0 0 0
4221 839 4 -0.834 9.906430547581637 5.8356045084150425 33.80623964105435 0 0 0
4222 839 5 0.417 9.698353532230628 5.986515555809857 32.883989894665966 0 0 0
4223 839 5 0.417 10.859020395094353 5.918655001022473 33.85409320178618 0 0 0
3864 720 4 -0.834 12.955800151380066 7.442997260992401 30.18605894940319 0 0 0
3865 720 5 0.417 13.012859954526304 6.5163985318764235 30.42009683910815 0 0 0
3866 720 5 0.417 12.284408556839667 7.7970528925469385 30.76957646939756 0 0 0
3177 491 4 -0.834 18.419101095185457 5.286597505441423 29.80735167391931 0 0 0
3178 491 5 0.417 17.959039347518264 4.497502277557511 29.520495147061812 0 0 0
2766 354 4 -0.834 23.661279149043274 3.561078665510838 29.7012872962882 0 0 0
2767 354 5 0.417 24.573248676801377 3.662698392923327 29.97441689580681 0 0 0
2768 354 5 0.417 23.212077557586746 4.3179096589196035 30.078168660355427 0 0 0
2889 395 4 -0.834 17.005837464042777 6.674061956825026 28.405230417987475 0 0 0
3767 687 5 0.417 23.76048816349657 6.675240244125657 29.8048674911892 0 0 0
2736 344 4 -0.834 21.292901076860364 1.2411755952436092 33.01109818537305 0 0 0
2737 344 5 0.417 21.869602715847204 0.5416883018828771 32.70328735772477 0 0 0
2738 344 5 0.417 20.475654923328193 1.1073431762756372 32.53066882754828 0 0 0
2793 363 4 -0.834 17.729891083468345 0.8768417281808106 32.919946417858476 0 0 0
2794 363 5 0.417 18.47031162804994 1.482857774908729 32.95366193692501 0 0 0
2795 363 5 0.417 16.957364752999137 1.4372704341544378 32.995692748970434 0 0 0
3273 523 4 -0.834 17.135736807870973 3.295247963991931 33.40822204361219 0 0 0
3274 523 5 0.417 17.933672989443128 3.818356971521982 33.48740273762641 0 0 0
3437 577 5 0.417 20.628069513190344 5.097615708677733 32.34971573995317 0 0 0
3048 448 4 -0.834 24.021237180750592 3.7707627624602127 32.52880759426273 0 0 0
3049 448 5 0.417 24.30988973394965 2.9958698411379303 33.011337826913156 0 0 0
3050 448 5 0.417 24.557813838161866 3.7734689396299332 31.73590600858405 0 0 0
2496 264 4 -0.834 18.585789805335466 7.400191448094297 31.400192227390512 0 0 0
2497 264 5 0.417 18.970625641477934 7.771736036260267 32.19421412149046 0 0 0
2498 264 5 0.417 18.000866230692854 6.711426482308764 31.7165496125095 0 0 0
3076 457 5 0.417 19.579910391446713 7.962476496122777 34.678359515829655 0 0 0
3179 491 5 0.417 18.033168006295035 5.493323183977389 30.658782768862093 0 0 0
3435 577 4 -0.834 20.19630180958704 5.949394922009656 32.41800616926556 0 0 0
3436 577 5 0.417 20.507154589456412 6.310179820898295 33.24855994070747 0 0 0
3765 687 4 -0.834 23.887437913096957 6.051267304844284 30.519819443956745 0 0 0
3766 687 5 0.417 24.704180548996383 6.326672034264559 30.936590923236025 0 0 0
1930 75 5 0.417 30.913377069388922 1.1544187948985605 28.179729217911667 0 0 0
1931 75 5 0.417 31.9704615991664 2.2087165381646923 28.43247734360326 0 0 0
3804 700 4 -0.834 27.390960387903807 4.41059208238132 31.73628184108649 0 0 0
3805 700 5 0.417 27.978884022602266 5.154705667292565 31.60492150721647 0 0 0
3806 700 5 0.417 26.526142737586685 4.8051777842573244 31.85033149027486 0 0 0
4548 948 4 -0.834 27.889051892090606 0.8343543764819349 33.82716914040385 0 0 0
4549 948 5 0.417 27.162675030254245 1.055030403930909 34.410515956938696 0 0 0
1956 84 4 -0.834 31.01576265719122 2.968732777163677 33.47098195262685 0 0 0
1957 84 5 0.417 30.162329615054947 2.8545324489438166 33.889580923076984 0 0 0
1958 84 5 0.417 31.643501189173207 2.629235587916833 34.10918314318301 0 0 0
2246 180 5 0.417 32.0309883726383 0.21976382527599803 33.76495096687066 0 1 0
3423 573 4 -0.834 29.775768478796085 0.45734136200724185 30.491614570075004 0 0 0
3424 573 5 0.417 30.617074794288936 0.9136219254527957 30.466584534891147 0 0 0
3425 573 5 0.417 29.127151051731733 1.1549132143599143 30.588070325962946 0 0 0
3780 692 4 -0.834 32.94456981619774 5.022297147719233 34.50237387880439 0 0 0
4550 948 5 0.417 28.581986804299024 0.5273900073882989 34.412172428841195 0 0 0
1962 86 4 -0.834 33.39833781661481 7.55005670897333 32.1667727179326 0 0 0
1964 86 5 0.417 33.27882705448647 8.213267928033638 32.846833615294116 0 0 0
3782 692 5 0.417 32.71008123892609 5.781195599349165 33.96786194428678 0 0 0
3328 541 5 0.417 3.5833147266756504 8.261022178228929 28.84599829992717 0 0 0
3889 728 5 0.417 1.7640919926789225 10.559322401979646 29.09635359174977 0 0 0
2561 285 5 0.417 8.101036420443098 10.52636578148298 28.790255400128984 0 0 0
3888 728 4 -0.834 1.226664174038119 11.248960662242517 29.486462767428772 0 0 0
2396 230 5 0.417 5.643602271861328 14.567854499507522 28.26107286523772 0 0 0
2963 419 5 0.417 8.172751697706838 15.901337422265613 29.931707055437705 0 0 0
3594 630 4 -0.834 4.206962925856732 10.284207534297414 32.18215227373763 0 0 0
3595 630 5 0.417 5.1306791242507535 10.361864140275951 32.42159455218236 0 0 0
4050 782 4 -0.834 4.094232967610654 8.94435870742886 34.24317558395942 0 0 0
4051 782 5 0.417 4.217732668063154 9.837267499989185 33.92056672999194 0 0 0
4052 782 5 0.417 3.4950925487019218 9.037547419686643 34.98409486599611 0 0 0
1866 54 4 -0.834 2.25410042394064 14.629782493763933 34.537684686554826 0 0 0
1867 54 5 0.417 1.8340540796529319 15.391775525104334 34.13825703268583 0 0 0
1868 54 5 0.417 1.5426512662988239 14.001365836546448 34.66237375705304 0 0 0
2016 104 4 -0.834 0.21748927928573988 13.889310058966181 30.872789919638475 0 0 0
2017 104 5 0.417 0.9006492437313874 14.55632091610913 30.8020527425846 0 0 0
3596 630 5 0.417 3.849015923769516 11.161616178549535 32.31869085164418 0 0 0
3890 728 5 0.417 1.6276100873262174 11.411527268135464 30.340529060671788 0 0 0
4125 807 4 -0.834 3.02041206040917 11.83086760021973 34.11899228166859 0 0 0
4126 807 5 0.417 2.433980653596981 11.723659636853688 34.86813807602055 0 0 0
4127 807 5 0.417 2.8357630467806665 12.712216992792913 33.793811167830484 0 0 0
2358 218 4 -0.834 6.314630645393283 11.831611167728058 31.621879513384243 0 0 0
2359 218 5 0.417 7.143441760318683 12.278003562135366 31.796294899607037 0 0 0
2360 218 5 0.417 5.696872703049599 12.537964800945497 31.43199947216785 0 0 0
2559 285 4 -0.834 8.722897484388017 9.811725654645063 28.92879444526566 0 0 0
2560 285 5 0.417 9.07816336993851 9.96892507385061 29.80383116175893 0 0 0
2556 284 4 -0.834 15.757484107658486 10.020928668336424 28.145880847169995 0 0 0
2961 419 4 -0.834 8.924935284329187 15.310003071869218 29.897673194697852 0 0 0
2962 419 5 0.417 9.686864676025312 15.889347030809361 29.918624147948048 0 0 0
3598 631 5 0.417 10.036902568262194 8.473045654547489 32.82926935080391 0 0 0
3705 667 4 -0.834 8.467313166459723 10.383931149416844 32.4895624760651 0 0 0
3706 667 5 0.417 8.725077916484683 10.229420197961446 33.39857208297237 0 0 0
1899 65 4 -0.834 16.165857737197296 9.04630886291501 34.57873207208838 0 0 0
1900 65 5 0.417 15.383258691444622 8.828977297966755 34.071858832725695 0 0 0
2195 163 5 0.417 14.826276406778419 10.544179971620167 34.12882513193241 0 0 0
3360 552 4 -0.834 12.459495758182626 10.782838567604317 33.733449080860595 0 0 0
3362 552 5 0.417 11.549523783330569 10.73503226461669 34.02718421778195 0 0 0
3707 667 5 0.417 8.657536424771362 11.310289825847855 32.340265871215855 0 0 0
2193 163 4 -0.834 14.880383201739223 11.278180928480142 34.74114025470122 0 0 0
2194 163 5 0.417 14.736095396632146 12.054073706501159 34.19911979088851 0 0 0
2694 330 4 -0.834 15.04572258071393 13.449895237761497 31.398606605818458 0 0 0
2695 330 5 0.417 14.239035073750438 12.976680809465043 31.19381859111406 0 0 0
2696 330 5 0.417 14.802507609830778 14.042062202488264 32.11050514070502 0 0 0
3361 552 5 0.417 12.504380855442342 11.590682903196107 33.221601818530736 0 0 0
2925 407 4 -0.834 18.77665057861782 10.026444628840968 29.163559235742596 0 0 0
2926 407 5 0.417 19.412844678716546 9.608355935935478 29.7441397018781 0 0 0
2927 407 5 0.417 19.28947903207206 10.661245487343427 28.66291005121685 0 0 0
3491 595 5 0.417 22.007125273091752 11.709765719922657 29.476521393328593 0 0 0
3999 765 4 -0.834 18.77898665233581 13.678870063706642 28.48117756131309 0 0 0
4000 765 5 0.417 19.611478839531404 13.225393219233183 28.61508152865027 0 0 0
4063 786 5 0.417 20.36780512927689 16.200046037096147 28.82259200753535 0 0 0
2463 253 4 -0.834 23.253600301884074 15.82843470538708 28.530747996514783 0 0 0
2464 253 5 0.417 23.75235448260153 16.641979265235722 28.608235258148312 0 0 0
1901 65 5 0.417 16.715242019506565 9.542112584900934 33.971302781717306 0 0 0
2280 192 4 -0.834 20.092527013028207 9.553041007810352 32.28784194192694 0 0 0
2281 192 5 0.417 20.800014604943854 10.198065117959905 32.29231076689601 0 0 0
2282 192 5 0.417 19.292376403287825 10.07483716500305 32.22379092401098 0 0 0
3490 595 5 0.417 22.862949412629742 10.72746585602301 30.24821113847362 0 0 0
3489 595 4 -0.834 21.98828748857035 11.116250064294137 30.22752010540219 0 0 0
1890 62 4 -0.834 22.415952714131528 11.400776566376937 33.041700359184134 0 0 0
1891 62 5 0.417 23.057052652516546 11.486769964425054 33.74754082715593 0 0 0
1892 62 5 0.417 22.61515718079679 12.124185320208863 32.44704742135515 0 0 0
3886 727 5 0.417 24.783585782407396 16.668185350557998 32.79764926502596 0 0 0
2877 391 4 -0.834 30.150571945063145 10.835089677958226 29.42918196667501 0 0 0
2878 391 5 0.417 30.252138979016145 10.129057496698682 30.06778783903602 0 0 0
2879 391 5 0.417 30.481027978394735 11.61374706719338 29.877630675519338 0 0 0
2501 265 5 0.417 26.809667361461983 10.606205133764197 32.401878698431446 0 0 0
4785 1027 4 -0.834 31.39577610682602 8.81740139213351 34.02685902358625 0 0 0
4786 1027 5 0.417 31.216748855733957 9.319912169521212 34.82187281154942 0 0 0
4787 1027 5 0.417 30.587019146284387 8.87704859722313 33.5179689072304 0 0 0
2499 265 4 -0.834 27.01701777280294 11.24296286838049 31.71765639503969 0 0 0
2500 265 5 0.417 26.168223375005482 11.474684059429187 31.340206898070367 0 0 0
3718 671 5 0.417 27.782512162092736 15.658778211503682 31.49888123390484 0 0 0
3885 727 4 -0.834 25.37000364399812 16.588432646654034 32.045074777042124 0 0 0
4038 778 4 -0.834 27.225457477004184 16.04537392759904 34.730507399427665 0 0 0
4040 778 5 0.417 26.536263766905318 16.69634808001251 34.596868156256974 0 0 0
4098 798 4 -0.834 27.133134076522133 12.17366179093414 34.402851011894334 0 0 0
4099 798 5 0.417 27.670659256497174 12.51661917895886 35.11703703352229 0 0 0
4100 798 5 0.417 26.31415677017601 11.911137256031958 34.82353117671627 0 0 0
2018 104 5 0.417 33.31784707018607 14.384081391902019 30.871134126610393 -1 0 0
2448 248 4 -0.834 29.4776530220658 12.59741737486324 33.18753525927766 0 0 0
2449 248 5 0.417 30.130168937767387 12.218459087458601 33.7767961159452 0 0 0
2450 248 5 0.417 29.18995695738047 13.39628224880751 33.62987070800085 0 0 0
2823 373 4 -0.834 30.409291856907206 16.52395141976082 31.958448818100027 0 0 0
2824 373 5 0.417 31.36212943852841 16.47673157550584 32.038981977531726 0 0 0
3717 671 4 -0.834 28.47410191712588 15.383194219921954 30.896907948025966 0 0 0
3719 671 5 0.417 28.142696283882838 14.575366307611706 30.50422597291005 0 0 0
2178 158 4 -0.834 3.751361381246625 17.28043725973776 29.678512848269527 0 0 0
2179 158 5 0.417 4.237971826276445 16.862323462012544 28.967875185912778 0 0 0
2180 158 5 0.417 3.451837202390014 18.11094299526656 29.308161325222695 0 0 0
1951 82 5 0.417 1.4397723437002459 23.3458353005301 28.230630886785057 0 0 0
4824 1040 4 -0.834 4.852791480473241 24.735934626419965 28.82106623485951 0 0 0
1895 63 5 0.417 -0.12414871000566081 21.83202724906154 31.839317975581377 1 0 0
2676 324 4 -0.834 3.8820237724126128 21.194450984005055 30.812658487583278 0 0 0
2677 324 5 0.417 3.1353517214951445 21.768172501919572 30.639628927207262 0 0 0
2678 324 5 0.417 3.8401305410017548 21.023169919739377 31.753680546241466 0 0 0
2013 103 4 -0.834 6.516831306011884 18.418001622852984 34.5582650947959 0 0 0
2014 103 5 0.417 7.244913372625598 19.038580961815267 34.59558196991012 0 0 0
2015 103 5 0.417 5.732902030189319 18.96760129704106 34.5551266815609 0 0 0
3568 621 5 0.417 6.849869480269554 20.57698290283551 35.1411986410063 0 0 0
4580 958 5 0.417 7.9282388284189045 19.167295216827483 30.801146053170832 0 0 0
1881 59 4 -0.834 4.9468084436119595 23.4107124762414 34.594944995784545 0 0 0
1882 59 5 0.417 5.19870865452329 24.18984467115852 34.098846146510375 0 0 0
1883 59 5 0.417 4.135419159265291 23.660045182455484 35.03777159260654 0 0 0
3306 534 4 -0.834 -0.0009498301656507043 23.56701023797078 34.87686032635089 0 0 0
3307 534 5 0.417 0.10795475415913271 22.630686278559754 34.709373027616756 0 0 0
4336 877 5 0.417 7.669284346191243 24.704826919683594 30.880690996904992 0 0 0
1848 48 4 -0.834 10.783499718770127 20.8719769144256 29.747474281959914 0 0 0
1849 48 5 0.417 11.373950439944036 20.22139825184535 29.367040169874386 0 0 0
2301 199 4 -0.834 14.396324067334609 17.592025135591438 29.588659648458556 0 0 0
2302 199 5 0.417 14.80610742010248 18.442803202175174 29.746358879388627 0 0 0
4061 785 5 0.417 16.571254370685267 22.264359949688643 29.571198530686182 0 0 0
1850 48 5 0.417 10.594944729342366 20.540556432584392 30.625666883444683 0 0 0
2274 190 4 -0.834 10.688515753865287 17.700416516227875 33.51195805900577 0 0 0
4578 958 4 -0.834 8.789051886155688 18.74825353598694 30.805586209898465 0 0 0
4579 958 5 0.417 9.372238667249775 19.40193121477407 31.19186776511902 0 0 0
2044 113 5 0.417 15.63991228725315 22.094324623695748 33.23728825791429 0 0 0
2275 190 5 0.417 11.092730230579367 17.551923168694145 34.36704586096457 0 0 0
2276 190 5 0.417 11.3815320166667 18.098342416207085 32.98470271306505 0 0 0
2303 199 5 0.417 14.025758448747643 17.343385156355986 30.435698045396112 0 0 0
2598 298 4 -0.834 13.59509667757964 22.19622959674626 32.47266142200468 0 0 0
2599 298 5 0.417 12.975860716484384 22.202974500688544 33.20280941721027 0 0 0
2600 298 5 0.417 13.092784524895643 21.849365565453553 31.735109656401587 0 0 0
3918 738 4 -0.834 12.454390276360538 19.468036663061238 34.929469793283744 0 0 0
3920 738 5 0.417 12.60897317894569 20.37077546719622 34.65057636987912 0 0 0
3670 655 5 0.417 10.994454233941726 24.297487965870456 32.1178912093011 0 0 0
4335 877 4 -0.834 8.251699575262522 24.968550944965585 30.16805020235156 0 0 0
2043 113 4 -0.834 15.651857860436035 22.689746266799148 33.98691825509811 0 0 0
2045 113 5 0.417 15.94378599728912 23.52635723015663 33.62432368940307 0 0 0
3669 655 4 -0.834 11.41025283432642 23.45307789892042 31.942682975896233 0 0 0
3671 655 5 0.417 12.270632367707861 23.678149424007145 31.58813448699565 0 0 0
4832 1042 5 0.417 13.559653779157406 24.58527313152315 30.257722217337424 0 0 0
4831 1042 5 0.417 15.07379630321248 24.570324718902707 30.25630670397144 0 0 0
4830 1042 4 -0.834 14.3109237335276 23.99222010113549 30.23544392337306 0 0 0
4059 785 4 -0.834 16.86712119822246 21.357223825052706 29.492575168650074 0 0 0
4060 785 5 0.417 16.94122288552561 21.20979290595667 28.549501563967482 0 0 0
4062 786 4 -0.834 20.554529331550608 16.817005659099433 28.11470100911858 0 0 0
4064 786 5 0.417 20.902417773344638 17.591615877316002 28.55693104781253 0 0 0
2114 136 5 0.417 24.81035157058402 22.17057977382436 29.746011979529154 0 0 0
3759 685 4 -0.834 21.750308067552787 23.96611893584086 30.089999709971647 0 0 0
3760 685 5 0.417 22.538859075090485 23.588106350637823 29.700245228113435 0 0 0
1959 85 4 -0.834 21.175653906243962 20.415876166336613 35.089070806115444 0 0 0
1960 85 5 0.417 21.954000146769648 20.957518017407004 34.95710095009304 0 0 0
1961 85 5 0.417 20.44083733153866 21.01080593475463 34.9383459931251 0 0 0
2058 118 4 -0.834 19.241213724028484 18.632050456552125 31.99960611361804 0 0 0
2059 118 5 0.417 18.862975291873166 18.481111088363587 31.133137559643835 0 0 0
2060 118 5 0.417 19.08081095802733 17.817651969137696 32.476723307692644 0 0 0
3720 672 4 -0.834 20.688558235945408 22.02289183841466 32.30837452893016 0 0 0
3721 672 5 0.417 21.073691253273356 21.902717605697983 33.17661727918006 0 0 0
3722 672 5 0.417 19.772706492005852 21.764766506682975 32.41421240789099 0 0 0
4554 950 4 -0.834 21.994176068011452 18.97686843816402 33.547986006073025 0 0 0
4555 950 5 0.417 21.623781772948266 18.541856183071925 34.31622247456754 0 0 0
2247 181 4 -0.834 24.095237779670875 19.838097682999095 34.17690679446255 0 0 0
2248 181 5 0.417 24.924516690373036 20.316409328752588 34.18827419133137 0 0 0
2249 181 5 0.417 23.437054972810166 20.503553416616153 33.97546493165213 0 0 0
4556 950 5 0.417 22.608908540927263 18.339365187172817 33.18424375947855 0 0 0
3761 685 5 0.417 22.063438924551985 24.420748853046348 30.87222440395199 0 0 0
4770 1022 4 -0.834 20.387369660633624 24.375493637608884 32.732665298017864 0 0 0
4771 1022 5 0.417 19.865181813133898 24.88383466151918 32.11175949422383 0 0 0
4772 1022 5 0.417 19.74263479529338 23.8889771067813 33.24670165919833 0 0 0
2760 352 4 -0.834 23.52916160126612 23.533140977342427 33.67262157314657 0 0 0
2761 352 5 0.417 24.346830836474474 23.97096669007752 33.435260181440135 0 0 0
2762 352 5 0.417 22.961961994301465 24.237689189726776 33.98648648893257 0 0 0
2112 136 4 -0.834 25.601173858230723 21.645886773821022 29.61986870010993 0 0 0
2113 136 5 0.417 26.298212847303304 22.160569092100502 30.027119876036167 0 0 0
4773 1023 4 -0.834 27.06345520907722 17.918515641236343 29.521330802832203 0 0 0
4774 1023 5 0.417 26.9574096701545 18.20879662698025 28.61518178089453 0 0 0
4775 1023 5 0.417 26.32050438561552 17.334490196382305 29.674801036023005 0 0 0
3751 682 5 0.417 32.77688840257984 19.879183389719056 28.529663530404218 0 0 0
2328 208 4 -0.834 31.484554049773568 24.047923726018922 29.392981363524473 0 0 0
2329 208 5 0.417 32.43558750704509 24.147908012094767 29.346578042244936 0 0 0
2330 208 5 0.417 31.1436732461444 24.933796909619897 29.267906415656853 0 0 0
2893 396 5 0.417 27.873262573794012 21.10886101652467 33.577460461029254 0 0 0
3887 727 5 0.417 26.241622191035837 16.76363951050819 32.400318953710546 0 0 0
1893 63 4 -0.834 33.38857800466701 21.073766199326215 31.420052651100892 0 0 0
1894 63 5 0.417 32.50442322986285 21.043212462798817 31.786046591836385 0 0 0
2082 126 4 -0.834 31.015362856711175 21.923713001816438 34.38274780421083 0 0 0
2825 373 5 0.417 30.131116195521127 17.053037950466354 32.70631278019009 0 0 0
2892 396 4 -0.834 28.340358714142464 21.82793275338495 33.15158278532228 0 0 0
3939 745 4 -0.834 29.575876463467917 20.00835765464615 30.386751514829218 0 0 0
3940 745 5 0.417 30.18259911985402 20.674355401066983 30.71071043348178 0 0 0
3941 745 5 0.417 29.262447723420653 19.565200375304276 31.175414187838356 0 0 0
2894 396 5 0.417 27.94103953933795 22.620124659778355 33.51157020376627 0 0 0
2083 126 5 0.417 31.776287544075394 22.502032809931595 34.32658213880734 0 0 0
2084 126 5 0.417 30.27126666963882 22.516050431228543 34.49262043899035 0 0 0
4764 1020 4 -0.834 30.34351446455727 24.551246216829348 32.444950313788055 0 0 0
4765 1020 5 0.417 30.5345751995919 24.3759131328865 33.36656241534311 0 0 0
4766 1020 5 0.417 29.999653607960163 23.723153234281813 32.10933672027177 0 0 0
4826 1040 5 0.417 4.048799160625205 25.255748646813323 28.823192672638413 0 0 0
4337 877 5 0.417 7.744018505940157 25.607150292279492 29.66698576891748 0 0 0
4825 1040 5 0.417 5.556956064974854 25.383134953535993 28.777491601455377 0 0 0
4755 1017 4 -0.834 5.590559550078232 27.96876021978043 29.919134388396365 0 0 0
3149 481 5 0.417 4.788206103304925 31.713699629513766 28.58947450837666 0 0 0
4380 892 4 -0.834 1.5317969702172918 28.75259000448841 28.99050911097134 0 0 0
4381 892 5 0.417 1.3705675528302435 28.75610151765069 29.934229147587885 0 0 0
4382 892 5 0.417 0.7791303313707423 29.211253161382057 28.616696591033822 0 0 0
3147 481 4 -0.834 5.647588913833776 31.29170948344076 28.588962709851426 0 0 0
4756 1017 5 0.417 6.418894149512673 28.252676455423288 29.53200632987332 0 0 0
2748 348 4 -0.834 1.401873078241605 25.79097920598315 30.886770672342298 0 0 0
2749 348 5 0.417 2.0990412259906712 26.15643483427578 31.431760140630512 0 0 0
2750 348 5 0.417 0.9254335237689267 26.55528945052012 30.56204007087094 0 0 0
4569 955 4 -0.834 3.9102468124550893 27.29305874100089 34.07905104987194 0 0 0
4570 955 5 0.417 3.0899768925676048 26.956714611170757 34.44049903761681 0 0 0
4571 955 5 0.417 4.454552165975232 27.47292194350603 34.845859810081905 0 0 0
3786 694 4 -0.834 0.617151994772813 31.30276973715166 35.05482853795582 0 0 0
3787 694 5 0.417 0.7268259734256043 32.253818066584984 35.04516121681383 0 0 0
4086 794 4 -0.834 1.6051284523543456 33.562084159954985 30.280063917310635 0 0 0
4088 794 5 0.417 1.8412371259673264 32.87924610016096 30.908235586403656 0 0 0
4757 1017 5 0.417 5.196179927728534 28.77249998033282 30.25837158272636 0 0 0
4476 924 4 -0.834 7.421229380030572 28.314743663411118 31.98531811232332 0 0 0
4477 924 5 0.417 6.8058143100156245 29.029576162811523 31.82132557436136 0 0 0
4478 924 5 0.417 8.059416690506712 28.68293801688426 32.59668104676676 0 0 0
4524 940 4 -0.834 7.3745749672497976 31.833721639545242 32.26494762003758 0 0 0
4525 940 5 0.417 6.509467152642548 31.5177961579844 32.00342455217406 0 0 0
4526 940 5 0.417 7.937602236290223 31.64001753453522 31.515218489469717 0 0 0
4359 885 4 -0.834 10.115766455173215 26.340672717244423 28.38742521445053 0 0 0
4360 885 5 0.417 9.488591173625068 26.510499985921136 29.090578570148885 0 0 0
4361 885 5 0.417 10.963656744172155 26.58750024483522 28.757253553954826 0 0 0
2023 106 5 0.417 12.93436675135225 26.156694504252314 29.695829347108848 0 0 0
2024 106 5 0.417 12.068950091620993 27.386131517210355 29.51585242858193 0 0 0
3848 714 5 0.417 15.342004118347882 30.200632316887248 29.880025300570573 0 0 0
4641 979 4 -0.834 13.756458303427596 31.811690268139326 28.84173322377451 0 0 0
4642 979 5 0.417 14.511449761044085 31.466082955553567 29.318344433720725 0 0 0
4643 979 5 0.417 13.089706215310319 31.948594595851997 29.515018912335062 0 0 0
3345 547 4 -0.834 9.78432657221079 27.042546925258463 32.9581957067228 0 0 0
3346 547 5 0.417 10.465726667760173 27.680073438984998 32.74402610228357 0 0 0
3347 547 5 0.417 9.016030720034824 27.573796678804243 33.168219397261915 0 0 0
2022 106 4 -0.834 12.295583314050749 26.706088384477123 30.150512581923078 0 0 0
3305 533 5 0.417 16.68258362717871 27.23815196854776 31.83124425636516 0 0 0
4056 784 4 -0.834 9.697589132891238 28.61490927567594 34.933596861936415 0 0 0
4058 784 5 0.417 10.0556600856346 29.493158834080514 35.06427841927584 0 0 0
2373 223 4 -0.834 12.458270086762433 28.691188315044705 31.165098937060463 0 0 0
2374 223 5 0.417 13.246750014447436 29.231324627708887 31.22137432146658 0 0 0
2375 223 5 0.417 11.744729389066674 29.319228114311304 31.05090420806704 0 0 0
2610 302 4 -0.834 13.70891344556223 33.63545475795763 32.91460399329423 0 -1 0
2612 302 5 0.417 13.328558770728087 33.591078088990585 33.79208664517602 0 -1 0
3846 714 4 -0.834 16.08867168203995 30.050054684319907 30.460050034941936 0 0 0
3847 714 5 0.417 16.21168472395429 30.883780401911427 30.91434507507213 0 0 0
4629 975 4 -0.834 19.024233612266375 25.454329789333016 29.240067974525715 0 0 0
4630 975 5 0.417 18.802978860283048 26.131277120985946 29.879914369935097 0 0 0
4631 975 5 0.417 19.972969953890516 25.525849189580065 29.133301415744988 0 0 0
2352 216 4 -0.834 23.358608105667688 29.420836479344672 28.217493782723754 0 0 0
2354 216 5 0.417 22.82611529490994 30.026980201771206 28.73291205967585 0 0 0
3510 602 4 -0.834 24.618963894685592 32.473980453453166 28.671115758892775 0 0 0
3303 533 4 -0.834 17.46701483392875 26.689290758240766 31.837059494560762 0 0 0
3304 533 5 0.417 18.19468282775208 27.310859114044515 31.86475127820498 0 0 0
2883 393 4 -0.834 23.811931569240524 25.706226923944435 30.240759057308814 0 0 0
2884 393 5 0.417 23.545563511479557 25.71528161879775 31.160313752519954 0 0 0
2885 393 5 0.417 24.733356490553085 25.446980280481885 30.260305266281282 0 0 0
3531 609 4 -0.834 23.4992521583363 27.705921791490322 32.72976987098737 0 0 0
2586 294 4 -0.834 17.050246023210025 32.6682340447822 32.74508420436873 0 0 0
2587 294 5 0.417 17.999326811333365 32.715300681222836 32.628271899693594 0 0 0
2588 294 5 0.417 16.784265732908917 31.898740454759118 32.241349379312574 0 0 0
3114 470 4 -0.834 18.76832461089041 31.572437346546188 34.55316783652814 0 0 0
3115 470 5 0.417 19.108328788819787 30.70882096174444 34.3182664824327 0 0 0
3116 470 5 0.417 18.445856585666178 31.93596022235422 33.728255589449184 0 0 0
3969 755 4 -0.834 18.898856932862262 29.967666196922522 32.34077898782805 0 0 0
3970 755 5 0.417 18.81051605367172 30.919635563071292 32.391424576302256 0 0 0
3971 755 5 0.417 18.01630745059266 29.65499526411527 32.14088386017543 0 0 0
4753 1016 5 0.417 21.69306892809969 31.014488497853893 33.493204920926274 0 0 0
4754 1016 5 0.417 22.31847853416654 32.37855572480563 33.69577951633374 0 0 0
4758 1018 4 -0.834 21.372317545868537 29.607768145839234 30.9807699238447 0 0 0
4759 1018 5 0.417 22.15958756503442 30.149729716180946 31.036432628208647 0 0 0
4760 1018 5 0.417 20.652319391062388 30.23587221606266 30.919920124638754 0 0 0
3532 609 5 0.417 22.760096133160914 28.26757916536217 32.96387275349572 0 0 0
3533 609 5 0.417 23.879890088955282 28.120502171831724 31.955268319462988 0 0 0
4566 954 4 -0.834 24.70720967270646 28.83541425105769 34.21759798262946 0 0 0
4567 954 5 0.417 25.02994273400483 28.644855757890568 35.09858926847642 0 0 0
4752 1016 4 -0.834 22.538976491932203 31.46099226257145 33.53430904775941 0 0 0
3511 602 5 0.417 25.393187096044013 32.79241212108121 29.135652598441766 0 0 0
3927 741 4 -0.834 28.001770351808577 31.03658998269293 28.15626705211362 0 0 0
3929 741 5 0.417 27.450364983648292 30.351278273524148 28.53430772089617 0 0 0
4659 985 4 -0.834 32.610946067534464 32.794360408422286 30.039598172314665 0 0 0
4660 985 5 0.417 31.98507339016928 33.13014943080024 29.39761384279913 0 0 0
4661 985 5 0.417 33.45934018905299 33.12440315733188 29.74309528758078 0 0 0
4682 992 5 0.417 30.005003660056595 29.838940939957656 29.87222883119254 0 0 0
2145 147 4 -0.834 26.27909918512136 25.507737050334367 32.55866927309114 0 0 0
2146 147 5 0.417 27.12704965852591 25.77458973526892 32.2031634337268 0 0 0
2147 147 5 0.417 25.800353995290365 26.32806967232259 32.67896971717935 0 0 0
2867 387 5 0.417 25.18610987693653 32.54296970420061 34.71125244084239 0 0 0
3684 660 4 -0.834 27.297321445464334 28.424475215277976 33.821730054624396 0 0 0
3685 660 5 0.417 27.072213810548803 28.555933703789275 32.900502623087284 0 0 0
4568 954 5 0.417 25.289942751146107 28.34527517328989 33.63725271866503 0 0 0
2244 180 4 -0.834 32.33882742026569 33.25651797915865 33.96922201698566 0 0 0
2245 180 5 0.417 33.20379155133811 33.38773463877461 34.35811018228892 0 0 0
3153 483 4 -0.834 32.60205057234943 28.637206122723875 31.135029699127557 0 0 0
3154 483 5 0.417 32.89145430532109 29.106331625910375 30.352226079457434 0 0 0
3155 483 5 0.417 31.672002038241946 28.850720708478033 31.21272144308067 0 0 0
3501 599 4 -0.834 30.1271177819988 32.81821638185414 33.579073453972455 0 0 0
3502 599 5 0.417 30.139767391414622 32.95764910684618 32.63196561420673 0 0 0
3503 599 5 0.417 29.3148692680431 32.33766489974291 33.740124317086774 0 0 0
3686 660 5 0.417 28.241497143627555 28.265944468902 33.8178552133146 0 0 0
4248 848 4 -0.834 32.89499774450417 31.128956435210135 32.09937545664508 0 0 0
4249 848 5 0.417 32.4274150900549 30.37538443922725 32.460083751958024 0 0 0
4250 848 5 0.417 32.93196946197877 31.756588798150307 32.82140418495841 0 0 0
4680 992 4 -0.834 29.336673970367713 29.7011215818689 30.543761416390343 0 0 0
4681 992 5 0.417 29.82026354803209 29.36368847578292 31.298012556104304 0 0 0
1863 53 4 -0.834 0.30464758408407416 2.473369474585646 36.829510367666934 0 0 0
1864 53 5 0.417 1.0004342393711452 2.880458246083647 37.346012472016085 0 0 0
1865 53 5 0.417 -0.18438589363896513 3.2101643026787348 36.462639271676316 0 0 0
2418 238 4 -0.834 4.561157978177231 4.531077940844083 39.00141874428776 0 0 0
2420 238 5 0.417 4.281295114019184 5.262156264193545 38.45022364748176 0 0 0
3575 623 5 0.417 4.783862523380168 0.5197113591803617 39.9362370804584 0 0 0
3654 650 4 -0.834 3.7625330419227647 3.924099614574915 36.29279918668129 0 0 0
3655 650 5 0.417 4.189985614389378 4.558710338553132 35.7173269557428 0 0 0
3656 650 5 0.417 3.7058540574545122 4.3677635066424525 37.13930058071906 0 0 0
3657 651 4 -0.834 2.642110031722995 1.705452144738895 40.21064919307326 0 0 0
3658 651 5 0.417 2.268299154315953 1.7602995634724246 39.33094927304003 0 0 0
2419 238 5 0.417 5.450428526033143 4.760869334786144 39.27161973327579 0 0 0
3003 433 4 -0.834 6.920754572416697 2.7284773445650177 39.7809358424361 0 0 0
3005 433 5 0.417 7.359593770174309 1.906527479949179 40.0010116103514 0 0 0
3573 623 4 -0.834 5.564183917143592 0.5421393746351566 39.381971552259586 0 0 0
3574 623 5 0.417 5.46456822125358 1.3380774924138183 38.85931105314698 0 0 0
3793 696 5 0.417 8.171194124658879 0.4305390741918884 38.57030093601438 0 0 0
3794 696 5 0.417 6.719493412281056 4.67942488696655e-05 38.56057949118138 0 0 0
2039 111 5 0.417 3.4219441351191824 6.759062296350745 40.05898706628274 0 0 0
2817 371 4 -0.834 2.353025139707349 7.220788407840789 36.74949527716906 0 0 0
2818 371 5 0.417 3.128570035711952 7.781321758721503 36.78027252446434 0 0 0
2819 371 5 0.417 1.6153883653724064 7.831099935692467 36.75465206862518 0 0 0
2192 162 5 0.417 0.3018769450905686 4.726681855612686 41.09576730804789 0 0 0
3659 651 5 0.417 2.1606933863462365 2.359824538800002 40.71725510073912 0 0 0
2388 228 4 -0.834 6.475286478426486 4.705386723940686 41.54715735353983 0 0 0
2389 228 5 0.417 7.068438532152527 5.066942123593892 40.8883227020911 0 0 0
2390 228 5 0.417 5.76515588995877 5.344676849270047 41.60746860095443 0 0 0
3004 433 5 0.417 7.022732241182948 3.2718074841409606 40.56260565213254 0 0 0
3878 724 5 0.417 7.753464602527361 2.2674136480269884 41.7342777254314 0 0 0
4585 960 5 0.417 5.991020256159825 -0.21012729785722406 41.347161794453285 0 1 0
2037 111 4 -0.834 4.31743538074312 6.840349362778766 40.38777667813141 0 0 0
2038 111 5 0.417 4.299801682410355 7.620988155396599 40.94176845661639 0 0 0
2190 162 4 -0.834 0.19530547463657744 5.6587069355836475 40.904491222881056 0 0 0
4683 993 4 -0.834 0.8009715644122735 7.540427322174334 41.88041472919716 0 0 0
4684 993 5 0.417 1.6922035941496227 7.8182610833282915 42.092849653683636 0 0 0
3024 440 4 -0.834 9.671467669556646 3.46891849631957 36.973974296549244 0 0 0
3025 440 5 0.417 8.797583040171718 3.194985953092282 36.694866113795726 0 0 0
3026 440 5 0.417 9.606817113557387 3.543834282512841 37.926246681040155 0 0 0
2091 129 4 -0.834 15.106416107323374 0.8442052781529136 36.006275129251485 0 0 0
2092 129 5 0.417 15.914438939311836 1.3231189719159855 36.191627607216496 0 0 0
2093 129 5 0.417 14.422769938536298 1.5144037854939536 36.01502988676254 0 0 0
2682 326 4 -0.834 12.617140579094277 0.7299924394114957 37.268549278147255 0 0 0
2683 326 5 0.417 12.466800195492619 1.6327596975909562 36.98743748068875 0 0 0
2684 326 5 0.417 11.739524076486125 0.3632258976946834 37.37757389245195 0 0 0
3975 757 4 -0.834 12.581486675038601 1.7780857116084343 39.263096700347425 0 0 0
3976 757 5 0.417 13.32525481680619 1.2011615370148006 39.088218988584316 0 0 0
3977 757 5 0.417 12.93179250679205 2.4510115640888843 39.84710987268063 0 0 0
3465 587 4 -0.834 9.574693920415562 7.079110511746903 39.76623206460092 0 0 0
3466 587 5 0.417 10.224786678192558 7.1738133728782 39.06979431724571 0 0 0
4338 878 4 -0.834 15.342177697423919 7.005495590892216 36.453679444492224 0 0 0
4339 878 5 0.417 15.700246560450374 7.816879122376681 36.093043579753484 0 0 0
4340 878 5 0.417 14.424768888088183 7.208695957123399 36.63721541783148 0 0 0
3876 724 4 -0.834 8.696671984337005 2.40094896542462 41.638659084818244 0 0 0
4808 1034 5 0.417 10.62364545436095 2.2784896060971636 41.889676671247585 0 0 0
2511 269 4 -0.834 15.80760069569186 3.288658223664533 40.4741701356116 0 0 0
2512 269 5 0.417 16.677744259200445 3.3669862945848834 40.86574348064218 0 0 0
2513 269 5 0.417 15.39097760664452 4.133752929318669 40.64403746241906 0 0 0
4806 1034 4 -0.834 11.417057222914313 1.814835520096398 41.62109258046718 0 0 0
4807 1034 5 0.417 11.995144340482112 2.5014275991871835 41.287893901698524 0 0 0
2816 370 5 0.417 8.50072733229441 7.844623787176622 41.788647758749946 0 0 0
3467 587 5 0.417 10.091922017103128 6.991737055080801 40.56714138427046 0 0 0
2035 110 5 0.417 12.652184385931447 7.554488354348273 41.25146616795058 0 0 0
3454 583 5 0.417 21.330639541180286 -0.24237867523422016 36.870617959087184 0 0 0
3455 583 5 0.417 20.55243450127886 0.5624979180022053 37.89013923300848 0 0 0
4128 808 4 -0.834 20.243599525454826 2.441448234851889 35.71317859883736 0 0 0
4129 808 5 0.417 20.90318327678633 3.1010699948054197 35.49762542867993 0 0 0
4130 808 5 0.417 19.40792661923118 2.862564164072058 35.510874546076764 0 0 0
4467 921 4 -0.834 21.471559055316742 4.723700255308957 39.6168672698397 0 0 0
4468 921 5 0.417 21.91710383015473 4.738615035150978 38.76958799915923 0 0 0
2741 345 5 0.417 25.03965704085157 2.109430044032579 39.46293025142305 0 0 0
3366 554 4 -0.834 23.13534352284628 1.4320281402142605 36.09951650975778 0 0 0
3367 554 5 0.417 24.055876105325325 1.4149991508672726 36.362089440994566 0 0 0
3368 554 5 0.417 22.65147254744555 1.2741047758620465 36.910407291806514 0 0 0
3075 457 4 -0.834 19.746372288042494 7.716739435701377 35.588589429258974 0 0 0
3077 457 5 0.417 18.97124300095887 7.218392469781205 35.8482808860358 0 0 0
4469 921 5 0.417 20.92618130880779 5.510576977891265 39.6151649367811 0 0 0
4026 774 4 -0.834 22.970357352699516 7.533028399658625 37.75611956687112 0 0 0
4028 774 5 0.417 23.66003763030854 6.880562909894659 37.87958885188613 0 0 0
2901 399 4 -0.834 21.492365738075122 2.619094169644033 41.53047453175913 0 0 0
2902 399 5 0.417 22.240990657176162 3.2158847358080047 41.52641117137623 0 0 0
2903 399 5 0.417 20.747838998058757 3.169619471886725 41.773819112595426 0 0 0
3192 496 4 -0.834 18.442156585709984 6.993233408367221 40.57670853239881 0 0 0
3193 496 5 0.417 19.36432793347014 6.790178449396687 40.734770071100094 0 0 0
3194 496 5 0.417 18.278643937666203 7.783453964057464 41.09190737939816 0 0 0
2739 345 4 -0.834 25.672664861377886 1.6580802212330088 38.90418236526817 0 0 0
2740 345 5 0.417 26.280674866401434 2.343982452349678 38.627638106869995 0 0 0
2866 387 5 0.417 25.78338355371507 -0.07880668571623196 35.21198455955506 0 1 0
3156 484 4 -0.834 31.11323804965232 4.812906319171843 39.07993771761424 0 0 0
3157 484 5 0.417 31.758666981582486 5.086868766651454 38.42803217558548 0 0 0
3210 502 4 -0.834 28.663906897737288 5.051491495367362 37.3707843956236 0 0 0
3211 502 5 0.417 29.502942240813205 5.307198029671331 37.75451428179849 0 0 0
3546 614 4 -0.834 29.326896970573436 3.442395081718359 35.79311239924831 0 0 0
3547 614 5 0.417 29.179653317968175 3.8269504435071453 36.65743371495911 0 0 0
3548 614 5 0.417 29.68600979487867 2.5737140701030152 35.974898134098254 0 0 0
1884 60 4 -0.834 26.881607999671168 8.165153719812489 35.39254080690814 0 0 0
1886 60 5 0.417 26.230613811289945 7.535841279617365 35.7036471872371 0 0 0
2417 237 5 0.417 27.46717487827639 6.630710436430846 39.739469262283116 0 0 0
4812 1036 4 -0.834 26.275822885661867 8.025863076916165 38.693508431554996 0 0 0
4814 1036 5 0.417 26.65186328766444 7.918405784611122 37.819631260449775 0 0 0
2415 237 4 -0.834 28.413627059671022 6.62043196168886 39.88347406468592 0 0 0
3009 435 4 -0.834 30.168880223162606 7.355626962248176 36.67406067121379 0 0 0
3010 435 5 0.417 30.69854819092852 7.39160939483092 35.877334952837465 0 0 0
3011 435 5 0.417 30.69388529004139 6.842166529688078 37.28834304876761 0 0 0
3158 484 5 0.417 30.662134449642146 5.62090888254539 39.32540088952203 0 0 0
3212 502 5 0.417 28.44724164289964 5.764931817655639 36.77022312877286 0 0 0
4119 805 4 -0.834 27.710979226995214 1.6586279278428284 40.3062394316968 0 0 0
4121 805 5 0.417 26.98275597496278 2.2801531706201534 40.302771056921806 0 0 0
4120 805 5 0.417 28.4952248627247 2.207696423674999 40.29637373396834 0 0 0
2191 162 5 0.417 33.22193419355088 5.73420005653276 40.56862917548674 -1 0 0
2416 237 5 0.417 28.600530210784214 7.456628487118987 40.31062432634757 0 0 0
3997 764 5 0.417 -0.23221531250730107 9.478691180294405 40.17028212314096 1 0 0
3727 674 5 0.417 -0.05999698032893892 15.515975223275603 36.0285329291317 1 0 0
4041 779 4 -0.834 4.354208855649831 16.54741448669301 38.46609017040033 0 0 0
4042 779 5 0.417 4.359072080367379 16.633013206235606 39.419643509465516 0 0 0
4043 779 5 0.417 5.257303853406582 16.323398867288912 38.2405880887452 0 0 0
4620 972 4 -0.834 0.16025010793596065 15.747685524293933 38.009254433250895 0 0 0
4621 972 5 0.417 0.6825813104447815 16.341408209941775 38.548956433559724 0 0 0
2956 417 5 0.417 7.519864318220767 12.582835455659891 38.03222460401199 0 0 0
4685 993 5 0.417 0.27814926307949484 8.339729681083737 41.94665151879707 0 0 0
2815 370 5 0.417 7.6074476511457325 9.065253496429778 41.85912872168007 0 0 0
3189 495 4 -0.834 4.102627689703837 15.27032467118334 41.78855622711465 0 0 0
3190 495 5 0.417 3.692591841291231 14.80283323700174 41.060588422976096 0 0 0
3191 495 5 0.417 3.458554445104611 15.931680941271688 42.0423126212634 0 0 0
4315 870 5 0.417 0.058762814052516085 14.16395459659429 41.71427471502722 1 0 0
3915 737 4 -0.834 6.53831453110866 15.32636594640596 40.81528287018774 0 0 0
3916 737 5 0.417 6.100417102345194 14.641616649643451 40.30933921817261 0 0 0
3917 737 5 0.417 6.23760227240948 16.145450572290443 40.42121779177453 0 0 0
4749 1015 4 -0.834 6.658858836841969 11.133526407747558 41.549658352974376 0 0 0
4750 1015 5 0.417 7.4273015605877815 11.600068196807717 41.87897477539237 0 0 0
4751 1015 5 0.417 6.103608962970315 11.818621107592111 41.17688818959894 0 0 0
4614 970 4 -0.834 10.221926489942826 9.797356882399507 39.017084704859485 0 0 0
4615 970 5 0.417 9.47154973526843 9.346396240036984 39.40462046539638 0 0 0
4616 970 5 0.417 10.030430079875586 9.819709807884475 38.07929783698457 0 0 0
4804 1033 5 0.417 13.435392863623353 10.805478143295627 37.110222593145714 0 0 0
2210 168 5 0.417 10.177129016876641 13.791296376728896 39.39428377617718 0 0 0
2955 417 4 -0.834 8.396837234251832 12.343232578785257 37.73201846135027 0 0 0
2957 417 5 0.417 8.698456236073438 11.692923347434121 38.36663538912921 0 0 0
2136 144 4 -0.834 11.925060692649598 14.434227244266486 36.99837806645328 0 0 0
2137 144 5 0.417 12.462849990155023 14.857167536089442 37.668093635493136 0 0 0
2138 144 5 0.417 12.433813571243643 14.520868391940896 36.19197954198278 0 0 0
3822 706 4 -0.834 16.37100269167009 12.975784210097425 38.687289876878125 0 0 0
3824 706 5 0.417 15.750420551730114 12.711775785556435 38.0077369957776 0 0 0
3879 725 4 -0.834 14.473008581959274 11.77056853369851 39.84000657309867 0 0 0
3880 725 5 0.417 15.01847627143564 12.55266710186396 39.75397402190229 0 0 0
3881 725 5 0.417 13.634130727452336 12.097601861597903 40.16550299634085 0 0 0
4575 957 4 -0.834 11.66378927364826 11.514149331687092 39.07812050651439 0 0 0
4576 957 5 0.417 12.595390713857991 11.73069172909917 39.03519152250786 0 0 0
4577 957 5 0.417 11.225984406308795 12.252229024013673 38.65364433529042 0 0 0
4803 1033 4 -0.834 12.736705000746685 11.142474687927056 36.5490779042069 0 0 0
4805 1033 5 0.417 13.17015647431893 11.782543595025523 35.98423600088709 0 0 0
2814 370 4 -0.834 8.501867139177486 8.770625759844258 42.03182219886622 0 0 0
2034 110 4 -0.834 12.811108815768117 8.314366585020313 41.81177220937832 0 0 0
2036 110 5 0.417 13.636273493596567 8.679864358147867 41.492195312930875 0 0 0
2208 168 4 -0.834 10.361322161102635 13.892130348221565 40.328371650259975 0 0 0
2209 168 5 0.417 9.726508531134431 13.32094446629879 40.76123780000205 0 0 0
2988 428 4 -0.834 10.136304595724388 11.116645766871308 42.146508119159854 0 0 0
2989 428 5 0.417 9.264524386303613 11.191131275102718 41.75783610355209 0 0 0
4686 994 4 -0.834 8.512342908035171 16.158397778528855 40.294587101902934 0 0 0
4687 994 5 0.417 9.020094769799078 16.220215232688314 41.10389632500578 0 0 0
4794 1030 4 -0.834 10.984694624043716 16.560471562512365 41.60273295705269 0 0 0
2334 210 4 -0.834 16.656442279271754 14.305936122260787 41.00881212677752 0 0 0
2335 210 5 0.417 15.979434445555368 13.661600484839461 41.21643379187885 0 0 0
4362 886 4 -0.834 16.88978017361675 10.335328139619984 36.341564941836644 0 0 0
4363 886 5 0.417 17.73945019575599 10.355482333581316 35.90080489145973 0 0 0
4364 886 5 0.417 17.041192711806854 10.781076861480953 37.17522979126299 0 0 0
4711 1002 5 0.417 19.311042537727772 10.554469250943379 40.25108077433141 0 0 0
4027 774 5 0.417 23.429868747376656 8.31111440603849 37.439818748363706 0 0 0
1911 69 4 -0.834 17.679454949450754 15.76058046613263 36.23194775913768 0 0 0
1912 69 5 0.417 16.96424406889646 15.503074307848086 35.64990073619892 0 0 0
1913 69 5 0.417 17.327800420056946 16.49651405341708 36.73330153681314 0 0 0
2109 135 4 -0.834 22.10931949768543 15.288337594206952 37.1978974662306 0 0 0
2110 135 5 0.417 21.611465110035322 15.493664330403249 36.406318851985695 0 0 0
2111 135 5 0.417 21.584618456593617 15.650468322262013 37.91215576692403 0 0 0
2235 177 4 -0.834 22.26430739301754 13.68154514576035 39.880295482045724 0 0 0
2237 177 5 0.417 22.061753832705886 13.408781850598974 38.98520498339841 0 0 0
3823 706 5 0.417 16.864799058656796 13.69597562269738 38.29472875083016 0 0 0
2472 256 4 -0.834 22.95391003461175 11.693584729640651 37.67592676812588 0 0 0
2473 256 5 0.417 23.887938671226717 11.505579728611755 37.77005109959747 0 0 0
2474 256 5 0.417 22.923267423434677 12.54941101679565 37.247864670063976 0 0 0
4710 1002 4 -0.834 18.70852485056147 9.837719074383546 40.450721407015195 0 0 0
4712 1002 5 0.417 18.05305365555614 10.229030682969118 41.02851678657744 0 0 0
4422 906 4 -0.834 23.879159803327095 8.379929741540858 41.16863821968146 0 0 0
4423 906 5 0.417 24.635154313602122 8.966022058176534 41.208423373592915 0 0 0
4424 906 5 0.417 23.121188361505123 8.964689581653255 41.18088499448456 0 0 0
2236 177 5 0.417 21.49621359407168 13.422559660268403 40.38977874677368 0 0 0
2336 210 5 0.417 16.909529301244987 14.67008956357146 41.85731317425902 0 0 0
3357 551 4 -0.834 20.43763528248901 15.973127817465118 41.830668120159444 0 0 0
3358 551 5 0.417 21.16732715844701 16.585265755063674 41.92788784458124 0 0 0
3359 551 5 0.417 19.65612991579618 16.525721797095418 41.85311851518619 0 0 0
1885 60 5 0.417 26.737475613642637 8.94475835631657 35.929250436344 0 0 0
4813 1036 5 0.417 26.701274143594567 8.808981378926909 39.04326793931229 0 0 0
2859 385 4 -0.834 31.86894793153687 8.927609861565605 37.318404913387 0 0 0
2860 385 5 0.417 31.54790458569327 9.761935153904764 37.66111068846254 0 0 0
2861 385 5 0.417 31.693736209308184 8.970951213607407 36.378172425750215 0 0 0
3960 752 4 -0.834 29.533345257629318 10.213726744819818 37.85092467651598 0 0 0
3961 752 5 0.417 29.07287171608309 10.986460103115448 38.17873870522079 0 0 0
3962 752 5 0.417 29.157095240400785 10.05984397604977 36.984108218133656 0 0 0
4039 778 5 0.417 26.955628136694614 15.567758758560402 35.51516697034759 0 0 0
2580 292 4 -0.834 30.860864818176687 14.78293611892055 38.56696324243896 0 0 0
2581 292 5 0.417 30.848021405123358 14.966147959460045 37.627344580109515 0 0 0
2582 292 5 0.417 30.364876764878478 15.502146839671438 38.958558127465345 0 0 0
3726 674 4 -0.834 32.932173912667416 15.697627428439581 35.877700549986606 0 0 0
3728 674 5 0.417 32.85204484634967 16.645244385305464 35.98822747220261 0 0 0
4101 799 4 -0.834 32.51405405752269 12.553123673638911 36.414519964605596 0 0 0
4102 799 5 0.417 33.31399083206659 13.07720434962719 36.45985613111424 0 0 0
4103 799 5 0.417 31.808690474881796 13.19703405288077 36.34776367400742 0 0 0
4260 852 4 -0.834 30.477289028634214 11.547563644238208 39.52261706299359 0 0 0
4261 852 5 0.417 30.731358524454084 12.00672311991631 38.72184491833963 0 0 0
4262 852 5 0.417 30.253232571763718 12.245370609547903 40.13863565494061 0 0 0
4622 972 5 0.417 33.277604579018046 16.235463093944112 37.82365281692606 -1 0 0
4623 973 4 -0.834 28.677451337408108 13.207703107407955 37.10797672012316 0 0 0
4624 973 5 0.417 29.564765358270392 13.502600639630538 36.90224864840696 0 0 0
4625 973 5 0.417 28.352872178958915 13.847387792286222 37.74206397747109 0 0 0
4184 826 5 0.417 27.468624615101067 10.195151245113735 41.54657188882593 0 0 0
2424 240 4 -0.834 30.44275875108162 9.211268368048247 41.6528154000949 0 0 0
2426 240 5 0.417 30.2977046163229 9.891583101641487 40.9949811321102 0 0 0
3996 764 4 -0.834 32.93859610462434 8.890142724338958 40.264843973844954 0 0 0
3998 764 5 0.417 32.17971850617119 9.472367870345183 40.30647849333008 0 0 0
2384 226 5 0.417 27.96975357695102 13.335968888011688 40.529509557377565 0 0 0
2382 226 4 -0.834 28.480325769996426 14.117769001342523 40.31803997683253 0 0 0
2383 226 5 0.417 28.35977565492179 14.6945570793294 41.07262459855189 0 0 0
4314 870 4 -0.834 33.08232280724759 13.836085375065498 41.64003294558661 0 0 0
4316 870 5 0.417 32.769016766641876 14.181150095574038 40.803740883871534 0 0 0
2475 257 4 -0.834 2.0658257852754542 20.33376424232426 35.61214684536678 0 0 0
2476 257 5 0.417 2.8918517960320744 20.814914219529456 35.66497194964901 0 0 0
2477 257 5 0.417 1.3980713313069184 20.976027878390042 35.85342712724868 0 0 0
2919 405 4 -0.834 7.346514869877473 18.385365889289805 39.59881181527037 0 0 0
2920 405 5 0.417 8.149412511687864 18.9027904473064 39.5336814073468 0 0 0
2921 405 5 0.417 6.645414443028887 19.035423213965636 39.64879613465548 0 0 0
3567 621 4 -0.834 7.409767903998882 21.271051213337582 35.48962036107141 0 0 0
3569 621 5 0.417 7.33042393810592 21.18898008825053 36.44019052075413 0 0 0
3308 534 5 0.417 -0.15894627277010687 23.625488962725186 35.819321001688195 0 0 0
3678 658 4 -0.834 3.054582911146387 23.73728278871904 36.98121367273074 0 0 0
3679 658 5 0.417 2.9619923101287386 24.593220916657735 37.400035428473615 0 0 0
3680 658 5 0.417 2.1839226761833763 23.54531875170102 36.63233643797981 0 0 0
4456 917 5 0.417 -0.021170379212889456 24.023785319189493 38.89523344274433 1 0 0
3183 493 4 -0.834 6.760753405010894 24.438081703788633 38.17078508713342 0 0 0
3184 493 5 0.417 6.1420523113391 23.99977161260169 38.755343025312435 0 0 0
3185 493 5 0.417 6.406525877939026 24.29222716980568 37.29336610167426 0 0 0
3797 697 5 0.417 7.789282392288444 24.313376688735197 36.756027837023616 0 0 0
1998 98 4 -0.834 1.8591007203042815 17.02482248881047 41.33506024814233 0 0 0
1999 98 5 0.417 2.6738333404718904 17.51862490666403 41.42984789757342 0 0 0
2000 98 5 0.417 1.1715549265567415 17.69090372346094 41.350270147469004 0 0 0
2250 182 4 -0.834 4.999299520175746 20.898580576851973 40.783960694685994 0 0 0
2251 182 5 0.417 4.974336039301318 21.853342149244284 40.717463127141016 0 0 0
2252 182 5 0.417 4.084547098180185 20.628237240569433 40.70175820350233 0 0 0
3408 568 4 -0.834 3.341785046330741 25.134296433450615 41.539455987876636 0 0 0
3409 568 5 0.417 3.4856222996366064 24.57194232206211 40.778086525865106 0 0 0
3410 568 5 0.417 4.073775761447587 24.93806803724499 42.12451903813722 0 0 0
4610 968 5 0.417 7.894054574836145 22.63399738807664 40.31501144437437 0 0 0
3744 680 4 -0.834 10.264065728664388 21.519545410856697 38.2754635760133 0 0 0
3746 680 5 0.417 10.113336776057277 21.039402919702205 37.46099520398683 0 0 0
4688 994 5 0.417 8.622454481820213 17.012522424988052 39.87630332793213 0 0 0
2361 219 4 -0.834 14.06626652893522 18.4752379909479 39.573484868635845 0 0 0
2362 219 5 0.417 14.482451424924749 19.33030208549839 39.46271354292817 0 0 0
2363 219 5 0.417 13.508994125451906 18.377656126742103 38.80112484446733 0 0 0
3321 539 4 -0.834 14.648391028048108 16.910708101498642 35.60648360190936 0 0 0
3322 539 5 0.417 15.384280469937945 17.52110869791477 35.55655761889534 0 0 0
3323 539 5 0.417 13.882196832917526 17.468896218520875 35.74060013165046 0 0 0
3919 738 5 0.417 12.939921014504797 19.38391916762716 35.7503223479555 0 0 0
3745 680 5 0.417 9.88419782971024 22.384176415460384 38.11821102252539 0 0 0
3795 697 4 -0.834 8.412840010305999 23.62947344063417 36.510942071337126 0 0 0
3796 697 5 0.417 9.213428837639539 23.853164961273094 36.98595197732544 0 0 0
4609 968 5 0.417 9.379094918588075 22.924889774242615 40.26125414928157 0 0 0
4809 1035 4 -0.834 10.094562669333804 24.72003379956476 39.837322746811466 0 0 0
4811 1035 5 0.417 9.144987180930963 24.839656345154182 39.81259199128557 0 0 0
2427 241 4 -0.834 12.964551543187746 23.155213967699414 38.558012017299056 0 0 0
2428 241 5 0.417 13.344310235781508 24.00870739947519 38.76764755096177 0 0 0
2429 241 5 0.417 13.094534215783536 23.05991956545949 37.61427569891941 0 0 0
4608 968 4 -0.834 8.751056517864042 22.21453822509109 40.39385586300668 0 0 0
3228 508 4 -0.834 11.697347959901863 19.371890844339607 41.71155769624666 0 0 0
3229 508 5 0.417 11.217917572027261 20.196780223873738 41.63206692876924 0 0 0
3230 508 5 0.417 12.618640526906134 19.621630445420596 41.637632713357476 0 0 0
4796 1030 5 0.417 11.816776285044213 16.835046184416395 41.216904434616936 0 0 0
3207 501 4 -0.834 13.516185096809943 22.4087649396291 41.58206348176988 0 0 0
3208 501 5 0.417 14.403710178719704 22.65747379717178 41.32310809130012 0 0 0
3209 501 5 0.417 13.176238527329186 23.176626103752664 42.041889888476874 0 0 0
2286 194 4 -0.834 17.1730072060168 18.251457417865577 39.22116633716622 0 0 0
2287 194 5 0.417 17.919469348837396 17.97453805702559 38.689447707245854 0 0 0
2288 194 5 0.417 17.150944678918975 17.627772913545652 39.94721430677109 0 0 0
4602 966 4 -0.834 19.45431573167336 21.3661026144279 38.91424583060413 0 0 0
4603 966 5 0.417 18.620459791382384 21.61306689814564 38.51386142175735 0 0 0
4604 966 5 0.417 19.292253019931227 20.501672288640947 39.292545518523255 0 0 0
2820 372 4 -0.834 24.8260049678506 20.457085924592377 36.86261925875648 0 0 0
2821 372 5 0.417 24.93300589723334 20.64934398734895 35.93084547353597 0 0 0
2436 244 4 -0.834 19.326400699553652 22.692501754784175 36.21336715132517 0 0 0
2437 244 5 0.417 20.25558953474789 22.82101674723821 36.02177702411946 0 0 0
2438 244 5 0.417 19.02921261321777 23.541562343357523 36.541071481416424 0 0 0
2577 291 4 -0.834 17.685926034038904 24.219631630911163 39.61800803922833 0 0 0
2578 291 5 0.417 16.846129755338765 24.00310106120906 39.21245719925821 0 0 0
4191 829 4 -0.834 21.12019053492471 20.48985321506024 41.733676745462475 0 0 0
4193 829 5 0.417 21.79021981859353 20.797191074808048 41.12276024540348 0 0 0
2579 291 5 0.417 17.4565462092289 24.528756695640336 40.49461590635764 0 0 0
4290 862 4 -0.834 21.492646652003014 23.59820301413251 40.349747624779276 0 0 0
4291 862 5 0.417 21.735244382520857 23.599131854728782 41.27590109107958 0 0 0
4292 862 5 0.417 20.67253359684053 24.091037995319354 40.3159390208388 0 0 0
4411 902 5 0.417 24.1901565708061 23.39507108874265 42.25109035125374 0 0 0
2822 372 5 0.417 25.683707174403317 20.641732053538753 37.24585220040294 0 0 0
2646 314 4 -0.834 29.210300297881368 18.571465740209682 37.44280373628709 0 0 0
2647 314 5 0.417 30.026667223796448 19.070347116239535 37.4070657534575 0 0 0
2648 314 5 0.417 28.529784754080293 19.233313923353652 37.567183628717494 0 0 0
4020 772 4 -0.834 30.25655066106958 18.27202023134105 39.430831165568634 0 0 0
4022 772 5 0.417 30.78242617295178 17.473111094990713 39.388241284137024 0 0 0
2387 227 5 0.417 27.675298582906613 22.46133811381312 40.21683666633012 0 0 0
4322 872 5 0.417 25.910558751486427 24.465480261858538 40.127547874346874 0 0 0
4455 917 4 -0.834 33.092989747514004 23.514745397846095 38.80514889302173 0 0 0
4457 917 5 0.417 32.44622262013135 24.14382901366217 38.48489765960945 0 0 0
2385 227 4 -0.834 27.846436218627673 22.016367475672286 41.04709434091981 0 0 0
3666 654 4 -0.834 25.38467782404952 20.20610727334758 41.6764255949903 0 0 0
3668 654 5 0.417 25.450468528451875 21.098613838986513 41.33625155914406 0 0 0
4833 1043 4 -0.834 27.631074119813615 19.355184713902315 41.320552019771604 0 0 0
4835 1043 5 0.417 28.304629313768526 19.412512273238633 41.998528210413994 0 0 0
4834 1043 5 0.417 28.11081860413635 19.44740084572439 40.497171078349666 0 0 0
4021 772 5 0.417 30.065188625590825 18.38406351947426 40.36219663332861 0 0 0
4320 872 4 -0.834 26.311034021497836 24.14316964950804 40.93522985854356 0 0 0
4321 872 5 0.417 27.210132497805166 24.470741575060067 40.904679421139576 0 0 0
2386 227 5 0.417 28.400285029774963 22.625277049633596 41.536068154726024 0 0 0
2573 289 5 0.417 5.065293833756232 25.993869125587704 39.43954304777815 0 0 0
3396 564 4 -0.834 1.9860340949473587 27.647213270429848 37.12669898476163 0 0 0
3398 564 5 0.417 1.8557427894323457 26.980345108600964 37.80118085712094 0 0 0
2571 289 4 -0.834 5.970119631735713 26.304654573889156 39.40324651793535 0 0 0
2572 289 5 0.417 5.97403446176713 26.95013228757168 38.69616946783986 0 0 0
4389 895 4 -0.834 8.081215737668767 26.271344440873015 36.81707549162319 0 0 0
4390 895 5 0.417 7.953281911696304 26.57930911232352 35.919631644721285 0 0 0
2223 173 4 -0.834 4.52765599570555 30.017823995442264 36.29917945792856 0 0 0
2224 173 5 0.417 4.625185739561872 30.91205919714645 35.97138971491474 0 0 0
2225 173 5 0.417 3.6268509872722774 29.77875818426483 36.080061598382976 0 0 0
2967 421 4 -0.834 2.3119725501152972 31.55360964590167 39.72570749970684 0 0 0
2968 421 5 0.417 2.6358359158063296 32.307205103417026 40.21949001161603 0 0 0
2969 421 5 0.417 1.3587982860814678 31.61578822931857 39.79057202295853 0 0 0
3397 564 5 0.417 2.4744957394792415 28.34252287312374 37.56779369636158 0 0 0
3788 694 5 0.417 -0.17660443572858806 31.15790292518132 35.57017220865084 0 0 0
3792 696 4 -0.834 7.606418450579435 33.59578743369777 38.40298936245178 0 -1 0
4791 1029 4 -0.834 8.062183682741633 31.385700731037176 37.22992345880075 0 0 0
4793 1029 5 0.417 7.732163672394668 30.998811830973487 38.0411068772163 0 0 0
4800 1032 4 -0.834 6.175286291713775 32.791050420444385 36.21800923991802 0 0 0
4801 1032 5 0.417 6.282619223727081 31.864969515005217 36.4358820658658 0 0 0
4802 1032 5 0.417 5.68227518021387 32.78898465708467 35.39730799369908 0 0 0
2656 317 5 0.417 0.12473777457855172 30.13666410893381 41.9097541974714 0 0 0
2657 317 5 0.417 0.0466742682155003 31.326799570598077 40.976835811545286 0 0 0
4584 960 4 -0.834 6.1172058789296235 32.99187949717204 41.96778866009983 0 0 0
4586 960 5 0.417 6.180214817715141 32.20928335134059 41.41989459492201 0 0 0
3588 628 4 -0.834 10.534457629308658 26.99360846448247 39.0592552030749 0 0 0
3590 628 5 0.417 9.842257646437673 27.652089983336694 39.121513121620445 0 0 0
4391 895 5 0.417 8.944559127374339 26.603410253743125 37.064027407588476 0 0 0
4810 1035 5 0.417 10.439438935632666 25.422534773709597 39.28580888423312 0 0 0
3589 628 5 0.417 11.319778010214701 27.49166405208661 38.83159910314021 0 0 0
4392 896 4 -0.834 14.399816698424257 27.217854855951796 37.500867630545734 0 0 0
4393 896 5 0.417 14.0514264193073 27.92659351697305 36.95963894800801 0 0 0
4394 896 5 0.417 13.664006103808333 26.954065691412826 38.053690212922916 0 0 0
2856 384 4 -0.834 10.536985157214774 30.013216303293376 39.038557619716265 0 0 0
2858 384 5 0.417 10.218551629059911 30.85092890379071 39.37538467022656 0 0 0
4057 784 5 0.417 9.54306008075547 28.284526009695476 35.818798778589986 0 0 0
4792 1029 5 0.417 8.670387728701042 32.06636986990025 37.51870042712159 0 0 0
2857 384 5 0.417 11.490427936019783 30.100124016299095 39.04150486128282 0 0 0
3537 611 4 -0.834 16.214901791774082 30.64385225860038 39.94474986222488 0 0 0
3696 664 4 -0.834 13.423142770310859 29.999815311808323 36.83451540162354 0 0 0
3697 664 5 0.417 14.309045114035642 30.21324349483494 37.12818224480429 0 0 0
3698 664 5 0.417 12.869268510628384 30.66960108763536 37.23604383364853 0 0 0
3762 686 4 -0.834 15.893487517894604 32.84301089379653 40.099123858396666 0 0 0
3763 686 5 0.417 16.296587442068887 33.54390131917553 39.586407750917665 0 0 0
3764 686 5 0.417 14.992496862138486 32.79868912655174 39.77839628499555 0 0 0
3708 668 4 -0.834 12.169291116097824 25.453565045261616 42.11061730080634 0 0 0
1953 83 4 -0.834 9.395653239741712 30.742204338216933 41.081924636613174 0 0 0
1954 83 5 0.417 10.15384823540738 31.324456630790156 41.13424468964805 0 0 0
1955 83 5 0.417 8.640402786481415 31.32194049323881 41.182510463950685 0 0 0
2452 249 5 0.417 9.40261903541548 33.32950335880468 42.28365364085485 0 0 0
3539 611 5 0.417 16.29974974918176 30.39043380816356 40.86409460062734 0 0 0
3816 704 4 -0.834 14.285512446661368 31.520349353502027 41.73914476715857 0 0 0
3817 704 5 0.417 13.861636818289034 30.69493755466495 41.50326447765414 0 0 0
3818 704 5 0.417 13.832406471509627 32.181201805508714 41.21513740087425 0 0 0
4713 1003 4 -0.834 20.01814542787817 26.94616472188014 39.24925856750185 0 0 0
4714 1003 5 0.417 19.096430780641263 26.68941406616939 39.28296274978093 0 0 0
4715 1003 5 0.417 20.032339132899526 27.836470570598433 39.6010664647119 0 0 0
4461 919 4 -0.834 23.45174026843084 26.20431988748334 39.42200726739114 0 0 0
4462 919 5 0.417 24.245287070689105 26.739646407335236 39.4400003409531 0 0 0
4463 919 5 0.417 22.735830857200405 26.837969190090796 39.37124268734213 0 0 0
3453 583 4 -0.834 21.004714850007847 33.64721322195138 37.77031968919358 0 -1 0
3459 585 4 -0.834 20.205927859904545 28.837729520569972 36.61805283302497 0 0 0
3460 585 5 0.417 20.62781743023325 28.255150937034223 37.249896285731104 0 0 0
3461 585 5 0.417 20.542753403137738 28.554104564119886 35.76792331485717 0 0 0
3538 611 5 0.417 17.0968420902028 30.913541260180796 39.68772074923277 0 0 0
2435 243 5 0.417 24.55268142976996 28.816485596548585 36.50829272972261 0 0 0
4788 1028 4 -0.834 20.949433753224348 25.5328692684049 41.9048476936615 0 0 0
4789 1028 5 0.417 21.78766870071401 25.98218849048704 42.014798454857484 0 0 0
4790 1028 5 0.417 20.359952311072796 26.20496806045817 41.56219684630884 0 0 0
2943 413 4 -0.834 19.320556595304076 29.24029064071656 41.903464185818656 0 0 0
2944 413 5 0.417 19.974816191829298 29.534111606527073 41.269249405548905 0 0 0
4233 843 4 -0.834 22.017637926379365 28.456890572862143 40.51976187030435 0 0 0
4235 843 5 0.417 21.29328727517565 29.00596552057137 40.82050694141706 0 0 0
4692 996 4 -0.834 18.781816886959263 31.857431537420062 40.49180710677744 0 0 0
4693 996 5 0.417 19.550819369483452 32.427582007944125 40.47845100513831 0 0 0
4694 996 5 0.417 18.03931764126962 32.45751226301499 40.56400654282194 0 0 0
4234 843 5 0.417 22.731187799726197 28.64568785594191 41.129529799811145 0 0 0
3837 711 4 -0.834 26.560301340029202 25.66301966206489 36.67860635246293 0 0 0
3838 711 5 0.417 27.512779603181162 25.57688987130983 36.63409142257416 0 0 0
3839 711 5 0.417 26.37288460186771 26.489178040852178 36.23256592401309 0 0 0
4032 776 4 -0.834 31.50352885513425 26.093612784966687 37.14774726700759 0 0 0
4033 776 5 0.417 31.4034762729398 25.276550689225477 37.63663761684536 0 0 0
4034 776 5 0.417 30.89018032018038 26.699280303999426 37.56438283507356 0 0 0
2433 243 4 -0.834 25.29701150391278 28.219108368123923 36.4326094621155 0 0 0
2434 243 5 0.417 26.066439075518048 28.78629708461907 36.48639547689369 0 0 0
2865 387 4 -0.834 25.64832360510258 32.92565317115105 35.45725954156286 0 0 0
2886 394 4 -0.834 27.62578622334576 31.127916718000034 37.44585920788314 0 0 0
2887 394 5 0.417 27.6609212076759 31.00547915328503 36.49697073391266 0 0 0
2888 394 5 0.417 26.720537278901713 30.923275499038223 37.68093596504655 0 0 0
3704 666 5 0.417 27.964576405854476 31.69931423109749 39.90275196328738 0 0 0
3703 666 5 0.417 29.467759869168 31.635717143126655 40.07377221861293 0 0 0
3921 739 4 -0.834 31.01241505406696 29.476100452940823 37.82453374284001 0 0 0
3922 739 5 0.417 31.41982866395327 29.84300088395563 38.60939869391997 0 0 0
3923 739 5 0.417 30.15294302856941 29.174122274145784 38.11903634237125 0 0 0
2543 279 5 0.417 27.27759555653703 26.97891766568188 41.802231455165064 0 0 0
2541 279 4 -0.834 28.09157212438709 26.474879575301575 41.80381737338214 0 0 0
2542 279 5 0.417 28.78359214211746 27.136484472985977 41.80239610749608 0 0 0
2655 317 4 -0.834 33.42775038638582 30.651444453822574 41.38923280291715 -1 0 0
2839 378 5 0.417 29.792737054852594 28.56830192809205 42.224545558430904 0 0 0
3702 666 4 -0.834 28.647725329455998 31.335852496713574 40.466505347573005 0 0 0
2522 272 5 0.417 2.3046432307308327 5.072039481003993 45.15771503276753 0 0 0
4479 925 4 -0.834 0.7513521392276795 2.6657459945530824 44.99324349605156 0 0 0
4480 925 5 0.417 -0.14620498817541525 2.9679843051159076 45.13345038750239 0 0 0
2520 272 4 -0.834 2.255523795912829 5.912702300499482 44.702206453155775 0 0 0
2521 272 5 0.417 2.940165492165518 6.445506025466265 45.107176451854215 0 0 0
3963 753 4 -0.834 7.030714914771841 8.052103029424977 44.65463308293639 0 0 0
2307 201 4 -0.834 -0.05161767934032796 5.326261917751528 49.105711297319765 0 0 0
2781 359 4 -0.834 2.5215544513557946 1.762380163319452 48.355031058982235 0 0 0
2782 359 5 0.417 3.429937505116785 1.6232534475488796 48.086518961869025 0 0 0
2783 359 5 0.417 2.5715195975039955 1.9206332377202087 49.29793837743606 0 0 0
4413 903 4 -0.834 2.369419838702536 1.296051062725197 46.005500990857875 0 0 0
4414 903 5 0.417 3.041360870709453 1.8394748525913693 45.59343231196969 0 0 0
4415 903 5 0.417 2.8570281440411356 0.7072811655513658 46.58187145749328 0 0 0
4481 925 5 0.417 1.0801280272925142 2.474195964411721 45.87178194268568 0 0 0
2790 362 4 -0.834 5.664508662875183 2.3650268754170995 47.62322773363367 0 0 0
2791 362 5 0.417 5.552806637126498 3.1743215940492098 47.12404893011242 0 0 0
2792 362 5 0.417 5.732856508115901 2.6522463463329258 48.53396826271888 0 0 0
4634 976 5 0.417 5.548577233312051 0.1651310943520945 46.01322885134576 0 1 0
2308 201 5 0.417 -0.11209496450874418 5.6020605906355945 48.19089309137863 0 0 0
2309 201 5 0.417 0.8687580992182413 5.456077015697083 49.33521346577438 0 0 0
3877 724 5 0.417 8.965290218399177 2.8128092411596866 42.46013953465841 0 0 0
2517 271 4 -0.834 11.626381726903363 2.0803733052481634 44.3355482642821 0 0 0
2518 271 5 0.417 11.361360319496361 2.3908637570810995 45.201558714777 0 0 0
2519 271 5 0.417 11.2102742814675 2.688892049620241 43.72466833593059 0 0 0
3477 591 4 -0.834 14.69775448814293 0.7565706781345324 43.27793389963219 0 0 0
3478 591 5 0.417 15.630456300214425 0.840822762970737 43.47689038142817 0 0 0
3479 591 5 0.417 14.321138182086608 1.5994797818584983 43.53146726794397 0 0 0
4447 914 5 0.417 16.215627114009425 4.690735284808456 42.52636950432191 0 0 0
2097 131 4 -0.834 10.960722234597107 6.791314192788341 43.56455664105239 0 0 0
2099 131 5 0.417 10.58320354933908 7.5738928608342935 43.16248073552647 0 0 0
2098 131 5 0.417 11.84579547122156 7.054557538605412 43.81746585350758 0 0 0
3606 634 4 -0.834 10.361234838334667 4.846169529910089 48.055904557167956 0 0 0
2268 188 4 -0.834 13.324542678042711 2.7047669926382976 45.892846648436375 0 0 0
2269 188 5 0.417 14.215395362212062 2.694760720815033 46.24341209264743 0 0 0
2270 188 5 0.417 12.917672376190634 3.473408160603032 46.293174105524066 0 0 0
3607 634 5 0.417 11.100456498491866 5.294991755377645 48.46666569111097 0 0 0
3987 761 4 -0.834 15.896491192373468 5.2276807625739 47.81835496564881 0 0 0
3989 761 5 0.417 16.19811267342041 4.367732390089048 48.11183075987718 0 0 0
3608 634 5 0.417 9.867866705988217 5.5430631327851785 47.62284341301473 0 0 0
2613 303 4 -0.834 13.642044837604438 6.537734965048003 46.38887385603868 0 0 0
2614 303 5 0.417 14.433779952105867 7.076035815520375 46.38730373342531 0 0 0
2615 303 5 0.417 12.929111878110934 7.159825183060342 46.53497353862706 0 0 0
3988 761 5 0.417 15.176618376076943 5.444702287108953 48.411060243713656 0 0 0
2454 250 4 -0.834 20.507629714169724 2.3738687626413815 44.053885320032265 0 0 0
2455 250 5 0.417 21.2380354369906 2.990190863325413 44.11106313191708 0 0 0
2456 250 5 0.417 19.882931189417235 2.7960626612445805 43.46386937208784 0 0 0
4446 914 4 -0.834 17.00163012489117 4.1457374625766965 42.48404449452449 0 0 0
4448 914 5 0.417 17.681710323650627 4.672217386917932 42.904668528220306 0 0 0
2658 318 4 -0.834 21.01434642469206 6.097949036476611 42.365597012501475 0 0 0
2659 318 5 0.417 21.075518614370544 7.029519793784888 42.57784368644321 0 0 0
2660 318 5 0.417 20.079500071024682 5.8995364595861295 42.42312533697557 0 0 0
2583 293 4 -0.834 18.226797439849463 0.06500990503407342 47.03477245294128 0 0 0
2584 293 5 0.417 19.167666808907466 0.05486520521989862 46.857920279717845 0 0 0
2585 293 5 0.417 18.15127311286821 0.44406103324776774 47.91068973281312 0 0 0
2808 368 4 -0.834 18.504515666512916 4.180693264885696 47.03790963612801 0 0 0
2809 368 5 0.417 19.17686181650843 4.1372209358313805 47.71811223412448 0 0 0
2810 368 5 0.417 18.138254593146772 5.061597238477357 47.118381853205754 0 0 0
2907 401 4 -0.834 20.759253331601755 4.878743889285877 46.15731723189495 0 0 0
2909 401 5 0.417 21.01107119187582 4.271402760834247 45.46137235399234 0 0 0
4530 942 4 -0.834 20.742083309568564 1.3675452418698422 46.53354134341711 0 0 0
4531 942 5 0.417 20.102577458121022 2.074761159560551 46.62010157342003 0 0 0
4532 942 5 0.417 21.32551568868674 1.478249689414185 47.284518004572 0 0 0
2908 401 5 0.417 21.254639907554008 5.676461178594309 45.970624909090034 0 0 0
2391 229 4 -0.834 22.481660201622844 8.011936834674035 47.330334119830695 0 0 0
2392 229 5 0.417 23.04476420476409 7.859480418758087 46.571199294465494 0 0 0
3542 612 5 0.417 27.769064294804238 1.0127566852641712 42.78911136902637 0 0 0
3540 612 4 -0.834 28.414215965745836 0.3150832496147603 42.67229587810084 0 0 0
3541 612 5 0.417 29.249479045900223 0.7183241748900296 42.90967132687026 0 0 0
4662 986 4 -0.834 29.78566370292293 3.719390466127861 43.93474866185807 0 0 0
4663 986 5 0.417 30.370232675064628 4.34283620657201 44.36626841767128 0 0 0
4664 986 5 0.417 28.954606882189307 4.187443539187372 43.851768873392764 0 0 0
2155 150 5 0.417 26.73251998434922 6.989250272417172 44.59194090896036 0 0 0
4716 1004 4 -0.834 31.590901716885003 7.470736149123147 43.35797984604505 0 0 0
4717 1004 5 0.417 32.11632175755549 8.165165481957876 43.755869835121246 0 0 0
4718 1004 5 0.417 31.60646065194105 7.665096385700784 42.420644911668994 0 0 0
3639 645 4 -0.834 31.72582933808537 5.127797491299086 45.73741193907774 0 0 0
3640 645 5 0.417 31.674377756131342 5.314634481015423 46.67499363496591 0 0 0
3641 645 5 0.417 32.66077979442472 5.168845435725117 45.53542809705774 0 0 0
3845 713 5 0.417 28.32894693419124 1.6993359576525966 49.37682056303875 0 0 0
4617 971 4 -0.834 29.756413624528523 2.908073521376906 47.57151757324783 0 0 0
4618 971 5 0.417 30.680794727835206 2.7681784220844157 47.777827290636345 0 0 0
4619 971 5 0.417 29.72341435449004 3.7917962665636393 47.20469347471369 0 0 0
2154 150 4 -0.834 26.96384211942365 7.161641530879666 45.50484070264607 0 0 0
2156 150 5 0.417 26.136704979985602 7.084407320563101 45.980754307785695 0 0 0
4704 1000 4 -0.834 28.977620625081528 7.809374127439241 46.12318779109597 0 0 0
4705 1000 5 0.417 29.332420034260057 6.957534693295782 46.37833824966453 0 0 0
1878 58 4 -0.834 4.390341374877603 8.518437477618912 43.35875098657321 0 0 0
1879 58 5 0.417 3.876954402994418 8.490388945810428 42.55112369099454 0 0 0
1880 58 5 0.417 5.226548556036263 8.905150464879634 43.09831793906316 0 0 0
4266 854 4 -0.834 2.1260676557862257 10.803046654684723 44.74063903255452 0 0 0
3964 753 5 0.417 7.890268791239832 8.420815910527084 44.45010262580001 0 0 0
3965 753 5 0.417 6.431544741794289 8.797057981504164 44.60313561042418 0 0 0
2994 430 4 -0.834 3.269070807371303 14.520402974462488 45.20602853005473 0 0 0
4267 854 5 0.417 1.2774443092921286 11.14609064024063 44.45997196431986 0 0 0
4268 854 5 0.417 2.755239256568631 11.475645969802184 44.47916623885104 0 0 0
4029 775 4 -0.834 7.75671892607956 16.643461475698672 44.94400988877198 0 0 0
2601 299 4 -0.834 3.703137167658508 15.302175078742938 48.39872734276971 0 0 0
2602 299 5 0.417 4.000944718313332 15.686731155030436 49.223373968097796 0 0 0
2603 299 5 0.417 2.9909971179102874 15.87361161665432 48.11074887841779 0 0 0
2995 430 5 0.417 3.696774143266046 13.99088280423932 45.8792989187719 0 0 0
2996 430 5 0.417 2.719508050796846 15.13281485430203 45.69546415649965 0 0 0
3498 598 4 -0.834 3.686446784225137 12.034025334361045 48.3483162126635 0 0 0
3499 598 5 0.417 2.956927947990897 12.544322570439212 48.700472090405434 0 0 0
3500 598 5 0.417 3.3511927970766155 11.13861407248824 48.298735994371164 0 0 0
2997 431 4 -0.834 6.803520776462634 12.315728587215432 46.046480844678 0 0 0
2998 431 5 0.417 6.3107777255815565 13.065304755955125 45.7118846489171 0 0 0
2999 431 5 0.417 6.568833218484881 11.594216567477446 45.462565683477806 0 0 0
2990 428 5 0.417 10.104350536021496 10.305442189433068 42.653994529152136 0 0 0
2132 142 5 0.417 9.988762249961862 14.687867461034456 44.748506118375865 0 0 0
3894 730 4 -0.834 10.502505085279974 13.33562868122641 43.49323010333586 0 0 0
3895 730 5 0.417 10.065979301856128 12.719580395338442 42.90454978353535 0 0 0
3896 730 5 0.417 10.564465021621748 12.868424337857862 44.32659426782787 0 0 0
2067 121 4 -0.834 13.507306494796364 14.55569545681929 43.22484696693894 0 0 0
2068 121 5 0.417 13.996151385893596 15.056750400192309 42.571708866534934 0 0 0
2069 121 5 0.417 12.719530442227704 15.075424218043237 43.3857993410991 0 0 0
3870 722 4 -0.834 16.456039806485425 14.04477429954228 43.66629698846876 0 0 0
3871 722 5 0.417 15.703292605403464 14.507149101604861 44.03534435897865 0 0 0
3872 722 5 0.417 16.60673241262994 13.314135109353398 44.26635771651764 0 0 0
4197 831 4 -0.834 8.990028280080097 10.284106609093978 49.07146396197948 0 0 0
4199 831 5 0.417 8.347111196564734 10.841887879629546 48.63311200298363 0 0 0
2380 225 5 0.417 12.548262251411936 10.727171543552116 48.48103186051562 0 0 0
2130 142 4 -0.834 9.675566043618382 14.85474788751 45.63770453454993 0 0 0
2131 142 5 0.417 8.749326808267867 14.613525270812463 45.61518141752468 0 0 0
3402 566 4 -0.834 8.98634534037411 14.092428828021909 48.23015738130587 0 0 0
3403 566 5 0.417 8.884311536670706 13.170875603170872 48.46878578871366 0 0 0
3404 566 5 0.417 8.619872131781744 14.574415284341077 48.971778041564505 0 0 0
2379 225 4 -0.834 12.02088673463215 11.339203678668635 48.99475015834296 0 0 0
2381 225 5 0.417 12.32493421825831 12.205242615124869 48.7224517013166 0 0 0
4605 967 4 -0.834 16.636753249724915 11.473468691068522 49.317447934433375 0 0 0
4606 967 5 0.417 16.533692744484245 11.577796306639124 48.371345910689854 0 0 0
3480 592 4 -0.834 20.51650358874046 10.37589815480905 44.04303793498227 0 0 0
3481 592 5 0.417 20.843043536358934 10.441427362267072 43.14543426671425 0 0 0
3482 592 5 0.417 21.169707680009633 10.836256422425313 44.570303943546605 0 0 0
2724 340 4 -0.834 24.278225244913532 10.418604672181822 45.15770451643577 0 0 0
2725 340 5 0.417 23.91900502431452 9.759715989702014 44.563195226105506 0 0 0
2726 340 5 0.417 25.127801729513333 10.645717682678198 44.779215088076974 0 0 0
3012 436 4 -0.834 23.77141445084178 13.266906983503137 43.08620723713293 0 0 0
3013 436 5 0.417 23.63143318973633 12.551291284914544 42.465792716578484 0 0 0
3014 436 5 0.417 23.98791690988599 12.830945682478724 43.91063382159486 0 0 0
2393 229 5 0.417 22.72129502082336 8.887359448801474 47.635006339945804 0 0 0
4747 1014 5 0.417 25.098479101683118 9.38409742902746 49.168251516814266 0 0 0
3132 476 4 -0.834 17.61972096462451 14.963723997614705 49.3436199115728 0 0 0
3133 476 5 0.417 18.277760786344572 15.492215785855235 48.891630105372826 0 0 0
3134 476 5 0.417 16.832495197536012 15.508600171797976 49.3430633480823 0 0 0
3504 600 4 -0.834 19.91148819111454 13.78583708553484 47.11529835899639 0 0 0
3505 600 5 0.417 19.185705638305652 14.40635027885987 47.04588780406995 0 0 0
3506 600 5 0.417 20.474228331378843 14.150147722016023 47.79883040563757 0 0 0
3285 527 4 -0.834 23.264020061106343 14.428740068857552 46.77425145915868 0 0 0
3286 527 5 0.417 23.08930026527716 14.998657062944098 46.02506364969346 0 0 0
3287 527 5 0.417 22.45914087416114 13.921853860303939 46.88311204371222 0 0 0
1981 92 5 0.417 27.630312839610824 10.476431447781858 45.10613342792495 0 0 0
4182 826 4 -0.834 27.45169150945784 10.416734177383011 42.47782321402367 0 0 0
4183 826 5 0.417 27.514238428961885 9.573259270391167 42.92643521462674 0 0 0
2425 240 5 0.417 29.801203233222882 9.399340839947643 42.3381255686742 0 0 0
4844 1046 5 0.417 26.679825882829608 13.043127926626408 43.58823483775637 0 0 0
4843 1046 5 0.417 27.057781147825096 11.883206148109739 42.69124858039708 0 0 0
4842 1046 4 -0.834 26.32034733615962 12.259345865295314 43.17221124971331 0 0 0
3442 579 5 0.417 31.786926811352096 16.364290140031017 42.353173124676374 0 0 0
3582 626 4 -0.834 31.45467393989109 12.617570954219733 42.68108575563668 0 0 0
3583 626 5 0.417 31.376527859140946 13.512982108543685 43.01085359389446 0 0 0
3584 626 5 0.417 31.182959978627714 12.066728813253077 43.41549655733672 0 0 0
1980 92 4 -0.834 26.925144700015267 11.010910662538985 45.471762510148416 0 0 0
1982 92 5 0.417 26.98287994059039 10.870410356379843 46.417035524302335 0 0 0
4746 1014 4 -0.834 25.97627704351387 9.503926480700482 48.80530998026224 0 0 0
4748 1014 5 0.417 25.837697934891484 10.008478816625248 48.00353847947813 0 0 0
4706 1000 5 0.417 28.710693685907103 8.215111831647286 46.94825853435194 0 0 0
1869 55 4 -0.834 33.08294866833624 11.253645284203401 47.69087728218208 0 0 0
1870 55 5 0.417 33.368523157635316 11.845979851736454 48.38672333755693 0 0 0
1871 55 5 0.417 32.38701732072601 11.731596178225189 47.23937173049244 0 0 0
3240 512 4 -0.834 28.799011191620718 13.504960142289864 46.97179907079841 0 0 0
3241 512 5 0.417 28.574329822745774 14.195525689904223 46.34789822197183 0 0 0
3242 512 5 0.417 29.54747529208385 13.85356203604377 47.45645665379089 0 0 0
2535 277 4 -0.834 0.01755113628042745 18.878840623054394 44.246908533585675 0 0 0
2536 277 5 0.417 0.6794553189984159 18.993680932271747 44.92904438760224 0 0 0
2537 277 5 0.417 -0.2272065863013675 19.770175189987974 43.997446883299695 0 0 0
2922 406 4 -0.834 2.578537847769372 18.782690478527478 44.18021552708703 0 0 0
2923 406 5 0.417 3.333636135234755 18.883464931627614 44.7601171148626 0 0 0
2924 406 5 0.417 2.3941636949167457 19.66944004639172 43.86989933375061 0 0 0
3624 640 4 -0.834 3.120183034115621 21.490868969479138 43.632535002857665 0 0 0
3625 640 5 0.417 3.6701739911281352 22.06758421600092 43.10194642586845 0 0 0
3626 640 5 0.417 2.2829258323380577 21.950641497495656 43.69753016359091 0 0 0
2727 341 4 -0.834 7.608653945028284 20.789552385536393 43.90252536320723 0 0 0
2728 341 5 0.417 7.5454809611678355 21.431092834552878 43.19467665961826 0 0 0
2729 341 5 0.417 7.416135791107211 19.95037340459964 43.483800920926356 0 0 0
4031 775 5 0.417 7.419160457332405 17.38412419643213 44.4399386886935 0 0 0
3912 736 4 -0.834 0.29131739024976794 23.37006765469564 42.398592048214795 0 0 0
3913 736 5 0.417 0.7282128613783183 22.629601253182738 42.81983617898222 0 0 0
2622 306 4 -0.834 2.280093418457467 18.581070286201026 48.99356689688752 0 0 0
2623 306 5 0.417 2.892152111703629 18.221310534545978 48.35124934108599 0 0 0
2624 306 5 0.417 2.2042831288981573 19.506622755982487 48.76071460029326 0 0 0
3628 641 5 0.417 0.9831463644567541 22.302508128942147 47.648716116572224 0 0 0
3629 641 5 0.417 0.4497409735105641 22.271732306841788 49.06553813950551 0 0 0
4744 1013 5 0.417 5.0739755250237994 20.99929710819695 48.77027434172403 0 0 0
1932 76 4 -0.834 8.157108438011415 19.10335059947602 47.77282849189642 0 0 0
1933 76 5 0.417 8.082690917075803 20.046912227982585 47.91694042159876 0 0 0
1934 76 5 0.417 7.512641341665321 18.91312393461393 47.0908528777213 0 0 0
2643 313 4 -0.834 5.923347088446034 16.799360656016553 48.69874146568326 0 0 0
2644 313 5 0.417 6.596329438939995 17.42484460344906 48.96796135381598 0 0 0
2645 313 5 0.417 5.70652770157647 17.0516399446537 47.80098912057654 0 0 0
4134 810 4 -0.834 5.971516131050999 21.987338460293717 46.72929575372547 0 0 0
4136 810 5 0.417 6.22949095312476 22.05676040682119 45.80992404100734 0 0 0
1965 87 4 -0.834 3.092683514849637 23.44297038870865 46.81927195597519 0 0 0
1966 87 5 0.417 3.4073640335151043 22.549698701448133 46.95947407172385 0 0 0
1967 87 5 0.417 2.6868636347118295 23.68783923896812 47.65111583953695 0 0 0
3627 641 4 -0.834 0.3013331782109166 22.673401623300983 48.209236916488486 0 0 0
2096 130 5 0.417 7.502332212954139 25.046930791402225 49.33663381042325 0 0 0
4135 810 5 0.417 6.1407962372224985 22.85687811118296 47.09242080540218 0 0 0
4030 775 5 0.417 8.708561211842966 16.735488128958657 44.89772683888406 0 0 0
4272 856 4 -0.834 10.598501308665488 19.78266173220656 44.17437640308289 0 0 0
4273 856 5 0.417 10.223986772242586 20.531933715665467 44.63799814384992 0 0 0
4274 856 5 0.417 10.575277454720135 19.069417282264155 44.81262225662776 0 0 0
4795 1030 5 0.417 10.899239243425159 17.0935173845306 42.39341259779127 0 0 0
2829 375 4 -0.834 13.606821116964001 17.048912931976535 44.717929313557065 0 0 0
2830 375 5 0.417 12.817485871587637 16.832656865163035 44.22114168826506 0 0 0
3070 455 5 0.417 14.389007468116949 22.189995375362376 45.33712714564778 0 0 0
3648 648 4 -0.834 16.57504319136854 18.24074008473434 42.317220750027026 0 0 0
3650 648 5 0.417 15.806088958870596 18.809762752673954 42.35642987212915 0 0 0
2831 375 5 0.417 13.40257871414456 16.791393129901486 45.61714194330045 0 0 0
3069 455 4 -0.834 13.701941192896282 21.523254488984144 45.34048675371529 0 0 0
3071 455 5 0.417 12.886049257242599 22.019677365981458 45.40756460383075 0 0 0
3419 571 5 0.417 15.959269344519333 16.91937490712308 46.34180330396867 0 0 0
4440 912 4 -0.834 14.802834765844572 20.337482060157697 48.81696712181082 0 0 0
4441 912 5 0.417 14.097173745287977 20.363316002034725 48.17044574442612 0 0 0
4442 912 5 0.417 15.4652663998621 19.7670291790841 48.42660498187663 0 0 0
4823 1039 5 0.417 16.488602021004823 20.631144458911223 46.56942428444618 0 0 0
4822 1039 5 0.417 16.011503152594447 19.530110011144043 45.64586981597305 0 0 0
4821 1039 4 -0.834 15.765096500640903 20.388341093485046 45.99132304117864 0 0 0
2403 233 4 -0.834 9.811941827523356 22.70289349536999 47.79382088681331 0 0 0
2404 233 5 0.417 10.557063745284621 23.303671026864052 47.77203904859501 0 0 0
2405 233 5 0.417 9.047205376461534 23.27205545052757 47.88240753876098 0 0 0
3393 563 4 -0.834 15.94037467425109 23.856200678532154 47.56762987097181 0 0 0
3394 563 5 0.417 15.196491277995756 23.256982433995507 47.50290158896912 0 0 0
3395 563 5 0.417 15.881317504717297 24.217473750459405 48.45228165656364 0 0 0
2292 196 4 -0.834 18.385085315036633 21.761342874974453 43.92528656643883 0 0 0
2293 196 5 0.417 19.163992856350188 22.311483650006103 44.01050940417581 0 0 0
3649 648 5 0.417 17.31987830390953 18.84183210182104 42.34010756475525 0 0 0
4192 829 5 0.417 21.578333342233048 20.40602494909993 42.570153153188734 0 0 0
2061 119 4 -0.834 23.04357437999284 20.90373425996486 43.53695503462233 0 0 0
2062 119 5 0.417 23.146413240282907 20.096335962675155 44.04108490411191 0 0 0
2063 119 5 0.417 23.9383677282769 21.211995093012597 43.39226609008231 0 0 0
2294 196 5 0.417 17.650908760209212 22.36698525496856 44.029194490586 0 0 0
4410 902 4 -0.834 23.437300452458476 22.89858077080011 42.57252431023113 0 0 0
4412 902 5 0.417 22.76369368473273 23.560082062674805 42.731536038979414 0 0 0
2100 132 4 -0.834 19.952162211201586 19.74030421160932 47.73883947394716 0 0 0
2101 132 5 0.417 20.658050967457378 20.347040900432923 47.514771594782005 0 0 0
2102 132 5 0.417 19.198037697537753 20.303559002691212 47.91392522244792 0 0 0
2232 176 4 -0.834 21.749545128001756 18.476819925821744 49.36879683512039 0 0 0
2233 176 5 0.417 22.31668314654885 19.084593764217637 48.89384400206336 0 0 0
2807 367 5 0.417 17.534274845023795 21.241072754158584 49.3242753030071 0 0 0
3309 535 4 -0.834 21.26965091541109 22.30108333139009 45.93706052070941 0 0 0
3310 535 5 0.417 22.179011336828573 22.246973150089236 46.23159485544382 0 0 0
3417 571 4 -0.834 16.819606199920592 16.763563297020195 45.95172893883289 0 0 0
3418 571 5 0.417 17.287373197061132 17.5913869778773 46.06360736471886 0 0 0
3810 702 4 -0.834 17.77158060801951 17.418258945768198 47.91088460659874 0 0 0
3811 702 5 0.417 18.654644901539726 17.387248310119194 48.27946370941557 0 0 0
3812 702 5 0.417 17.313825816299634 18.072493634391147 48.43913860241793 0 0 0
3551 615 5 0.417 25.074568716893364 17.52451841433963 48.797476948649454 0 0 0
3311 535 5 0.417 20.946406821923496 23.12334224125318 46.305867112957614 0 0 0
2253 183 4 -0.834 24.41289988221725 23.489168941514443 46.30154353493905 0 0 0
2254 183 5 0.417 24.41997179814253 23.407120137226887 45.347692004373734 0 0 0
2255 183 5 0.417 24.21482813825814 24.412076531234565 46.46161828944572 0 0 0
3667 654 5 0.417 26.008911180369825 20.179087422832094 42.401834038190536 0 0 0
2442 246 4 -0.834 29.54748384308705 17.898957458337566 44.5661959805876 0 0 0
2443 246 5 0.417 29.76086893269274 18.148616884661653 43.66688973026347 0 0 0
2444 246 5 0.417 28.59126395385552 17.92884039438335 44.60314585418674 0 0 0
3441 579 4 -0.834 31.355960004858357 16.80560459039736 43.08537796687911 0 0 0
3443 579 5 0.417 31.543842306423446 17.734564747985004 42.94992304289164 0 0 0
3914 736 5 0.417 33.41268660155193 23.500316647019318 42.91029394286231 -1 0 0
2847 381 4 -0.834 26.563405640270105 16.983034043102606 47.027247455956164 0 0 0
2848 381 5 0.417 27.42863124606556 16.727384546783078 46.706868392088886 0 0 0
2849 381 5 0.417 26.258418794127106 17.63756771989197 46.398611274840505 0 0 0
2532 276 4 -0.834 31.88235233053592 17.89585369732129 46.28458324062571 0 0 0
2533 276 5 0.417 31.3159413254896 17.780022101460126 47.0477191237203 0 0 0
2534 276 5 0.417 31.32674345839647 17.673415950294586 45.53729816049057 0 0 0
4236 844 4 -0.834 32.06448914835227 22.110835230934388 45.91950626091485 0 0 0
4238 844 5 0.417 31.36622113805457 21.983669649939287 46.562052343132706 0 0 0
3642 646 4 -0.834 28.627947906443584 23.298590732147492 45.44116990871493 0 0 0
3643 646 5 0.417 29.446033115620942 22.87737958462668 45.70561748802259 0 0 0
3644 646 5 0.417 28.69517805329333 24.189984008648388 45.78397145234437 0 0 0
4237 844 5 0.417 32.096873693143515 23.058117581334034 45.78451679417348 0 0 0
2689 328 5 0.417 5.3778984649663695 26.28744014928167 42.623338279142104 0 0 0
3784 693 5 0.417 5.39360218527375 27.422662441853703 45.3116887228821 0 0 0
2688 328 4 -0.834 6.030089304377598 26.57318164090501 43.263348954913106 0 0 0
2690 328 5 0.417 6.1159741341362395 27.51501783791455 43.11440891490196 0 0 0
4633 976 5 0.417 6.738565158249209 33.50293653182456 45.279859045774984 0 0 0
3783 693 4 -0.834 6.010269068252476 26.825200247518534 45.73521633978083 0 0 0
3785 693 5 0.417 5.465861869411909 26.284667944267152 46.307981904150076 0 0 0
1887 61 4 -0.834 5.122737130752545 32.38095423033931 48.154668785025265 0 0 0
1889 61 5 0.417 4.435812062826105 33.04142930821479 48.246980148664875 0 0 0
1896 64 4 -0.834 -0.24861923309220202 29.013225335692503 48.00469904724756 1 0 0
4023 773 4 -0.834 5.3038856870714834 29.22383782703503 49.051373595221214 0 0 0
4025 773 5 0.417 4.829462333874921 30.019885688550982 48.81086362595792 0 0 0
4294 863 5 0.417 0.8717556902327877 30.75761814484034 48.886785494797344 0 0 0
4503 933 4 -0.834 5.283441343814326 30.17340536626191 45.896897566192074 0 0 0
4505 933 5 0.417 4.812019315513118 30.990984899368367 46.05795577034957 0 0 0
1888 61 5 0.417 5.923842800651681 32.88589737610172 48.01368337302978 0 0 0
3255 517 4 -0.834 8.047472692789482 30.006046591947527 47.22568220370869 0 0 0
3256 517 5 0.417 7.143105774262044 30.135203236756734 47.51213254514432 0 0 0
4024 773 5 0.417 6.225805485508987 29.44364389071055 48.9158599808874 0 0 0
4504 933 5 0.417 6.1289211266294465 30.44961094167078 45.54265304407468 0 0 0
4632 976 4 -0.834 6.0337279447330525 33.269868665136855 45.88442387548483 0 0 0
3709 668 5 0.417 13.060366246414427 25.671976208817938 42.38428943885051 0 0 0
3710 668 5 0.417 11.644479585050162 26.208693196694643 42.377017555463766 0 0 0
2451 249 4 -0.834 10.11287746208985 33.164326367796036 42.904027940423106 0 0 0
2453 249 5 0.417 9.678823811646335 33.10347583313118 43.755209122050296 0 0 0
2850 382 4 -0.834 10.44007239496177 30.246968899785752 43.217940587596324 0 0 0
2851 382 5 0.417 9.604156516514541 30.591049713859768 43.53332574693781 0 0 0
2852 382 5 0.417 10.827170011385729 30.970961620847003 42.72539135474682 0 0 0
2172 156 4 -0.834 16.05581943820791 32.456514384702615 42.733651358521996 0 0 0
2174 156 5 0.417 15.280301475442872 33.00782485066054 42.62761605298589 0 0 0
4080 792 4 -0.834 15.621102637231461 29.52960117429611 44.724461397346 0 0 0
4081 792 5 0.417 15.030624818415696 29.142487760106786 44.07785958049702 0 0 0
4082 792 5 0.417 16.474428746423982 29.54621314902481 44.2906718709251 0 0 0
4416 904 4 -0.834 11.933620728002271 32.43705589389715 43.97053191133483 0 0 0
4417 904 5 0.417 12.467481838875255 32.12584209093494 44.70180001952375 0 0 0
4418 904 5 0.417 11.780585750431396 33.36257393290485 44.16187301990174 0 0 0
4695 997 4 -0.834 9.474782074843885 27.63885674234305 48.412266335849026 0 0 0
4697 997 5 0.417 8.692720702963001 27.606534103872043 47.86094971293236 0 0 0
3015 437 4 -0.834 12.08708631236272 26.748946978978154 48.54259537193525 0 0 0
3016 437 5 0.417 12.5888967718368 27.099660466361872 49.27866674933383 0 0 0
3017 437 5 0.417 12.639470376096925 26.053426806918008 48.18519041861468 0 0 0
3063 453 4 -0.834 14.404292910186163 26.618543525215944 47.25255460605739 0 0 0
3064 453 5 0.417 15.248562849882449 26.784633232426 47.672360798358035 0 0 0
3065 453 5 0.417 13.9536959032955 27.462917075404434 47.27726122970826 0 0 0
3350 548 5 0.417 11.689723675619843 27.818741268879027 47.6475504398155 0 0 0
1984 93 5 0.417 10.988099343584706 33.038305216475514 48.58325449210586 0 0 0
3257 517 5 0.417 8.572853601405592 30.166361866043857 48.009830578634485 0 0 0
3297 531 4 -0.834 9.022371196459742 32.66267112946905 48.710102603952464 0 0 0
3298 531 5 0.417 8.575686221796257 32.07818241172458 49.32285071057959 0 0 0
3299 531 5 0.417 8.942211503616159 33.53113261704768 49.105025181407996 0 0 0
4496 930 5 0.417 10.3579433524981 30.87713442687769 47.96588344811028 0 0 0
4696 997 5 0.417 9.518801055714935 28.546583065022272 48.71344736736846 0 0 0
1983 93 4 -0.834 11.845426716265647 32.92652543868356 48.994484136324594 0 0 0
1985 93 5 0.417 12.374269895722941 32.48379876568063 48.330456467897946 0 0 0
2628 308 4 -0.834 15.382252742037267 29.841999184589312 47.14041159087259 0 0 0
2629 308 5 0.417 15.68520149969863 30.286543834999602 46.348441345235464 0 0 0
2630 308 5 0.417 16.183484347158288 29.53268908111146 47.56345997192679 0 0 0
3348 548 4 -0.834 11.935799818208338 28.266291651290846 46.837760275037596 0 0 0
3349 548 5 0.417 11.123533506052762 28.668498496974657 46.52942948250559 0 0 0
4494 930 4 -0.834 11.102718382217288 30.275661936579123 47.95340299191009 0 0 0
4495 930 5 0.417 11.871772449609955 30.845339071813328 47.97867290206188 0 0 0
4797 1031 4 -0.834 19.973868683358237 27.855432097810606 44.30702656556338 0 0 0
4799 1031 5 0.417 19.3064222543352 27.19443861268034 44.12204646334673 0 0 0
2547 281 4 -0.834 23.230728309211912 26.126007319056004 43.891833875291695 0 0 0
2548 281 5 0.417 22.388657496187584 26.527392081546367 43.67637673050382 0 0 0
2549 281 5 0.417 23.865089206408086 26.591508728477926 43.346389605095794 0 0 0
2139 145 4 -0.834 18.965437171988576 33.35298773492774 44.90510507443094 0 0 0
2140 145 5 0.417 18.46420306280184 32.611981557712994 45.246116760633655 0 0 0
2141 145 5 0.417 19.258553530655224 33.066649462484285 44.039825966597725 0 0 0
2173 156 5 0.417 16.788048069014117 33.07307321591913 42.75129307143736 0 0 0
4847 1047 5 0.417 22.06957008076141 31.36015897392111 43.17234570879023 0 0 0
4846 1047 5 0.417 20.627971995163662 31.2119349103314 43.611296307703405 0 0 0
4845 1047 4 -0.834 21.182758311685557 31.241574160874414 42.8315858336449 0 0 0
2945 413 5 0.417 19.623358113032868 29.591686965949748 42.74098829130053 0 0 0
4798 1031 5 0.417 19.73785185353892 28.20037939121232 45.16837561559719 0 0 0
2181 159 4 -0.834 18.516796201902753 25.64976598429355 47.3901930176682 0 0 0
2182 159 5 0.417 19.197080214771297 25.787553187985104 46.73076666872411 0 0 0
2183 159 5 0.417 18.05149645608767 26.485382152782353 47.433280461740345 0 0 0
4006 767 5 0.417 17.877720943677172 27.91145976225607 49.289878873532025 0 0 0
3258 518 4 -0.834 24.864236542631478 27.049833104754846 48.53210849214676 0 0 0
3260 518 5 0.417 24.063485256753776 27.572983199769638 48.57365506566511 0 0 0
4005 767 4 -0.834 18.339633152702135 28.4085853649893 48.61451376854639 0 0 0
4007 767 5 0.417 17.71996937490179 29.089376303703382 48.35153985879424 0 0 0
4053 783 4 -0.834 20.591482478177213 32.632474372046445 47.123957602914004 0 0 0
4054 783 5 0.417 21.371514078909815 32.41859693765444 46.61168628322954 0 0 0
4055 783 5 0.417 20.932847444477684 33.012271408607155 47.933796433685565 0 0 0
4371 889 4 -0.834 21.20215695756556 28.67394080349398 47.64785338237611 0 0 0
4372 889 5 0.417 21.86536955772843 28.813806317140422 48.32402011537819 0 0 0
4373 889 5 0.417 20.470075211657516 29.23220343036446 47.91055840464375 0 0 0
3138 478 4 -0.834 25.033852829979516 31.66984825356184 45.812357329829204 0 0 0
3139 478 5 0.417 24.337807542796973 31.20434132631449 46.27651142060084 0 0 0
3140 478 5 0.417 24.97281780313701 32.57109972131887 46.12958796920478 0 0 0
3741 679 4 -0.834 25.654864053076334 26.928041582462708 44.71847691049462 0 0 0
3742 679 5 0.417 26.347121975353303 27.22754583600164 44.12882367668967 0 0 0
2706 334 4 -0.834 33.08296012814917 28.103752202185028 45.097012021329604 0 0 0
2707 334 5 0.417 33.648231636858696 28.87307911760908 45.02476948213467 0 0 0
2838 378 4 -0.834 30.649627460122733 28.805679847307495 42.57951783371542 0 0 0
2840 378 5 0.417 30.46204489342159 29.137774325373158 43.457664063618395 0 0 0
3957 751 4 -0.834 28.62441811406883 28.057835645376727 44.928749630974394 0 0 0
3958 751 5 0.417 29.133357124948997 28.862537146457758 45.02900606619012 0 0 0
4473 923 4 -0.834 29.8271883338863 31.958915806634835 44.82856642891292 0 0 0
4474 923 5 0.417 30.715020191099995 32.13678354757185 45.13958479223987 0 0 0
4475 923 5 0.417 29.39793778519798 32.81469025054511 44.825595173747445 0 0 0
3259 518 5 0.417 25.57259043753589 27.687669567296933 48.621630453173566 0 0 0
3743 679 5 0.417 25.625399256551457 27.589779207306655 45.40974379408602 0 0 0
1968 88 4 -0.834 30.549794441001094 25.85246957929828 46.67932871001082 0 0 0
1969 88 5 0.417 31.28312625449931 26.07652173869865 47.252599889111394 0 0 0
1970 88 5 0.417 29.963352727159215 26.60728940076156 46.73362342808515 0 0 0
2661 319 4 -0.834 27.489283243099326 29.56300833192914 46.87737952335075 0 0 0
2662 319 5 0.417 27.688565394672267 30.499123017343408 46.90168344374607 0 0 0
2663 319 5 0.417 26.936659334669997 29.415225061648886 47.64509150175503 0 0 0
3959 751 5 0.417 27.838867188540675 28.203344805812538 45.45634001708892 0 0 0
1897 64 5 0.417 32.9866340151834 28.365806698817217 47.83562582076651 0 0 0
1898 64 5 0.417 33.29742342396655 29.842007501263165 47.70488112161801 0 0 0
2106 134 4 -0.834 30.495012180875353 29.184565091466578 48.41443459019379 0 0 0
2107 134 5 0.417 31.22636207621671 29.801943800961972 48.43863421363414 0 0 0
2108 134 5 0.417 29.713631781821856 29.73777190995367 48.419087671705825 0 0 0
2708 334 5 0.417 32.235535300729865 28.453593064188794 45.37286940489112 0 0 0
3768 688 4 -0.834 30.567347753126533 32.58306488406947 47.80405352712765 0 0 0
3769 688 5 0.417 31.31987537000144 33.17471417071276 47.787680678931 0 0 0
3770 688 5 0.417 29.835415132270843 33.13332894247975 48.083515273151676 0 0 0
2652 316 4 -0.834 2.672209513692693 4.366092632174954 50.105798809989054 0 0 0
2654 316 5 0.417 2.2111734551498876 3.5426691488836886 50.26715048732455 0 0 0
3109 468 5 0.417 0.29609925952348387 0.2368970714189529 49.56251710812239 1 0 0
3150 482 4 -0.834 7.264913650721999 1.573090465773917 49.9069926822532 0 0 0
3151 482 5 0.417 7.943743084409946 2.236313653761281 50.03324784592958 0 0 0
3152 482 5 0.417 6.443987505086117 2.0334234015620303 50.08245955428679 0 0 0
2653 316 5 0.417 3.2437956679778024 4.474158009422383 50.86621051360848 0 0 0
2675 323 5 0.417 0.7844811748820337 0.7843387432292097 55.18185536019841 0 0 0
3231 509 4 -0.834 2.2097960917226573 3.9813442488788446 53.54132928985449 0 0 0
3232 509 5 0.417 2.787210505232484 4.744925546013029 53.553615852716106 0 0 0
3233 509 5 0.417 1.3259783072965254 4.348240926753956 53.57078624636964 0 0 0
3288 528 4 -0.834 4.188577242487065 -0.23326250788948044 51.64266140532901 0 0 0
3289 528 5 0.417 4.181585696294095 0.4080698141249872 52.35347694802945 0 0 0
3772 689 5 0.417 0.3222644588135766 5.072217687755221 55.3535514082611 1 0 0
4521 939 4 -0.834 0.8448818660233075 3.9731879758628508 51.45780961157508 0 0 0
4522 939 5 0.417 1.038874997797539 4.815167971058544 51.04543706770987 0 0 0
4523 939 5 0.417 -0.08533563414297625 4.022814266656842 51.678824079032076 0 0 0
4611 969 4 -0.834 0.3035600390717729 2.075703889629353 52.562968604439995 0 0 0
4612 969 5 0.417 0.39463517226502964 1.128318582585864 52.45913626767119 0 0 0
1925 73 5 0.417 8.191475032610652 5.348924805307553 53.352329941389904 0 0 0
2217 171 4 -0.834 6.606273174804023 2.3479646790964703 55.12957128614228 0 0 0
2218 171 5 0.417 6.962082976316851 1.8951318789118508 54.36474673152818 0 0 0
2589 295 4 -0.834 5.958117742674732 3.9501532435245803 52.308561704642656 0 0 0
2590 295 5 0.417 6.741327954171161 3.5497923237463063 52.68659303624234 0 0 0
2591 295 5 0.417 6.289507360583696 4.685768551352755 51.793133911336135 0 0 0
2775 357 4 -0.834 1.503267397854027 6.897018037336213 50.53991461917383 0 0 0
2776 357 5 0.417 2.244319570659687 7.50298266692404 50.556141408487676 0 0 0
2777 357 5 0.417 0.733388288215508 7.456480563977808 50.644330172973106 0 0 0
3675 657 4 -0.834 1.722332450065662 7.590115650577075 55.2401872984462 0 0 0
3677 657 5 0.417 2.0321053611214985 8.020262714012839 54.44292384877604 0 0 0
2673 323 4 -0.834 1.6018563836034858 0.7188612674145867 55.67604685046604 0 0 0
2674 323 5 0.417 1.460385271182251 1.267551531777366 56.44775902999684 0 0 0
2219 171 5 0.417 7.371583480148977 2.542382600607193 55.67097369663595 0 0 0
3676 657 5 0.417 2.395805473273799 7.78129118110209 55.89325756199351 0 0 0
3136 477 5 0.417 14.830148105952928 4.997080258507757 50.12329354035508 0 0 0
1923 73 4 -0.834 8.227840954177015 4.392587974364425 53.379016243910364 0 0 0
1924 73 5 0.417 8.7182292988906 4.193191883307185 54.17674755277478 0 0 0
2055 117 4 -0.834 16.3242214478601 2.6463906230522314 54.18185499300151 0 0 0
2056 117 5 0.417 16.174474222096677 2.1525889744646958 53.375411900431615 0 0 0
2057 117 5 0.417 16.063134400627934 3.5420627179530735 53.96686705882911 0 0 0
2226 174 4 -0.834 14.081691976586056 3.175664691638769 52.90164058740308 0 0 0
2227 174 5 0.417 14.842413553674472 3.7566622489744117 52.882685819682685 0 0 0
2228 174 5 0.417 13.329515524682215 3.76638875340399 52.94511971803782 0 0 0
2346 214 4 -0.834 11.376872159497823 0.6176327222547529 54.2559386166851 0 0 0
2347 214 5 0.417 12.049535589826714 0.3447707355458784 53.631691068136575 0 0 0
2348 214 5 0.417 11.078502706679082 1.4673933230658245 53.93113506518542 0 0 0
3135 477 4 -0.834 15.178219779256342 4.500151068632019 50.863916418748964 0 0 0
3137 477 5 0.417 14.425776564994608 4.372017765847732 51.44186609409973 0 0 0
4160 818 5 0.417 10.782168241398503 8.164691882898008 55.204384162799116 0 0 0
4698 998 4 -0.834 8.367158183731254 7.960476110830338 54.19999299446437 0 0 0
2709 335 4 -0.834 16.069617106192542 6.579602469615059 54.21240559370387 0 0 0
2710 335 5 0.417 15.698198585643043 6.970645629718962 53.42136305845848 0 0 0
3942 746 4 -0.834 12.901952302144355 7.408154860580065 52.16488300504321 0 0 0
3943 746 5 0.417 13.127713242099622 7.856234813221997 51.34948670682615 0 0 0
3944 746 5 0.417 12.35136051997396 6.674348953555335 51.89103571717768 0 0 0
3129 475 4 -0.834 11.937232075851716 2.4461877199303195 56.15565006556046 0 0 0
3130 475 5 0.417 12.741215723106418 2.8249567962074242 55.799617705666265 0 0 0
3131 475 5 0.417 11.278715200864353 3.1320858170149037 56.043783691849264 0 0 0
4592 962 5 0.417 21.339300351695258 4.744840378354193 50.078531947845846 0 0 0
2259 185 4 -0.834 19.33004643140982 1.1335429255592833 50.93396901523713 0 0 0
2260 185 5 0.417 19.72382915656096 1.9678456839438394 51.189876877421646 0 0 0
2261 185 5 0.417 19.463613278362143 0.562844545477062 51.690988182340114 0 0 0
2493 263 4 -0.834 21.861400450574344 2.49317703473686 51.35825078584277 0 0 0
2495 263 5 0.417 21.444311040561594 1.9448848247671486 52.02310178026572 0 0 0
4590 962 4 -0.834 21.368969072656306 5.387782687036796 50.78730533601867 0 0 0
4591 962 5 0.417 21.907864135665868 4.975646841392058 51.462842838622414 0 0 0
2494 263 5 0.417 22.6638133984538 2.8075799554281264 51.77526281389114 0 0 0
3854 716 5 0.417 22.515869346186562 0.5503702360308997 52.22351200494928 0 0 0
4176 824 4 -0.834 24.839412362810013 1.9689379211563782 50.85732505522295 0 0 0
4178 824 5 0.417 23.997357573225457 2.3921364902085087 50.688619801268565 0 0 0
2711 335 5 0.417 16.950072875298787 6.950738558453306 54.27298945216296 0 0 0
3556 617 5 0.417 20.47675725765495 8.112248319991666 50.93602560418416 0 0 0
4114 803 5 0.417 21.847445624620267 6.631314275661217 53.524203825093586 0 0 0
4115 803 5 0.417 22.14668926626234 7.149008901309203 52.13305373906888 0 0 0
2875 390 5 0.417 23.252804966536562 6.886203750915749 55.459807836290395 0 0 0
3284 526 5 0.417 24.738563528206086 6.457788162511782 53.242078370651676 0 0 0
4113 803 4 -0.834 22.507363529804948 7.106487452319472 53.018898399804584 0 0 0
2916 404 4 -0.834 19.985025451171165 -0.0612145609857133 56.13435256879314 0 0 0
2918 404 5 0.417 19.202851352105363 0.4883669542968675 56.08163990874071 0 0 0
2876 390 5 0.417 21.944052861015546 6.249982334470556 55.87842853074556 0 0 0
2874 390 4 -0.834 22.87663369881199 6.062350549721456 55.77025242347968 0 0 0
3110 468 5 0.417 32.7471601590718 -0.1269890050454798 49.51096243410695 0 0 0
3843 713 4 -0.834 28.02294744070662 2.224952380944932 50.11621656360989 0 0 0
2019 105 4 -0.834 27.752082794710606 1.7627391515828885 54.57360628716052 0 0 0
2020 105 5 0.417 27.799309987641298 0.8459565623824777 54.84544088199769 0 0 0
2021 105 5 0.417 27.214500996229717 2.184554645312434 55.24419727746437 0 0 0
4177 824 5 0.417 25.420676492227543 2.6849438183957295 51.11438988940958 0 0 0
3844 713 5 0.417 28.64254768710589 2.032501188953222 50.820256928460466 0 0 0
4228 841 5 0.417 30.743633361480455 0.6824258014894937 54.92458653202861 0 0 0
4613 969 5 0.417 33.626858571950585 2.179653160723444 53.30442438110805 -1 0 0
4656 984 4 -0.834 30.539940015368263 2.209952092196121 53.35363895491442 0 0 0
4657 984 5 0.417 30.83631280845942 2.996088198655926 52.89454424127751 0 0 0
4658 984 5 0.417 29.66342241865779 2.431886825003677 53.66840340088158 0 0 0
3282 526 4 -0.834 25.42649429898851 6.420719547276475 53.90690311211424 0 0 0
3283 526 5 0.417 25.435739465831535 5.506816423777732 54.19205284729193 0 0 0
4145 813 5 0.417 27.47217313987793 6.149089389771576 54.11851599027934 0 0 0
4143 813 4 -0.834 28.312852684348833 5.701316048507119 54.21532353363212 0 0 0
4144 813 5 0.417 28.708462124004402 6.0986091898780215 54.991381581200784 0 0 0
4533 943 4 -0.834 27.206178725073407 4.064031578529931 56.02153784730509 0 0 0
4535 943 5 0.417 26.896549124015493 4.961469192053704 55.89764272435549 0 0 0
3771 689 4 -0.834 33.351417725994345 4.94031659312791 55.67852673867511 0 0 0
4227 841 4 -0.834 30.10988124812181 0.8659255190809864 55.61834504565816 0 0 0
4229 841 5 0.417 30.60374961245829 1.3659324512608926 56.268500309472365 0 0 0
4534 943 5 0.417 28.153897737894354 4.149503358768866 56.1270746112934 0 0 0
2163 153 4 -0.834 -0.03717493757932036 15.894707755833164 49.93313015420204 0 0 0
2164 153 5 0.417 0.8706521745211899 16.194908797623228 49.98154535153727 0 0 0
2399 231 5 0.417 4.765979838985743 10.613214784069918 54.81816125381628 0 0 0
2397 231 4 -0.834 5.517502344270239 10.021514516470607 54.77669460558229 0 0 0
2398 231 5 0.417 6.2778640257872835 10.601790268734696 54.73492227178883 0 0 0
4275 857 4 -0.834 7.282654298737529 9.123330640663031 50.79503053508806 0 0 0
4276 857 5 0.417 7.8182696604790705 9.895549335031875 50.97781246452984 0 0 0
4277 857 5 0.417 6.430957693851949 9.47726297361683 50.53820460469443 0 0 0
4700 998 5 0.417 7.604378719086095 8.5382875834782 54.23026111706568 0 0 0
1872 56 4 -0.834 4.222024622947484 15.421901721742174 54.26366965150833 0 0 0
1873 56 5 0.417 3.4183590467476264 15.02451034717093 53.92778797324904 0 0 0
1874 56 5 0.417 4.687167483883182 14.700741122951705 54.688150835219616 0 0 0
3336 544 4 -0.834 3.6040895154832002 12.698576127070766 53.63637162340222 0 0 0
3337 544 5 0.417 3.888412091754615 12.808358361231477 52.72877959290952 0 0 0
3338 544 5 0.417 3.439396928046221 11.759565440145641 53.72440594524249 0 0 0
4434 910 4 -0.834 1.8443383860849545 13.439782229572614 51.517517216059495 0 0 0
4435 910 5 0.417 1.6359899095872035 14.37336250081896 51.55793445912345 0 0 0
4436 910 5 0.417 1.4226244343624568 13.065997902537896 52.29150519539738 0 0 0
4451 915 5 0.417 0.2511856673470626 11.819184546897947 51.776007594978104 1 0 0
2153 149 5 0.417 7.970423089614577 15.457178761608008 53.79344964435773 0 0 0
2460 252 4 -0.834 7.166957328181594 13.375452562530656 54.88629989610912 0 0 0
2461 252 5 0.417 7.148134045610663 12.545029743217652 55.36238643330539 0 0 0
2462 252 5 0.417 7.878605508165581 13.869622316527044 55.29369145909954 0 0 0
4198 831 5 0.417 9.191588241139552 10.744722432686496 49.886216330139185 0 0 0
2257 184 5 0.417 14.030720488195014 8.36060039160138 50.006028463757154 0 0 0
2258 184 5 0.417 13.261681676153097 9.644730700940826 50.2350299948957 0 0 0
3001 432 5 0.417 12.325218655116721 16.203106962782705 50.17528246201555 0 0 0
4699 998 5 0.417 9.11611900835332 8.5543357508723 54.14519174602916 0 0 0
2256 184 4 -0.834 13.84278765600703 9.022010059303827 50.67223658409301 0 0 0
1971 89 4 -0.834 9.464574747665342 11.597718812676446 51.45496733306421 0 0 0
1972 89 5 0.417 10.243822290173846 12.153871521065561 51.464033632840575 0 0 0
1973 89 5 0.417 8.730862420788295 12.21205311629434 51.484536794571376 0 0 0
2151 149 4 -0.834 8.537390925022484 15.728042756833503 53.07109590009446 0 0 0
2152 149 5 0.417 8.696795004476495 16.659085935177675 53.227184661310844 0 0 0
3000 432 4 -0.834 12.373980050596284 15.610030157171485 50.925280456204455 0 0 0
3002 432 5 0.417 11.48411438060469 15.595666307642015 51.27819337940223 0 0 0
3318 538 4 -0.834 14.689944254421947 14.770564682918646 53.714806461706715 0 0 0
3319 538 5 0.417 13.78021501605821 14.995089406036213 53.518347504946 0 0 0
3320 538 5 0.417 14.629263287904962 14.062476491744954 54.356323177089855 0 0 0
3508 601 5 0.417 12.825571365137494 14.206612850343273 54.882849339484046 0 0 0
4280 858 5 0.417 14.453377128413026 16.6199403000742 53.076199060550465 0 0 0
4158 818 4 -0.834 11.160092699001737 8.547591965884097 55.9963282211423 0 0 0
3112 469 5 0.417 14.227687297537463 12.04358198894653 56.204694376886856 0 0 0
3507 601 4 -0.834 12.615987311301023 13.645659430805022 55.62985704902464 0 0 0
3509 601 5 0.417 11.687365429430777 13.806884798449214 55.79803116585154 0 0 0
4607 967 5 0.417 17.502522959521457 11.83609091861484 49.50602866311448 0 0 0
3379 558 5 0.417 17.985070500102612 10.962989165240419 50.95561727174527 0 0 0
3555 617 4 -0.834 19.54746676496372 8.330013726598164 50.86111118775487 0 0 0
3557 617 5 0.417 19.38980896399693 8.955827157922617 51.56830022267809 0 0 0
4065 787 4 -0.834 19.51907630296277 10.226683608562295 54.465947242226 0 0 0
4066 787 5 0.417 20.250840477230195 10.842901957818501 54.503509279874145 0 0 0
4067 787 5 0.417 18.7413925578577 10.78124188133361 54.400465327679825 0 0 0
3090 462 4 -0.834 24.78724717008759 10.273095547796643 50.75525670705774 0 0 0
3092 462 5 0.417 23.83048555324636 10.244393375543096 50.77521063258612 0 0 0
4365 887 4 -0.834 23.35104893334275 10.962097439188588 53.23719348032995 0 0 0
3058 451 5 0.417 19.09015301913743 16.676813200848148 53.84427918086952 0 0 0
3059 451 5 0.417 19.652815738951094 16.302294602604512 55.19926978052848 0 0 0
3378 558 4 -0.834 17.63346188051118 11.632258675485632 51.54303914919424 0 0 0
3380 558 5 0.417 17.70646562494991 12.448484751151403 51.048003588113836 0 0 0
3519 605 4 -0.834 17.836629738412235 12.658110034354738 54.36118110561905 0 0 0
3520 605 5 0.417 17.49400900923236 11.950575004590917 53.814719779018546 0 0 0
3521 605 5 0.417 17.06048724790557 13.04682797927405 54.76505726893416 0 0 0
2932 409 5 0.417 24.833590075896574 14.938860803712739 51.4214034785211 0 0 0
3091 462 5 0.417 25.013402001538786 11.072269751490245 51.23148075813042 0 0 0
4366 887 5 0.417 24.240128159662046 11.080018648584089 53.57222703220236 0 0 0
4367 887 5 0.417 22.790929364156444 11.383558780703138 53.88930633004216 0 0 0
4727 1007 5 0.417 25.130174039498986 15.736146700123557 54.547498534337336 0 0 0
2479 258 5 0.417 24.325476961608516 14.642878153662668 56.086398190705644 0 0 0
2165 153 5 0.417 33.36500377925515 16.65010916443178 50.21213659384161 -1 0 0
3439 578 5 0.417 29.202382467516323 16.570454170579985 49.46179529138511 0 0 0
4167 821 4 -0.834 29.61045976279081 11.127256449749648 50.34627068251082 0 0 0
4169 821 5 0.417 30.055607781836613 11.447309173630277 49.5613985569146 0 0 0
3124 473 5 0.417 27.462152349159275 10.378922314371307 53.839409306597084 0 0 0
2553 283 4 -0.834 33.12307321576006 8.419700753013501 52.03158953683353 0 0 0
2554 283 5 0.417 33.40237271944215 9.329140954413102 52.138944480763826 0 0 0
2555 283 5 0.417 32.19484221806234 8.478864412283176 51.80464979918621 0 0 0
3123 473 4 -0.834 28.305917164591143 10.830086022568272 53.80583846443648 0 0 0
3125 473 5 0.417 28.698686901668598 10.543534760609083 52.981074823070735 0 0 0
4168 821 5 0.417 30.061401211322845 10.310682558602753 50.561848164017306 0 0 0
2931 409 4 -0.834 25.43254133500059 14.357664191855678 50.952273806727106 0 0 0
2933 409 5 0.417 25.76302839300859 13.760726901543732 51.623883021337285 0 0 0
4725 1007 4 -0.834 25.724150294423573 14.999146867082004 54.69115861734263 0 0 0
4726 1007 5 0.417 26.599799266117273 15.37491003099571 54.598122681278056 0 0 0
2421 239 4 -0.834 29.863015462482053 12.725584043023094 53.74945681109161 0 0 0
2422 239 5 0.417 30.54311334315913 13.13426148069285 53.21367291618594 0 0 0
2423 239 5 0.417 29.44789446608769 13.45599229525995 54.20857890993405 0 0 0
3981 759 4 -0.834 32.62759549481501 13.547078789610852 52.6383736208926 0 0 0
3982 759 5 0.417 33.45224672509752 14.032688123064172 52.66573590308053 0 0 0
3983 759 5 0.417 31.955217283116465 14.205793410258144 52.813351783755955 0 0 0
4443 913 4 -0.834 32.796185923897944 15.449910172631782 54.68649769659121 0 0 0
4444 913 5 0.417 33.253305248854716 16.267695299297706 54.489306979021556 0 0 0
4445 913 5 0.417 31.892116574886064 15.715222290502943 54.85644729350995 0 0 0
4449 915 4 -0.834 33.45018127386555 11.384075895174556 52.23147207587359 0 0 0
4450 915 5 0.417 32.68405561447548 11.550062943643955 51.68182259037824 0 0 0
2751 349 4 -0.834 31.727213256690035 11.995314052109828 56.45207163023001 0 0 0
2752 349 5 0.417 31.37973905086876 12.799926101023164 56.06674593997571 0 0 0
3072 456 4 -0.834 0.7119421944489424 22.07430545511945 50.41110306004574 0 0 0
4743 1013 4 -0.834 4.64984864491239 20.43975050804874 49.4211497197285 0 0 0
4745 1013 5 0.417 4.991326691519598 20.747219593971437 50.26107249819735 0 0 0
4356 884 4 -0.834 7.059794988630968 20.04880911604296 50.066523246744545 0 0 0
4358 884 5 0.417 7.800832318026701 19.74834658467621 49.54002471379321 0 0 0
3630 642 4 -0.834 3.27452243367704 23.51373356489678 49.61757245720247 0 0 0
3631 642 5 0.417 2.480933740463144 24.042603986300332 49.70199892744883 0 0 0
3632 642 5 0.417 3.06890045611906 22.69776090607864 50.07421562999465 0 0 0
2094 130 4 -0.834 7.973512263784969 24.277245067008128 49.6563024514114 0 0 0
3074 456 5 0.417 -0.23190322638591254 22.02222236180299 50.562951466824146 0 0 0
3159 485 4 -0.834 0.252685188890387 19.80440922384788 53.80698814743689 0 0 0
3160 485 5 0.417 1.08259849895707 20.2813519336004 53.78738424383419 0 0 0
4428 908 4 -0.834 5.015971528609658 21.05858228320173 52.61406814785767 0 0 0
4538 944 5 0.417 3.8326172441191013 20.254042713160146 55.04153017380529 0 0 0
2631 309 4 -0.834 8.055433605509595 22.242131054922403 54.46854814445387 0 0 0
2940 412 4 -0.834 7.54847580920175 19.28090147471479 53.736603210166344 0 0 0
2941 412 5 0.417 7.04362682489277 19.302944005138045 52.92342648284255 0 0 0
2942 412 5 0.417 7.597757464593049 18.35206817418629 53.96343967046277 0 0 0
4357 884 5 0.417 7.347658960083238 19.935897718478614 50.97261381164452 0 0 0
4429 908 5 0.417 5.473030342451395 21.51278038008966 51.90596074380679 0 0 0
4430 908 5 0.417 5.709803610124015 20.61334626765228 53.10087067354045 0 0 0
3073 456 5 0.417 0.9805904892234477 22.884191851057892 50.84529988807358 0 0 0
2632 309 5 0.417 7.897939528170698 22.416544496211547 55.396659315512885 0 0 0
2142 146 4 -0.834 1.9161768760829623 18.756331108439046 56.21558543265969 0 0 0
2143 146 5 0.417 1.704205784411601 19.689634916789284 56.19054497683736 0 0 0
3214 503 5 0.417 5.383736230940229 18.460253380698063 56.241505798038354 0 0 0
4536 944 4 -0.834 4.235005687107998 20.626488644235806 55.826375590082506 0 0 0
4537 944 5 0.417 5.0684261740962695 20.98570146182994 55.521431003505974 0 0 0
2649 315 4 -0.834 10.96341724020228 18.497177863893256 50.30043025374974 0 0 0
2650 315 5 0.417 10.566221193732448 17.846269878750253 49.72149255820999 0 0 0
2651 315 5 0.417 11.479246452779355 19.054251314072435 49.717160029696295 0 0 0
2095 130 5 0.417 8.891485199339947 24.548502512751867 49.675272666198374 0 0 0
1986 94 4 -0.834 10.237982764119263 22.27681145314529 54.039640220458224 0 0 0
2633 309 5 0.417 8.482116586935517 21.385185480170264 54.45438080394174 0 0 0
4111 802 5 0.417 16.010438468364402 18.664517705565824 54.47112327972403 0 0 0
4278 858 4 -0.834 15.010891786040824 17.39506201711583 53.00564053346929 0 0 0
4279 858 5 0.417 14.5116538213583 18.089758106282247 53.4354934910201 0 0 0
1987 94 5 0.417 10.661811860767386 22.461826101304602 54.87794402113498 0 0 0
1988 94 5 0.417 9.747463544980906 23.073797175880717 53.837601957830124 0 0 0
3141 479 4 -0.834 16.578552928207753 23.524578008143003 52.63280970519375 0 0 0
3143 479 5 0.417 15.856846522925668 24.15364922312293 52.63771217890277 0 0 0
3244 513 5 0.417 13.10198404507613 24.700244681635898 53.95330531172515 0 0 0
3636 644 4 -0.834 8.836531401066747 18.95663061573819 56.196582865367354 0 0 0
3637 644 5 0.417 8.482372507736223 19.671818855956527 55.66772369751412 0 0 0
3638 644 5 0.417 8.596294037539185 18.162744492612564 55.71841386645258 0 0 0
2064 120 4 -0.834 14.335429156597678 17.83251688807661 56.30070117470291 0 0 0
2065 120 5 0.417 15.234523052438782 17.97118714780921 56.0023465263221 0 0 0
4161 819 4 -0.834 15.43270125702658 24.942148782977846 56.014652686902714 0 0 0
4162 819 5 0.417 16.0291765405475 24.2696382494682 56.344139529040675 0 0 0
2234 176 5 0.417 20.95998880524006 18.983904478885005 49.55874638208601 0 0 0
2805 367 4 -0.834 17.723031470078848 21.4563617885072 50.23785963040121 0 0 0
2806 367 5 0.417 18.220500232462552 22.273201924926653 50.19413571420119 0 0 0
1914 70 4 -0.834 25.128698251463604 20.903254257273495 50.13485189348978 0 0 0
1916 70 5 0.417 24.508301802380714 21.62317071417282 50.01890663792207 0 0 0
3549 615 4 -0.834 24.620539478359504 17.63923207733808 49.63252963418592 0 0 0
3057 451 4 -0.834 19.04410638280852 16.905765046132906 54.77275940132943 0 0 0
4110 802 4 -0.834 16.792108817171233 18.13951320396792 54.29798605409164 0 0 0
4112 802 5 0.417 17.471735876299682 18.78160443699335 54.09197472499899 0 0 0
4116 804 4 -0.834 23.02256281107858 20.658874341936357 51.95576956010151 0 0 0
4117 804 5 0.417 23.882392874382706 21.06832380092802 52.05404552948894 0 0 0
4118 804 5 0.417 22.4532351551285 21.151144954590567 52.54750465855515 0 0 0
3142 479 5 0.417 17.368011544231077 24.064650305038846 52.673940817678734 0 0 0
4254 850 4 -0.834 19.382371451325607 24.61805010868011 51.37723942825851 0 0 0
4255 850 5 0.417 19.58530197341396 24.53714718222735 50.445097443400755 0 0 0
3099 465 4 -0.834 24.33216923012461 24.37620296676326 54.04384206718279 0 0 0
3100 465 5 0.417 24.78199213764345 23.80737397514256 53.41877591986438 0 0 0
3101 465 5 0.417 23.96691453931181 25.08039132709261 53.5078173271555 0 0 0
2295 197 4 -0.834 20.496977376808434 22.970120955162557 56.33616211615523 0 0 0
2297 197 5 0.417 20.103057921243064 22.855405658214643 55.47112880583404 0 0 0
1915 70 5 0.417 25.97065554446174 21.333717882673863 50.284597498376755 0 0 0
3550 615 5 0.417 25.31678192797973 17.83757268617897 50.25904556850609 0 0 0
3438 578 4 -0.834 29.810867660855656 17.239029526600305 49.77702143971712 0 0 0
4170 822 4 -0.834 25.785728804601426 25.056163845417558 49.808377535593095 0 0 0
4171 822 5 0.417 26.340707202095622 24.27639223791426 49.78450329848518 0 0 0
2202 166 4 -0.834 27.266634593067113 18.619248309029885 55.20053612239511 0 0 0
2204 166 5 0.417 26.713207438230054 19.384095568010167 55.04134498601644 0 0 0
2904 400 4 -0.834 26.473115493832413 18.73714836930007 52.11387787146558 0 0 0
2905 400 5 0.417 26.682630905793875 18.067638875937188 52.765395401790116 0 0 0
2906 400 5 0.417 27.04372561420398 18.536722005181392 51.37168643864137 0 0 0
2169 155 4 -0.834 30.317702641611877 19.55638314086247 53.81491470731383 0 0 0
2170 155 5 0.417 30.3160110139108 20.422737048715057 53.407431203212234 0 0 0
2171 155 5 0.417 29.41889763075577 19.242202264955072 53.71464162645857 0 0 0
2203 166 5 0.417 28.10058985590604 18.98398975185773 55.49734762507191 0 0 0
2778 358 4 -0.834 28.963662105804 21.579277892538162 50.84581348103578 0 0 0
2779 358 5 0.417 28.580211549354235 20.71261291465314 50.709900832715824 0 0 0
2780 358 5 0.417 29.82376129751815 21.529382775205022 50.42825555866587 0 0 0
3161 485 5 0.417 33.504715789242624 20.487443972729842 53.8693994960687 -1 0 0
3219 505 4 -0.834 31.98442018803055 18.52919584151622 55.227770372563896 0 0 0
3220 505 5 0.417 32.81358805159437 18.664030715131002 54.76851557084774 0 0 0
3440 578 5 0.417 29.937638637865557 17.030855255615563 50.70287637202579 0 0 0
2079 125 4 -0.834 27.0439678609512 24.879565780903963 55.26985160145851 0 0 0
3084 460 4 -0.834 32.059175499917956 24.51496993122742 55.03402226432684 0 0 0
3085 460 5 0.417 32.81533056670729 25.101748480570798 55.05715755050354 0 0 0
3086 460 5 0.417 31.301238380804126 25.098372501251525 55.07630166778334 0 0 0
3694 663 5 0.417 31.128590348392713 24.57730290986524 51.93971959416996 0 0 0
3221 505 5 0.417 31.833857146317538 19.34986937258152 55.69728127538356 0 0 0
4293 863 4 -0.834 0.8066914610785513 31.452158014564922 49.542526126885505 0 0 0
4295 863 5 0.417 1.251660278204977 31.09769542669877 50.31257404632419 0 0 0
4437 911 4 -0.834 3.0754820579712505 25.98031775043768 53.56941120177126 0 0 0
4438 911 5 0.417 2.8014784507375468 25.880235866060882 52.65753379714924 0 0 0
4439 911 5 0.417 2.4767189546378057 25.419460794276752 54.062905863711364 0 0 0
2124 140 4 -0.834 7.992197800143924 25.895980221753945 51.291963186328026 0 0 0
2125 140 5 0.417 7.716238575414528 25.97215699337233 52.20555958046493 0 0 0
2538 278 4 -0.834 2.8433437136312865 29.5159563714023 54.308633279878336 0 0 0
2539 278 5 0.417 3.670422711626922 29.74311101292956 54.73402235524983 0 0 0
2540 278 5 0.417 2.2201120986616383 30.166435057358807 54.632785398876415 0 0 0
2742 346 4 -0.834 0.8618342195343085 30.93049980901098 51.88642223040307 0 0 0
2743 346 5 0.417 1.7417869847595004 31.184383097099705 51.607421913202856 0 0 0
2744 346 5 0.417 0.3382786485609567 31.72523845704454 51.78204403443853 0 0 0
3290 528 5 0.417 3.612142064779196 32.98531480705026 51.94654208309149 0 -1 0
4002 766 4 -0.834 2.4493748809027434 28.461190775030005 51.85023373061153 0 0 0
4003 766 5 0.417 3.2856288697929634 28.846572496674966 52.11248354801055 0 0 0
4004 766 5 0.417 1.8227969328587048 29.18243494716792 51.912053559221185 0 0 0
3300 532 4 -0.834 6.493839572182024 32.64375692990002 51.412184421228005 0 0 0
3301 532 5 0.417 6.574834586095272 32.916743953924346 52.326259174944894 0 0 0
3302 532 5 0.417 7.288525027635837 32.13785548647001 51.24144040851345 0 0 0
3907 734 5 0.417 7.957550379469203 31.267927619254028 55.05399280550851 0 0 0
3908 734 5 0.417 8.054081719771846 31.276962084144838 53.542882908881204 0 0 0
4123 806 5 0.417 6.075192611749729 30.689755348716243 56.08969089819772 0 0 0
2126 140 5 0.417 8.891986829597284 25.572307943841814 51.33919370952546 0 0 0
3384 560 4 -0.834 10.612580981294798 27.8176023983573 50.47310922813038 0 0 0
4433 909 5 0.417 10.825561745143085 26.769401037567363 53.891610506812874 0 0 0
3243 513 4 -0.834 13.655942419778437 25.422071878704372 54.25114820795338 0 0 0
3245 513 5 0.417 13.792512631650952 25.95808064362105 53.4697021527566 0 0 0
4431 909 4 -0.834 11.55426243439332 26.15027421010016 53.84373520941448 0 0 0
4432 909 5 0.417 12.337414044739928 26.700987214701836 53.84185890736262 0 0 0
4601 965 5 0.417 13.594407180317198 27.910226636567486 50.62698410928081 0 0 0
4731 1009 4 -0.834 14.330854192738668 25.30985869161926 51.49570521382473 0 0 0
4732 1009 5 0.417 15.192485341335164 25.580296479717262 51.81362018198356 0 0 0
4733 1009 5 0.417 13.914807839583569 26.122981073165974 51.20873451127541 0 0 0
3386 560 5 0.417 9.864282358768673 28.41313030424744 50.51794724182336 0 0 0
3906 734 4 -0.834 8.588838634139599 31.31803714502748 54.33595455275969 0 0 0
4311 869 4 -0.834 9.160999200019525 30.221365071747602 52.02959324902652 0 0 0
4312 869 5 0.417 8.234900604499959 30.12220736450385 52.25123238251821 0 0 0
4313 869 5 0.417 9.500136314181683 29.326272945010654 52.009323221671856 0 0 0
1902 66 4 -0.834 14.855388970742423 31.60516177127512 53.24897707802684 0 0 0
1903 66 5 0.417 14.828105244710892 32.15058587739827 54.03535034178306 0 0 0
1904 66 5 0.417 13.958164215798329 31.620102722957586 52.915241742982055 0 0 0
2481 259 4 -0.834 13.550799099235036 28.787751288929854 55.28968310626618 0 0 0
2483 259 5 0.417 13.609387894090482 28.232139688088104 54.51220136276869 0 0 0
2979 425 4 -0.834 12.609044190490508 31.570430545332734 50.80653559535334 0 0 0
2980 425 5 0.417 13.402052386372207 31.973111218591193 51.16093796210616 0 0 0
2981 425 5 0.417 12.097616242825316 32.30532804797738 50.46744580386498 0 0 0
3385 560 5 0.417 11.370336997836159 28.369125933846696 50.66866580225172 0 0 0
4599 965 4 -0.834 13.542159826567572 28.82625224287061 50.90044719441094 0 0 0
4600 965 5 0.417 13.201174399243282 28.790819587622043 51.79436454345214 0 0 0
4163 819 5 0.417 15.992384675329907 25.702539878142098 55.855987582365316 0 0 0
2457 251 4 -0.834 11.084078127981225 31.995917225188972 55.7786860139669 0 0 0
2459 251 5 0.417 11.204892557810537 31.04981317064024 55.861786876940556 0 0 0
2482 259 5 0.417 13.1905437320677 28.215259026202126 55.96724007490705 0 0 0
4256 850 5 0.417 19.52879600016349 25.543210852641927 51.57536113313632 0 0 0
3039 445 4 -0.834 20.611698061670502 31.642603355298455 51.35645584276175 0 0 0
3040 445 5 0.417 20.776957439596142 31.26986635868669 52.22269556143387 0 0 0
3041 445 5 0.417 20.392215842706854 32.55872465776117 51.52723080261593 0 0 0
3381 559 4 -0.834 18.3591964386656 29.840286465148974 50.642718333976795 0 0 0
3382 559 5 0.417 17.911317553550145 30.680372090173126 50.74408602207273 0 0 0
3383 559 5 0.417 19.14506337266561 29.920431481173377 51.1836478119799 0 0 0
3543 613 4 -0.834 21.58971048277236 32.43263889619946 54.31101931546275 0 0 0
3544 613 5 0.417 21.821308449619014 32.034041992759256 55.150124583201766 0 0 0
3545 613 5 0.417 21.747310603486532 33.36838230772242 54.4381461532014 0 0 0
4539 945 4 -0.834 17.279537477586178 30.02792368352788 54.52053062400828 0 0 0
4540 945 5 0.417 18.229472795846583 29.908728265235307 54.526017572964626 0 0 0
4541 945 5 0.417 17.121278137454603 30.662504848522822 53.821334307984415 0 0 0
2544 280 4 -0.834 24.50079936796804 32.512114039901945 53.637926516440345 0 0 0
2545 280 5 0.417 23.96135354239039 32.727329321150584 54.399041060993646 0 0 0
2546 280 5 0.417 24.301756439565498 31.593754283453464 53.45459066841318 0 0 0
3852 716 4 -0.834 22.596699012725562 33.557494583469946 52.50053071957345 0 -1 0
3853 716 5 0.417 23.45348696239232 33.510472883364294 52.925169575430104 0 -1 0
2441 245 5 0.417 19.589380589895324 28.577622317197346 55.80170950207003 0 0 0
3733 676 5 0.417 21.514063107297577 31.40055279041365 56.35326971770715 0 0 0
4203 833 4 -0.834 18.378612496022008 32.23080830171428 56.36229580898057 0 0 0
4205 833 5 0.417 19.037964859296814 31.538297276577442 56.41023027553575 0 0 0
2040 112 4 -0.834 26.26195308083244 27.91399957591816 50.394372463941764 0 0 0
2959 418 5 0.417 27.761385243601275 30.59028954236194 50.154165946088085 0 0 0
3108 468 4 -0.834 33.61151907447877 33.42743965696887 49.700319273887416 0 -1 0
4332 876 4 -0.834 31.712466162977545 28.38674802520005 50.36454146189805 0 0 0
4334 876 5 0.417 31.410166785454265 29.088920820097112 49.788188087124176 0 0 0
2080 125 5 0.417 27.749847952317136 25.49832093611802 55.081463396393836 0 0 0
4172 822 5 0.417 25.92119948511332 25.42050977569349 50.6833143902731 0 0 0
2028 108 4 -0.834 29.265608506823444 27.202372371323495 53.97067226502213 0 0 0
2029 108 5 0.417 28.569630239992172 27.384682810598356 53.339014196332535 0 0 0
2030 108 5 0.417 30.051874275945394 27.581782043689838 53.57767200948837 0 0 0
3693 663 4 -0.834 30.580426324891427 25.359534134054833 52.004875424748484 0 0 0
3695 663 5 0.417 31.069121536815068 25.947813303595275 52.58082626674075 0 0 0
4200 832 4 -0.834 33.407952140111234 25.71879572915989 51.666022957962056 0 0 0
4201 832 5 0.417 33.34337244033366 25.7607516567246 50.71172535045942 0 0 0
4202 832 5 0.417 32.59413821644607 25.297624103392547 51.943396568628806 0 0 0
2041 112 5 0.417 26.875741005456316 28.573040763019492 50.71924761473747 0 0 0
2042 112 5 0.417 25.39736426390734 28.298029941574537 50.541415389373896 0 0 0
2958 418 4 -0.834 28.513626321752923 30.48594213911696 50.73714084887895 0 0 0
2960 418 5 0.417 28.778189223439004 29.57250185622869 50.626469805089435 0 0 0
4077 791 4 -0.834 32.603903883152256 31.99274849520018 54.03348284606662 0 0 0
4078 791 5 0.417 33.36936309760428 32.56709177816192 54.06206164468996 0 0 0
4079 791 5 0.417 31.855349257727912 32.58818825770168 54.075102846883446 0 0 0
4308 868 4 -0.834 32.5932947151248 28.457543818118143 53.83858241407146 0 0 0
4309 868 5 0.417 33.321859677153384 29.07863049549172 53.84627644499554 0 0 0
4310 868 5 0.417 31.8129576925143 29.001559589077722 53.94691401192564 0 0 0
4333 876 5 0.417 32.62152624354814 28.61299975723565 50.56211343888444 0 0 0
2081 125 5 0.417 26.52173393247674 25.310091652934013 55.94700295870048 0 0 0
2445 247 4 -0.834 32.6291016443069 26.939601738408786 55.7278185261282 0 0 0
2446 247 5 0.417 33.32311937977279 27.59405796989538 55.80931199565125 0 0 0
2447 247 5 0.417 31.849617553728397 27.444120440460328 55.49440860201863 0 0 0
4403 899 5 0.417 27.282768179670796 32.98970597514674 55.934883773094406 0 0 0
2367 221 4 -0.834 3.167906251501357 4.637267815595951 57.715848007319735 0 0 0
2369 221 5 0.417 3.60499404372093 4.357096469367804 58.520256512202245 0 0 0
3535 610 5 0.417 1.2127224499432607 5.103384962615473 59.54631387014368 0 0 0
4761 1019 4 -0.834 0.06680276838501659 3.458437686334819 57.61489429706748 0 0 0
4762 1019 5 0.417 0.28807264402136645 3.766117531369951 58.49409138577217 0 0 0
2946 414 4 -0.834 6.859910149422767 0.23366785848266627 58.61674885254052 0 0 0
2947 414 5 0.417 7.378189104936452 0.028612528014674538 57.83831838199574 0 0 0
2948 414 5 0.417 7.331369987272487 -0.18623918903676825 59.33648384458641 0 0 0
3807 701 4 -0.834 6.453127410286496 2.564040984512913 60.120149624102034 0 0 0
3808 701 5 0.417 6.058443233511547 2.2443658514562483 59.30857894222217 0 0 0
2368 221 5 0.417 3.3506766313997596 5.575249701963414 57.657540800059856 0 0 0
3534 610 4 -0.834 0.3727270277594685 5.476504980943965 59.2783512704078 0 0 0
3536 610 5 0.417 0.5267836047247052 5.802225899966923 58.391340999385214 0 0 0
3018 438 4 -0.834 2.417815845992601 5.021430284440702 63.52458215166405 0 0 0
3019 438 5 0.417 2.6561226489959746 5.393132905051943 62.6750753602646 0 0 0
3066 454 4 -0.834 2.5175594495790405 1.727896356354347 61.59075310855987 0 0 0
3067 454 5 0.417 2.724420654696263 2.2240332318974914 62.3830102686392 0 0 0
3068 454 5 0.417 1.6040183853129482 1.4647701926735766 61.70398785744147 0 0 0
3339 545 4 -0.834 1.6268714130767954 4.474300163043768 60.95608598145027 0 0 0
3340 545 5 0.417 1.6286545565137587 5.201768339567043 61.57850196188981 0 0 0
3341 545 5 0.417 0.7082410406580089 4.211148354766512 60.897059340410884 0 0 0
4703 999 5 0.417 4.986246460898172 3.8211812305385373 62.91706073921558 0 0 0
2964 420 4 -0.834 6.643976997996478 0.7779191161981227 63.30364438474118 0 0 0
2965 420 5 0.417 7.529052764858397 1.1368374307145714 63.23706121954893 0 0 0
2966 420 5 0.417 6.070833271501163 1.5438462789022207 63.265217606313996 0 0 0
3809 701 5 0.417 5.748583543581451 2.5122980672099002 60.766334869362424 0 0 0
4404 900 4 -0.834 6.316367988242541 5.323365636715248 60.749190030797706 0 0 0
4405 900 5 0.417 7.258868728263726 5.327197442467472 60.917393581558535 0 0 0
4702 999 5 0.417 5.752170002526985 5.084686188629721 63.248375380490884 0 0 0
2773 356 5 0.417 5.669371085998744 7.561273560199554 63.01860971973218 0 0 0
4406 900 5 0.417 6.046511907202763 6.233390188958518 60.87428107987307 0 0 0
2160 152 4 -0.834 10.384611740333257 2.303395254284003 58.74257235439936 0 0 0
2162 152 5 0.417 10.606832834302294 1.973455722901236 59.613418181212616 0 0 0
4282 859 5 0.417 10.668117303053059 4.691066694489962 59.84146655204562 0 0 0
2161 152 5 0.417 11.183261305378885 2.181742007260177 58.22878823478512 0 0 0
4851 1048 7 0.342 13.488955743857726 4.6758284524231595 58.083371255412196 0 0 0
4850 1048 7 0.342 13.863003649106393 5.092503464586679 56.556228513927266 0 0 0
4849 1048 7 0.342 12.324275794250092 4.669122993947393 56.8843652878159 0 0 0
4848 1048 6 -1.026 13.127082149864217 5.131376736681775 57.23144312284156 0 0 0
4159 818 5 0.417 11.163747122688196 7.831006977812382 56.631235587368515 0 0 0
2700 332 4 -0.834 15.660356848856852 1.35109548872575 61.47706346610432 0 0 0
2701 332 5 0.417 16.30521211590569 0.9411620584624204 60.90023504784436 0 0 0
2702 332 5 0.417 14.941287878688117 1.598841019068274 60.895533824174926 0 0 0
3411 569 4 -0.834 11.92493956033852 1.6577116722213907 61.669935338739386 0 0 0
3412 569 5 0.417 12.187080449236975 0.8527760236319045 61.22274912281402 0 0 0
3413 569 5 0.417 12.097814006106184 2.3525809713974284 61.03441521171151 0 0 0
4281 859 4 -0.834 11.112745216580462 4.796314095450004 60.68280106479985 0 0 0
4283 859 5 0.417 11.659995743502982 4.01499476743744 60.764481693879496 0 0 0
3593 629 5 0.417 10.500057404337129 7.583266061822495 62.905753686210055 0 0 0
2733 343 4 -0.834 13.865174269363015 7.276904376882368 61.137101877960504 0 0 0
2734 343 5 0.417 14.61851301873637 7.196198777120529 61.722407009122335 0 0 0
2735 343 5 0.417 13.919912426815307 8.170258482679902 60.797194630863885 0 0 0
3591 629 4 -0.834 11.139271751007962 6.886336650331685 63.05511625303287 0 0 0
3592 629 5 0.417 11.907828460422088 7.153350379055673 62.55049856295669 0 0 0
2917 404 5 0.417 20.259690753375175 -0.0006873242322993954 57.049508411552196 0 0 0
2991 429 4 -0.834 17.574157621626227 4.1024226299734945 57.33961996670928 0 0 0
2992 429 5 0.417 17.11017638666713 3.90102479348781 58.15250069992344 0 0 0
2993 429 5 0.417 17.115754305129617 3.595004019327387 56.669539737297136 0 0 0
3246 514 4 -0.834 21.00702569671258 0.6383151615679793 58.64677685515066 0 0 0
3247 514 5 0.417 21.044527426115735 1.2630372222708068 59.37129789277193 0 0 0
3248 514 5 0.417 21.419178681097208 -0.15408970478940096 58.99150748605791 0 0 0
3370 555 5 0.417 22.20088439554756 3.5134441336996503 58.17730466521005 0 0 0
3371 555 5 0.417 21.618778524021085 2.396755925230131 57.33646386825313 0 0 0
2050 115 5 0.417 24.64338078555765 0.9485105785378197 57.56427015359511 0 0 0
3369 555 4 -0.834 22.449198143571362 2.7485239871903255 57.65783164878059 0 0 0
3873 723 4 -0.834 24.092071912039234 5.138296745092403 58.93875196814009 0 0 0
2871 389 4 -0.834 21.305020950504495 6.919844121762869 57.70866463599623 0 0 0
2872 389 5 0.417 22.184897315813352 7.263726460921722 57.86415508770491 0 0 0
2873 389 5 0.417 20.917483276786125 6.848597152975823 58.58122019109727 0 0 0
4035 777 4 -0.834 19.74631214473789 7.348495409538402 60.32187930759812 0 0 0
4036 777 5 0.417 20.269526568795644 8.122820497170505 60.52992289046662 0 0 0
3874 723 5 0.417 24.78374459135077 5.681549717473332 58.560492964009214 0 0 0
3875 723 5 0.417 23.367166764157663 5.744709986420718 59.091690744029336 0 0 0
2640 312 4 -0.834 20.638450676575868 7.4478195065523005 62.43173244183264 0 0 0
2641 312 5 0.417 21.569726901476944 7.660493766089337 62.49583402231702 0 0 0
2642 312 5 0.417 20.20974030794175 8.066036868301001 63.023872184012085 0 0 0
4037 777 5 0.417 18.878965581928345 7.54208357578556 60.67803707803256 0 0 0
2049 115 4 -0.834 25.495947641551734 1.1917347924280104 57.92563770033586 0 0 0
2051 115 5 0.417 25.33441707601601 1.3122189824558828 58.86158973135233 0 0 0
2231 175 5 0.417 27.82736730489219 2.4354785870128723 59.68019927425978 0 0 0
2229 175 4 -0.834 28.48562214505356 2.2704452043396675 60.35553571578362 0 0 0
2230 175 5 0.417 29.32113042504096 2.457793721373494 59.92723534092081 0 0 0
4563 953 4 -0.834 30.780379380604284 0.7148085165776374 59.43115144813561 0 0 0
4564 953 5 0.417 31.700580538400498 0.8274699323721376 59.192086613982404 0 0 0
4565 953 5 0.417 30.489189569399038 1.5909578362594397 59.68450025724735 0 0 0
4763 1019 5 0.417 33.2074453446446 3.9597284689456846 57.37421958229608 -1 0 0
4212 836 4 -0.834 27.201420066791172 6.810405227002906 58.573279588379265 0 0 0
4213 836 5 0.417 26.651665957500132 7.437015100986827 59.04417792834851 0 0 0
4214 836 5 0.417 26.712447716947462 6.615664777339395 57.77353153015864 0 0 0
3773 689 5 0.417 33.308268921057554 5.462943624521261 56.47953481064967 0 0 0
3471 589 4 -0.834 27.648232875660373 4.351517660168783 62.75302650820048 0 0 0
3472 589 5 0.417 27.660637298004012 3.451484641878095 63.079218872948026 0 0 0
3690 662 4 -0.834 27.576710615172566 0.756337771317032 63.29027691229096 0 0 0
3691 662 5 0.417 27.271278248274108 0.8005714298966923 62.383982692981675 0 0 0
3473 589 5 0.417 28.4326022223614 4.420268449046394 62.208368063371964 0 0 0
4092 796 4 -0.834 31.127191538130376 3.5778541141558 61.36432726501814 0 0 0
4093 796 5 0.417 31.953948885938164 3.153364344587676 61.134337069940095 0 0 0
4094 796 5 0.417 31.16207276819781 4.426524355769047 60.922561616240245 0 0 0
3825 707 4 -0.834 29.526459974445846 6.192027303302786 61.64094027453072 0 0 0
3826 707 5 0.417 30.17925248492171 6.874572517041013 61.484068567188274 0 0 0
3827 707 5 0.417 28.870096499079825 6.611086435161595 62.19788838576317 0 0 0
1860 52 4 -0.834 1.5384457733126893 9.465857528848973 57.1543625530386 0 0 0
1861 52 5 0.417 2.3547112380263675 9.960845823086245 57.08147879814979 0 0 0
1862 52 5 0.417 0.8800543764041443 10.121352664393205 57.38558032343743 0 0 0
2621 305 5 0.417 4.630199435564999 9.110497512370594 58.62232389815104 0 0 0
2619 305 4 -0.834 5.472549175151429 8.777910623914321 58.311763694063195 0 0 0
2620 305 5 0.417 6.1203639097430695 9.369086785191627 58.69577096270997 0 0 0
3587 627 5 0.417 6.893412783116259 8.23358253425286 60.12002389162591 0 0 0
4190 828 5 0.417 7.7308255086055615 10.654080789617622 56.759804424788136 0 0 0
3174 490 4 -0.834 2.400077286525437 16.43979989450396 58.51599805147011 0 0 0
2565 287 4 -0.834 4.515989087162503 10.222054519294103 63.175515635896005 0 0 0
2566 287 5 0.417 5.249231477410427 10.837159110766226 63.20034918992031 0 0 0
2567 287 5 0.417 3.7362759187429497 10.776440298780193 63.211827433471136 0 0 0
3096 464 4 -0.834 0.0513907296039925 8.364364978546957 61.56189197835157 0 0 0
3097 464 5 0.417 -0.004830966067705891 8.340765183184933 60.606435579996116 0 0 0
3098 464 5 0.417 0.019675721539648125 9.295750203177052 61.781278580801164 0 0 0
2774 356 5 0.417 5.879441392014616 8.968263543525772 63.537360812082454 0 0 0
3585 627 4 -0.834 7.10648423249102 9.070729962039282 60.53281863780193 0 0 0
3586 627 5 0.417 6.549288775718879 9.10350271436411 61.310683620517544 0 0 0
3312 536 4 -0.834 3.8730138119420445 14.009554070772174 61.26627780829532 0 0 0
3313 536 5 0.417 4.573605586493516 14.661091645224765 61.30212078825121 0 0 0
3314 536 5 0.417 3.0699526017103604 14.524724422897497 61.186861411942644 0 0 0
4242 846 4 -0.834 0.6086293718757092 15.662894025365027 62.65165791470005 0 0 0
4243 846 5 0.417 0.8996806958149458 15.71034627523718 61.74080547309107 0 0 0
4244 846 5 0.417 0.672892590608482 14.734400924205481 62.87612519407618 0 0 0
4188 828 4 -0.834 8.41497302069049 10.017809262887905 56.55072190345899 0 0 0
4189 828 5 0.417 9.220524674574548 10.534068125587954 56.51639859489308 0 0 0
3171 489 4 -0.834 14.803441283768137 9.54914412815233 57.70955558301746 0 0 0
3172 489 5 0.417 15.3265002303907 8.966719077378196 57.158370354266296 0 0 0
3173 489 5 0.417 14.640822060335454 10.31678998662241 57.16102155434069 0 0 0
2934 410 4 -0.834 8.374004918640827 12.511139467957028 57.41300439464506 0 0 0
2935 410 5 0.417 9.122820572211372 12.567485383233576 58.00690255407445 0 0 0
2936 410 5 0.417 8.362440883007952 13.354821078851918 56.960586023707044 0 0 0
4545 947 4 -0.834 9.235234775452641 15.765368948874055 57.54454350373127 0 0 0
4546 947 5 0.417 9.555040889384848 15.159656939116749 58.213461872819636 0 0 0
4547 947 5 0.417 9.512686164067615 16.629109765610824 57.85046392472775 0 0 0
1926 74 4 -0.834 14.72777956227178 15.614078106102886 57.545665279956424 0 0 0
1927 74 5 0.417 14.89386582423516 15.034244554002495 58.28918607024023 0 0 0
1928 74 5 0.417 14.652489176585746 15.025450504276327 56.79435731059617 0 0 0
1938 78 4 -0.834 12.844527050483476 16.30280792490739 59.886485222802584 0 0 0
1940 78 5 0.417 12.920861993496743 16.37291806669435 58.93471198022597 0 0 0
3111 469 4 -0.834 13.935627112096542 12.497240752114058 56.99558584689991 0 0 0
3113 469 5 0.417 14.410273050514748 12.067974681990394 57.707664929801226 0 0 0
4500 932 4 -0.834 12.61947425257631 12.655098232403557 59.65616352886264 0 0 0
4501 932 5 0.417 13.533172031073324 12.934089571174164 59.71889281578644 0 0 0
4502 932 5 0.417 12.129228164930199 13.331901450248935 60.123294066383444 0 0 0
2636 310 5 0.417 10.48565779654051 10.376419980040508 63.47392075394468 0 0 0
2635 310 5 0.417 11.970751609705019 10.081034819115807 63.48377037274691 0 0 0
4646 980 5 0.417 14.350153720483329 10.903304626496446 62.74430549824508 0 0 0
1854 50 4 -0.834 10.73860446344049 14.841251480957668 61.97595419093629 0 0 0
1855 50 5 0.417 9.921741873065272 14.706534637004994 62.456788514883996 0 0 0
3042 446 4 -0.834 9.278197850557685 11.287620291483336 61.86296044981514 0 0 0
3043 446 5 0.417 9.692168016290207 11.969290195889407 61.33327223648625 0 0 0
3044 446 5 0.417 8.384813790761322 11.601979130019803 62.0031681626408 0 0 0
1856 50 5 0.417 11.219492273311134 14.020604279411778 62.08504063546813 0 0 0
4572 956 4 -0.834 15.38841068120774 16.4525926218445 62.01045086970444 0 0 0
4574 956 5 0.417 14.894584127262643 16.488346208078237 61.191017058975746 0 0 0
4644 980 4 -0.834 14.668210906170888 11.190679277570583 61.88822711426014 0 0 0
4645 980 5 0.417 14.310863514454597 12.072643923077496 61.783079753770586 0 0 0
2133 143 4 -0.834 21.897611401684195 10.598795130689467 59.85790620950282 0 0 0
2135 143 5 0.417 21.556319701459987 9.973422382858697 59.218340996250014 0 0 0
3723 673 4 -0.834 19.90345891400325 9.763451793931743 57.00190006484153 0 0 0
3724 673 5 0.417 19.621259968578645 10.353696473740236 57.70089200631099 0 0 0
3725 673 5 0.417 19.094188780758017 9.360670907539548 56.68652065909242 0 0 0
2910 402 4 -0.834 24.383106641272665 9.186866103563048 57.41820343545648 0 0 0
2911 402 5 0.417 24.20947381121333 9.475084739835777 56.52187959962208 0 0 0
2912 402 5 0.417 23.58836874778438 9.4136817099331 57.90148505444416 0 0 0
2134 143 5 0.417 22.11339746327106 11.375988858563112 59.342133929289886 0 0 0
4152 816 4 -0.834 20.30620415859658 14.551198192959804 59.282112575853795 0 0 0
4153 816 5 0.417 21.10032561567069 14.47055273760588 59.81077332077257 0 0 0
4154 816 5 0.417 20.608537362423665 14.455866568316793 58.37871826794649 0 0 0
2478 258 4 -0.834 24.100445763378588 15.135441446373 56.87592787752809 0 0 0
2480 258 5 0.417 24.939473405616702 15.287512065513342 57.31126901567087 0 0 0
3434 576 5 0.417 24.706902569929536 9.333600762427539 61.84639479267321 0 0 0
2952 416 4 -0.834 20.004492186043 12.473470151830723 63.14597518084847 0 0 0
2953 416 5 0.417 20.761436181956807 13.057783104905816 63.19318668727609 0 0 0
2954 416 5 0.417 19.2472478160271 13.056574099234165 63.20241557157181 0 0 0
4740 1012 4 -0.834 24.28389386321918 11.856538359147914 61.3603312667711 0 0 0
4741 1012 5 0.417 24.50867149285345 11.343104072495244 60.584138629045555 0 0 0
4742 1012 5 0.417 23.62579382262536 12.48037566758373 61.05317314951074 0 0 0
3936 744 4 -0.834 25.83003583098049 9.847211925765999 59.33231580332537 0 0 0
3937 744 5 0.417 25.580033967496306 9.635459628405231 58.432718783879416 0 0 0
3938 744 5 0.417 25.504199042593193 9.111723471841687 59.85145151096092 0 0 0
3789 695 4 -0.834 29.469767962946587 10.784296072119433 60.30098909977307 0 0 0
3791 695 5 0.417 29.460989927043638 10.87427516831805 59.34786714114866 0 0 0
4707 1001 4 -0.834 31.400853785093226 8.889267346294499 60.09577696267804 0 0 0
4708 1001 5 0.417 32.22650976069335 9.287488400490933 60.37205031745361 0 0 0
3612 636 4 -0.834 27.38149695051289 13.210705195746176 59.56656387871154 0 0 0
3614 636 5 0.417 27.601866282297436 13.686966117100583 60.36733079409728 0 0 0
4317 871 4 -0.834 27.33523049316154 13.615572785667414 57.11608409874237 0 0 0
4319 871 5 0.417 27.120182863598224 14.490497518224613 56.79223847332229 0 0 0
2753 349 5 0.417 31.356217074248715 11.97200483310519 57.33436028700702 0 0 0
3613 636 5 0.417 28.225897781059363 13.039173815527095 59.149216323181754 0 0 0
3729 675 4 -0.834 32.62393994568958 16.14092460278128 58.50554316642111 0 0 0
3730 675 5 0.417 33.22815843108455 16.682382633455227 59.01383244178006 0 0 0
3993 763 4 -0.834 29.951369357938567 15.64391726392011 56.8018601309239 0 0 0
3994 763 5 0.417 30.32568036110687 16.502740382573602 56.99916417860747 0 0 0
3995 763 5 0.417 29.074993353032323 15.66993653971998 57.18644153980505 0 0 0
4318 871 5 0.417 28.292154346383327 13.585950832582595 57.11024975991014 0 0 0
3432 576 4 -0.834 25.445750844858267 9.309338442201607 62.45477734450467 0 0 0
3433 576 5 0.417 25.8477851354206 10.174907034155446 62.37878916760664 0 0 0
2730 342 4 -0.834 28.782994851243615 9.733218823425586 63.169821809749365 0 0 0
2731 342 5 0.417 29.556481391328667 10.294655677370658 63.22569660329966 0 0 0
2732 342 5 0.417 28.04514369876172 10.34281776786942 63.1457476564096 0 0 0
4709 1001 5 0.417 30.726731939785065 9.393585454537476 60.551669230158915 0 0 0
3375 557 4 -0.834 27.057345343816955 16.261750669853246 61.67286932697884 0 0 0
3376 557 5 0.417 27.42361718906815 16.33934213934029 60.7917114167634 0 0 0
3377 557 5 0.417 27.75292297121625 15.850846889548535 62.186624725569864 0 0 0
2802 366 4 -0.834 31.232363225140546 14.776473191535722 60.58047133581002 0 0 0
2803 366 5 0.417 31.905407503577987 14.915838274788381 61.24695729749401 0 0 0
2804 366 5 0.417 30.73273103137046 15.593088759611382 60.56945104972893 0 0 0
3790 695 5 0.417 29.38917103627451 11.680693855469404 60.62747020079634 0 0 0
2144 146 5 0.417 1.5124905321637026 18.44010321711599 57.024072922047196 0 0 0
3175 490 5 0.417 3.277058555784844 16.780823212936138 58.69269471655381 0 0 0
3176 490 5 0.417 2.0157192227244396 17.070156019084145 57.90646151017923 0 0 0
3213 503 4 -0.834 4.742256876964494 18.371202879541183 56.94662210257161 0 0 0
3215 503 5 0.417 4.31662233676288 17.530139836302837 56.77910208921863 0 0 0
3985 760 5 0.417 4.954654741389683 20.346046010842212 60.12359845499574 0 0 0
4302 866 4 -0.834 1.100228131586443 18.921820579984907 59.98909753445141 0 0 0
4304 866 5 0.417 0.5211325925210898 19.282979101445502 59.31766053944207 0 0 0
2637 311 4 -0.834 7.665089921403622 18.693544642145422 59.43775225446903 0 0 0
2639 311 5 0.417 7.794615621884183 19.59022609300741 59.74726837847999 0 0 0
2187 161 4 -0.834 0.42774523654440827 22.486399624215483 56.78582593533527 0 0 0
2188 161 5 0.417 1.1847199627104563 23.042327590595384 56.59995467750758 0 0 0
2189 161 5 0.417 -0.06086293337117793 22.96283131737291 57.45730911684669 0 0 0
3225 507 4 -0.834 7.324510760262987 23.676838769250647 58.739594138369135 0 0 0
3226 507 5 0.417 7.398310181067168 23.18502945386765 59.5576968252347 0 0 0
3227 507 5 0.417 7.461893975434446 23.02340202433829 58.053473862332545 0 0 0
1875 57 4 -0.834 2.7424382553729805 17.883530572005963 61.34915756767333 0 0 0
1876 57 5 0.417 3.036587646306169 18.77663720633944 61.169014741635046 0 0 0
1877 57 5 0.417 2.9933577484854585 17.386476809551404 60.570317581249626 0 0 0
2378 224 5 0.417 5.24602993387067 21.685850222037864 63.12464258778053 0 0 0
3984 760 4 -0.834 4.309498820182742 20.814109332429858 60.65398070056184 0 0 0
3986 760 5 0.417 4.830998572665349 21.297271813525693 61.29523477537024 0 0 0
4303 866 5 0.417 0.9431979880355864 19.467194777509242 60.76015090151717 0 0 0
2326 207 5 0.417 2.5644871239157614 25.024763449541748 62.53741545226066 0 0 0
2638 311 5 0.417 8.382662268910993 18.546397501552615 58.82126834860184 0 0 0
1939 78 5 0.417 13.540173504571424 16.866648913756734 60.22526850672632 0 0 0
2066 120 5 0.417 14.107951858024313 18.64057802141318 56.76103371306361 0 0 0
2913 403 4 -0.834 13.724411029714066 21.18881897914696 59.012497696860656 0 0 0
2914 403 5 0.417 14.535222499620364 20.902666815960398 59.43358731918556 0 0 0
2915 403 5 0.417 13.603589452718815 22.090143459643993 59.3118822285579 0 0 0
3863 719 5 0.417 16.004610978362944 20.82677876535273 57.181796414932364 0 0 0
4011 769 4 -0.834 12.016585386215871 19.01651259978105 57.98687042655512 0 0 0
4012 769 5 0.417 12.965300655205674 18.925131092548217 58.077443740572285 0 0 0
4013 769 5 0.417 11.872674488981673 19.959799444005046 57.90867613316076 0 0 0
3561 619 4 -0.834 10.537857246650502 24.87090308106925 56.667701855651586 0 0 0
3563 619 5 0.417 9.684684051530827 25.175287214643696 56.97763824089016 0 0 0
3603 633 4 -0.834 15.220355062690786 24.77866406704909 59.64054946959657 0 0 0
3604 633 5 0.417 15.476732192438515 24.139817246990017 60.3059518068734 0 0 0
3605 633 5 0.417 15.603969005800606 24.446662207097646 58.82861974965074 0 0 0
2594 296 5 0.417 8.691620580810744 21.838175151499208 60.847164898857386 0 0 0
2765 353 5 0.417 15.287678869335174 18.5963284460047 62.880573750997684 0 0 0
2799 365 4 -0.834 12.180603728077546 21.244223234787793 61.696165930256896 0 0 0
2800 365 5 0.417 11.585172592692217 21.993399486478 61.72465223447538 0 0 0
2801 365 5 0.417 12.072387860431459 20.88495426756978 60.815353864625 0 0 0
4573 956 5 0.417 16.0873098399138 17.097164915118686 61.89783966521806 0 0 0
2592 296 4 -0.834 9.161334637799166 22.628823382872202 61.113358141556446 0 0 0
2593 296 5 0.417 8.994819802332556 22.70194418750568 62.05332671838553 0 0 0
2664 320 4 -0.834 21.098260113792254 20.98517769420846 57.44748913843003 0 0 0
2665 320 5 0.417 21.45532705223771 21.589197446857234 58.098855473367486 0 0 0
2666 320 5 0.417 21.773560713348022 20.314015775891026 57.346863393927705 0 0 0
3200 498 5 0.417 19.772095739999536 18.119141847500558 60.48721907387722 0 0 0
3552 616 4 -0.834 19.09570403161561 21.039185956908884 58.87945421832549 0 0 0
3553 616 5 0.417 18.74444509037686 21.398130717643397 58.06435264452956 0 0 0
3554 616 5 0.417 19.65047492530836 20.310167742378912 58.601287973845224 0 0 0
3861 719 4 -0.834 16.87099614065658 20.67221287025534 57.55875914133989 0 0 0
3862 719 5 0.417 16.844040247884454 21.10991082480793 58.4098223864688 0 0 0
3486 594 4 -0.834 23.183658282828798 22.021507980818672 60.05607672381475 0 0 0
3492 596 4 -0.834 24.112477108864223 17.4014757799692 57.503011069253645 0 0 0
3493 596 5 0.417 24.787885739514007 17.448892148547486 58.17990813092182 0 0 0
3494 596 5 0.417 23.907904743158635 18.315262580411755 57.30361550683162 0 0 0
2296 197 5 0.417 19.852018246175167 22.6073390878856 56.943641999966864 0 0 0
3487 594 5 0.417 23.991706127137153 22.437417760370177 60.35722867530779 0 0 0
3488 594 5 0.417 22.76018391826849 22.68571667607804 59.511915868576786 0 0 0
1851 49 4 -0.834 18.895350048368766 21.47059634304755 61.31651314424745 0 0 0
1852 49 5 0.417 19.706072159921014 21.977829722041086 61.361886249270235 0 0 0
1853 49 5 0.417 18.200852274768188 22.12931020976714 61.29692625465062 0 0 0
3198 498 4 -0.834 19.577334960874655 18.465479747052097 61.35827191722022 0 0 0
3199 498 5 0.417 19.029445767638894 19.233300147860593 61.194308422685694 0 0 0
3428 574 5 0.417 22.349060992872868 20.52356644262074 61.90116945005022 0 0 0
3426 574 4 -0.834 22.49180092588524 19.848245252724126 62.56463109763225 0 0 0
3427 574 5 0.417 22.770883001620756 19.078873401114702 62.06784653590571 0 0 0
4383 893 4 -0.834 23.876554112074484 21.64639281541579 63.181003521776795 0 0 0
4384 893 5 0.417 23.862539013001296 22.039631056884495 62.30820230469659 0 0 0
4385 893 5 0.417 24.659076255371897 21.094787018480307 63.18321727966865 0 0 0
1945 80 5 0.417 24.956433991313666 23.752854577033336 61.21272956418426 0 0 0
1918 71 5 0.417 32.67202027818986 20.900661634501752 60.143099547761786 0 0 0
3387 561 4 -0.834 29.37637510846192 19.94728753166245 57.34494716287294 0 0 0
3388 561 5 0.417 30.17160881052856 20.472362985855504 57.43721790910607 0 0 0
3389 561 5 0.417 28.692979186894483 20.582402790246842 57.129974161937845 0 0 0
3731 675 5 0.417 31.894103914094384 16.725042699833608 58.29875782478646 0 0 0
1946 80 5 0.417 25.720668382171795 23.850240217283975 59.90915184196717 0 0 0
2796 364 4 -0.834 27.66035420263796 22.531315046993928 58.127631557560896 0 0 0
2797 364 5 0.417 26.923567751188784 23.08926580166165 57.87772869207651 0 0 0
2798 364 5 0.417 28.353793726058253 22.757340623455516 57.50741480061146 0 0 0
4352 882 5 0.417 28.320896429441625 25.00076127328114 59.66104350180194 0 0 0
4464 920 4 -0.834 28.803541906755907 25.094902237874177 57.877487549055594 0 0 0
4466 920 5 0.417 29.032423574358745 24.174344652754705 57.74786642588692 0 0 0
3078 458 4 -0.834 27.634091534420236 20.6774683148105 62.040476581186866 0 0 0
3079 458 5 0.417 27.968529666138274 20.995559412471195 61.2016774691683 0 0 0
1917 71 4 -0.834 32.42474800667152 20.186701185725283 60.7310890606335 0 0 0
1919 71 5 0.417 31.568717901477733 20.443843288538822 61.0741709236746 0 0 0
2703 333 4 -0.834 28.86250383540385 17.97634562059124 61.33923122282755 0 0 0
2704 333 5 0.417 29.607204533572478 18.498726555337335 61.63781754844009 0 0 0
2705 333 5 0.417 28.162031818005072 18.180713536511472 61.959059808507185 0 0 0
3080 458 5 0.417 28.112430271038523 19.862890982472543 62.19626677403446 0 0 0
1944 80 4 -0.834 25.809675051611848 23.993930286009345 60.85151362565085 0 0 0
3653 649 5 0.417 -0.03852168517021884 27.513084483205233 60.32132685270466 0 0 0
4269 855 4 -0.834 6.397946911207923 26.197397546910697 57.75836126426295 0 0 0
4270 855 5 0.417 7.243181228371561 25.90572312117014 58.10058889340232 0 0 0
4271 855 5 0.417 6.252627698351161 27.048808061277384 58.17139543794114 0 0 0
3204 500 4 -0.834 3.5785499387421593 29.67153301983302 59.86698935637749 0 0 0
3205 500 5 0.417 4.365930278342604 30.206455926852065 59.969480563300145 0 0 0
3206 500 5 0.417 2.859987866208358 30.303828326817424 59.844944990197156 0 0 0
3651 649 4 -0.834 0.5496657907932455 28.23732530177273 60.106558395795965 0 0 0
4218 838 4 -0.834 0.26147833979598867 29.002744039010835 58.039790290298605 0 0 0
4219 838 5 0.417 0.5881502490092894 29.61353162778948 58.70072809236026 0 0 0
4220 838 5 0.417 0.6103447055781244 29.335130613192423 57.21248974983401 0 0 0
3023 439 5 0.417 5.983318647876014 32.18594703178561 60.47240410279905 0 0 0
4122 806 4 -0.834 5.6865603842751975 31.184535863864454 56.81133623554496 0 0 0
4124 806 5 0.417 6.435460510225406 31.55201502039503 57.281147294427115 0 0 0
2325 207 4 -0.834 2.002251769772896 25.730117764204852 62.85832273726236 0 0 0
2327 207 5 0.417 1.3865172674229378 25.296258718456784 63.44929832785247 0 0 0
3037 444 5 0.417 1.5806814638472775 30.23742031428571 63.24059379845476 0 0 0
3652 649 5 0.417 1.0457054851109275 28.39033899593231 60.91101236749819 0 0 0
3972 756 4 -0.834 4.299162560115551 31.8429730016942 62.102796149551935 0 0 0
3973 756 5 0.417 3.9628168585012555 31.571820386097844 62.957174620271914 0 0 0
3974 756 5 0.417 3.678144156213492 31.47646221620219 61.47301785338578 0 0 0
2322 206 4 -0.834 7.113184494524168 29.643803520243043 62.82249254709947 0 0 0
2323 206 5 0.417 7.161734179228566 30.42151449688953 62.26623423163303 0 0 0
2324 206 5 0.417 7.4171145149856 28.928992489275565 62.262772543433265 0 0 0
3021 439 4 -0.834 5.836465491672356 32.96848052255252 61.00409024498784 0 0 0
3022 439 5 0.417 6.191863879341838 -0.2342795381600311 60.47885361887826 0 1 0
4323 873 4 -0.834 8.019601886611364 33.26062062253706 62.33932727667565 0 0 0
4325 873 5 0.417 7.967543822758781 33.132822036712035 63.28673020456851 0 0 0
3562 619 5 0.417 11.121571977334888 25.618335246911148 56.79899174201494 0 0 0
2458 251 5 0.417 10.93043800250168 32.29785346389967 56.67414342812408 0 0 0
4257 851 4 -0.834 9.227632618224325 30.18493059726529 57.20420293849857 0 0 0
4258 851 5 0.417 9.494668909350056 29.742906205049987 58.0103796090434 0 0 0
4259 851 5 0.417 8.272300943138447 30.221297844966188 57.255521318801954 0 0 0
2319 205 4 -0.834 12.981788436257515 29.59860784108629 58.3350963822183 0 0 0
2320 205 5 0.417 12.082830399252481 29.919749544179034 58.40828930565536 0 0 0
2321 205 5 0.417 13.328740609236212 30.031984341986945 57.55508115952045 0 0 0
3006 434 4 -0.834 14.64166990416117 28.99476616172278 59.75378702160845 0 0 0
3007 434 5 0.417 15.27952528320345 29.205115231742628 59.07150515807096 0 0 0
3008 434 5 0.417 15.065267154949327 28.31376039879164 60.27667446477438 0 0 0
2166 154 4 -0.834 10.348011319086117 25.51238569124416 60.77619738671531 0 0 0
2168 154 5 0.417 9.562836982978203 26.05982756914876 60.75562028101128 0 0 0
2167 154 5 0.417 11.074920496062065 26.135421327930374 60.78286132940152 0 0 0
3270 522 4 -0.834 9.980829406334424 30.17749100354541 60.62374455304218 0 0 0
3271 522 5 0.417 10.748589940733783 30.747830217100315 60.66700789608724 0 0 0
3272 522 5 0.417 9.234744236081488 30.77402316799657 60.68794005584676 0 0 0
4324 873 5 0.417 8.437483447081004 32.463754872106676 62.01222676942109 0 0 0
2004 100 4 -0.834 14.858957810062943 31.49521162139916 63.500207335884596 0 0 0
2005 100 5 0.417 15.558127456765261 32.0466567162101 63.14851872854245 0 0 0
4722 1006 4 -0.834 12.371356005872675 31.737433935575655 61.75783037490153 0 0 0
4723 1006 5 0.417 12.51768495846483 30.792048690650883 61.7959007817135 0 0 0
4724 1006 5 0.417 12.782600853450955 32.07620746265435 62.55327048059786 0 0 0
2440 245 5 0.417 20.37053060344264 28.001398469432043 56.9638729073059 0 0 0
3689 661 5 0.417 18.634681818254577 27.661325205318573 57.34672143150758 0 0 0
4419 905 4 -0.834 17.493706727390485 25.656757791172254 58.70251534338369 0 0 0
4420 905 5 0.417 18.16795924152442 25.64185655728628 58.02297413163049 0 0 0
4421 905 5 0.417 16.9077443157684 26.368288546367403 58.44369725751612 0 0 0
2439 245 4 -0.834 20.1167003969113 28.831250365429778 56.55948347179316 0 0 0
3687 661 4 -0.834 17.866817360882074 28.11265327936681 57.69786514291174 0 0 0
3688 661 5 0.417 18.222998026952997 28.882698168299527 58.14146515320843 0 0 0
3732 676 4 -0.834 21.138406953406037 30.985985269387868 57.13020662523923 0 0 0
3734 676 5 0.417 21.58861913291149 31.401975212397907 57.865649433650084 0 0 0
4204 833 5 0.417 17.650523769251283 31.906132552950563 56.892472409877186 0 0 0
4779 1025 4 -0.834 19.931302375978913 31.856226608348475 60.45920669162985 0 0 0
4780 1025 5 0.417 20.823420217425078 32.154296590636385 60.280615527442116 0 0 0
2214 170 4 -0.834 23.367718978345394 29.36855962955463 58.29642585720306 0 0 0
2215 170 5 0.417 23.581751849296847 29.068107805715474 59.179903868762125 0 0 0
2216 170 5 0.417 23.688862467763695 28.67318758027222 57.722022399643556 0 0 0
3528 608 4 -0.834 24.488354076402874 31.3809877796115 57.50480990072183 0 0 0
3529 608 5 0.417 24.76248214309752 31.054275537644564 58.36197247689451 0 0 0
3051 449 4 -0.834 17.828055300832816 27.652208162552924 62.95820267187252 0 0 0
3052 449 5 0.417 18.61127827942467 27.518004201046676 63.49221187212628 0 0 0
3390 562 4 -0.834 20.780882827364504 26.930324231552863 62.1513424018603 0 0 0
3391 562 5 0.417 20.846087168119844 27.39933807882014 62.98344165490584 0 0 0
3392 562 5 0.417 20.005612004886704 27.299427111029704 61.72786515610019 0 0 0
3933 743 4 -0.834 22.573316612021976 25.198016418865215 61.95681085357868 0 0 0
3934 743 5 0.417 23.38529496884764 25.522445325369347 62.3467490518075 0 0 0
3935 743 5 0.417 22.540802829162622 25.609382668005793 61.09290377901071 0 0 0
3053 449 5 0.417 17.963390215320956 28.50447405318075 62.543543684521104 0 0 0
3618 638 4 -0.834 22.330837395825597 29.562849204894814 60.82130875583432 0 0 0
3620 638 5 0.417 21.50655880131168 29.959618254289428 61.103716054144094 0 0 0
4781 1025 5 0.417 19.65741871369571 32.36309958536041 61.223851895513256 0 0 0
3619 638 5 0.417 22.97513537637386 30.26671562343708 60.89919932719647 0 0 0
4508 934 5 0.417 25.061425800996076 28.826041815806228 63.20716643555061 0 0 0
3117 471 4 -0.834 28.533523097692193 27.3916972241663 57.74458432830757 0 0 0
3118 471 5 0.417 29.285520014197683 27.241147412073136 57.171478614352914 0 0 0
3234 510 4 -0.834 32.34104896758264 25.71644691210328 57.820327209434 0 0 0
3235 510 5 0.417 33.248600784250655 25.805628364098418 57.52876052676055 0 0 0
3236 510 5 0.417 32.238358790722934 26.38848959188696 58.494440053411886 0 0 0
4350 882 4 -0.834 28.77054312721554 25.664789493032867 60.18401494560448 0 0 0
4465 920 5 0.417 28.848618633908522 25.479070631558766 57.00170363681715 0 0 0
3530 608 5 0.417 25.21105228552096 31.93993178730546 57.21862174818471 0 0 0
3831 709 4 -0.834 27.393828970210954 31.60594307641133 60.26241974754441 0 0 0
3833 709 5 0.417 26.744780221591263 32.272683983523855 60.037015561071 0 0 0
4401 899 4 -0.834 27.972373319426307 32.8362590078637 56.58103664950808 0 0 0
4402 899 5 0.417 27.632965365297053 33.21968749338541 57.38998633894965 0 0 0
2568 288 4 -0.834 30.433763483318323 32.46247774182728 58.8755424836515 0 0 0
2569 288 5 0.417 30.3205438698465 33.03416469279625 58.115956878669934 0 0 0
2570 288 5 0.417 31.283081179078543 32.04320913167873 58.73594241849865 0 0 0
3119 471 5 0.417 28.425796800874767 28.342967283234955 57.75433538055984 0 0 0
3832 709 5 0.417 28.237877765219682 32.03229478865641 60.11268460420863 0 0 0
4488 928 4 -0.834 29.447379934313908 28.750835877096396 60.044618900627206 0 0 0
4489 928 5 0.417 30.097423740776772 28.81985350144247 59.345123101204265 0 0 0
4490 928 5 0.417 29.185408667432654 29.65505020246588 60.218924003995504 0 0 0
3420 572 4 -0.834 32.50125959472843 26.341637589356065 62.45359556462478 0 0 0
3421 572 5 0.417 33.04856103035455 26.958524367179297 62.93993557497616 0 0 0
3422 572 5 0.417 31.610728259713806 26.520696812330375 62.75609597595291 0 0 0
4351 882 5 0.417 28.52932446226521 25.462180512630972 61.08810449727944 0 0 0
4068 788 4 -0.834 25.510003686078992 30.419059577918915 63.539570405704524 0 0 0
4069 788 5 0.417 26.251643745880685 30.8443302905193 63.10860685888465 0 0 0
3909 735 4 -0.834 30.261647516877314 32.32657438263168 62.14563977661847 0 0 0
3910 735 5 0.417 30.367501077113356 33.20757466153959 62.50515096288759 0 0 0
3911 735 5 0.417 29.318708394701606 32.16460657352383 62.18095269209344 0 0 0
4239 845 4 -0.834 31.5437627047172 29.854808526364906 62.350071408301545 0 0 0
4240 845 5 0.417 32.46665450379842 29.91606484898859 62.597322596482584 0 0 0
4241 845 5 0.417 31.531477942468563 30.061332956849913 61.415292555634935 0 0 0
2273 189 5 0.417 2.348346562600605 2.4947313177547508 65.45059393231533 0 0 0
4701 999 4 -0.834 5.2563100846664526 4.37208642409697 63.65203275630653 0 0 0
3020 438 5 0.417 2.6790466004423075 5.688129270172179 64.16010218895825 0 0 0
3900 732 4 -0.834 -0.0391720137557219 5.896350406737672 63.94343702182494 0 0 0
3901 732 5 0.417 0.6989852999417591 6.465549106291726 64.16195792272217 0 0 0
2772 356 4 -0.834 5.980575210275298 8.048175834136309 63.78195297625209 0 0 0
2198 164 5 0.417 4.943486025829735 4.752957267690793 68.75531284200173 0 0 0
2271 189 4 -0.834 3.083017382592104 2.299405246223851 66.03259158952164 0 0 0
2272 189 5 0.417 2.67509341511061 1.9498999886875554 66.82509324503351 0 0 0
2313 203 4 -0.834 1.0392581582778835 5.08080740052794 66.82612663845049 0 0 0
2315 203 5 0.417 1.6256423940699292 4.364402744134016 66.58213348545408 0 0 0
4653 983 4 -0.834 6.174260334472747 3.7820484372184917 67.01369224116938 0 0 0
4654 983 5 0.417 7.014775973549405 4.240452201451549 67.0099226439495 0 0 0
4655 983 5 0.417 5.554497539724389 4.414097571349961 66.64896942785526 0 0 0
2196 164 4 -0.834 4.8609293011769825 5.651130506556331 69.07637978151449 0 0 0
2197 164 5 0.417 5.064072280170213 6.197230650738882 68.31669410993696 0 0 0
2314 203 5 0.417 1.41779175518045 5.43769651026664 67.6298412907624 0 0 0
4095 797 4 -0.834 15.011278516512592 3.9481518936906426 64.24732304658735 0 0 0
4096 797 5 0.417 15.494396362275122 4.763066456676292 64.38562041910065 0 0 0
4097 797 5 0.417 14.274204764795897 4.197761513682219 63.6896205421972 0 0 0
2687 327 5 0.417 11.261528048010819 7.374030389961697 65.08856210787248 0 0 0
4841 1045 5 0.417 10.914150226834067 3.3366309810293737 68.99638815172896 0 0 0
2199 165 4 -0.834 13.13254669817737 3.2590987935123708 67.13599460022091 0 0 0
2200 165 5 0.417 13.866848738030336 3.690820729622092 67.57306604115301 0 0 0
2201 165 5 0.417 13.431869560278649 3.1288607655780027 66.23596202269519 0 0 0
4840 1045 5 0.417 12.239403532362264 2.7757765547728175 68.52522040857824 0 0 0
4839 1045 4 -0.834 11.339553180012475 2.5212266777209535 68.73037514439514 0 0 0
4224 840 4 -0.834 9.140895851206842 6.668726384355905 67.57066455236397 0 0 0
4225 840 5 0.417 9.262525109583976 7.540126112801568 67.19319455407623 0 0 0
4226 840 5 0.417 9.64433019959341 6.0876046011025124 67.00016819917298 0 0 0
2401 232 5 0.417 13.954000345687838 7.704077923507455 68.44790793872193 0 0 0
2685 327 4 -0.834 11.41167606175874 7.3787505977844745 66.03410325129357 0 0 0
2686 327 5 0.417 11.264718605858873 6.472314428933567 66.3050123488226 0 0 0
3711 669 4 -0.834 22.027961055846784 4.110397310922792 64.23486930653087 0 0 0
3713 669 5 0.417 21.125487806673533 4.285336254214946 63.967375077353665 0 0 0
3712 669 5 0.417 22.396877442103357 4.9753088275568595 64.41499018639502 0 0 0
4210 835 5 0.417 23.05329930856728 0.47857957263871886 65.62557455523225 0 0 0
2304 200 4 -0.834 21.631297098827098 0.20827448953174252 67.5205876043373 0 0 0
2306 200 5 0.417 21.94945164037603 0.9919968515984474 67.96910930212889 0 0 0
3513 603 4 -0.834 21.02260989467883 2.5375377699906774 67.21342781898473 0 0 0
3514 603 5 0.417 21.573267523939364 3.1528857843501945 67.69792524638551 0 0 0
3515 603 5 0.417 20.854770364514284 2.972615695763637 66.37727481248116 0 0 0
3699 665 4 -0.834 17.66116037010849 1.3798718609961675 66.53787273837948 0 0 0
3700 665 5 0.417 17.252586318745593 0.7369305605295154 67.11779385179733 0 0 0
3701 665 5 0.417 16.993987041633538 2.056658265174244 66.42187845169701 0 0 0
4211 835 5 0.417 22.030696316366306 1.5917668955378101 65.71473815598861 0 0 0
4209 835 4 -0.834 22.955098181681684 1.3984887509994657 65.87202620795674 0 0 0
2469 255 4 -0.834 17.646079121691233 7.561908080962774 68.60008319687199 0 0 0
2470 255 5 0.417 17.71791430840885 6.753907941973669 68.09156550382625 0 0 0
2471 255 5 0.417 16.705012697028486 7.730349654520905 68.65142705054338 0 0 0
4719 1005 4 -0.834 21.501530312478984 6.993469994640532 67.12251497235485 0 0 0
4720 1005 5 0.417 21.947930697255458 7.782166897267556 66.81381016600473 0 0 0
4721 1005 5 0.417 20.576871026941074 7.239202159179692 67.15766728439226 0 0 0
3692 662 5 0.417 27.155825867282548 -0.025871348759190144 63.64751588346741 0 0 0
4527 941 4 -0.834 31.409538880797893 5.382261538800252 64.78631728487579 0 0 0
4529 941 5 0.417 31.488617612723402 4.649278640192592 65.39713426890353 0 0 0
4251 849 4 -0.834 25.648797418936788 8.103021820809516 65.53974640383221 0 0 0
3902 732 5 0.417 33.20096129469254 6.493987220868146 63.631625728816495 -1 0 0
4528 941 5 0.417 31.513823557103635 6.161889970737189 65.33213682989118 0 0 0
3342 546 4 -0.834 25.79617059664353 4.546227007179585 67.29404454616049 0 0 0
3343 546 5 0.417 26.548055135974597 4.995980470014786 67.68005778762952 0 0 0
3344 546 5 0.417 25.1978262717978 5.250437562803654 67.04367217788807 0 0 0
4650 982 4 -0.834 27.455908549816602 2.37985221725061 68.34946499440773 0 0 0
4651 982 5 0.417 27.97962185675601 2.807834649477571 67.67184403151445 0 0 0
4652 982 5 0.417 26.56013427531256 2.4055154340395783 68.01250118473159 0 0 0
4089 795 4 -0.834 33.019511923278024 3.434836688969804 67.74686095744471 0 0 0
4090 795 5 0.417 32.59498593896598 4.21162479777278 67.38217933681199 0 0 0
4091 795 5 0.417 32.627930070931306 3.332308117556212 68.61448201952062 0 0 0
4107 801 4 -0.834 30.568220376534438 2.8609982830806016 66.34513217011383 0 0 0
4108 801 5 0.417 29.748487786170422 3.2362181039670417 66.66741050770005 0 0 0
4109 801 5 0.417 30.616304786018905 1.998687272320394 66.75831780774418 0 0 0
4691 995 5 0.417 28.92289904438691 -0.20189490002558813 68.7330705370852 0 1 0
2971 422 5 0.417 31.93951232917198 8.168950446192975 66.37430661729563 0 0 0
2574 290 4 -0.834 2.0121574639572763 11.915926634136143 63.95547691115608 0 0 0
2575 290 5 0.417 2.959275786867947 12.031889741174027 63.877155750254474 0 0 0
2576 290 5 0.417 1.7743139024028511 12.40774507564693 64.74170831979099 0 0 0
3447 581 4 -0.834 5.971345435025595 12.781769750331856 65.27144829893987 0 0 0
3448 581 5 0.417 6.792054810313365 12.290909280242944 65.22554748737632 0 0 0
1989 95 4 -0.834 1.3432626654507402 10.314848545344201 66.470823024753 0 0 0
1990 95 5 0.417 2.1265083962911517 10.854153971207337 66.58168576495746 0 0 0
1991 95 5 0.417 0.6185406349919628 10.940450228528569 66.47473143223198 0 0 0
2085 127 4 -0.834 0.03762504572711559 10.29686157264993 68.8319715349513 0 0 0
2086 127 5 0.417 0.10750183737831787 9.891409711891564 67.96748278873237 0 0 0
2087 127 5 0.417 0.9423310012290257 10.370326092073384 69.1364791226975 0 0 0
2331 209 4 -0.834 7.940653874103366 10.632283506285834 68.76072298515388 0 0 0
2032 109 5 0.417 3.1588273151074904 15.945817424138884 65.7463994138806 0 0 0
4299 865 4 -0.834 0.8759106871288488 15.64631361347005 67.28808947822777 0 0 0
4300 865 5 0.417 1.6792712481528898 15.710076928411288 67.80496550113533 0 0 0
4301 865 5 0.417 1.132647268654207 15.927696583981835 66.40972467645967 0 0 0
2333 209 5 0.417 7.58006180055612 11.470818612797203 69.04959492126493 0 0 0
3449 581 5 0.417 5.76041792176623 12.809996687607367 66.20489759807177 0 0 0
2634 310 4 -0.834 11.130964356060879 9.75066232639643 63.80349861065809 0 0 0
3081 459 4 -0.834 16.092861073194438 16.311828184020765 64.62589124220281 0 0 0
3082 459 5 0.417 16.316931379081336 16.53094199613341 63.72123860488429 0 0 0
3083 459 5 0.417 16.63471335102032 15.549210262658105 64.82942201227193 0 0 0
2332 209 5 0.417 8.743711589958618 10.864350394343974 68.293970337781 0 0 0
2400 232 4 -0.834 13.91904575845769 8.654460406997165 68.33760800906745 0 0 0
2402 232 5 0.417 14.689895666450619 8.978718092142268 68.80372187884409 0 0 0
3663 653 4 -0.834 14.178485175262088 14.869332998105481 66.41218659146178 0 0 0
3664 653 5 0.417 14.35595538292723 15.785604740154678 66.62564662516013 0 0 0
3665 653 5 0.417 13.363769395171921 14.893333487962 65.9099148157253 0 0 0
3828 708 4 -0.834 16.664966371251765 13.90910744233837 66.91736814868467 0 0 0
3829 708 5 0.417 16.544839932275277 14.525615855522378 67.63993425727871 0 0 0
3830 708 5 0.417 15.79603229704842 13.532884423685614 66.77585991172947 0 0 0
3904 733 5 0.417 16.381751503226305 11.60848408688178 67.24112985525659 0 0 0
3905 733 5 0.417 16.00175315212521 11.913165852965355 68.6748743641715 0 0 0
4398 898 4 -0.834 13.805908671030435 11.64899169470389 68.72500490005699 0 0 0
4399 898 5 0.417 14.610423885776394 12.160977198410235 68.810098295566 0 0 0
4400 898 5 0.417 13.116651894905322 12.302861738272373 68.6067093591756 0 0 0
2523 273 4 -0.834 17.44107316581474 9.513942414434462 63.9494628701298 0 0 0
2524 273 5 0.417 18.09455733822807 9.95693969265063 64.49105922617747 0 0 0
2525 273 5 0.417 16.80185636001082 10.195015647316373 63.73932984412993 0 0 0
2609 301 5 0.417 22.231296759078308 12.177425207264209 65.18954099259106 0 0 0
3102 466 4 -0.834 19.450213313233732 8.944707321129437 67.35994019034123 0 0 0
3103 466 5 0.417 19.76970867869897 9.523927690322745 68.05206825534854 0 0 0
3104 466 5 0.417 18.50276545937409 9.082056172512148 67.35031510492523 0 0 0
2607 301 4 -0.834 21.944642104901096 12.294302563427038 66.09551204209505 0 0 0
2811 369 4 -0.834 19.862404860175324 14.639542946202603 65.87385445561642 0 0 0
2812 369 5 0.417 20.621705407100883 15.222684353846192 65.87870609359612 0 0 0
2813 369 5 0.417 19.107587953431512 15.22810959505683 65.89519685854897 0 0 0
3468 588 4 -0.834 21.989738553627976 12.0004318995488 68.44591058189233 0 0 0
3469 588 5 0.417 21.718588979417987 11.646956877514286 69.29334676777476 0 0 0
3903 733 4 -0.834 16.74657530400766 11.671390185543594 68.12405747238536 0 0 0
4353 883 4 -0.834 20.761115059480062 14.087575152928737 68.7682399623593 0 0 0
4354 883 5 0.417 21.459104193335406 14.23453675138232 68.12962566287025 0 0 0
4355 883 5 0.417 20.185364636670872 14.846620385920342 68.67349533150913 0 0 0
2608 301 5 0.417 22.72230967710027 12.102509815783781 66.61997695617343 0 0 0
3470 588 5 0.417 22.812059650672175 11.550830406026344 68.25030570881964 0 0 0
3951 749 4 -0.834 24.10275574540755 16.66414168419011 68.16249329268979 0 0 0
3952 749 5 0.417 23.368978987604223 16.149469375865305 68.49909223199231 0 0 0
3953 749 5 0.417 24.35810296069373 16.21827353919144 67.35464791380237 0 0 0
4252 849 5 0.417 25.371827200315792 8.889152543841323 65.06868298451857 0 0 0
3028 441 5 0.417 28.723022048513858 9.86517892281397 65.39544466301079 0 0 0
3029 441 5 0.417 28.77967043835091 8.372338939682052 65.14831557556948 0 0 0
2679 325 4 -0.834 26.624656482010774 15.847447423002059 64.41114419898223 0 0 0
2680 325 5 0.417 27.483705210186926 16.190328973253937 64.65829250934826 0 0 0
2681 325 5 0.417 26.106285403604634 15.896831437568672 65.21455406186546 0 0 0
3186 494 4 -0.834 31.585885337857718 13.5293999850572 65.5810159944801 0 0 0
3187 494 5 0.417 31.808861427601983 12.598874130657565 65.5491089188278 0 0 0
4677 991 4 -0.834 30.1816141798761 12.667855317793881 63.69298037016754 0 0 0
4678 991 5 0.417 30.715125639358654 13.368993178050781 64.06766159668163 0 0 0
4679 991 5 0.417 29.29962816031077 13.03712862934738 63.644476220131146 0 0 0
4253 849 5 0.417 25.806516215621894 8.402833446824493 66.43520859263646 0 0 0
2970 422 4 -0.834 31.079976185370867 8.585660571786168 66.30976939272415 0 0 0
2972 422 5 0.417 31.257592523325442 9.520229865785346 66.41769267989069 0 0 0
3027 441 4 -0.834 28.43716602629141 9.02638907663294 65.75784318513263 0 0 0
3188 494 5 0.417 32.224945036098205 13.908808496367813 66.18456106899244 0 0 0
3363 553 4 -0.834 29.440854476517746 14.485944154988754 66.65132997837478 0 0 0
3364 553 5 0.417 30.230966151639016 14.002305367846597 66.409603189499 0 0 0
3365 553 5 0.417 29.72218896598049 15.400149004456214 66.69250244554836 0 0 0
2031 109 4 -0.834 2.9265626502128805 16.840793040502408 65.49803170394364 0 0 0
2033 109 5 0.417 2.312108786515228 16.73642603800527 64.7712795262631 0 0 0
2298 198 4 -0.834 2.8998456811311453 19.355138561534382 65.1835214515089 0 0 0
2299 198 5 0.417 3.8495817725069563 19.443640591167505 65.1011592987022 0 0 0
2300 198 5 0.417 2.6153761650451193 20.17928686890524 65.57908620255252 0 0 0
2376 224 4 -0.834 5.485546233607279 20.973021789246854 63.7171983552848 0 0 0
2377 224 5 0.417 6.375562425320978 21.184470167496027 63.99964397875849 0 0 0
2487 261 4 -0.834 4.951174546982008 19.254193836522933 67.73817772375996 0 0 0
2488 261 5 0.417 4.318303619944515 19.284812603400866 68.45591838490996 0 0 0
3354 550 4 -0.834 1.9686603579102038 20.715253731166403 67.15933633792606 0 0 0
3355 550 5 0.417 2.217620206330867 21.432142059517304 67.74303565743392 0 0 0
3356 550 5 0.417 1.0639896298155442 20.513588325742305 67.39916275313715 0 0 0
2489 261 5 0.417 5.709166390115876 18.79927955829565 68.10575917978595 0 0 0
3897 731 4 -0.834 3.54140015424785 24.072439076089463 67.44132761881065 0 0 0
3898 731 5 0.417 4.463423916871357 24.32630559398963 67.39617529656164 0 0 0
3899 731 5 0.417 3.0990459929327163 24.665762143483 66.83395187531846 0 0 0
1995 97 4 -0.834 6.436437239111908 24.203904346165455 66.58457188936241 0 0 0
1996 97 5 0.417 7.373969753810355 24.397661775482774 66.59484848245415 0 0 0
1997 97 5 0.417 6.031934713163198 24.951743019913927 67.02471935311817 0 0 0
2605 300 5 0.417 11.163900256264068 18.835832427395538 64.81662769449323 0 0 0
2763 353 4 -0.834 15.541310181164299 19.130244573082003 63.63371350614596 0 0 0
2764 353 5 0.417 14.94172803141744 19.876326556896863 63.61185748440304 0 0 0
3798 698 4 -0.834 15.96436197408965 24.02125282866275 64.049477049803 0 0 0
3800 698 5 0.417 15.251862268314598 24.65149563105497 64.15788804163356 0 0 0
4245 847 4 -0.834 11.854108047574181 23.597985031196234 63.95208022852668 0 0 0
4246 847 5 0.417 12.570906021163156 24.18853813282809 64.18459360178637 0 0 0
4247 847 5 0.417 11.601493998951812 23.18938999216533 64.78024145490376 0 0 0
2606 300 5 0.417 10.33173096457502 18.545555128533987 66.04792229995492 0 0 0
2745 347 4 -0.834 10.078413631746542 22.24125805949953 68.32606526079236 0 0 0
2746 347 5 0.417 10.031284824329113 21.84105334714632 67.45760120840201 0 0 0
4014 770 4 -0.834 8.53251049134735 19.010887201794517 67.61717617805327 0 0 0
4015 770 5 0.417 8.865381930742892 19.71099628123535 68.17901125210061 0 0 0
4016 770 5 0.417 8.38110219447442 19.433313230921915 66.77145368146121 0 0 0
2604 300 4 -0.834 11.13123184690593 18.278152953977376 65.5941501326483 0 0 0
4146 814 4 -0.834 13.607328675286704 20.873867558041017 65.96681950063665 0 0 0
4147 814 5 0.417 13.723685848925811 21.82411690188363 65.95672189592389 0 0 0
4148 814 5 0.417 12.825295050488004 20.73345933412948 66.50097651069235 0 0 0
2747 347 5 0.417 9.541740760652681 23.030986981221403 68.25588536729875 0 0 0
2343 213 4 -0.834 12.082495480811387 24.86428089334772 66.22869357759687 0 0 0
4377 891 4 -0.834 14.412396049907974 24.296046893948922 68.33938547453226 0 0 0
4378 891 5 0.417 15.088862688018528 24.75202034194018 67.83829080077356 0 0 0
4379 891 5 0.417 14.270815321353272 24.847766953738287 69.10891432498047 0 0 0
2010 102 4 -0.834 19.763799032132184 16.882508376205195 63.651612659398204 0 0 0
2011 102 5 0.417 20.519734273738845 17.47000556303125 63.65648382914036 0 0 0
2012 102 5 0.417 19.00552036782304 17.46697501143627 63.65680707961316 0 0 0
2667 321 4 -0.834 24.682009577696213 21.850306756850816 65.22294130071786 0 0 0
2668 321 5 0.417 24.571022691157182 20.91893691327829 65.03098576748374 0 0 0
4738 1011 5 0.417 24.63918556285374 17.23970488390822 65.26690369811575 0 0 0
3799 698 5 0.417 16.741306823451232 24.56055044602915 63.9007170243139 0 0 0
4181 825 5 0.417 20.139932802803635 23.90830700012986 65.55639535010093 0 0 0
2787 361 4 -0.834 20.481862536173157 19.311428956017544 67.11636967521851 0 0 0
2788 361 5 0.417 20.21164935634018 19.389226337160242 66.20119364581133 0 0 0
2789 361 5 0.417 20.012692847921254 18.542439433255513 67.44063758932157 0 0 0
4635 977 4 -0.834 22.256757200610156 21.849095252902476 66.60732190764884 0 0 0
4636 977 5 0.417 22.74858307353004 21.971610493138698 67.41954853194396 0 0 0
4737 1011 4 -0.834 24.04622253746084 17.849190617934976 65.70683181672301 0 0 0
4739 1011 5 0.417 24.58156095333917 18.624578502589696 65.87654089407138 0 0 0
4179 825 4 -0.834 20.066523773268184 24.54448317105763 66.26808752405812 0 0 0
4637 977 5 0.417 22.685808907600546 22.42830962617213 65.97721072383301 0 0 0
2669 321 5 0.417 25.627981583917663 21.992439798184407 65.18357185919027 0 0 0
3647 647 5 0.417 27.570199679888432 21.520601192484396 64.25643470583458 0 0 0
3645 647 4 -0.834 28.18788536135693 21.918127517727154 64.87048029179964 0 0 0
4141 812 5 0.417 29.151629961863378 17.442820619239356 65.3517647916559 0 0 0
3646 647 5 0.417 28.130254441204357 22.857466312327247 64.69459376885212 0 0 0
3660 652 4 -0.834 33.365208312462755 23.645230299232512 65.28362901209115 0 0 0
3661 652 5 0.417 33.20398309529333 24.168041540425502 64.497951219239 0 0 0
3087 461 4 -0.834 27.823135509007102 18.255613605656052 68.95056299707598 0 0 0
3088 461 5 0.417 26.91219045154505 18.523892086006175 69.07230252261782 0 0 0
3089 461 5 0.417 27.951594068463468 18.265677511602536 68.00187345265799 0 0 0
4816 1037 5 0.417 27.518165386381742 20.10505580386287 67.32982714276895 0 0 0
4140 812 4 -0.834 29.505519489482257 17.92524779127383 66.09918767905953 0 0 0
4142 812 5 0.417 28.893033080901525 18.64952636253621 66.2291711665982 0 0 0
4815 1037 4 -0.834 28.13883718170355 20.827639445011677 67.42602559617379 0 0 0
4817 1037 5 0.417 28.224352270154075 21.189672170570237 66.54384974827833 0 0 0
4829 1041 5 0.417 26.451444067678747 23.656858330922972 68.04556163669973 0 0 0
4828 1041 5 0.417 26.273085624442693 22.895218450461023 66.74904861828038 0 0 0
4827 1041 4 -0.834 26.482474943178296 23.763188250860996 67.09459065756054 0 0 0
3662 652 5 0.417 32.49736265264827 23.511318033587035 65.6651079490818 0 0 0
3516 604 4 -0.834 3.009373992991749 25.785887986122717 64.91232113521467 0 0 0
3517 604 5 0.417 3.7550157010458856 26.386349134517317 64.92124375695538 0 0 0
3518 604 5 0.417 2.2411989968501294 26.357218954875606 64.90217910473032 0 0 0
3036 444 4 -0.834 1.7141385153693312 29.79777847861007 64.08054559921335 0 0 0
3038 444 5 0.417 0.836771781592293 29.527264866588567 64.35195812546552 0 0 0
3165 487 4 -0.834 4.692356686832534 32.19259436872171 65.32255340290492 0 0 0
3167 487 5 0.417 4.122450831520556 32.90743060988549 65.60686173219258 0 0 0
3166 487 5 0.417 5.473209380302723 32.629236471467024 64.98163184928767 0 0 0
1947 81 4 -0.834 0.38989600975475164 27.93963849520353 66.26790449109346 0 0 0
3429 575 4 -0.834 1.1737188305759279 25.31790955058128 68.95557714252405 0 0 0
3430 575 5 0.417 1.8812379989694912 25.41044664587126 68.3172447315621 0 0 0
3431 575 5 0.417 0.6609459858677306 26.12117536890393 68.86369246567838 0 0 0
1948 81 5 0.417 0.48183506339660415 28.84412681385609 66.5680092302349 0 0 0
2973 423 4 -0.834 2.600007485706766 28.88360568771165 68.57334637827361 0 0 0
2974 423 5 0.417 3.435350561904138 29.334814881667942 68.69674402507776 0 0 0
2975 423 5 0.417 1.9463678391522912 29.583140543586463 68.57792542994437 0 0 0
4049 781 5 0.417 5.321212156364895 30.338901719275206 66.24446142681481 0 0 0
4047 781 4 -0.834 6.110541710795861 29.832120537134212 66.0527677932396 0 0 0
4048 781 5 0.417 6.824606353216372 30.466664065002046 66.11665018080981 0 0 0
2836 377 5 0.417 13.899913918451679 27.73767274579768 64.03163625120905 0 0 0
2837 377 5 0.417 14.77846179602321 27.905647668277652 65.2534345559994 0 0 0
2006 100 5 0.417 14.288074951864276 32.102615919760574 63.971129364027114 0 0 0
2835 377 4 -0.834 13.90460141436171 28.10383824972194 64.91623537485066 0 0 0
3292 529 5 0.417 14.984010233077452 30.493500871355486 65.34312380892774 0 0 0
3834 710 4 -0.834 12.746910980445234 30.448139197088643 64.5049328462916 0 0 0
3835 710 5 0.417 12.831990444574688 30.066486791848753 65.37884229541241 0 0 0
3836 710 5 0.417 12.206784334162796 29.82275627749343 64.02143085309017 0 0 0
2344 213 5 0.417 12.829516332430282 25.293730146863908 65.8113831984684 0 0 0
2345 213 5 0.417 11.742941708365114 25.51605608622216 66.84229532386746 0 0 0
2862 386 4 -0.834 16.59304300602094 26.018991680358376 68.75009725629698 0 0 0
2863 386 5 0.417 16.490095794947088 25.651926958328044 69.62832281733898 0 0 0
2864 386 5 0.417 15.819759527871723 26.570147697323826 68.62813632743276 0 0 0
3497 597 5 0.417 12.497143575720429 27.979277644241265 68.93091649340681 0 0 0
3267 521 4 -0.834 15.789045884843345 33.01371778644096 65.96731993515144 0 0 0
3268 521 5 0.417 16.128683484161346 33.48447996140647 66.72866350996374 0 0 0
3269 521 5 0.417 16.515576321199365 32.45769838994802 65.68516622594105 0 0 0
3291 529 4 -0.834 14.719449761401863 30.546293559750005 66.26172896979749 0 0 0
3293 529 5 0.417 15.43374813739566 31.01803235699858 66.69051224043814 0 0 0
3324 540 4 -0.834 13.246591782627178 31.444115505502452 67.70845618947614 0 0 0
3325 540 5 0.417 12.585806570490355 31.893631946874244 67.18128199489415 0 0 0
3326 540 5 0.417 12.771287687589089 31.14229743135323 68.48279889561702 0 0 0
3495 597 4 -0.834 13.189290390452275 28.252209056893278 68.32837519833944 0 0 0
3496 597 5 0.417 13.45232103800427 29.117959516892682 68.64127420297599 0 0 0
4507 934 5 0.417 24.674312411692778 27.49191458315964 63.80974491712911 0 0 0
4070 788 5 0.417 24.889759019252164 31.129110387210304 63.7061211538921 0 0 0
4506 934 4 -0.834 24.635494290180578 28.43497009841785 63.9702260949375 0 0 0
4180 825 5 0.417 19.664711652103875 25.313047217709038 65.86253718105863 0 0 0
2305 200 5 0.417 21.495535193376373 33.489491548511744 68.220687469621 0 -1 0
3196 497 5 0.417 22.062287582872738 30.279471201425288 67.08584584425587 0 0 0
4671 989 4 -0.834 17.703021864912255 30.914587745612575 67.39002684246286 0 0 0
4672 989 5 0.417 17.43632747115216 31.810415939999757 67.18270896181598 0 0 0
4673 989 5 0.417 18.14229361061286 30.605419447904268 66.59751813325305 0 0 0
3195 497 4 -0.834 22.442616195007645 30.869136254378105 66.43449337611968 0 0 0
3197 497 5 0.417 23.235159889318155 30.420862179821604 66.13862243548662 0 0 0
3254 516 5 0.417 24.64403283145541 32.382273430986025 66.29991575867004 0 0 0
3978 758 4 -0.834 29.183443742802403 31.65775996228704 64.94691324916946 0 0 0
3979 758 5 0.417 29.907453515989488 31.52721356157018 64.33422879267687 0 0 0
3980 758 5 0.417 28.693866145927107 32.39709999600959 64.58593562522353 0 0 0
3990 762 4 -0.834 26.01674817096202 26.696603688402973 68.3022948825082 0 0 0
3991 762 5 0.417 26.89664009240025 26.33122509031753 68.39665297526727 0 0 0
3992 762 5 0.417 26.134986474687658 27.466575202494184 67.74571754545987 0 0 0
1949 81 5 0.417 33.58954904016808 27.967817124049517 65.6378878465519 -1 0 0
3252 516 4 -0.834 25.2681139585613 31.656264079605236 66.29299221484926 0 0 0
3253 516 5 0.417 26.08053586689721 32.03487571320273 66.62950170683054 0 0 0
3030 442 4 -0.834 30.190109240452053 30.62185959423201 66.822749791638 0 0 0
3031 442 5 0.417 30.93732117798892 31.219373275270907 66.85833746723193 0 0 0
3032 442 5 0.417 29.42392545891943 31.195886280454104 66.81435107004324 0 0 0
4689 995 4 -0.834 29.488629159937627 33.02394147382529 68.39439509110515 0 0 0
4690 995 5 0.417 30.338471804925142 33.44663720262683 68.26905330702056 0 0 0

Velocities

1 0 0 0
7 0 0 0
9 0 0 0
10 0 0 0
13 0 0 0
16 0 0 0
17 0 0 0
21 0 0 0
24 0 0 0
27 0 0 0
30 0 0 0
35 0 0 0
38 0 0 0
43 0 0 0
46 0 0 0
49 0 0 0
51 0 0 0
53 0 0 0
55 0 0 0
1593 0 0 0
1097 0 0 0
881 0 0 0
6 0 0 0
20 0 0 0
22 0 0 0
26 0 0 0
40 0 0 0
44 0 0 0
950 0 0 0
709 0 0 0
4 0 0 0
14 0 0 0
23 0 0 0
28 0 0 0
34 0 0 0
48 0 0 0
941 0 0 0
220 0 0 0
11 0 0 0
31 0 0 0
3 0 0 0
5 0 0 0
15 0 0 0
19 0 0 0
32 0 0 0
36 0 0 0
42 0 0 0
722 0 0 0
197 0 0 0
12 0 0 0
47 0 0 0
18 0 0 0
39 0 0 0
56 0 0 0
929 0 0 0
713 0 0 0
57 0 0 0
66 0 0 0
69 0 0 0
72 0 0 0
77 0 0 0
86 0 0 0
94 0 0 0
99 0 0 0
107 0 0 0
109 0 0 0
111 0 0 0
1649 0 0 0
62 0 0 0
63 0 0 0
65 0 0 0
73 0 0 0
76 0 0 0
78 0 0 0
80 0 0 0
82 0 0 0
83 0 0 0
91 0 0 0
96 0 0 0
100 0 0 0
102 0 0 0
105 0 0 0
1006 0 0 0
765 0 0 0
52 0 0 0
70 0 0 0
79 0 0 0
90 0 0 0
104 0 0 0
60 0 0 0
67 0 0 0
84 0 0 0
87 0 0 0
997 0 0 0
61 0 0 0
29 0 0 0
71 0 0 0
75 0 0 0
88 0 0 0
98 0 0 0
59 0 0 0
68 0 0 0
92 0 0 0
103 0 0 0
778 0 0 0
95 0 0 0
74 0 0 0
112 0 0 0
985 0 0 0
769 0 0 0
113 0 0 0
119 0 0 0
121 0 0 0
122 0 0 0
125 0 0 0
128 0 0 0
129 0 0 0
133 0 0 0
136 0 0 0
139 0 0 0
142 0 0 0
147 0 0 0
150 0 0 0
155 0 0 0
158 0 0 0
161 0 0 0
163 0 0 0
165 0 0 0
167 0 0 0
1705 0 0 0
118 0 0 0
132 0 0 0
134 0 0 0
138 0 0 0
152 0 0 0
156 0 0 0
1062 0 0 0
821 0 0 0
108 0 0 0
116 0 0 0
126 0 0 0
135 0 0 0
140 0 0 0
146 0 0 0
160 0 0 0
1053 0 0 0
123 0 0 0
143 0 0 0
115 0 0 0
117 0 0 0
85 0 0 0
127 0 0 0
131 0 0 0
144 0 0 0
148 0 0 0
154 0 0 0
834 0 0 0
124 0 0 0
159 0 0 0
130 0 0 0
151 0 0 0
168 0 0 0
1041 0 0 0
825 0 0 0
169 0 0 0
178 0 0 0
181 0 0 0
184 0 0 0
189 0 0 0
198 0 0 0
206 0 0 0
211 0 0 0
219 0 0 0
221 0 0 0
223 0 0 0
1761 0 0 0
174 0 0 0
175 0 0 0
177 0 0 0
185 0 0 0
188 0 0 0
190 0 0 0
192 0 0 0
194 0 0 0
195 0 0 0
203 0 0 0
208 0 0 0
212 0 0 0
214 0 0 0
217 0 0 0
1118 0 0 0
877 0 0 0
164 0 0 0
182 0 0 0
191 0 0 0
202 0 0 0
216 0 0 0
172 0 0 0
179 0 0 0
196 0 0 0
199 0 0 0
1109 0 0 0
173 0 0 0
141 0 0 0
183 0 0 0
187 0 0 0
200 0 0 0
210 0 0 0
171 0 0 0
180 0 0 0
204 0 0 0
215 0 0 0
890 0 0 0
207 0 0 0
186 0 0 0
224 0 0 0
921 0 0 0
225 0 0 0
233 0 0 0
234 0 0 0
241 0 0 0
245 0 0 0
251 0 0 0
262 0 0 0
270 0 0 0
273 0 0 0
275 0 0 0
279 0 0 0
209 0 0 0
1321 0 0 0
37 0 0 0
244 0 0 0
246 0 0 0
250 0 0 0
264 0 0 0
228 0 0 0
231 0 0 0
237 0 0 0
238 0 0 0
240 0 0 0
247 0 0 0
248 0 0 0
252 0 0 0
254 0 0 0
258 0 0 0
259 0 0 0
267 0 0 0
272 0 0 0
277 0 0 0
1165 0 0 0
444 0 0 0
230 0 0 0
235 0 0 0
255 0 0 0
268 0 0 0
1174 0 0 0
227 0 0 0
50 0 0 0
239 0 0 0
243 0 0 0
256 0 0 0
266 0 0 0
271 0 0 0
229 0 0 0
242 0 0 0
260 0 0 0
263 0 0 0
421 0 0 0
236 0 0 0
280 0 0 0
41 0 0 0
1153 0 0 0
977 0 0 0
281 0 0 0
290 0 0 0
301 0 0 0
318 0 0 0
331 0 0 0
335 0 0 0
93 0 0 0
289 0 0 0
297 0 0 0
300 0 0 0
302 0 0 0
306 0 0 0
307 0 0 0
320 0 0 0
326 0 0 0
329 0 0 0
276 0 0 0
293 0 0 0
294 0 0 0
296 0 0 0
303 0 0 0
310 0 0 0
314 0 0 0
323 0 0 0
328 0 0 0
333 0 0 0
284 0 0 0
286 0 0 0
287 0 0 0
291 0 0 0
304 0 0 0
308 0 0 0
311 0 0 0
315 0 0 0
324 0 0 0
1221 0 0 0
1230 0 0 0
295 0 0 0
299 0 0 0
312 0 0 0
322 0 0 0
283 0 0 0
106 0 0 0
327 0 0 0
285 0 0 0
253 0 0 0
319 0 0 0
292 0 0 0
298 0 0 0
316 0 0 0
336 0 0 0
97 0 0 0
1209 0 0 0
1033 0 0 0
337 0 0 0
345 0 0 0
346 0 0 0
353 0 0 0
357 0 0 0
363 0 0 0
374 0 0 0
382 0 0 0
385 0 0 0
387 0 0 0
391 0 0 0
149 0 0 0
356 0 0 0
358 0 0 0
362 0 0 0
376 0 0 0
332 0 0 0
340 0 0 0
343 0 0 0
349 0 0 0
350 0 0 0
352 0 0 0
359 0 0 0
360 0 0 0
364 0 0 0
366 0 0 0
370 0 0 0
371 0 0 0
379 0 0 0
384 0 0 0
389 0 0 0
1277 0 0 0
342 0 0 0
347 0 0 0
367 0 0 0
380 0 0 0
1286 0 0 0
339 0 0 0
162 0 0 0
351 0 0 0
355 0 0 0
368 0 0 0
378 0 0 0
383 0 0 0
341 0 0 0
309 0 0 0
354 0 0 0
372 0 0 0
375 0 0 0
348 0 0 0
392 0 0 0
153 0 0 0
1265 0 0 0
1089 0 0 0
393 0 0 0
402 0 0 0
413 0 0 0
430 0 0 0
443 0 0 0
447 0 0 0
205 0 0 0
401 0 0 0
409 0 0 0
412 0 0 0
414 0 0 0
418 0 0 0
419 0 0 0
432 0 0 0
438 0 0 0
441 0 0 0
388 0 0 0
405 0 0 0
406 0 0 0
408 0 0 0
415 0 0 0
422 0 0 0
426 0 0 0
435 0 0 0
440 0 0 0
445 0 0 0
396 0 0 0
398 0 0 0
399 0 0 0
403 0 0 0
416 0 0 0
420 0 0 0
423 0 0 0
427 0 0 0
436 0 0 0
1333 0 0 0
1342 0 0 0
407 0 0 0
411 0 0 0
424 0 0 0
434 0 0 0
395 0 0 0
218 0 0 0
439 0 0 0
397 0 0 0
365 0 0 0
431 0 0 0
404 0 0 0
410 0 0 0
428 0 0 0
448 0 0 0
1145 0 0 0
449 0 0 0
455 0 0 0
457 0 0 0
458 0 0 0
461 0 0 0
464 0 0 0
465 0 0 0
469 0 0 0
472 0 0 0
475 0 0 0
478 0 0 0
483 0 0 0
486 0 0 0
491 0 0 0
494 0 0 0
497 0 0 0
499 0 0 0
501 0 0 0
503 0 0 0
433 0 0 0
1545 0 0 0
261 0 0 0
454 0 0 0
468 0 0 0
470 0 0 0
474 0 0 0
488 0 0 0
492 0 0 0
1398 0 0 0
452 0 0 0
462 0 0 0
471 0 0 0
476 0 0 0
482 0 0 0
496 0 0 0
1389 0 0 0
668 0 0 0
459 0 0 0
479 0 0 0
451 0 0 0
453 0 0 0
274 0 0 0
463 0 0 0
467 0 0 0
480 0 0 0
484 0 0 0
490 0 0 0
645 0 0 0
460 0 0 0
495 0 0 0
466 0 0 0
487 0 0 0
504 0 0 0
265 0 0 0
1377 0 0 0
1201 0 0 0
505 0 0 0
514 0 0 0
517 0 0 0
520 0 0 0
525 0 0 0
534 0 0 0
542 0 0 0
547 0 0 0
555 0 0 0
557 0 0 0
559 0 0 0
317 0 0 0
510 0 0 0
511 0 0 0
513 0 0 0
521 0 0 0
524 0 0 0
526 0 0 0
528 0 0 0
530 0 0 0
531 0 0 0
539 0 0 0
544 0 0 0
548 0 0 0
550 0 0 0
553 0 0 0
1454 0 0 0
500 0 0 0
518 0 0 0
527 0 0 0
538 0 0 0
552 0 0 0
508 0 0 0
515 0 0 0
532 0 0 0
535 0 0 0
1445 0 0 0
509 0 0 0
477 0 0 0
519 0 0 0
523 0 0 0
536 0 0 0
546 0 0 0
507 0 0 0
330 0 0 0
516 0 0 0
540 0 0 0
551 0 0 0
543 0 0 0
522 0 0 0
560 0 0 0
321 0 0 0
1433 0 0 0
1257 0 0 0
561 0 0 0
567 0 0 0
569 0 0 0
570 0 0 0
573 0 0 0
576 0 0 0
577 0 0 0
581 0 0 0
584 0 0 0
587 0 0 0
590 0 0 0
595 0 0 0
598 0 0 0
603 0 0 0
606 0 0 0
609 0 0 0
611 0 0 0
613 0 0 0
615 0 0 0
373 0 0 0
566 0 0 0
580 0 0 0
582 0 0 0
586 0 0 0
600 0 0 0
604 0 0 0
1510 0 0 0
556 0 0 0
564 0 0 0
574 0 0 0
583 0 0 0
588 0 0 0
594 0 0 0
608 0 0 0
1501 0 0 0
571 0 0 0
591 0 0 0
563 0 0 0
565 0 0 0
533 0 0 0
386 0 0 0
575 0 0 0
579 0 0 0
592 0 0 0
596 0 0 0
602 0 0 0
572 0 0 0
607 0 0 0
578 0 0 0
599 0 0 0
616 0 0 0
377 0 0 0
1489 0 0 0
1313 0 0 0
617 0 0 0
626 0 0 0
629 0 0 0
632 0 0 0
637 0 0 0
646 0 0 0
654 0 0 0
659 0 0 0
667 0 0 0
669 0 0 0
671 0 0 0
429 0 0 0
622 0 0 0
623 0 0 0
625 0 0 0
633 0 0 0
636 0 0 0
638 0 0 0
640 0 0 0
642 0 0 0
643 0 0 0
651 0 0 0
656 0 0 0
660 0 0 0
662 0 0 0
665 0 0 0
1566 0 0 0
612 0 0 0
630 0 0 0
639 0 0 0
650 0 0 0
664 0 0 0
620 0 0 0
627 0 0 0
644 0 0 0
647 0 0 0
1557 0 0 0
621 0 0 0
589 0 0 0
631 0 0 0
635 0 0 0
648 0 0 0
658 0 0 0
619 0 0 0
442 0 0 0
628 0 0 0
652 0 0 0
663 0 0 0
655 0 0 0
634 0 0 0
672 0 0 0
1369 0 0 0
673 0 0 0
681 0 0 0
682 0 0 0
689 0 0 0
693 0 0 0
699 0 0 0
710 0 0 0
718 0 0 0
721 0 0 0
723 0 0 0
727 0 0 0
657 0 0 0
1769 0 0 0
485 0 0 0
692 0 0 0
694 0 0 0
698 0 0 0
712 0 0 0
676 0 0 0
679 0 0 0
685 0 0 0
686 0 0 0
688 0 0 0
695 0 0 0
696 0 0 0
700 0 0 0
702 0 0 0
706 0 0 0
707 0 0 0
715 0 0 0
720 0 0 0
725 0 0 0
1613 0 0 0
892 0 0 0
678 0 0 0
683 0 0 0
703 0 0 0
716 0 0 0
1622 0 0 0
675 0 0 0
498 0 0 0
687 0 0 0
691 0 0 0
704 0 0 0
714 0 0 0
719 0 0 0
677 0 0 0
690 0 0 0
708 0 0 0
711 0 0 0
869 0 0 0
684 0 0 0
728 0 0 0
489 0 0 0
1601 0 0 0
1425 0 0 0
729 0 0 0
738 0 0 0
749 0 0 0
766 0 0 0
779 0 0 0
783 0 0 0
541 0 0 0
737 0 0 0
745 0 0 0
748 0 0 0
750 0 0 0
754 0 0 0
755 0 0 0
768 0 0 0
774 0 0 0
777 0 0 0
724 0 0 0
741 0 0 0
742 0 0 0
744 0 0 0
751 0 0 0
758 0 0 0
762 0 0 0
771 0 0 0
776 0 0 0
781 0 0 0
732 0 0 0
734 0 0 0
735 0 0 0
739 0 0 0
752 0 0 0
756 0 0 0
759 0 0 0
763 0 0 0
772 0 0 0
1669 0 0 0
1678 0 0 0
743 0 0 0
747 0 0 0
760 0 0 0
770 0 0 0
731 0 0 0
554 0 0 0
775 0 0 0
733 0 0 0
701 0 0 0
767 0 0 0
740 0 0 0
746 0 0 0
764 0 0 0
784 0 0 0
545 0 0 0
1657 0 0 0
1481 0 0 0
785 0 0 0
793 0 0 0
794 0 0 0
801 0 0 0
805 0 0 0
811 0 0 0
822 0 0 0
830 0 0 0
833 0 0 0
835 0 0 0
839 0 0 0
597 0 0 0
804 0 0 0
806 0 0 0
810 0 0 0
824 0 0 0
780 0 0 0
788 0 0 0
791 0 0 0
797 0 0 0
798 0 0 0
800 0 0 0
807 0 0 0
808 0 0 0
812 0 0 0
814 0 0 0
818 0 0 0
819 0 0 0
827 0 0 0
832 0 0 0
837 0 0 0
1725 0 0 0
790 0 0 0
795 0 0 0
815 0 0 0
828 0 0 0
1734 0 0 0
787 0 0 0
610 0 0 0
799 0 0 0
803 0 0 0
816 0 0 0
826 0 0 0
831 0 0 0
789 0 0 0
757 0 0 0
802 0 0 0
820 0 0 0
823 0 0 0
796 0 0 0
840 0 0 0
601 0 0 0
1713 0 0 0
1537 0 0 0
841 0 0 0
850 0 0 0
861 0 0 0
878 0 0 0
891 0 0 0
895 0 0 0
653 0 0 0
849 0 0 0
857 0 0 0
860 0 0 0
862 0 0 0
866 0 0 0
867 0 0 0
880 0 0 0
886 0 0 0
889 0 0 0
836 0 0 0
853 0 0 0
854 0 0 0
856 0 0 0
863 0 0 0
870 0 0 0
874 0 0 0
883 0 0 0
888 0 0 0
893 0 0 0
844 0 0 0
846 0 0 0
847 0 0 0
851 0 0 0
864 0 0 0
868 0 0 0
871 0 0 0
875 0 0 0
884 0 0 0
1781 0 0 0
1790 0 0 0
855 0 0 0
859 0 0 0
872 0 0 0
882 0 0 0
843 0 0 0
666 0 0 0
887 0 0 0
845 0 0 0
813 0 0 0
879 0 0 0
852 0 0 0
858 0 0 0
876 0 0 0
896 0 0 0
8 0 0 0
897 0 0 0
903 0 0 0
905 0 0 0
912 0 0 0
942 0 0 0
949 0 0 0
697 0 0 0
201 0 0 0
54 0 0 0
918 0 0 0
922 0 0 0
45 0 0 0
919 0 0 0
930 0 0 0
2 0 0 0
909 0 0 0
913 0 0 0
926 0 0 0
931 0 0 0
945 0 0 0
951 0 0 0
1777 0 0 0
899 0 0 0
901 0 0 0
906 0 0 0
917 0 0 0
920 0 0 0
923 0 0 0
934 0 0 0
939 0 0 0
947 0 0 0
902 0 0 0
916 0 0 0
936 0 0 0
940 0 0 0
1605 0 0 0
900 0 0 0
910 0 0 0
944 0 0 0
924 0 0 0
1116 0 0 0
927 0 0 0
907 0 0 0
33 0 0 0
953 0 0 0
968 0 0 0
1005 0 0 0
753 0 0 0
64 0 0 0
110 0 0 0
959 0 0 0
961 0 0 0
974 0 0 0
978 0 0 0
998 0 0 0
975 0 0 0
986 0 0 0
58 0 0 0
101 0 0 0
1609 0 0 0
965 0 0 0
982 0 0 0
1007 0 0 0
957 0 0 0
962 0 0 0
973 0 0 0
990 0 0 0
995 0 0 0
1003 0 0 0
958 0 0 0
969 0 0 0
972 0 0 0
987 0 0 0
992 0 0 0
1001 0 0 0
955 0 0 0
976 0 0 0
979 0 0 0
996 0 0 0
1661 0 0 0
966 0 0 0
1000 0 0 0
948 0 0 0
956 0 0 0
983 0 0 0
963 0 0 0
980 0 0 0
120 0 0 0
89 0 0 0
1009 0 0 0
1015 0 0 0
1017 0 0 0
1024 0 0 0
1054 0 0 0
1061 0 0 0
809 0 0 0
166 0 0 0
1030 0 0 0
1034 0 0 0
157 0 0 0
1031 0 0 0
1042 0 0 0
114 0 0 0
1665 0 0 0
1021 0 0 0
1025 0 0 0
1038 0 0 0
1043 0 0 0
1057 0 0 0
1063 0 0 0
1011 0 0 0
1013 0 0 0
1018 0 0 0
1029 0 0 0
1032 0 0 0
1035 0 0 0
1046 0 0 0
1051 0 0 0
1059 0 0 0
1014 0 0 0
1028 0 0 0
1048 0 0 0
1052 0 0 0
1717 0 0 0
1012 0 0 0
1022 0 0 0
1056 0 0 0
1004 0 0 0
1036 0 0 0
1039 0 0 0
1019 0 0 0
145 0 0 0
1065 0 0 0
1080 0 0 0
1117 0 0 0
865 0 0 0
176 0 0 0
222 0 0 0
1071 0 0 0
1073 0 0 0
1086 0 0 0
1090 0 0 0
1110 0 0 0
1087 0 0 0
1098 0 0 0
170 0 0 0
213 0 0 0
1721 0 0 0
1077 0 0 0
1094 0 0 0
1119 0 0 0
1069 0 0 0
1074 0 0 0
1085 0 0 0
1102 0 0 0
1107 0 0 0
1115 0 0 0
1070 0 0 0
1081 0 0 0
1084 0 0 0
1099 0 0 0
1104 0 0 0
1113 0 0 0
1067 0 0 0
1088 0 0 0
1091 0 0 0
1108 0 0 0
1773 0 0 0
1078 0 0 0
1112 0 0 0
1060 0 0 0
1068 0 0 0
1095 0 0 0
1075 0 0 0
1092 0 0 0
25 0 0 0
1121 0 0 0
1129 0 0 0
1166 0 0 0
425 0 0 0
1142 0 0 0
1146 0 0 0
232 0 0 0
269 0 0 0
1127 0 0 0
1136 0 0 0
1143 0 0 0
1154 0 0 0
1173 0 0 0
226 0 0 0
278 0 0 0
1137 0 0 0
1169 0 0 0
1175 0 0 0
1105 0 0 0
1123 0 0 0
1130 0 0 0
1141 0 0 0
1147 0 0 0
1158 0 0 0
1171 0 0 0
1140 0 0 0
1160 0 0 0
933 0 0 0
1124 0 0 0
1133 0 0 0
1134 0 0 0
1150 0 0 0
1155 0 0 0
1168 0 0 0
1125 0 0 0
1144 0 0 0
1148 0 0 0
1163 0 0 0
1340 0 0 0
1126 0 0 0
1151 0 0 0
1131 0 0 0
1164 0 0 0
257 0 0 0
81 0 0 0
1177 0 0 0
1185 0 0 0
1198 0 0 0
1202 0 0 0
1222 0 0 0
1192 0 0 0
1199 0 0 0
1210 0 0 0
1229 0 0 0
282 0 0 0
288 0 0 0
325 0 0 0
334 0 0 0
1183 0 0 0
937 0 0 0
1231 0 0 0
1186 0 0 0
1197 0 0 0
1214 0 0 0
1227 0 0 0
1193 0 0 0
1196 0 0 0
1216 0 0 0
1225 0 0 0
989 0 0 0
1179 0 0 0
1203 0 0 0
1189 0 0 0
1190 0 0 0
1206 0 0 0
1224 0 0 0
1172 0 0 0
1181 0 0 0
1219 0 0 0
1180 0 0 0
1182 0 0 0
1207 0 0 0
1211 0 0 0
1187 0 0 0
1200 0 0 0
1204 0 0 0
1220 0 0 0
313 0 0 0
137 0 0 0
1233 0 0 0
1241 0 0 0
1278 0 0 0
1254 0 0 0
1258 0 0 0
344 0 0 0
381 0 0 0
1239 0 0 0
1248 0 0 0
1255 0 0 0
1266 0 0 0
1285 0 0 0
338 0 0 0
390 0 0 0
993 0 0 0
1249 0 0 0
1281 0 0 0
1287 0 0 0
1235 0 0 0
1242 0 0 0
1253 0 0 0
1259 0 0 0
1270 0 0 0
1283 0 0 0
1252 0 0 0
1272 0 0 0
1045 0 0 0
1236 0 0 0
1245 0 0 0
1246 0 0 0
1262 0 0 0
1267 0 0 0
1280 0 0 0
1228 0 0 0
1237 0 0 0
1256 0 0 0
1260 0 0 0
1275 0 0 0
1238 0 0 0
1263 0 0 0
1243 0 0 0
1276 0 0 0
369 0 0 0
193 0 0 0
1289 0 0 0
1297 0 0 0
1310 0 0 0
1314 0 0 0
1334 0 0 0
1304 0 0 0
1311 0 0 0
1322 0 0 0
1341 0 0 0
394 0 0 0
400 0 0 0
437 0 0 0
446 0 0 0
1295 0 0 0
1049 0 0 0
1343 0 0 0
1298 0 0 0
1309 0 0 0
1326 0 0 0
1339 0 0 0
1305 0 0 0
1308 0 0 0
1328 0 0 0
1337 0 0 0
1101 0 0 0
1291 0 0 0
1315 0 0 0
1301 0 0 0
1302 0 0 0
1318 0 0 0
1336 0 0 0
1284 0 0 0
1293 0 0 0
1331 0 0 0
1292 0 0 0
1294 0 0 0
1319 0 0 0
1323 0 0 0
1299 0 0 0
1312 0 0 0
1316 0 0 0
1332 0 0 0
456 0 0 0
249 0 0 0
1345 0 0 0
1351 0 0 0
1353 0 0 0
1360 0 0 0
1390 0 0 0
1397 0 0 0
649 0 0 0
502 0 0 0
1366 0 0 0
1370 0 0 0
493 0 0 0
1367 0 0 0
1378 0 0 0
450 0 0 0
1357 0 0 0
1361 0 0 0
1374 0 0 0
1379 0 0 0
1393 0 0 0
1399 0 0 0
1329 0 0 0
1347 0 0 0
1349 0 0 0
1354 0 0 0
1365 0 0 0
1368 0 0 0
1371 0 0 0
1382 0 0 0
1387 0 0 0
1395 0 0 0
1350 0 0 0
1364 0 0 0
1384 0 0 0
1157 0 0 0
1388 0 0 0
1348 0 0 0
1358 0 0 0
1392 0 0 0
1372 0 0 0
1564 0 0 0
1375 0 0 0
1355 0 0 0
481 0 0 0
305 0 0 0
1401 0 0 0
1416 0 0 0
1453 0 0 0
512 0 0 0
558 0 0 0
1407 0 0 0
1409 0 0 0
1422 0 0 0
1426 0 0 0
1446 0 0 0
1423 0 0 0
1434 0 0 0
506 0 0 0
549 0 0 0
1161 0 0 0
1413 0 0 0
1430 0 0 0
1455 0 0 0
1405 0 0 0
1410 0 0 0
1421 0 0 0
1438 0 0 0
1443 0 0 0
1451 0 0 0
1406 0 0 0
1417 0 0 0
1420 0 0 0
1435 0 0 0
1440 0 0 0
1449 0 0 0
1213 0 0 0
1403 0 0 0
1424 0 0 0
1427 0 0 0
1444 0 0 0
1414 0 0 0
1448 0 0 0
1396 0 0 0
1404 0 0 0
1431 0 0 0
1411 0 0 0
1428 0 0 0
568 0 0 0
537 0 0 0
361 0 0 0
1457 0 0 0
1463 0 0 0
1465 0 0 0
1472 0 0 0
1502 0 0 0
1509 0 0 0
614 0 0 0
1478 0 0 0
1482 0 0 0
605 0 0 0
1479 0 0 0
1490 0 0 0
562 0 0 0
1217 0 0 0
1469 0 0 0
1473 0 0 0
1486 0 0 0
1491 0 0 0
1505 0 0 0
1511 0 0 0
1459 0 0 0
1461 0 0 0
1466 0 0 0
1477 0 0 0
1480 0 0 0
1483 0 0 0
1494 0 0 0
1499 0 0 0
1507 0 0 0
1462 0 0 0
1476 0 0 0
1496 0 0 0
1269 0 0 0
1500 0 0 0
1460 0 0 0
1470 0 0 0
1504 0 0 0
1452 0 0 0
1484 0 0 0
1487 0 0 0
1467 0 0 0
593 0 0 0
417 0 0 0
1513 0 0 0
1528 0 0 0
1565 0 0 0
624 0 0 0
670 0 0 0
1519 0 0 0
1521 0 0 0
1534 0 0 0
1538 0 0 0
1558 0 0 0
1535 0 0 0
1546 0 0 0
618 0 0 0
661 0 0 0
1273 0 0 0
1525 0 0 0
1542 0 0 0
1567 0 0 0
1517 0 0 0
1522 0 0 0
1533 0 0 0
1550 0 0 0
1555 0 0 0
1563 0 0 0
1518 0 0 0
1529 0 0 0
1532 0 0 0
1547 0 0 0
1552 0 0 0
1561 0 0 0
1325 0 0 0
1515 0 0 0
1536 0 0 0
1539 0 0 0
1556 0 0 0
1526 0 0 0
1560 0 0 0
1508 0 0 0
1516 0 0 0
1543 0 0 0
1523 0 0 0
1540 0 0 0
473 0 0 0
1569 0 0 0
1577 0 0 0
1614 0 0 0
873 0 0 0
1590 0 0 0
1594 0 0 0
680 0 0 0
717 0 0 0
1575 0 0 0
1584 0 0 0
1591 0 0 0
1602 0 0 0
1621 0 0 0
674 0 0 0
726 0 0 0
1585 0 0 0
1617 0 0 0
1623 0 0 0
1553 0 0 0
1571 0 0 0
1578 0 0 0
1589 0 0 0
1595 0 0 0
1606 0 0 0
1619 0 0 0
1588 0 0 0
1608 0 0 0
1381 0 0 0
1572 0 0 0
1581 0 0 0
1582 0 0 0
1598 0 0 0
1603 0 0 0
1616 0 0 0
1573 0 0 0
1592 0 0 0
1596 0 0 0
1611 0 0 0
1788 0 0 0
1574 0 0 0
1599 0 0 0
1579 0 0 0
1612 0 0 0
705 0 0 0
529 0 0 0
1625 0 0 0
1633 0 0 0
1646 0 0 0
1650 0 0 0
1670 0 0 0
1640 0 0 0
1647 0 0 0
1658 0 0 0
1677 0 0 0
730 0 0 0
736 0 0 0
773 0 0 0
782 0 0 0
1631 0 0 0
1385 0 0 0
1679 0 0 0
1634 0 0 0
1645 0 0 0
1662 0 0 0
1675 0 0 0
1641 0 0 0
1644 0 0 0
1664 0 0 0
1673 0 0 0
1437 0 0 0
1627 0 0 0
1651 0 0 0
1637 0 0 0
1638 0 0 0
1654 0 0 0
1672 0 0 0
1620 0 0 0
1629 0 0 0
1667 0 0 0
1628 0 0 0
1630 0 0 0
1655 0 0 0
1659 0 0 0
1635 0 0 0
1648 0 0 0
1652 0 0 0
1668 0 0 0
761 0 0 0
585 0 0 0
1681 0 0 0
1689 0 0 0
1726 0 0 0
1702 0 0 0
1706 0 0 0
792 0 0 0
829 0 0 0
1687 0 0 0
1696 0 0 0
1703 0 0 0
1714 0 0 0
1733 0 0 0
786 0 0 0
838 0 0 0
1441 0 0 0
1697 0 0 0
1729 0 0 0
1735 0 0 0
1683 0 0 0
1690 0 0 0
1701 0 0 0
1707 0 0 0
1718 0 0 0
1731 0 0 0
1700 0 0 0
1720 0 0 0
1493 0 0 0
1684 0 0 0
1693 0 0 0
1694 0 0 0
1710 0 0 0
1715 0 0 0
1728 0 0 0
1676 0 0 0
1685 0 0 0
1704 0 0 0
1708 0 0 0
1723 0 0 0
1686 0 0 0
1711 0 0 0
1691 0 0 0
1724 0 0 0
817 0 0 0
641 0 0 0
1737 0 0 0
1745 0 0 0
1758 0 0 0
1762 0 0 0
1782 0 0 0
1752 0 0 0
1759 0 0 0
1770 0 0 0
1789 0 0 0
842 0 0 0
848 0 0 0
885 0 0 0
894 0 0 0
1743 0 0 0
1497 0 0 0
1791 0 0 0
1746 0 0 0
1757 0 0 0
1774 0 0 0
1787 0 0 0
1753 0 0 0
1756 0 0 0
1776 0 0 0
1785 0 0 0
1549 0 0 0
1739 0 0 0
1763 0 0 0
1749 0 0 0
1750 0 0 0
1766 0 0 0
1784 0 0 0
1732 0 0 0
1741 0 0 0
1779 0 0 0
1740 0 0 0
1742 0 0 0
1767 0 0 0
1771 0 0 0
1747 0 0 0
1760 0 0 0
1764 0 0 0
1780 0 0 0
911 0 0 0
915 0 0 0
928 0 0 0
932 0 0 0
938 0 0 0
1618 0 0 0
1093 0 0 0
908 0 0 0
943 0 0 0
914 0 0 0
935 0 0 0
952 0 0 0
904 0 0 0
1805 -0.024486173772597927 0.06286199081469025 0.033399257245742775
2721 0.0003166769382454311 -0.0007049696629402389 -0.0004812373936093307
2722 -0.0022404965067346944 -0.0012326127107243835 0.008273367307762451
4551 0.006607624772422123 -0.002733758148939485 0.00015426409016836907
4552 0.001757919559138243 0.0007242780293820594 0.0030048044707424756
1806 -0.02192498745004672 0.05347519863448262 0.015169641898569532
1807 -0.023804067430478842 0.0714790174267219 -0.01363943104953704
898 0 0 0
2714 0.0009057328241349034 0.0007365894206356003 0.019670394223233356
4230 -0.0002170701408029619 0.0009677824177162721 -0.0007669788747178826
4231 0.0019396388847135139 -0.004427514546814375 0.008571705451170905
4232 0.0017215064892894608 -0.0031493030665684075 0.009417946932742399
1905 -0.00047092538624736576 0.0003117765772512397 -0.0015908054185356432
1906 -0.002487587988904476 -0.0073219732483319495 0.012762659686661274
2855 0.004528412948422045 0.014080890923806409 -0.014233619506446098
925 0 0 0
967 0 0 0
971 0 0 0
984 0 0 0
994 0 0 0
964 0 0 0
988 0 0 0
999 0 0 0
1674 0 0 0
991 0 0 0
970 0 0 0
1008 0 0 0
2529 0.00021062023508337636 -0.0009904024872963283 0.0001800632485046875
2530 -0.0014006285058817982 0.0032833158750029375 0.003513650757010407
2531 0.0014687285713403896 0.008675374372763636 -0.0027500189392831984
2712 -0.0001363330005628165 5.198354237268599e-05 -0.0008946730548706951
960 0 0 0
2564 0.004098977721600512 -0.002796247758261029 -0.0007902131187845515
2769 0.0009716701812790938 -0.001715220431679452 0.003072068520601764
2770 0.005602878942471921 0.0012208499556104506 -0.022220997144730942
2771 0.008129900660805505 -0.0034215717264783124 0.021409656847092222
4133 0.01665796006652987 0.0016340530096305656 0.0019974862181006353
2713 0.0017808839245566054 -0.0032676135849741433 0.006870202238264132
954 0 0 0
2073 -0.00020559882908436204 0.0006634879721446851 -0.00229320899724602
2075 0.0003428018050081581 -0.005022047158309602 0.018598041191871976
4131 -0.0013912057856065925 -0.008378322662943714 0.03315862464817468
4132 -0.00544434770840992 -0.005031596668813549 -0.0011344074237637756
4493 -0.007073243880091755 -0.0008151092734658906 0.011234059413927642
981 0 0 0
1023 0 0 0
1027 0 0 0
1040 0 0 0
1044 0 0 0
1050 0 0 0
1730 0 0 0
1020 0 0 0
1055 0 0 0
1026 0 0 0
1047 0 0 0
1064 0 0 0
1016 0 0 0
2562 0.0005697407676893133 0.026618607689671156 -0.013008659527499526
2563 -0.0019476262014377034 0.004549460004679174 -0.017511448658402214
2949 0.0013487339030801156 0.0002622868557300493 0.004356390579455964
2950 -0.01147580406265133 0.01959712645310161 -0.008547893276470424
2951 -0.01161983662449919 -0.018959943307293857 -0.025598930849506107
4647 0.0016940193546160442 2.902667465792287e-05 -0.0002409255841922218
4648 -0.007814230879571086 -0.003177529906557602 0.0021021088136291746
4649 -0.0030310082726097798 0.005623004498869032 0.011759220085014161
2116 -0.004225490308030276 -0.011569316222876515 0.02129718443798567
2074 0.0001234992573315189 -0.006046763060007054 0.017007687851904426
2220 -9.570393481178096e-05 0.00011639417601511268 -0.0005936485848408982
2221 0.002335448143443484 -0.0035206756992459632 -0.0027855696434144245
1010 0 0 0
2115 -8.765640146198611e-05 0.001159842433642675 -0.002313659388251334
2117 0.0035373622106317833 -0.005626556021797797 0.017346978729575493
2310 3.277720855724663e-05 -0.026907208516348292 0.013924869281461631
1037 0 0 0
1079 0 0 0
1083 0 0 0
1096 0 0 0
1106 0 0 0
1076 0 0 0
1100 0 0 0
1111 0 0 0
1786 0 0 0
1103 0 0 0
1082 0 0 0
1120 0 0 0
1072 0 0 0
2723 -0.0009507523108783431 0.004932292290390155 -0.0013102383819772847
4074 -0.005871322109439285 0.0031580135212009174 -0.00024464675052227557
4075 -0.001341297515763433 -0.0053533540651223704 0.00796923680851657
4076 -0.009717133314237186 0.0006755214598703873 0.007804214369721736
4329 -0.0008868951550000134 0.0026707454159918464 -0.006937736124470418
4330 0.015998708485618154 0.0024374467995001165 0.024491224521200037
4331 -0.003459569531683445 -0.002276951324134458 0.011790563042662877
4553 0.0005355704532158346 -0.0036417879337223183 -0.01618835772142235
3170 -0.003917747262730431 0.0017274753801404528 -0.0009989390462535788
1066 0 0 0
2987 0.0007119395557611991 -0.008395757963734818 0.014312030756210037
2985 5.4842395102467224e-05 -0.0025508453325099483 0.003628814129366861
2986 -0.0026628261252573788 -5.394234133696903e-05 0.012989301028190592
3168 0.00012958164202023613 -0.0007558552364255155 -9.360450157526185e-05
3169 0.00024333576531682075 0.00438605681632723 0.003733618549333488
946 0 0 0
1135 0 0 0
1139 0 0 0
1152 0 0 0
1162 0 0 0
1167 0 0 0
1138 0 0 0
1156 0 0 0
1159 0 0 0
1317 0 0 0
1132 0 0 0
1176 0 0 0
4008 0.0004248138942578668 -0.0002010669115943979 0.0013106977612134974
4009 -0.002220886506438685 -0.003696522260713937 0.0074574268884116425
4010 0.0009460134926546495 0.01025104802154647 0.00433343365232891
4071 0.0008903499820841839 -0.00015930496538503515 1.613832929728887e-05
4072 -0.007249604077217511 0.005846778932995966 0.003241241864635056
4073 -0.0014188799185963935 0.0024282424590371956 -0.005739459885159589
1128 0 0 0
2982 -0.0012534311678762942 -0.00046398193688317453 0.0006487802558551295
2983 0.001278449980934923 -0.006989560819715449 -0.0009933175107389289
3060 -0.00048508635357012605 0.0006008368480353723 -0.00040559434237406655
3062 -0.0008875646602016137 0.0025719083694658684 0.007946036759707105
3623 0.012695546517127844 0.004941691472578514 -0.007868819926696993
3813 -0.0017942253145897494 4.013755014582513e-05 -0.0021289574887930476
1122 0 0 0
2978 -0.001354426014897549 -0.0005801907565613861 0.002011979601911093
3061 0.0019833160906585485 -0.0033664816793226968 0.002877601331487526
2185 -0.0007501118549661397 0.0009560047298682494 0.0015538773106178862
3621 -0.0009193283768031195 -0.0005202522496615849 0.002706040523777096
3622 -0.00317644780476006 0.01169826926992412 -0.0027004729014740805
2976 0.00020596800921043605 -0.0001796323254301354 -9.981738808578087e-05
1191 0 0 0
1195 0 0 0
1208 0 0 0
1218 0 0 0
1002 0 0 0
1223 0 0 0
1149 0 0 0
1215 0 0 0
1188 0 0 0
1194 0 0 0
1212 0 0 0
1232 0 0 0
2977 0.0024480378675098093 0.003757391143955506 0.0032577310215689418
4597 0.0004539428338413864 0.00033971659860667004 0.004795730711532596
1178 0 0 0
1184 0 0 0
2412 0.00024576384132588924 -0.00042532901672515344 0.003091170688595839
2413 -0.00048566466667675776 0.007496340030234957 0.010521754534868887
2414 -0.004779227979407136 -0.0019280953280758982 -0.005145155203285792
2672 -0.0024839928814252097 0.006708160671232642 0.01388062024852544
3450 0.00018498578485889674 0.00010607668098746716 -0.0009719474251603358
3452 -0.005173591524184543 -0.0041722085925652306 0.007002004637353315
1058 0 0 0
1247 0 0 0
1251 0 0 0
1264 0 0 0
1274 0 0 0
1279 0 0 0
1205 0 0 0
1250 0 0 0
1268 0 0 0
1271 0 0 0
1244 0 0 0
1288 0 0 0
1832 -0.0005234213894741199 0.0030637416606262512 0.00024088139411933835
1833 0.00044153598256862483 -0.0007362226782536513 0.01393915314821464
1834 0.020753610501968552 -0.08759374232854228 0.011263007696234928
1835 0.00027492289455707304 -0.0028995598886010347 0.005537949494479172
2222 0.003884002060795401 0.002543268076704805 0.007088805617777096
3558 0.001522970053895984 -0.000842561542340537 -0.0007747739271103547
3560 -0.01717941080968363 0.0014481502800167466 0.006446914811777083
1240 0 0 0
1816 -0.008562729146134571 0.0014169477315481085 0.0066264516379211744
1817 0.009525315899689763 0.001042419242009068 -0.01633191342402009
1818 0.10128371167681229 -0.07366058385759675 0.03799995086843232
1819 0.0035950629010926155 0.0034520771307671233 -0.036705895274400505
2052 0.0008429576680606865 -0.0007078743022265032 0.001354674797353711
4155 0.0008401635328980495 -0.00046148475053575384 -0.00030639960606625177
4156 -0.011743139301396427 0.0030304921361222394 0.005039091024466273
4157 -0.011669760100909993 0.00805207627668394 0.008850485334697589
1234 0 0 0
3559 -0.008063123374009848 0.002711276215917859 0.005608274260670113
4284 -7.970472953189463e-05 0.0006684661215983165 -0.00033208851398103565
4286 0.0013186434643696033 0.0033232805720395317 0.00029435210176785706
4838 -0.0016815862602592856 0.00610487064613289 0.004996309448918327
1303 0 0 0
1307 0 0 0
1320 0 0 0
1330 0 0 0
1114 0 0 0
1335 0 0 0
1261 0 0 0
1327 0 0 0
1300 0 0 0
1306 0 0 0
1324 0 0 0
1344 0 0 0
1799 -0.00822670429883531 0.0017406519472879564 0.014419873594751817
1800 0.01948772009795521 0.0013017439010012816 0.053239196937958796
1801 -0.0030183156145638726 0.00429031868576196 -0.004112982510693897
2898 -0.0006195536187197157 -0.010336807114034258 0.012763372637983501
2899 0.004171382224586585 0.005609581616154296 0.008984701118311011
2900 0.008901096979852492 0.003323721893062366 0.01749511208171415
1290 0 0 0
1296 0 0 0
2504 -0.009055231203033955 0.013495472924524311 0.003499870111625881
2756 -0.006869650187414155 0.009789721065931817 0.006448931686427492
2984 0.009368826067157082 0.005099598766037036 0.005306034636912013
3180 0.01145421248566803 -0.0043635295924349905 0.011639442641299205
3181 0.019934452338134036 -0.009007575557141548 0.004185597260967118
3182 0.02761448075749612 -0.005669155869879272 0.04707980307996027
2184 0.00011877759357000878 -8.75023729486294e-05 0.00011550521558202424
2186 -0.0016428112751613996 0.001415112661837308 0.0031864740945190145
2502 0.00014671589114209974 -0.0005129591244595129 -0.00026710513484161456
2503 0.003924694559375015 0.002386845050199973 0.010494770440871335
1170 0 0 0
1359 0 0 0
1363 0 0 0
1376 0 0 0
1380 0 0 0
1386 0 0 0
1541 0 0 0
1356 0 0 0
1391 0 0 0
1362 0 0 0
1383 0 0 0
1400 0 0 0
1352 0 0 0
3294 0.001763170708852189 0.0024057152734767748 0.0023269648038358117
3295 0.004793696364800035 -0.010715755704780646 -0.008940376252990196
3296 0.010696920716970825 -0.03174623758 -0.03140326323931565
3814 0.011265221177782095 -0.014020018737197479 0.017839574514064583
3815 0.0037623637773795972 0.01904750758714786 0.01280000516187073
3924 3.5672412533645556e-05 0.0007291787752954227 -0.0006557463446127117
2283 -0.0005169680996261996 0.00017483195962813403 0.0047980209733890335
2284 -0.000721861462768412 -0.0009582148831233406 0.005148547271369697
2285 0.0018853248998146712 0.0020811139854522796 0.0033086361435287876
2262 -0.000570368517888256 0.0007907326230789534 0.0006889259063220209
2263 -0.0051342664756020015 0.0021818123710525207 -0.0020396830894986668
2264 -0.0016561634548047611 -0.006411478457181176 0.0003692521604937387
1346 0 0 0
3925 -0.0011226072957112726 -0.0026289377035655895 0.00526539041261786
3926 -0.0018448408556902911 -0.004735676148057183 0.009367029602900364
1373 0 0 0
1415 0 0 0
1419 0 0 0
1432 0 0 0
1442 0 0 0
1226 0 0 0
1412 0 0 0
1436 0 0 0
1447 0 0 0
1439 0 0 0
1418 0 0 0
1456 0 0 0
1796 -0.002021755861723421 -0.004328805323418025 0.0014486507841891634
1798 -0.00367488696567032 -0.008034630524716637 0.029524482550623694
4596 -0.00046553649665301343 -0.00015465526645116307 0.0002686501381738372
1408 0 0 0
1797 -0.006881604189133367 -0.016130406065895216 0.055877542934035476
1824 0.0007424160878234138 -0.005349718145781093 -0.0014219073989921818
1825 0.01429050464446568 0.018364194305396535 0.013184285627833012
1826 0.01930569085611329 0.022979886524491327 0.0077523667175414205
1827 -0.00808166733751389 0.0017900277303897051 -0.014929428129800186
3262 -0.003231909679877588 0.0010361111642239772 0.010738367792627138
1837 -0.014751381055912215 -0.010495703925165495 -0.012925737925206302
1402 0 0 0
1836 0.004927536499710202 0.000662626735580633 0.0035252737359126635
1838 -0.013995826924962334 0.0036816569523076587 0.003220614206111096
1839 0.03238632032810732 -0.024803592796787732 0.04014155209738012
2786 -0.021542942676823825 0.007246500410777162 0.021906959224130166
3261 0.0009395176849749909 -0.00022439522602796033 -0.0010565165654932188
3263 -0.004274026368237644 0.000942252597130732 0.012301553068266299
3476 0.005454418503529379 -0.0002572271301288535 -0.008764853632634274
4598 0.0020099590508499336 0.0017958999935592764 0.009092739044187736
2430 0.0033810291607965027 0.0010742662830765682 -0.0027882805155374523
2431 0.002175032863565333 -0.00492076995682828 0.011837508135910385
3475 -0.001756189288617836 -0.016064931708789598 0.0033448899245501107
3609 0.00030375925356431474 0.0009126916018964837 -0.001343023537443617
3611 -0.003666153831879371 -0.007007145341642258 0.009223733803426315
2318 -0.0033542068252746787 0.007418900299281159 0.00814258161740688
1429 0 0 0
1282 0 0 0
1471 0 0 0
1475 0 0 0
1488 0 0 0
1492 0 0 0
1498 0 0 0
1468 0 0 0
1503 0 0 0
1474 0 0 0
1495 0 0 0
1512 0 0 0
1464 0 0 0
2053 -0.0062552117964558345 0.008969225161142952 -0.008150271054048199
2054 -0.007001706991484237 -0.0033690050398084105 -0.007960956389040314
2127 0.0008727469736878862 2.6865240820848273e-06 2.402477605924324e-06
2128 -0.0031799714506669814 0.0004337590549707072 0.005581883214429903
2129 -0.0022972263812692886 -4.447014318991867e-05 0.001797691940012151
2719 0.01185579941677035 0.009239918285509355 -0.0028393464690592836
3222 -0.001074980375304485 -0.0003095600984893767 3.096331313145065e-05
3223 0.006808745558969981 0.0024120927905973196 0.00409005237629426
3224 0.008916551113214294 0.002581743720001026 -0.0035368854650484954
3105 0.001328367269893315 7.086983380459948e-05 -0.0024809122890094458
3106 0.0033696900726281776 -0.0022818094008060586 -0.00613860268249436
3107 0.0012481870961764013 -0.0017480696677070085 0.0011022989630150655
4196 -0.010240916112092623 -0.003367891759163344 -0.008450833191720445
1458 0 0 0
4588 -0.0077084496084896285 -0.00017952902542558362 0.008389313648715103
2508 -0.0013028062025922955 0.00018249880099499555 -0.0017435653753689615
2718 -0.0005459670540914712 -0.00033147908419392714 -0.0005197117148862533
2720 -0.004036665064398598 0.0013412914288242817 0.014874538930697252
4194 0.006280113121813154 -0.01330836755102436 -0.016460690641608277
1485 0 0 0
1527 0 0 0
1531 0 0 0
1544 0 0 0
1554 0 0 0
1338 0 0 0
1524 0 0 0
1548 0 0 0
1559 0 0 0
1551 0 0 0
1530 0 0 0
1568 0 0 0
3564 -0.0007915610010679753 0.00021894200356677352 -0.00010568761539994268
3565 0.011797647398829313 0.0028742928813820273 0.002385415785111152
3566 -0.015476109239487218 -0.0006188852843791115 -0.0006913470309727523
4544 0.0025850427227534015 0.002123335011634427 -0.001963561785644115
1520 0 0 0
2754 0.001343956170750302 -0.001121957325642408 -0.001106223464391749
2755 -0.01252665642154066 0.006928525767636037 0.0021218261154683313
3093 0.008012565726575379 -0.014671908944442313 0.004165865792206627
3094 0.005155929101112842 0.00037727068794614333 0.01052684529582416
3095 0.0018470269123636413 -0.004821307674429573 0.005799626377974729
4386 5.2961778613525e-05 -0.0011721466998595431 0.00045834984062969534
4387 0.003558152417598253 0.002989201267833445 0.004858265592975171
4388 -0.01420808469280798 -0.001261783260916229 0.0027269498946464353
1514 0 0 0
3570 -0.008414755376694718 0.014417309626084425 -0.004904396469498171
3571 -0.005462116047839498 0.0017891992035516783 0.003903865687670375
3572 0.005430887078256971 0.01452002876313297 0.005962457723602447
4542 0.000349794576709165 -0.0006470482777042733 -4.4256048902764316e-05
2516 -0.0006979785166263278 0.007449227075133502 0.0056547028877973575
4543 0.0032858803679836593 0.0007201262104426524 0.002750669192445997
1394 0 0 0
1583 0 0 0
1587 0 0 0
1600 0 0 0
1610 0 0 0
1615 0 0 0
1586 0 0 0
1604 0 0 0
1607 0 0 0
1765 0 0 0
1580 0 0 0
1624 0 0 0
1845 0.021016329091205106 -0.04544717363163623 -0.026890854422191905
1844 0.0008251884307164093 0.001176182319663332 0.004557521417164262
1820 -0.0012773829610579854 0.003938479105498546 -0.0024646992119838756
1821 0.007989962919019431 -0.030807689358822072 0.02445135775342595
1822 0.005711739215421323 -0.02126265120841079 0.03488291128578204
1823 0.008994443765866328 -0.010097294680218588 0.02453994412655332
2002 0.008587302126928667 0.00408983713930782 0.026734219401158655
1847 -0.02669149051790183 0.023181937754540718 -0.023799406044648107
1846 0.0034073243270012904 -0.004197334808380392 -0.013383395788983314
1576 0 0 0
1812 -0.0011777480437089847 0.0016642581512441702 -0.001162798000758506
1813 0.007646553880576732 0.0032860058240304713 0.0256905520296494
1815 0.005938595248284271 -0.02541151828804187 0.017259741224224058
4083 -0.00358012280844091 0.0012345946100444523 0.02229313800543265
4084 -0.004503900664974488 0.00012533212960711505 0.03125333115896953
4085 -0.0016209857140915716 0.0031742990885094773 0.022076686097065288
1570 0 0 0
1814 -0.0029560997845229785 -0.01654581091862728 0.03846134628898705
3615 -0.028649769229017935 -0.02102576903296871 -0.021513240204199906
3616 -0.011609851948825939 0.003833754584438211 -0.022444163820629977
3617 -0.0013097732135627558 -0.00739420613874601 -0.005754334688627864
3954 0.026078893120052717 0.018006525432624713 0.021664899709091287
3956 0.01735883331147056 0.010219134726508688 0.022729661075623967
2001 -0.0014232676461714599 -0.00044245682372764255 -0.002362146518945595
2003 0.006341652062122123 0.0054285560512825366 0.019841480626402088
2408 -0.0012446145670356081 0.003995047488472704 0.003129685952031933
2506 0.0056816009766284745 0.011176683968491433 0.009973935086467666
1639 0 0 0
1643 0 0 0
1656 0 0 0
1666 0 0 0
1450 0 0 0
1671 0 0 0
1597 0 0 0
1663 0 0 0
1636 0 0 0
1642 0 0 0
1660 0 0 0
1680 0 0 0
1843 -0.012964470341737512 0.006801288136356968 -0.03044913869296801
1842 0.05126036119691411 -0.06392712815231005 -0.029487723591158692
1840 -0.004737271547458722 0.003633446954762567 0.004215310818206513
1841 0.018728807554028917 -0.018815094187967545 -0.018503765194315087
2784 -0.019924518408131642 -0.01974466230515277 0.015924221417140946
2785 0.010968747065709999 -0.01594079385765529 -0.005001660654776597
4017 0.019493175296558266 0.019973041064124192 -0.013144338511627197
4019 0.0072273745401110236 0.030386643048062857 0.019162400621282424
1808 -0.004840666704464078 0.004975500099531492 -0.0017917074944257736
1809 0.030250493043555274 -0.05129888922896198 -0.009290574422063954
1810 -0.008850158909753634 -0.020190618812292463 0.02136153442516678
1811 -0.0066363550660564034 -0.004888597687346712 0.015619670052939823
3955 0.021161531280595128 0.02846110323551398 0.016941948543205458
1626 0 0 0
1632 0 0 0
2238 0.0005814841898625477 6.383550764787397e-05 0.0005176023521100281
2239 -0.005864607875846385 0.0056313180827292485 0.0019165328834776427
2240 -0.00021689182280721386 0.0006988412288417927 0.0006081051563024634
4516 -0.04394054937768718 0.059051981026380575 0.011578160152046088
4515 -0.07654337035312364 0.05628197897879563 -0.013741996253676676
4517 -0.06377436183535669 0.08190389265940223 -0.01230503435863662
1506 0 0 0
1695 0 0 0
1699 0 0 0
1712 0 0 0
1722 0 0 0
1727 0 0 0
1653 0 0 0
1698 0 0 0
1716 0 0 0
1719 0 0 0
1692 0 0 0
1736 0 0 0
4018 -0.0023880109297844195 0.02169762574223706 -0.017195732080329255
4783 0.006504486509379033 -0.0020882117252882006 -0.0017565750677209424
1688 0 0 0
2105 -0.007827674638975409 0.0016201745852661555 0.05402834034662771
3249 -0.00020878214114212004 0.0003483803741189094 -0.0014421386157186795
3250 -0.004852769525934758 0.005780407665502671 0.019938857971731703
3251 -0.0043162482469940675 -0.00622752834156858 0.014373027731834982
3330 -0.0005089346416714734 -0.0006532154146418263 -0.0011116524534358367
3331 -0.001521868747958622 -0.0006423814826169703 0.004593913843232318
3332 0.006063804883936292 -0.0007443152234124481 -0.00018945810560216638
4782 -0.0004472131045755062 -8.315828449943858e-05 -0.0002654395027411118
4784 0.006042091951168178 0.00039434141705138684 0.009412279822627219
1682 0 0 0
2552 -0.002385180740099667 -0.0016185465536774498 -0.003912598209287411
4289 -0.0025151203161818134 -0.0038150434871401435 0.034392971085750276
2103 0.08223527229110904 -0.06603144088584789 0.009121344141597819
2104 0.028407579675031255 0.01498601849018834 0.022227636350997244
1751 0 0 0
1755 0 0 0
1768 0 0 0
1778 0 0 0
1562 0 0 0
1783 0 0 0
1709 0 0 0
1775 0 0 0
1748 0 0 0
1754 0 0 0
1772 0 0 0
1792 0 0 0
4587 0.0003379737764779829 -3.9680619257238396e-05 -0.0017713279979521218
4589 -0.005583710656354693 -6.760571976023595e-05 0.003964798497004122
2550 0.0011988930417291448 2.531730823680905e-05 0.0007899893376205838
2551 -0.003466504592642579 9.637855200233367e-05 0.003930042122996377
3238 -0.0026215476335762276 -0.0009388233419592699 -0.007822455647031802
4287 0.0003517152590290848 0.001093190571146925 -0.002324531089019085
4288 -0.0015919836037551565 -0.005154771776778161 0.021843768283755324
1738 0 0 0
1744 0 0 0
1828 -0.0005428371156933265 0.0016433116000649493 -0.0038739732752259507
1829 0.0004477614307610859 -0.0019552871365970895 0.022405273538864193
1830 0.014705934439632896 -0.012881747199500575 0.01695878778309601
1831 -0.04771032925495476 -0.08824889508797178 0.03842662644871752
3237 -0.0008772684063775144 -0.0001355007492494378 0.005702285831505005
3239 -0.010751115699605475 -0.00628859911142502 0.011493036794306018
4485 0.009515064212535585 -0.0008374727682431808 0.016179793162527666
4486 0.008778034326107345 -0.00314241784494967 0.010316258324867636
4487 0.015747062052132953 0.0033264541141719522 0.03799585607848299
4164 0.0002836384774613624 0.0009518395425383011 -0.0009960715895113226
4165 0.003404681060577618 -0.001895313931347682 0.01397751588011347
3045 -0.0006944526040646625 -0.00043915678473887307 -0.0012160384587385194
3047 -0.002206629756131413 -0.001652078889073821 0.005722813050071538
3216 0.001815961692164383 0.00028014819517520605 -0.002211520412152699
3217 -0.0009675106027493783 -0.0013134727939979936 0.007587182437017171
1907 0.009188316527220115 -0.0008237157842425729 0.010610162888143223
3046 0.01155557783881493 0.006136868037462336 0.013367128977089861
4344 0.00012160002337687043 0.0005479208187003677 -0.00010739413276640309
4345 0.0014560765684483818 -0.0015772287709836597 -0.0001760358946857171
4346 0.00015947460611727825 0.0036937308681673194 -0.0018315448357309467
2853 -0.021663508677050962 -0.01767162702395619 -0.02205971796549271
2854 0.00758199738179042 0.016270321208873537 -0.011120990914660255
3945 0.02005473532899576 0.014203027109139585 0.02432500779212379
4296 -0.0006972243417490531 -0.0001520164113592391 -4.24980589973745e-05
4298 0.006183653633527524 -0.0017712891733668871 -0.0032565972857734648
2007 -0.0005924014143305587 -0.00034000307926877987 -0.00044820202814675096
2008 0.004493063623649257 0.004943346954836003 0.0026995958475921626
2009 0.00230404832240089 -0.0019645350676233395 0.008410945085404974
3522 0.0008665422326968512 -4.888867242594827e-05 0.0012621743786885677
3523 0.00028692771824903276 0.007212238718202574 0.014276901948473785
3524 0.0038240512129120315 0.0010030586866532556 0.004543784001987988
4557 -0.002110725875941745 -0.00013756541109948624 -0.0010283367560851358
4558 -0.0014878303140400428 -0.00508348754013933 0.005410260379521427
4297 0.007267891110487547 0.002427133968902912 0.00495979306671422
1908 0.00013545523540553947 0.0005637469190283057 -0.0007105814568217362
1910 -0.00596273117983014 -0.004341850001184644 0.001230564950084614
1909 0.0038154140435831697 0.0029298881827227404 0.006943419856251762
2311 -0.004303279673884734 0.003634766014172167 0.009093535035653586
4104 -0.0083487409848859 0.004436232889706026 -0.005118222272814149
4105 0.020074766441636617 0.01937634137007931 0.017762637410919418
4106 0.012466620394633412 -0.0012704249604190466 -0.0011472122209105868
4512 0.006842512684777464 -0.006581345871114466 0.0018433388503905795
4513 0.002163344310902766 0.017152289331332178 0.010499683050484517
2291 -0.0017554352564616415 -0.0032584062472683977 0.013259922580089796
4491 0.000642889873663946 0.00026457572809333955 -0.0017062584480135455
4492 -0.0015245108633613266 -0.0020866756152528366 0.014919795285544555
2833 -0.006032840986834357 -0.020383804551042044 0.02331487399720436
3126 -0.0004889773142972263 -0.0016071626218701622 0.0003360853453242337
3127 -0.004193690427936736 0.0088264648766958 0.0031935229086972
3128 0.0004565398812632691 -0.0032403996307130284 0.009686487244063246
4514 0.0008093332187767173 0.012517304749432906 0.007196936772394639
4665 0.00032178103796990195 -0.000555330598589997 -0.014349013782036303
4667 0.008628098373423449 0.0015614641780457572 0.022475172411718668
2527 0.009026403621643024 0.011626857822492506 -0.009021051716116954
4666 0.007121733921074461 -0.005843526759528054 0.01367798266876813
2205 0.00020498078326395796 -0.00010994201952874654 -0.0015947628246439595
2206 -0.004153592197800275 0.0001037478265195584 0.013317957101525285
2207 -0.003797541235735688 -0.001028038205591992 0.014126760830554856
2312 -0.006302045061787253 0.006968245955113625 -0.011358386296536613
3054 0.0014585312819999222 0.015456404226577925 -0.005972442999617472
3948 -0.0009751634500996152 -0.002176339986019171 -0.0017819172974401513
3950 0.002184065228363378 0.011337947947421182 0.0068082191527030125
4217 -0.0048676062714707695 -0.004446320909727877 -0.00228600739572882
3055 0.0030014404979820625 0.022194616149122753 0.0012996375608999174
3056 0.004743834719761238 0.005580437037426483 -0.001761473162427949
3279 -0.004092737943746912 0.00155754786987179 -0.0010215097600416291
2289 0.0003731763154596873 -0.00017910114436458044 -0.0017268345052096111
2290 -0.0026432012525766727 0.0031953161142269783 0.015926500130952526
3280 0.002408322583758729 0.009777430357393983 0.009258246064157928
3281 0.004116506569870161 0.003537275078225934 0.011076603095073807
2148 0.017657315561332255 -0.008034369467244593 -0.003587136676950464
2149 0.006519711876489613 -0.004729593851808442 0.0028233499757265193
2150 0.024242074510016736 -0.015614770712554038 0.007201544622930252
2832 -0.019555477170863634 -0.009036743527875986 0.002194699800965715
2834 -0.003841902351849023 0.010968776454390906 -0.0033191218261661853
3882 0.0014206125482000727 0.015486827102916026 -0.00476851822319022
3949 0.014723501895831692 0.007706185654358904 0.006224293449915082
4458 -0.0007795984609989535 0.0004090322095149423 -0.0006515679471964629
4460 0.010602650420199707 -0.0015815575032298583 -0.0003928651407338064
3462 -0.007405776059231378 0.015385351015728538 -0.010000193317665959
3463 -0.003956603088705995 0.008689018853978965 0.017257102492601345
3464 -0.010691703321577792 0.01727145260840311 0.019989213142081293
2891 -0.0022817798222504134 -0.022199636518281413 0.01956182424924007
3883 -0.0023044568871252802 0.015476305343723174 0.017069525893691116
3884 -0.0013556068310388576 0.008385327686272518 0.020382123624963243
2088 -0.0014853064979575932 -0.01334124869719995 0.029663008298709357
2089 -0.004723778818148916 -0.009245346385239148 0.018980879814382172
2090 0.009361200596741512 -0.011550957383193085 0.026401790477793972
4326 0.007155075642367299 0.011567321974690972 -0.033556123065190006
4327 -0.0175758587897596 -0.004454953587717353 0.006944812816742296
4328 -0.017544220924780116 0.013704285223970183 0.004068274702421611
3120 -0.0011171727994134012 -0.000800409531867757 -6.785460689083735e-05
3121 -0.004693260040227281 -0.0010263502515315025 0.00927016306442966
3218 -0.0043171958179033295 -0.00344439610727451 0.019644539404661876
3840 -0.00023831805672749586 0.0011263456682789267 -0.0014229033936587262
3841 0.0015022191574667776 -0.009546779561263836 0.006124856660278418
3842 0.0011290097728500529 -0.0049173205461221494 0.011714322126885508
2627 0.004384422964227426 0.0019275619813226372 -0.0007386470696944845
2844 -0.0001466269567081135 -0.0003477095008898507 -6.474984749519089e-05
2846 -0.0002945274021094798 0.0029519160382259907 0.0038183127269726205
1929 -0.0015866900659148569 -0.0027917752976417583 -0.0010286612801058417
2868 0.0010134068257122088 -0.00025747786640621965 -0.0010912132069297667
3122 -0.014399463177696572 0.011067291383847223 0.000895753840853401
3444 0.00020657817732065866 9.46429923599469e-05 -0.0003168917352955427
3445 -0.00015249219241153847 -0.0013571525550040379 -0.0020741287541762342
3446 -0.000213231411711572 -0.0009596586945297214 0.0016228058700157818
3681 0.0016542631254811305 0.0026749315918508394 -0.0010694916344848357
3682 0.016144845652354654 -0.008454248493995384 0.003943626047918195
4768 -0.03276156328101937 0.014003419425329887 0.038436097814371545
4674 -0.0009144537516504874 -0.00046808721980206837 -0.0002829586088593664
4676 -0.0015122946236609653 0.0034024326984599135 -0.003839313380760797
4675 0.0026090776385163925 0.004631241706979109 -0.0006382572411671345
3264 -0.00013784358062655266 -0.0007025240647228848 -0.0005175191146293709
3265 0.007466803370846976 0.003907400338485115 0.006213056208784743
3266 -0.009429085135723778 0.0044760205880646125 0.0008988681589048298
3526 0.005724855119670063 -0.004884157160410941 0.010341326977414725
3946 0.004479132295149104 0.02038136598373314 -0.010280450007103932
3947 0.0077542375845590815 0.0048534024708830744 -0.00917412733604986
2355 -0.0016863713715586114 -0.00025330575412088163 -0.001369147087073609
2356 0.017051761105602626 0.0009317871966498842 0.01998413490304484
2357 0.017138069792519372 -0.0011258589704897528 0.012281999070818641
4560 -0.0036515122782867235 0.001488013540614137 -0.0028481100961532542
4561 0.00017489516664274198 -0.013846108817418021 0.01640834958505467
2928 0.00032567645703335187 0.0004709901315543715 -0.0003209276310401625
2929 -0.005161840386178331 -0.0008826294857037033 0.0009285302713176536
2930 -0.002791415093178318 -5.488657847577615e-05 5.806369969494379e-05
3867 -0.00027915167979428184 -0.0002421896383214134 -0.0018658195317261762
3868 -0.0004828772800719509 0.003653350946843002 0.014265934029479819
3869 -0.0006231384695836083 -0.00039824688842646363 0.012571596040454698
3525 -0.0009641409793293812 7.357310860872967e-05 -0.0011128564234018105
3527 0.005096079241009055 -0.0006844466587761699 0.013949193128819027
2595 0.002518392796674072 0.0003127868616446345 -0.0002255518315269186
2596 0.008588414990439696 -0.0026706394371528953 0.007507328896332827
2597 0.006636471030244264 -0.010172828528719405 0.012718192561593794
3849 -0.00406643846467 0.0015977599997057503 -0.006986537394734907
3850 0.003439182194426753 -0.002054278687604631 0.01731443474873114
4562 0.0045215917422208995 0.0034879284758323314 0.01003279018922045
2394 -0.0001570159500156648 1.3193863102618395e-05 -0.001707956242815975
2395 0.00349717239651996 -0.0035912513056036008 0.010688916614327658
3968 0.002766059130907607 -0.002049406039832288 0.0050241805776243395
4374 0.000677436352961861 -0.0002728520197631721 -0.0011787029632400632
4375 -0.0033971837510908954 -0.0026148407798763968 0.005328863549507869
3581 0.007861356602931602 -0.001586638225596334 -0.001811581028935443
2670 0.0005894515880994473 -0.00021862703103666943 -0.0019234862601262945
2671 -0.013798118780777063 -0.004010895652477099 0.013296508908026188
3451 0.009319800931114097 0.0013339085419712174 0.00419702198613365
3858 -0.004285393967210078 0.00022392232032454723 0.000454730612245491
3860 0.007372400760901922 0.007200251162389066 0.01036990246583402
4376 -0.003099502096683697 0.006802862046364138 0.01525553623727394
3821 -0.004685144708761264 -0.009683712429631003 0.008601249691875458
2557 -0.0032049977394791973 0.005366218027673941 0.01669704723910535
2558 -0.008806655196815604 0.014539775646094644 0.015598005555150939
3484 -0.01029460921980973 -0.01712068984374496 0.003085940317742116
3485 -0.00337148331478942 -0.014092384321413872 0.012414517267332942
3819 0.00159528660635469 0.003444941738494167 0.00012372250525433928
3820 -0.009073820220126934 -0.013707919363333767 -0.002454544809244265
3579 -0.0003639404423434457 0.00015369390626122044 -0.00017339712481015198
3580 0.003911105124303672 0.001816219146690426 0.006552081568814041
3966 -0.0008821047111391234 0.00013569864200095697 -0.000379092145035565
3967 0.0025676689139844224 0.0012402929681978063 0.005060850853307929
1920 0.008654115399193071 0.013855597751472801 -0.0007302771537993541
1921 -0.005301573631227491 0.013563667889211877 -0.005344458593267087
1922 -0.0032023168602613814 0.005574049634467552 0.0017618622643638183
3483 -0.007696251203939777 -0.013208914397970234 -6.050980675660082e-05
3855 -5.6445069907481706e-05 -0.00030358944118933295 -0.00032892320450584575
3753 0.0004064531066619857 -0.0005876494289531422 -0.0014735772700291605
3754 -0.0028146846871651226 0.0028713979429241367 0.009737925175776341
3755 0.0023731816528211346 0.004672154747010402 0.004349445118084724
2265 0.0005973690647156771 -0.0011158124571181232 -0.0012650083838847727
3774 -0.0019459422150378957 0.002579561042817365 -0.0031811934266647683
3775 0.011299378831373939 -0.0044195009253655704 0.005119681039002458
3776 0.010377768641573 -0.006233153024098313 0.008477965991967136
3859 0.0017521496524628226 -0.015104555243001564 -0.010145303772010304
4285 0.0011837151740838462 -0.0030273879635604253 0.0057707492653239325
4368 -0.00010897333122881033 -0.0009266218257572067 -0.0007882100981161452
4369 -0.0025403849937958665 0.0058987337826762335 0.006026334798207726
4370 0.003770254996231055 0.00937973547696512 0.0017966837351534816
2338 -0.00035716836644955694 -0.0021627449484366026 -0.0010880273560521087
2340 -0.00046215629132851375 -0.00017790461106629213 -0.00043266322798248967
2341 0.0002843971917077411 -0.006507411492555423 0.0028728136403341816
2342 0.004323104092590826 0.002791198779133821 0.001446468772722592
4837 -0.002635157535182052 -0.000576545834049827 0.01145433415531673
4836 -5.987116070457876e-05 -0.00034088156143690236 -0.0009150558816507946
4045 0.0015228469743678956 6.955879281314649e-05 0.007564077406076432
4001 -0.004881067124020468 -0.0037990935835811516 0.014719183114767085
4044 0.0022461964484259416 -0.001503753364155541 0.0016154110431864969
4046 0.0013775043960956095 0.002893205556531237 -0.0019063300631093911
2337 0.0014382955928643457 1.5835404062718224e-05 0.00043943496262168304
2339 0.003280662155542553 0.002628390173006405 0.002049747024775733
2465 -0.00618185955355186 0.00896529242210112 0.0023965031375603233
2625 -0.00026020183243044613 0.00014090883353687334 0.0005016025751129532
2626 0.0008950936362871726 0.0006220475435387304 0.00014974297702266583
4396 0.006794592789819077 0.0026577442645046912 0.0010212240670571676
1936 0.002736510289437017 0.007859556484110894 0.010126391030292975
2845 0.00254627611500474 0.002833473723897562 -0.0036158897278975076
3033 0.002256742452470046 -0.0016802748937774581 0.004992399668395936
3035 0.008618627171711099 0.002941081486566309 -0.0006419899937682997
4395 -0.0031390767074715737 0.0015032196929545515 -0.0053197159615197024
4397 -0.007867893919860544 -0.008331521500378011 -0.00428161432419725
1935 0.003147388857726161 -0.0046885835264389945 -0.004618739613758728
1937 0.002187913638907383 0.01195076243188462 0.014855606922273968
4341 0.001272251389663341 -0.0010697776758757601 -0.00018998578955879935
4342 -0.014898711769855796 0.004911929803188068 0.008976052035295402
4343 -0.0025982973742749863 0.017223143323590248 0.005667986498441472
3034 0.004175199932687469 0.0012633242353793197 0.003468255580331484
2121 4.5996200949998305e-05 -9.819498117871593e-05 -0.0003351313013636989
2122 0.0010636157283283208 0.006021724752990996 0.0021194442722325163
2123 -0.0009044201762440081 -0.003949733419139866 0.005056426188883352
3851 0.0036966335582543706 0.011046366541502232 0.017748433279777168
4425 -0.003440340232852901 0.004261451326033162 0.0005153172781476281
4426 0.0029506178754309144 -0.00884490265094932 0.012666337942679342
4427 0.005967426178862012 -0.008306357255328967 0.01636736270146895
2490 -0.0004710446370004316 -0.00019260526422449237 -0.0012133731371876413
4518 0.00017120068979762393 0.00018559582983372863 -0.00016738656191004947
4519 -1.5055541946899495e-06 -0.0010544440433984724 0.005746035965369662
2279 0.0012419446545916463 -0.0015985872929789198 0.003747941912972533
2716 0.009496484826309272 -0.0054910391067278935 0.00862797876886602
2717 -0.006887745080306121 0.006308473020192689 0.011318507686846287
3144 0.00010129620542390064 -0.0007911015920249363 -0.001029053981774379
3146 0.007986865701987351 -0.0012829323491047623 0.004166713069537285
2715 0.0002140834331657148 -0.0002709039352397752 -0.0016452459155901007
4520 -0.007054690942296931 -0.001656734213263316 0.0016852320450845004
4137 -0.00026010445856614473 0.0003663086960140826 -0.0007605034186414837
4138 0.009423056150684951 -0.0009683266032216022 0.00711632431402941
4139 -0.0029207391418635486 -0.003703328041113826 0.006896147475933437
1950 -0.0005713361582770305 -0.0009152599716835665 -0.0010959582026577204
1952 0.0028953332162499094 0.006503570434878087 0.009411342522510118
2278 -0.007216346100986949 -0.004279360754782174 0.002267206266964271
3351 -0.0014701880715419031 -0.0008353774596295948 -0.0010847970287080047
3352 0.000863875878185099 -0.004863493091609032 0.007442395389758285
3353 0.0012669165290420403 0.005171851503345431 0.012217354367369988
2267 -0.006200928804899789 0.00953177854040706 0.009240925601299691
2349 -0.0010303663934335258 0.0013800367782884186 -0.0006544692515071896
2351 0.006514683740916819 -0.014577368154499835 0.012177831583699878
2432 0.005645225505758066 -0.0017307873814494568 0.01383515416176331
3474 -0.003449000774239512 0.0008435648087696112 0.0008335990627880011
3610 -0.0028641855472268402 -0.0027344567330381316 0.008944571892756152
4483 0.006976957899491645 0.005460837063708745 0.0018272798082539705
4497 0.0007084476478564455 -0.0009508864923032287 -0.0018123536615487741
4498 -0.00998746593903385 0.003907955229668535 0.014985885361074354
4175 -0.003348288328761443 -3.920305467981842e-05 0.006765841983548808
2157 -0.016207471921641372 0.019716025287796417 0.017258736192747048
2158 0.0021502948553421023 0.008640347072132433 0.004757640058308273
2316 0.016874551252108655 -0.023174044692999787 -0.021702479457482576
2317 -0.0016484938769663158 0.00807476240542861 0.009859464878473154
2364 0.00037090915690030774 0.0006273917709362415 0.002482952612996984
2365 -0.00042276156196256016 0.005215479952127146 0.009009762443568946
2366 -0.0061147073963539285 0.0029302879176630403 -0.003216921664764873
4499 0.00026084514727937533 0.01115574532551794 0.013514905635846572
3756 -0.0003612266799267681 -0.0012465498508248173 -8.687707114766098e-05
3757 -0.0034413120735693505 0.004387265266121033 0.005027547041232711
3758 -0.010625234061528332 0.008107462055916552 -0.004013611630514089
3857 0.0009245263725826302 0.003114331328592752 0.0006633526341868823
1977 0.00045144525073608687 0.00040657839859864985 -0.0008028957472238409
1978 -0.0029718147440086265 -0.0062295367388339636 0.0027367702197132176
1979 -0.004249782512754487 -0.0002916899851426571 0.008789405668045456
3856 0.0008251280659192237 -0.0012784951744264166 0.003977610672755452
4482 0.0009220133739419348 -4.604252002839821e-05 -0.0006998917107606435
4484 -0.002938936699569742 0.0018696703604570287 0.008403122769430007
4407 0.0007765481770220187 -0.00045829149415634073 -0.002752086492152951
4408 0.005735440098347137 0.009180657661385977 0.019880911532138928
4409 -0.001311517449337714 -0.0010387157616483567 0.006915014812148092
2266 -0.00510483654953149 0.0036098874921257286 0.012808348537958616
2350 0.005423564101684852 -0.012828093261761661 0.0050622625659513636
2510 0.005013944373029014 0.0014830667839825027 0.012731676282682632
2076 0.00011485257097988818 0.000719326201991254 -0.00034155270930075427
4668 -0.018573494086763245 -0.05222047570694241 -0.03254534915492676
4670 -0.014447324141393563 -0.0696963394614291 -0.011286835417101397
4776 0.012889194635066473 0.010852427269593781 -0.029204740197656922
4777 0.019987997612378745 0.026210608144180254 0.012753745976009903
4778 -0.035024268900279654 0.010840253701687872 -0.021770299497100902
2486 0.0026293461249005425 -0.0014390060946438805 0.00033333216625203784
2509 0.006579062144235542 -0.01011997204265846 0.0010041852965499954
4195 0.007276513056715686 0.01734697295044938 0.004893267685942811
2077 0.0030384754637739837 -0.008278150102094648 0.005293925524579473
2078 -0.002558983800913276 0.005363200535100256 0.01672929327557298
2243 -0.002569694186226553 0.008710756742449005 0.0061066184540809676
1992 0.00010389076732542385 0.0003287782132469531 -0.0005201837143500606
1993 0.0019037512395533814 0.0032817937765191874 0.006325559951397704
1994 -0.006225156163749857 -0.0017935228736562171 -0.00013755695213459797
4593 -0.00037827942860263437 -0.0007759291934316413 -0.0007725404516003111
4594 0.004643179284846647 6.631873494505874e-06 0.008396581670938508
4595 -0.0022398904909739065 0.00842646900501552 -0.0007328488184766996
2616 0.008251028239358898 0.043683652352571094 0.06372811623510583
2617 0.0010239217055339766 0.01858791421165153 0.010271419190924043
2618 0.00032567893860048865 0.012616844829626038 -0.0003212878716355962
4669 -0.013079054656325686 -0.03157561199106512 -0.02099688796716733
2046 0.0005696768705986085 0.000768080277812591 -0.0012187773931539967
2047 -0.0062941060619461356 -0.006979637784987542 0.010163893408405067
2484 -0.00017442100840265456 0.0004045319118073052 4.196725946446158e-05
2485 0.00515307104677154 -0.0010402414533738475 0.000650031178853317
3416 0.0020952893850262875 0.00013929564520111763 0.006899412877820076
1975 -0.00454680838715919 0.0006972290781320608 0.008171060783233371
1974 -0.00297050185270611 -0.0035123395710066944 0.0009095846063586454
2025 -0.0003464194141205145 0.0007970088716665552 -0.0026174045370884356
2026 0.002285829907112029 -0.0035543381405929134 0.019761037133851928
2027 0.0032346406050795325 -0.0046080282751174515 0.027841314901093577
2491 0.004548624415848982 0.0009463246752062273 0.01076512987379005
2514 -0.0006891402452940395 -0.0007912432070178304 -0.0010372753874810152
2515 -0.00036456458324493656 -0.0029241354006046623 0.014030637142622548
1976 0.0012000740134755921 0.003864889997351031 -0.0027228523736746112
2277 0.00031075588781827063 0.00032149201297710197 -0.0005206418314596822
3145 -0.0029545351210406943 0.007687798202746668 0.012407306399984852
3162 0.002809308249523453 0.0029969086254223076 -0.0012459349779229245
3163 0.006495999022312683 0.006125148550688072 -0.0006088169036702074
3164 0.0006833686396362751 0.004074048177820651 0.0010644075049883125
2492 0.005598675868924353 -0.0010440535319675014 0.007298515768134258
3750 -0.000465013558263008 -0.00015726967968244227 -0.0001762932081348771
3752 -0.0025780989502676636 0.0018349684436118935 0.006562567776343762
3414 -0.00013576068745769167 -6.790889878157667e-05 -0.0007184140802181933
2118 -0.0003945663989215762 0.0006178350328991521 0.0002943684040194612
2120 0.0002581205140809417 -0.005686377289046772 -0.002045815876090512
3335 0.0017624470978756667 0.000599668864320299 0.007895521525073708
3333 -0.00023539272387498668 -0.0001485541006044817 -0.0006184320309781002
3334 -0.0041694172050622345 0.004316074323574763 0.00015244727130085968
4820 0.004585711887388879 -0.002689490912740211 0.0012974762581960402
4819 0.0028123790787416385 0.003301797133021366 0.0006072199778230701
2070 0.0007656542466705519 -0.00047832105888488723 -0.001116197455671098
2071 -0.004698307837637804 -0.0004278995176557423 0.0102063314803329
2072 -0.0019704352334067718 -0.002162800013318689 0.0037519715832781257
2119 0.0029651530157017263 -0.003437929558812442 0.00606544458775678
2406 -0.00032590792231521754 0.00013475428361719131 -0.00039914597882850745
2407 0.003546422024678882 -0.0014518538661472348 -0.002540907405212449
2505 7.424942393399477e-05 0.0005315958186583816 -0.002028081936847844
2507 0.0019525889836926901 -0.00972987915840165 0.008349259089318765
3892 -0.02383093323996981 -0.002680583444642662 0.0032754195983792146
3777 -0.00046232455274350544 0.0004967962092860919 -0.0002879996089260936
4818 -0.00014775913660190307 -0.00017121762777870945 0.0002389784519665537
2466 -0.0004796158298078803 1.6479519204694153e-07 -0.0007462049089426222
2468 0.0023860472915296603 -0.0033555992921826564 0.005402335194015425
3405 1.2640492338301517e-05 -0.00017728970465020983 -5.296930785503562e-05
3406 -0.0034930769112879673 0.007735544095948664 -0.0007402148607810882
3407 0.004646950288395216 -0.0006149538440848219 0.004410117979120041
2467 -0.005201839347676023 0.005372432100705471 0.005199953559219301
3148 -0.006298132326256165 0.002423130797182209 -0.001503390547020621
3778 0.003286754024421185 -0.0035918404182825932 0.0016947134925424524
3779 0.0016954335699603995 -0.001621203595537987 0.001506423699780932
4207 0.0027798641882623297 0.0007177784866113738 -0.0011393139204577594
4173 2.9331458009452302e-05 -0.0005381512643071107 -0.00015287056027084392
4174 0.0008036229985947682 0.006724558955392585 -0.0014967039668535341
2159 -0.009116327112635087 0.016723552902383063 0.007088134654168355
3932 -0.0006109123378311883 0.004602309122899619 0.006837120563869544
3737 -0.0018628690549584688 0.008147141777008893 0.014340176738800796
1941 0.00014088228194066105 0.0007836154474744447 -0.0019711602587602016
1942 -0.0020122389612778325 -0.004852527402636278 0.012912327584922754
1943 -0.001048768450833977 -0.006156726773657175 0.016072842832214034
3735 0.00023364171549418425 -0.0010635487468040575 -0.002191639682649626
3736 -0.002861499750396413 0.008187709490235921 0.01776237916929279
4185 0.00040594401465492825 -0.00022343467519297567 -0.002222130266574535
4186 -0.004187385696893216 0.004497710761512223 0.014213835193429822
4187 -0.003836055571282939 -0.001716807593635188 0.01824584331694185
4206 0.001028098951275233 -0.00020867044669887574 -0.00021930196158840098
4208 0.0007156467744742181 -0.0008695716393312751 0.0003274894533467124
3372 3.858883751620332e-05 -5.466006340980379e-05 0.0002405979620010903
3373 0.003665710217988151 -0.0008376289033202526 0.0011956819508160501
3374 0.002589076848631743 -0.001078439345851674 8.137499202698726e-05
3576 0.0034859960017459574 0.008743320485000048 -0.013023090140222187
3577 0.019774769346764528 -0.006053388347914636 0.01804061642413342
3578 -0.009274677904606026 -0.021651294081239274 0.0018511078346771734
4459 -0.004022482172546262 0.005801162994748891 0.007024793797344322
4626 0.0005862478259566927 -0.006548259248359496 -0.0029129064971589575
4627 0.0009017897665524464 -0.004963827889773319 -0.004303026681267796
4628 0.002663865524114345 -0.011559103533682424 0.0019489110174524624
3315 -0.006988137692484728 0.01180557746919505 0.017793977679488746
3316 0.0005668182527352585 -0.0056552986078828756 0.006807510425874587
3317 -0.004521625157959514 0.017328572853506415 0.014307572373785691
3930 -0.00015188103359106705 -0.000859948576706641 -0.0011626965622546987
3931 -0.0008947550199881376 0.013363059278104461 0.005347101257881936
2241 -0.000405114828091355 -0.0011378909690226164 0.00031694154777402736
2242 0.004946579896124767 0.0009394427694151115 0.002883975676150672
1857 -0.0001919531317465632 0.0003750808144431089 -0.0003966433858810535
1858 -0.00029192415315022866 -0.0007666954942783905 0.006264284932271428
1859 0.001956260584337835 -0.004093512108202506 -0.0018652706633864658
3456 0.00030567356114353416 0.00026560278574950467 -0.0002645910838497202
3457 0.004914844135303624 -0.0014742842582347066 0.0025461050128721043
3458 -0.004042795663093255 0.002066734301163285 0.00356836099418441
4215 -0.00742459819384877 -0.005481006131181813 0.002779367106406482
4216 -0.004544998466617473 -0.006547346157614922 0.011778909611461679
2880 0.0045932134727541775 -0.011778829526195665 0.002122225226075755
2881 0.011959669125327999 -0.003282013801189666 0.0015441055561262788
2882 0.006024299815494282 0.011744407865766245 0.001653316367146637
2048 -0.005694696828103238 -0.007000889881557745 0.008465348168171485
4349 -0.039007378637242754 -0.03436740271721395 -0.02639186042521613
2353 -0.007443729840990603 0.008573241672205797 0.005222769205068982
3278 -0.002493935500120869 -0.0031363499759198697 0.011218250977729195
3512 -0.012860012654875127 0.009986479631165826 0.016265365754294006
4347 -0.022518736138288902 -0.0013599170699439595 -0.051486378516059646
4348 -0.01955048325756056 0.011746461512574751 0.0031425472069570304
2211 -0.00020833509465447849 0.00035765208536435054 -0.002509449702359332
2895 0.0007129962099802804 0.0004686396469291209 -0.001125856538857166
2896 -0.004452952748379797 -0.001271761438838775 0.009601944189114269
2212 0.001467844880781844 0.0007164120765892387 0.01514688479482835
2213 0.0020178149770312087 0.0014660116122377355 0.021564761494675438
2897 -0.00559714288224154 -0.005724683859525546 0.007061258185019701
3600 0.0011046042324502445 0.0005471956547810567 -0.00040591606248562787
3601 -0.012212587460738845 -0.006977366180430011 0.004197520725419335
3602 -0.0096621134287763 0.007477775044041035 0.006312667693326473
4166 -0.0037661828419545094 -0.009338784509576982 0.004408702037035366
3633 0.0009038334134499905 -0.0013969376939813472 -0.0013872820680801133
3634 -0.009773577998069126 0.011463423521071258 0.014500584472618443
3635 -0.0015290656773846013 0.0020130724898316326 0.012451800745971311
3891 0.021888038034078735 -0.03505500415929348 -0.03236973052809075
3893 0.00463883331300162 0.009701945762246603 -0.02648297582809643
4509 -0.0010536502834915592 6.756267245098742e-05 -0.00215151974343316
4510 0.001310976383416779 0.006558580855220659 0.013751961682473371
4511 0.010993273972833456 -0.0018481786497784856 0.014710649072359534
3415 0.0001118847646712118 0.001372850988621653 0.0063108408797925165
3276 0.0006638037464553601 0.00026964124345537423 -0.0013556305756871328
3277 -0.001046992153916262 -0.0028433526696277638 0.0076227849051391195
2869 -0.010257319849168521 -0.001032795159698712 0.011128986396836973
2870 -0.012004856100601381 0.004280773477275784 0.008068505351553526
3928 0.0027360128512749432 -0.004741096678808516 0.013153583781221603
4767 -0.019324131417726764 0.03206515617367905 0.028804401105114723
4769 -0.011047560781221329 0.014046744356884132 0.012138438831767425
3683 -0.008460379283494272 -0.0009187718975579885 0.014690330100048892
4470 -0.008792654887877036 -0.0019112869148071462 -0.002534315636933684
4471 -1.3807838363118048e-05 -0.017706119050118086 0.010261322069740397
4472 0.0014043631816414537 0.016288276179391055 0.004014882923475177
3738 0.007699876789495142 0.0016271139383235381 0.0007274280984708318
3739 0.004286722266705709 -0.003927959738171584 0.0035874384012191955
3740 0.006014605311789015 -0.006952270016724376 -0.00311086636835066
4730 -0.001476884040024184 0.0019108100175384173 -0.0016862400194744723
3327 0.0018137899153144062 -0.00019790720354583905 0.0001535299142272075
3329 0.0015132906226985674 0.00157870727541106 -0.000795578897731673
4559 -0.0031351495920680854 0.007708310546616277 0.0007524987774895826
4728 -0.0011846745739823989 -0.00035867213670883136 0.0003167962627766999
4729 0.003158080411155681 -0.0014397263510560062 0.0023433036078924696
2757 -0.0005940043085172991 0.0011211905546625505 -0.00030771389870502174
2758 0.00659899530790541 0.000287025976001893 0.010234510189555374
2759 0.00601445523956595 0.00042902311259677793 0.01013752259047462
3399 -0.00017669091865192004 -0.00026764634255448203 -0.0015732701974640131
3400 -0.0005028317757623029 0.0026594046182059237 0.018077508060196736
3401 -0.0019023059802166014 -0.0024867001485151924 0.014384361020106774
3672 0.0005807632188496261 0.0006168383876993278 -0.0014264807733178361
[truncated: 219,161 more chars]
