# Supplementary material for: Study of Ammonia Adsorption on Magnetite Surfaces with Molecular Dynamics Simulations
Source: Molecules. 2024 Jul 11;29(14):3276. doi: 10.3390/molecules29143276 (PMC11278949; doi:10.3390/molecules29143276)
Supplement: Supplementary file 1 [file molecules-29-03276-s001.zip › demo_m/tip3p.mol]

# Water molecule. TIP3P geometry

3 atoms
2 bonds
1 angles

Coords

1    0.00000  -0.06556   0.00000
2    0.75695   0.52032   0.00000
3   -0.75695   0.52032   0.00000

Types

1        4   # O
2        5   # H
3        5   # H

Charges

1       -0.834
2        0.417
3        0.417

Bonds

1   1      1      2
2   1      1      3

Angles

1   1      2      1      3

Shake Flags

1 1
2 1
3 1

Shake Atoms

1 1 2 3
2 1 2 3
3 1 2 3

Shake Bond Types

1 1 1 1
2 1 1 1
3 1 1 1

Special Bond Counts

1 2 0 0
2 1 1 0
3 1 1 0

Special Bonds

1 2 3
2 1 3
3 1 2
