# Supplementary material for: Study of Ammonia Adsorption on Magnetite Surfaces with Molecular Dynamics Simulations
Source: Molecules. 2024 Jul 11;29(14):3276. doi: 10.3390/molecules29143276 (PMC11278949; doi:10.3390/molecules29143276)
Supplement: Supplementary file 1 [file molecules-29-03276-s001.zip › README.txt]

LAMMPS input script for magnetite presenting the main idea of ​​the simulations. In this form, it does not give a significant result (the number of cycles and MD steps should be reasonably increased). Also, the method for calculating the charge of the atoms should be according to that given by doi/10.1021/acs.jpclett.3c01290. The files with the molecule configurations used to create the initial coordinates are attached. The floating parameters are borrowed from Clay FF. The script must be adequately commented and run with a recent version of LAMMPS (with MC, MOLECULE and KSPACE packages enabled). Visualization is possible with VMD.
